# Supplementary material for: Snazer: the simulations and networks analyzer
Source: BMC Syst Biol. 2010 Jan 7;4:1. doi: 10.1186/1752-0509-4-1 (PMC2880970; doi:10.1186/1752-0509-4-1)
Supplement: Additional file 1 — Snazer XML schema. The XSD file and two explicative JPG and HTML files. (snazer.zip) [file 1752-0509-4-1-S1.zip]

Archive with 37 entries (37 files):
- xsd_source/snazer_binding.jpg
- xsd_source/snazer_binding.xsd
- xsd_source/snazer_binding.xsd.html
- xsd_source/images/complexType_DestructuredChemical.jpg
- xsd_source/images/complexType_ListOfComplexes.jpg
- xsd_source/images/complexType_ListOfEntities.jpg
- xsd_source/images/complexType_ListOfProducts.jpg
- xsd_source/images/complexType_ListOfRates.jpg
- xsd_source/images/complexType_ListOfReactants.jpg
- xsd_source/images/complexType_ListOfReactions.jpg
- xsd_source/images/complexType_ListOfVariables.jpg
- xsd_source/images/complexType_Model.jpg
- xsd_source/images/complexType_Reaction.jpg
- xsd_source/images/complexType_SBase.jpg
- xsd_source/images/complexType_SpeciesReference.jpg
- xsd_source/images/complexType_StructuredChemical.jpg
- xsd_source/images/complexType_Time.jpg
- xsd_source/images/element_model.jpg
- xsd_source/images/simpleType_ReactionType.jpg
- xsd_source/images/simpleType_SId.jpg
- xsd_source/snazer_binding/DestructuredChemical.java
- xsd_source/snazer_binding/ListOfComplexes.java
- xsd_source/snazer_binding/ListOfEntities.java
- xsd_source/snazer_binding/ListOfProducts.java
- xsd_source/snazer_binding/ListOfRates.java
- xsd_source/snazer_binding/ListOfReactants.java
- xsd_source/snazer_binding/ListOfReactions.java
- xsd_source/snazer_binding/ListOfVariables.java
- xsd_source/snazer_binding/Model.java
- xsd_source/snazer_binding/ObjectFactory.java
- xsd_source/snazer_binding/Reaction.java
- xsd_source/snazer_binding/ReactionType.java
- xsd_source/snazer_binding/SBase.java
- xsd_source/snazer_binding/SpeciesReference.java
- xsd_source/snazer_binding/StructuredChemical.java
- xsd_source/snazer_binding/Time.java
- xsd_source/snazer_binding/package-info.java
