# Supplementary material for: Snazer: the simulations and networks analyzer
Source: BMC Syst Biol. 2010 Jan 7;4:1. doi: 10.1186/1752-0509-4-1 (PMC2880970; doi:10.1186/1752-0509-4-1)
Supplement: Additional file 2 — Example models. Some example models. (examples.zip) [file 1752-0509-4-1-S2.zip]

Archive with 75 entries (66 files):
- Examples/
- Examples/BuddingYeastCellCycle (multirun)/
- Examples/BuddingYeastCellCycle (multirun)/BuddingYeastCellCycle_1.C.out
- __MACOSX/
- __MACOSX/Examples/
- __MACOSX/Examples/BuddingYeastCellCycle (multirun)/
- __MACOSX/Examples/BuddingYeastCellCycle (multirun)/._BuddingYeastCellCycle_1.C.out
- Examples/BuddingYeastCellCycle (multirun)/BuddingYeastCellCycle_1.E.out
- __MACOSX/Examples/BuddingYeastCellCycle (multirun)/._BuddingYeastCellCycle_1.E.out
- Examples/BuddingYeastCellCycle (multirun)/BuddingYeastCellCycle_1.spec
- __MACOSX/Examples/BuddingYeastCellCycle (multirun)/._BuddingYeastCellCycle_1.spec
- Examples/BuddingYeastCellCycle (multirun)/BuddingYeastCellCycle_1.V.out
- __MACOSX/Examples/BuddingYeastCellCycle (multirun)/._BuddingYeastCellCycle_1.V.out
- Examples/BuddingYeastCellCycle (multirun)/BuddingYeastCellCycle_2.C.out
- __MACOSX/Examples/BuddingYeastCellCycle (multirun)/._BuddingYeastCellCycle_2.C.out
- Examples/BuddingYeastCellCycle (multirun)/BuddingYeastCellCycle_2.E.out
- __MACOSX/Examples/BuddingYeastCellCycle (multirun)/._BuddingYeastCellCycle_2.E.out
- Examples/BuddingYeastCellCycle (multirun)/BuddingYeastCellCycle_2.spec
- __MACOSX/Examples/BuddingYeastCellCycle (multirun)/._BuddingYeastCellCycle_2.spec
- Examples/BuddingYeastCellCycle (multirun)/BuddingYeastCellCycle_2.V.out
- __MACOSX/Examples/BuddingYeastCellCycle (multirun)/._BuddingYeastCellCycle_2.V.out
- Examples/BuddingYeastCellCycle (multirun)/BuddingYeastCellCycle_3.C.out
- __MACOSX/Examples/BuddingYeastCellCycle (multirun)/._BuddingYeastCellCycle_3.C.out
- Examples/BuddingYeastCellCycle (multirun)/BuddingYeastCellCycle_3.E.out
- __MACOSX/Examples/BuddingYeastCellCycle (multirun)/._BuddingYeastCellCycle_3.E.out
- Examples/BuddingYeastCellCycle (multirun)/BuddingYeastCellCycle_3.spec
- __MACOSX/Examples/BuddingYeastCellCycle (multirun)/._BuddingYeastCellCycle_3.spec
- Examples/BuddingYeastCellCycle (multirun)/BuddingYeastCellCycle_3.V.out
- __MACOSX/Examples/BuddingYeastCellCycle (multirun)/._BuddingYeastCellCycle_3.V.out
- Examples/BuddingYeastCellCycle (multirun)/BuddingYeastCellCycle_4.C.out
- __MACOSX/Examples/BuddingYeastCellCycle (multirun)/._BuddingYeastCellCycle_4.C.out
- Examples/BuddingYeastCellCycle (multirun)/BuddingYeastCellCycle_4.E.out
- __MACOSX/Examples/BuddingYeastCellCycle (multirun)/._BuddingYeastCellCycle_4.E.out
- Examples/BuddingYeastCellCycle (multirun)/BuddingYeastCellCycle_4.spec
- __MACOSX/Examples/BuddingYeastCellCycle (multirun)/._BuddingYeastCellCycle_4.spec
- Examples/BuddingYeastCellCycle (multirun)/BuddingYeastCellCycle_4.V.out
- __MACOSX/Examples/BuddingYeastCellCycle (multirun)/._BuddingYeastCellCycle_4.V.out
- Examples/BuddingYeastCellCycle (multirun)/BuddingYeastCellCycle_5.C.out
- __MACOSX/Examples/BuddingYeastCellCycle (multirun)/._BuddingYeastCellCycle_5.C.out
- Examples/BuddingYeastCellCycle (multirun)/BuddingYeastCellCycle_5.E.out
- __MACOSX/Examples/BuddingYeastCellCycle (multirun)/._BuddingYeastCellCycle_5.E.out
- Examples/BuddingYeastCellCycle (multirun)/BuddingYeastCellCycle_5.spec
- __MACOSX/Examples/BuddingYeastCellCycle (multirun)/._BuddingYeastCellCycle_5.spec
- Examples/BuddingYeastCellCycle (multirun)/BuddingYeastCellCycle_5.V.out
- __MACOSX/Examples/BuddingYeastCellCycle (multirun)/._BuddingYeastCellCycle_5.V.out
- __MACOSX/Examples/._BuddingYeastCellCycle (multirun)
- Examples/CircadianClock (Simplification).csv
- __MACOSX/Examples/._CircadianClock (Simplification).csv
- Examples/CircadianClock.xml
- __MACOSX/Examples/._CircadianClock.xml
- Examples/Mapk/
- Examples/Mapk/mapk.C.out
- __MACOSX/Examples/Mapk/
- __MACOSX/Examples/Mapk/._mapk.C.out
- Examples/Mapk/mapk.E.out
- __MACOSX/Examples/Mapk/._mapk.E.out
- Examples/Mapk/mapk.spec
- __MACOSX/Examples/Mapk/._mapk.spec
- Examples/Mapk/mapk.V.out
- __MACOSX/Examples/Mapk/._mapk.V.out
- __MACOSX/Examples/._Mapk
- Examples/Nicotinic EPSP.sbml
- __MACOSX/Examples/._Nicotinic EPSP.sbml
- Examples/Repressilator/
- Examples/Repressilator/Repressilator.C.out
- __MACOSX/Examples/Repressilator/
- __MACOSX/Examples/Repressilator/._Repressilator.C.out
- Examples/Repressilator/Repressilator.E.out
- __MACOSX/Examples/Repressilator/._Repressilator.E.out
- Examples/Repressilator/Repressilator.spec
- __MACOSX/Examples/Repressilator/._Repressilator.spec
- Examples/Repressilator/Repressilator.V.out
- __MACOSX/Examples/Repressilator/._Repressilator.V.out
- __MACOSX/Examples/._Repressilator
- __MACOSX/._Examples
