# Supplementary material for: Snazer: the simulations and networks analyzer
Source: BMC Syst Biol. 2010 Jan 7;4:1. doi: 10.1186/1752-0509-4-1 (PMC2880970; doi:10.1186/1752-0509-4-1)
Supplement: Additional file 2 — Example models. Some example models. (examples.zip) [file 1752-0509-4-1-S2.zip › Examples/BuddingYeastCellCycle (multirun)/BuddingYeastCellCycle_1.E.out]

1.9987325418e-001	99	3	421	24	0	43	381	10	34	7	417
3.9929898114e-001	103	2	422	26	0	45	379	12	32	8	416
5.9983547265e-001	103	3	421	25	1	46	378	10	30	18	406
7.9995565901e-001	105	2	422	27	0	47	377	18	30	20	404
9.9989050905e-001	107	5	419	27	0	48	376	15	20	10	414
1.1993358660e+000	110	5	419	30	0	51	373	13	26	13	411
1.3999653914e+000	112	1	423	32	0	52	372	16	26	10	414
1.5998491899e+000	114	0	424	37	0	54	370	13	28	11	413
1.7998948312e+000	112	3	421	36	3	55	369	13	23	9	415
1.9999304900e+000	112	0	424	42	0	56	368	10	16	5	419
2.1994501408e+000	117	1	423	43	0	57	367	15	16	8	416
2.3999576299e+000	117	2	422	50	1	61	363	11	16	14	410
2.5999434762e+000	117	1	423	51	0	60	364	10	14	3	421
2.7999315300e+000	119	1	423	50	1	62	362	15	12	11	413
2.9996430407e+000	119	4	420	48	0	64	360	17	17	5	419
3.1998875581e+000	120	2	422	48	0	65	359	21	20	5	419
3.3988482260e+000	122	1	423	51	1	64	360	5	19	3	421
3.5987785847e+000	123	1	423	55	0	67	357	13	17	8	416
3.7998578795e+000	124	2	422	58	0	69	355	12	17	16	408
3.9995793624e+000	121	3	421	63	0	70	354	11	18	16	408
4.1999658354e+000	123	0	424	67	0	71	353	13	16	15	409
4.3995484567e+000	121	0	424	70	0	74	350	12	12	13	411
4.5998313607e+000	121	4	420	74	0	74	350	10	11	8	416
4.7998857475e+000	125	2	422	75	4	73	351	12	10	11	413
4.9993580994e+000	124	2	422	81	4	73	351	13	9	5	419
5.1996837581e+000	126	3	421	84	3	74	350	11	8	7	417
5.3999679856e+000	127	5	419	87	1	74	350	13	9	9	415
5.5987449806e+000	133	1	423	90	4	77	347	14	10	4	420
5.7993295546e+000	135	3	421	99	1	78	346	11	8	7	417
5.9994627775e+000	135	3	421	106	0	78	346	15	7	12	412
6.1996794426e+000	135	1	423	110	0	82	342	15	8	3	421
6.3999618070e+000	138	1	423	110	2	85	339	8	10	8	416
6.5997709625e+000	136	0	424	119	3	85	339	9	7	7	417
6.7998068167e+000	135	0	424	126	0	84	340	14	8	17	407
6.9997855877e+000	136	1	423	125	4	88	336	10	9	5	419
7.1992714315e+000	139	1	423	129	1	89	335	14	7	3	421
7.3989463022e+000	139	1	423	128	4	93	331	10	7	4	420
7.5987945639e+000	141	1	423	129	6	93	331	12	5	5	419
7.7999093765e+000	144	2	422	144	2	95	329	9	2	5	419
7.9994048220e+000	144	1	423	152	1	96	328	10	1	7	417
8.1993269619e+000	145	3	421	152	0	97	327	13	1	13	411
8.3998418047e+000	146	0	424	152	0	98	326	12	2	4	420
8.5999177068e+000	149	1	423	154	2	101	323	12	2	7	417
8.7999495813e+000	150	0	424	165	1	100	324	10	3	5	419
8.9997961309e+000	152	1	423	165	6	99	325	11	4	2	422
9.1999379192e+000	151	0	424	168	9	101	323	13	5	12	412
9.3996404149e+000	151	0	424	176	1	102	322	10	5	7	417
9.5995692416e+000	149	4	420	178	3	104	320	7	4	6	418
9.7998192128e+000	150	2	422	184	2	105	319	6	4	4	420
9.9998473527e+000	155	1	423	186	1	106	318	7	5	6	418
1.0199807159e+001	153	2	422	190	2	108	316	9	5	8	416
1.0399404015e+001	155	3	421	197	1	110	314	8	5	4	420
1.0599933794e+001	155	2	422	201	2	113	311	13	5	5	419
1.0799809796e+001	151	0	424	209	0	112	312	4	9	5	419
1.0999474705e+001	152	1	423	212	1	113	311	16	9	4	420
1.1199829092e+001	151	1	423	226	0	117	307	16	9	6	418
1.1399962761e+001	151	1	423	232	0	119	305	10	10	3	421
1.1599916188e+001	155	2	422	224	11	119	305	16	8	1	423
1.1799455128e+001	159	3	421	236	2	121	303	6	10	5	419
1.1999890518e+001	161	2	422	240	2	125	299	14	8	5	419
1.2199686761e+001	161	2	422	232	4	127	297	12	5	4	420
1.2399982734e+001	162	4	420	236	3	131	293	9	7	11	413
1.2599847514e+001	165	1	423	244	2	131	293	8	7	3	421
1.2799432954e+001	168	1	423	238	10	135	289	5	5	1	423
1.2999329434e+001	169	1	423	242	3	138	286	7	5	1	423
1.3199810280e+001	170	1	423	242	1	138	286	12	3	7	417
1.3399317717e+001	172	0	424	241	5	142	282	9	2	9	415
1.3599438677e+001	172	1	423	248	0	143	281	6	2	4	420
1.3799793480e+001	174	2	422	246	2	145	279	12	2	1	423
1.3999507730e+001	179	1	423	249	11	144	280	8	2	3	421
1.4199309405e+001	177	0	424	260	13	143	281	9	2	1	423
1.4399943580e+001	177	2	422	261	18	145	279	10	2	6	418
1.4599841385e+001	178	2	422	278	8	147	277	3	3	4	420
1.4799991019e+001	177	3	421	291	3	150	274	7	3	11	413
1.4999279159e+001	176	2	422	292	2	154	270	9	3	4	420
1.5199896604e+001	180	1	423	295	5	158	266	8	5	9	415
1.5399992442e+001	181	3	421	290	12	158	266	7	3	2	422
1.5599951948e+001	178	0	424	290	13	162	262	12	2	9	415
1.5799940010e+001	181	2	422	302	3	162	262	9	2	7	417
1.5999469807e+001	184	0	424	300	9	163	261	7	1	3	421
1.6199966242e+001	183	3	421	308	10	164	260	2	2	1	423
1.6399886168e+001	181	2	422	305	15	166	258	15	3	6	418
1.6599638926e+001	179	0	424	316	6	168	256	6	4	3	421
1.6798993029e+001	176	0	424	317	3	167	257	8	2	8	416
1.6999929469e+001	176	2	422	324	5	168	256	4	1	8	416
1.7199843304e+001	178	1	423	333	2	170	254	13	0	9	415
1.7399785589e+001	179	0	424	347	0	171	253	5	1	3	421
1.7599954199e+001	177	1	423	342	8	171	253	6	1	2	422
1.7799729862e+001	175	3	421	336	18	172	252	6	1	7	417
1.7999955426e+001	173	3	421	325	27	173	251	7	1	6	418
1.8199982571e+001	170	2	422	335	25	176	248	10	1	1	423
1.8399852848e+001	167	2	422	340	22	179	245	8	2	4	420
1.8599944590e+001	165	2	422	344	19	183	241	7	2	5	419
1.8799132976e+001	163	4	420	345	14	181	243	12	2	6	418
1.8999922743e+001	163	1	423	357	13	183	241	15	5	6	418
1.9199732234e+001	158	3	421	351	20	182	242	11	5	5	419
1.9399757579e+001	161	1	423	364	15	182	242	19	4	6	418
1.9598986838e+001	165	0	424	357	28	182	242	5	6	0	424
1.9799920330e+001	165	1	423	368	20	182	242	7	4	8	416
1.9998215821e+001	162	1	423	363	26	181	243	12	4	5	419
2.0198963872e+001	161	1	423	374	16	180	244	7	5	11	413
2.0399734239e+001	161	1	423	381	14	182	242	4	5	4	420
2.0599839091e+001	161	2	422	378	15	184	240	9	6	10	414
2.0799975449e+001	156	1	423	389	11	184	240	14	4	6	418
2.0999821688e+001	156	0	424	379	22	185	239	7	3	3	421
2.1199721223e+001	154	4	420	365	34	185	239	4	3	6	418
2.1399596991e+001	155	5	419	371	30	185	239	12	3	4	420
2.1598654197e+001	149	2	422	363	44	187	237	10	2	4	420
2.1799626004e+001	147	5	419	342	62	190	234	17	2	2	422
2.1999238947e+001	140	3	421	343	64	188	236	10	2	5	419
2.2199676770e+001	133	4	420	338	66	187	237	12	1	9	415
2.2399783201e+001	126	5	419	331	67	189	235	6	1	7	417
2.2599628287e+001	121	12	412	320	72	190	234	7	3	3	421
2.2799909020e+001	113	16	408	310	82	192	232	13	4	4	420
2.2999770630e+001	115	13	411	316	69	195	229	14	8	10	414
2.3199805342e+001	112	11	413	304	75	198	226	11	10	6	418
2.3399759524e+001	107	15	409	308	71	199	225	15	9	9	415
2.3599906474e+001	105	9	415	300	74	199	225	8	10	14	410
2.3799787351e+001	102	6	418	289	78	197	227	19	11	10	414
2.3999927666e+001	97	20	404	267	93	195	229	20	8	14	410
2.4199451130e+001	92	27	397	270	91	195	229	12	8	1	423
2.4399679453e+001	89	10	414	261	91	194	230	20	8	17	407
2.4599706571e+001	84	42	382	254	98	194	230	22	8	10	414
2.4799933150e+001	74	115	309	232	111	195	229	33	7	11	413
2.4999776452e+001	62	319	105	232	108	194	230	50	12	3	421
2.5199776480e+001	46	424	0	204	129	194	230	81	12	6	418
2.5399296521e+001	33	424	0	195	133	194	230	115	12	2	422
2.5599326916e+001	24	424	0	194	128	193	231	136	14	4	420
2.5799573215e+001	19	424	0	182	131	192	232	137	11	5	419
2.5999578857e+001	17	424	0	168	142	192	232	154	9	3	421
2.6198527582e+001	14	424	0	164	143	192	232	167	7	4	420
2.6398234948e+001	13	424	0	155	145	191	233	183	6	4	420
2.6599507748e+001	13	423	1	156	141	191	233	208	5	23	401
2.6799926635e+001	11	424	0	154	138	191	233	217	7	13	411
2.6998835987e+001	10	424	0	147	140	190	234	219	7	16	408
2.7199872646e+001	11	424	0	138	140	189	235	220	8	5	419
2.7399884907e+001	12	424	0	127	147	188	236	217	8	5	419
2.7599153686e+001	13	424	0	116	154	187	237	246	4	6	418
2.7799722682e+001	7	424	0	117	146	187	237	263	3	4	420
2.7998718824e+001	6	424	0	110	145	186	238	304	2	6	418
2.8197672438e+001	5	424	0	106	148	186	238	334	5	5	419
2.8399595866e+001	6	424	0	106	144	185	239	347	5	7	417
2.8599554091e+001	5	424	0	91	157	185	239	313	6	4	420
2.8799700669e+001	6	424	0	94	149	184	240	305	4	5	419
2.8999750649e+001	9	424	0	80	160	183	241	334	4	7	417
2.9199942759e+001	4	424	0	66	168	183	241	347	5	15	409
2.9399607698e+001	5	424	0	50	180	183	241	339	5	8	416
2.9599821593e+001	7	424	0	15	209	182	242	300	9	7	417
2.9797934457e+001	5	424	0	11	208	182	242	274	8	2	422
2.9999422264e+001	8	424	0	2	213	182	242	274	8	14	410
3.0198865673e+001	7	424	0	9	198	182	242	280	9	6	418
3.0399467380e+001	3	424	0	18	188	182	242	254	10	8	416
3.0597102233e+001	6	424	0	7	194	182	242	248	7	6	418
3.0799821497e+001	7	424	0	6	188	182	242	268	5	7	417
3.0999738398e+001	9	424	0	14	177	182	242	281	4	3	421
3.1199637941e+001	10	424	0	7	183	182	242	299	3	3	421
3.1399936632e+001	8	424	0	23	164	182	242	349	2	1	423
3.1598903311e+001	11	424	0	25	158	181	243	376	2	4	420
3.1799660473e+001	8	424	0	24	158	180	244	405	3	3	421
3.1999624995e+001	7	424	0	18	153	180	244	409	3	6	418
3.2199021445e+001	8	424	0	8	157	180	244	427	3	0	424
3.2398670429e+001	7	424	0	2	159	180	244	438	3	13	411
3.2599883300e+001	4	424	0	5	152	179	245	447	5	9	415
3.2798508243e+001	4	424	0	2	152	179	245	443	4	9	415
3.2999804966e+001	4	424	0	5	143	178	246	427	5	7	417
3.3199953202e+001	4	424	0	1	141	176	248	417	4	1	423
3.3399099640e+001	7	424	0	6	132	176	248	407	7	7	417
3.3599873083e+001	5	424	0	17	119	175	249	401	7	8	416
3.3799776375e+001	7	424	0	15	117	174	250	358	10	13	411
3.3999953455e+001	8	423	1	16	114	174	250	291	11	8	416
3.4199802806e+001	7	424	0	28	100	173	251	252	11	18	406
3.4399829297e+001	6	423	1	24	103	173	251	241	12	11	413
3.4599091565e+001	6	424	0	36	88	171	253	208	14	9	415
3.4799990239e+001	8	424	0	28	96	171	253	168	15	7	417
3.4999574617e+001	6	424	0	25	98	170	254	164	14	5	419
3.5199974662e+001	6	423	1	19	103	169	255	147	12	8	416
3.5399808398e+001	6	423	1	25	95	169	255	145	12	1	423
3.5599568653e+001	4	424	0	22	96	169	255	171	7	7	417
3.5799978362e+001	5	423	1	13	102	168	256	195	8	3	421
3.5999001732e+001	8	424	0	24	89	167	257	198	7	10	414
3.6199891670e+001	9	424	0	29	82	165	259	189	10	9	415
3.6399877050e+001	13	424	0	28	83	165	259	184	14	13	411
3.6599979531e+001	12	424	0	14	94	164	260	182	12	9	415
3.6799309417e+001	13	424	0	26	83	164	260	182	13	1	423
3.6999572975e+001	10	424	0	30	79	164	260	167	10	5	419
3.7199926049e+001	11	424	0	34	71	163	261	162	9	4	420
3.7398404970e+001	8	424	0	41	62	163	261	165	6	7	417
3.7599293274e+001	11	424	0	42	59	163	261	190	6	3	421
3.7799548902e+001	9	424	0	37	61	163	261	217	3	9	415
3.7999921813e+001	8	424	0	38	59	161	263	239	3	2	422
3.8199742096e+001	8	424	0	30	64	161	263	266	3	10	414
3.8399968333e+001	7	424	0	30	63	161	263	301	3	6	418
3.8599203600e+001	5	424	0	43	49	160	264	351	3	6	418
3.8798936811e+001	9	424	0	52	40	159	265	377	6	10	414
3.8999825213e+001	8	424	0	50	42	159	265	326	11	6	418
3.9199648914e+001	7	424	0	48	41	159	265	282	11	6	418
3.9399298995e+001	7	423	1	30	59	158	266	291	8	4	420
3.9599889273e+001	11	424	0	41	48	158	266	311	3	4	420
3.9799028354e+001	9	424	0	42	46	158	266	333	4	3	421
3.9999571332e+001	8	424	0	40	46	157	267	343	3	13	411
4.0199581332e+001	8	424	0	34	51	156	268	369	5	2	422
4.0399490434e+001	8	424	0	21	64	155	269	364	8	6	418
4.0599999652e+001	11	424	0	25	60	155	269	319	8	2	422
4.0799452294e+001	10	424	0	26	59	155	269	305	6	1	423
4.0997468207e+001	11	424	0	18	64	153	271	306	5	8	416
4.1199628399e+001	7	424	0	19	60	153	271	322	4	7	417
4.1399852853e+001	11	424	0	33	46	152	272	337	5	5	419
4.1599510184e+001	12	424	0	50	28	152	272	323	5	7	417
4.1798761442e+001	14	424	0	70	4	152	272	309	4	13	411
4.1999517203e+001	15	422	2	57	17	152	272	299	7	9	415
4.2199641207e+001	12	424	0	63	10	152	272	310	6	7	417
4.2399492286e+001	15	424	0	72	1	152	272	293	7	16	408
4.2599216702e+001	13	423	1	60	11	152	272	268	9	12	412
4.2799834654e+001	17	424	0	62	9	152	272	242	8	5	419
4.2999208427e+001	16	424	0	55	15	151	273	222	7	9	415
4.3197865786e+001	16	424	0	59	11	149	275	230	5	6	418
4.3399217105e+001	16	424	0	61	9	147	277	241	4	5	419
4.3599474060e+001	14	423	1	61	7	147	277	249	4	5	419
4.3799345860e+001	13	424	0	55	10	147	277	296	2	7	417
4.3999093938e+001	13	424	0	52	13	146	278	331	2	13	411
4.4198954747e+001	13	424	0	55	10	146	278	357	3	9	415
4.4399150096e+001	13	423	1	56	9	146	278	355	6	5	419
4.4599688720e+001	12	424	0	56	9	146	278	346	6	3	421
4.4799274840e+001	11	424	0	53	12	146	278	354	5	9	415
4.4999800936e+001	11	424	0	50	13	145	279	347	7	6	418
4.5198913368e+001	15	424	0	58	5	145	279	324	8	3	421
4.5399531566e+001	19	424	0	52	10	143	281	292	7	5	419
4.5599156674e+001	12	423	1	44	18	143	281	275	7	5	419
4.5797880393e+001	11	422	2	50	12	143	281	248	8	6	418
4.5999584682e+001	9	424	0	49	10	140	284	251	6	1	423
4.6199815864e+001	10	423	1	47	10	139	285	249	5	2	422
4.6399037134e+001	10	424	0	53	1	139	285	267	4	1	423
4.6599784940e+001	7	424	0	54	1	139	285	310	4	8	416
4.6799660494e+001	8	424	0	52	4	139	285	316	5	12	412
4.6999900247e+001	8	423	1	50	2	139	285	304	6	15	409
4.7199943350e+001	9	422	2	52	1	138	286	258	11	8	416
4.7399798647e+001	9	423	1	51	2	136	288	220	12	11	413
4.7599954193e+001	8	423	1	51	3	136	288	174	11	6	418
4.7799521365e+001	8	420	4	54	0	135	289	175	15	16	408
4.7999466268e+001	9	423	1	53	1	134	290	153	15	11	413
4.8198857122e+001	6	424	0	49	4	134	290	151	15	8	416
4.8398648838e+001	6	423	1	50	0	134	290	145	15	9	415
4.8599332974e+001	5	423	1	44	6	134	290	142	15	3	421
4.8799730244e+001	9	423	1	47	3	134	290	153	11	3	421
4.8997592375e+001	8	424	0	47	3	134	290	161	10	3	421
4.9199265346e+001	13	424	0	46	5	131	293	174	10	2	422
4.9399172257e+001	11	422	2	50	1	131	293	180	8	10	414
4.9599295542e+001	14	424	0	41	8	129	295	186	9	32	392
4.9799778733e+001	15	420	4	48	2	129	295	167	15	16	408
4.9999389360e+001	12	423	1	42	7	129	295	159	16	21	403
5.0198850088e+001	13	422	2	42	4	128	296	131	17	21	403
5.0397839716e+001	13	424	0	40	6	128	296	116	20	10	414
5.0597483023e+001	11	423	1	43	3	128	296	108	17	10	414
5.0799781550e+001	8	424	0	40	6	128	296	115	17	16	408
5.0998881788e+001	11	423	1	45	0	127	297	124	15	19	405
5.1199389484e+001	12	423	1	44	4	127	297	122	16	11	413
5.1399931856e+001	12	424	0	47	1	126	298	138	11	2	422
5.1598916492e+001	9	424	0	38	9	125	299	148	8	8	416
5.1798756075e+001	9	423	1	46	0	124	300	175	6	3	421
5.1999056327e+001	7	424	0	44	1	124	300	191	5	9	415
5.2199306848e+001	7	424	0	44	0	124	300	221	8	12	412
5.2399567467e+001	5	422	2	40	1	124	300	238	6	11	413
5.2599179178e+001	6	424	0	41	0	121	303	242	7	14	410
5.2799978500e+001	6	423	1	39	0	120	304	238	7	7	417
5.2998244914e+001	8	424	0	38	0	119	305	241	7	7	417
5.3198997387e+001	8	424	0	36	3	119	305	235	8	5	419
5.3399537003e+001	7	424	0	36	3	118	306	228	9	15	409
5.3599574620e+001	7	420	4	37	3	116	308	207	12	3	421
5.3797052050e+001	9	422	2	36	3	116	308	198	11	7	417
5.3999274746e+001	8	423	1	39	0	116	308	192	9	3	421
5.4199828818e+001	10	424	0	33	4	116	308	199	7	1	423
5.4399911785e+001	12	424	0	32	4	116	308	221	7	9	415
5.4599668106e+001	11	424	0	35	1	116	308	263	5	6	418
5.4799985183e+001	12	423	1	31	5	116	308	261	7	12	412
5.4999230912e+001	11	423	1	28	7	112	312	272	7	4	420
5.5199929319e+001	11	424	0	35	0	111	313	273	10	11	413
5.5399240399e+001	8	422	2	36	0	111	313	263	11	9	415
5.5599240794e+001	8	423	1	33	4	111	313	222	13	11	413
5.5799287340e+001	12	424	0	36	0	111	313	198	12	4	420
5.5999769657e+001	10	423	1	33	2	109	315	204	13	11	413
5.6198992298e+001	13	423	1	36	1	109	315	174	13	8	416
5.6399863584e+001	14	424	0	28	7	107	317	164	11	1	423
5.6598805553e+001	16	421	3	33	1	105	319	169	15	5	419
5.6799070458e+001	17	424	0	32	2	104	320	162	13	7	417
5.6999140278e+001	15	424	0	34	0	102	322	173	9	4	420
5.7199274641e+001	11	422	2	32	2	101	323	186	10	10	414
5.7399155163e+001	10	424	0	32	2	100	324	195	12	23	401
5.7598496253e+001	11	424	0	34	0	100	324	175	13	15	409
5.7799718843e+001	12	424	0	33	1	100	324	144	14	17	407
5.7998622377e+001	15	424	0	33	1	100	324	137	14	12	412
5.8199241979e+001	14	423	1	31	4	98	326	129	15	6	418
5.8399936930e+001	16	423	1	27	7	97	327	139	10	0	424
5.8599232198e+001	14	423	1	30	2	97	327	159	9	8	416
5.8799919607e+001	9	422	2	31	0	96	328	189	9	22	402
5.8999876373e+001	8	424	0	31	0	96	328	182	14	13	411
5.9197651113e+001	11	421	3	30	1	95	329	161	17	22	402
5.9399912940e+001	10	424	0	26	5	93	331	159	15	11	413
5.9599049962e+001	14	423	1	29	1	93	331	157	15	11	413
5.9799897220e+001	13	424	0	30	0	93	331	148	14	6	418
5.9998382818e+001	11	424	0	26	3	93	331	159	11	2	422
6.0199188693e+001	11	424	0	27	1	92	332	170	10	3	421
6.0399939040e+001	13	420	4	24	4	92	332	176	11	8	416
6.0599959095e+001	15	424	0	28	1	91	333	179	10	13	411
6.0799867512e+001	13	423	1	29	1	91	333	178	9	11	413
6.0999909381e+001	11	424	0	24	5	89	335	176	9	13	411
6.1199423664e+001	11	424	0	25	4	89	335	197	10	10	414
6.1398712616e+001	15	423	1	29	0	89	335	197	10	5	419
6.1597278862e+001	14	424	0	28	1	89	335	191	12	9	415
6.1799705290e+001	13	424	0	27	2	89	335	187	11	9	415
6.1998253454e+001	10	423	1	28	1	88	336	193	12	13	411
6.2199631595e+001	13	424	0	29	0	88	336	192	10	9	415
6.2399505552e+001	16	422	2	25	4	87	337	183	12	11	413
6.2599171889e+001	15	422	2	24	3	87	337	181	14	2	422
6.2799114164e+001	13	423	1	27	0	87	337	159	15	15	409
6.2999132082e+001	14	422	2	26	1	87	337	163	13	12	412
6.3199182252e+001	13	421	3	25	1	87	337	169	12	9	415
6.3399973264e+001	13	420	4	26	0	87	337	174	13	19	405
6.3599601901e+001	11	424	0	24	2	87	337	176	12	3	421
6.3799484743e+001	9	422	2	23	2	87	337	183	10	1	423
6.3999814433e+001	11	423	1	22	2	87	337	188	10	6	418
6.4198663912e+001	10	424	0	23	1	86	338	188	9	16	408
6.4397385296e+001	9	424	0	23	0	85	339	174	12	9	415
6.4597357393e+001	10	424	0	18	6	85	339	181	12	9	415
6.4799395246e+001	11	424	0	21	4	85	339	174	13	25	399
6.4999140225e+001	11	423	1	25	0	85	339	175	11	21	403
6.5199825125e+001	11	423	1	25	0	85	339	178	12	4	420
6.5399250022e+001	10	422	2	25	0	85	339	180	13	13	411
6.5599458770e+001	10	422	2	22	2	85	339	166	13	7	417
6.5799031977e+001	9	422	2	25	0	84	340	169	13	10	414
6.5999976053e+001	8	423	1	25	1	84	340	177	10	8	416
6.6196699499e+001	5	422	2	25	1	84	340	183	9	6	418
6.6399265894e+001	10	424	0	23	2	84	340	193	8	12	412
6.6599769745e+001	8	423	1	24	0	84	340	219	10	8	416
6.6799610192e+001	11	423	1	21	2	83	341	214	9	8	416
6.6999162713e+001	12	423	1	24	0	83	341	230	8	2	422
6.7198423409e+001	14	423	1	22	0	83	341	231	7	1	423
6.7399842867e+001	7	424	0	22	0	83	341	235	8	23	401
6.7599881445e+001	8	422	2	19	3	83	341	229	9	9	415
6.7798493601e+001	5	423	1	21	1	83	341	229	9	9	415
6.7998611535e+001	7	422	2	23	1	82	342	206	12	23	401
6.8199767926e+001	8	423	1	25	0	81	343	198	13	22	402
6.8398029302e+001	6	423	1	24	0	81	343	167	14	10	414
6.8599832307e+001	8	424	0	22	0	81	343	160	12	8	416
6.8799103830e+001	7	422	2	21	1	81	343	157	13	8	416
6.8997647803e+001	5	423	1	23	0	81	343	155	11	21	403
6.9199920521e+001	8	422	2	20	2	81	343	169	13	24	400
6.9399158116e+001	8	423	1	20	2	79	345	153	13	19	405
6.9599877648e+001	10	423	1	19	3	79	345	165	11	4	420
6.9799889120e+001	9	423	1	22	0	79	345	176	10	10	414
6.9999434940e+001	10	424	0	18	4	79	345	194	10	17	407
7.0199825241e+001	12	424	0	21	1	79	345	176	7	6	418
7.0398939032e+001	9	424	0	22	0	79	345	175	8	17	407
7.0599268418e+001	10	424	0	21	1	78	346	201	6	16	408
7.0799833588e+001	11	423	1	20	1	77	347	221	11	21	403
7.0999825807e+001	11	422	2	20	0	77	347	208	10	23	401
7.1199687293e+001	11	423	1	19	1	76	348	195	10	13	411
7.1399548667e+001	10	424	0	19	2	76	348	195	8	3	421
7.1599279498e+001	12	423	1	17	4	76	348	193	10	15	409
7.1799818990e+001	11	422	2	21	0	76	348	194	9	25	399
7.1998989169e+001	10	424	0	19	2	76	348	198	9	17	407
7.2199179911e+001	11	423	1	20	1	76	348	194	9	12	412
7.2399940023e+001	8	424	0	21	0	76	348	184	11	5	419
7.2599785846e+001	8	422	2	19	2	76	348	176	14	10	414
7.2799957538e+001	7	420	4	21	1	76	348	159	15	11	413
7.2999017285e+001	6	422	2	23	0	76	348	155	14	12	412
7.3199181425e+001	8	422	2	23	0	75	349	141	14	14	410
7.3399631402e+001	7	424	0	21	2	75	349	148	15	21	403
7.3598565141e+001	12	422	2	23	0	75	349	130	16	14	410
7.3798954998e+001	8	421	3	21	2	74	350	143	19	22	402
7.3999902650e+001	11	420	4	23	0	74	350	120	25	36	388
7.4199430248e+001	10	419	5	22	0	73	351	87	22	20	404
7.4399647194e+001	9	424	0	23	0	73	351	75	24	9	415
7.4599836430e+001	9	423	1	22	1	73	351	89	20	2	422
7.4799152480e+001	9	424	0	21	1	73	351	89	16	3	421
7.4998197814e+001	10	422	2	20	1	73	351	123	14	9	415
7.5199909131e+001	9	422	2	21	0	73	351	127	13	4	420
7.5399323662e+001	9	421	3	20	1	73	351	153	13	18	406
7.5598982297e+001	10	422	2	19	1	72	352	145	15	27	397
7.5799345740e+001	9	421	3	19	0	72	352	147	17	16	408
7.5999078543e+001	11	421	3	19	0	72	352	134	17	14	410
7.6199460334e+001	10	422	2	18	1	71	353	138	18	14	410
7.6398747099e+001	9	424	0	17	2	71	353	142	11	7	417
7.6599987308e+001	8	421	3	19	1	71	353	168	10	8	416
7.6799528344e+001	8	422	2	19	1	71	353	178	10	8	416
7.6998851932e+001	8	424	0	17	1	71	353	178	10	7	417
7.7198547960e+001	13	424	0	18	0	71	353	179	14	17	407
7.7399377932e+001	9	424	0	15	2	71	353	169	14	23	401
7.7599217449e+001	10	422	2	14	3	70	354	143	15	26	398
7.7799641791e+001	7	424	0	14	0	70	354	155	15	13	411
7.7999453806e+001	10	424	0	14	0	70	354	143	15	14	410
7.8199139090e+001	10	423	1	12	1	70	354	147	16	18	406
7.8399164112e+001	9	424	0	12	2	70	354	145	20	21	403
7.8599996285e+001	10	423	1	11	3	70	354	123	21	8	416
7.8797082467e+001	11	424	0	13	0	70	354	118	15	20	404
7.8999142087e+001	11	423	1	12	1	70	354	109	19	6	418
7.9199808381e+001	12	421	3	13	0	70	354	107	18	6	418
7.9399489041e+001	12	421	3	14	0	70	354	124	14	9	415
7.9598132816e+001	11	423	1	13	1	70	354	145	13	5	419
7.9799523225e+001	9	420	4	15	1	70	354	146	12	25	399
7.9998620306e+001	8	423	1	14	2	70	354	154	16	17	407
8.0199482759e+001	6	423	1	17	0	70	354	140	13	9	415
8.0398618353e+001	10	424	0	17	0	70	354	149	13	7	417
8.0598851528e+001	8	424	0	17	0	70	354	160	11	22	402
8.0797614759e+001	11	424	0	16	1	70	354	156	11	10	414
8.0999393990e+001	10	424	0	16	1	70	354	166	8	9	415
8.1199704061e+001	9	422	2	17	1	70	354	178	9	7	417
8.1397627207e+001	8	423	1	18	0	69	355	176	12	9	415
8.1599385536e+001	11	421	3	18	1	69	355	169	12	13	411
8.1799860806e+001	10	423	1	19	0	68	356	161	13	17	407
8.1999653518e+001	7	422	2	17	2	68	356	179	15	6	418
8.2199460701e+001	7	424	0	16	3	68	356	145	15	20	404
8.2399305836e+001	10	423	1	19	1	68	356	124	18	1	423
8.2599285522e+001	7	423	1	22	0	67	357	115	20	11	413
8.2799637638e+001	6	420	4	21	1	67	357	116	16	13	411
8.2999613969e+001	7	424	0	21	1	67	357	125	11	10	414
8.3199578340e+001	11	424	0	19	4	67	357	158	10	6	418
8.3399399428e+001	12	424	0	23	0	67	357	175	12	11	413
8.3599901728e+001	8	424	0	23	1	67	357	171	12	8	416
8.3799555426e+001	8	423	1	21	2	66	358	190	7	9	415
8.3999907445e+001	8	424	0	21	2	65	359	211	6	15	409
8.4198836801e+001	6	424	0	21	1	65	359	230	5	2	422
8.4399918296e+001	9	422	2	22	0	65	359	238	5	9	415
8.4597662490e+001	10	423	1	22	0	64	360	239	6	11	413
8.4799691530e+001	9	423	1	19	1	64	360	242	7	17	407
8.4998757228e+001	14	422	2	18	1	64	360	248	9	23	401
8.5199539311e+001	14	422	2	19	0	63	361	239	10	11	413
8.5399774729e+001	13	420	4	19	0	63	361	228	13	4	420
8.5599342039e+001	11	422	2	20	0	62	362	204	10	5	419
8.5799357492e+001	8	423	1	18	2	62	362	224	8	11	413
8.5999482461e+001	8	423	1	21	0	62	362	235	9	8	416
8.6199613344e+001	10	424	0	21	0	61	363	211	11	18	406
8.6399500829e+001	10	423	1	20	1	61	363	174	11	7	417
8.6599895687e+001	8	424	0	21	0	60	364	180	11	13	411
8.6799555524e+001	8	424	0	24	0	59	365	180	7	13	411
8.6999962813e+001	6	422	2	19	5	59	365	193	10	18	406
8.7199927856e+001	7	424	0	22	1	59	365	196	9	21	403
8.7399502515e+001	9	424	0	23	0	59	365	195	10	20	404
8.7599191665e+001	13	423	1	24	0	57	367	195	10	30	394
8.7799647001e+001	8	424	0	23	1	57	367	193	13	17	407
8.7999980924e+001	10	424	0	24	0	57	367	178	9	6	418
8.8199354395e+001	9	424	0	21	1	57	367	194	9	7	417
8.8399909492e+001	10	423	1	21	1	57	367	193	10	16	408
8.8598470729e+001	11	423	1	23	0	57	367	185	10	17	407
8.8799763215e+001	10	424	0	21	0	57	367	206	9	17	407
8.8997936758e+001	7	423	1	23	0	57	367	211	12	16	408
8.9199876698e+001	8	423	1	22	1	57	367	175	12	13	411
8.9399925750e+001	7	424	0	23	0	57	367	172	9	9	415
8.9599906373e+001	6	424	0	22	0	57	367	190	9	17	407
8.9797541801e+001	7	424	0	22	0	56	368	179	9	14	410
8.9998182672e+001	6	423	1	22	0	56	368	184	9	16	408
9.0199740966e+001	9	424	0	22	1	56	368	209	10	11	413
9.0399816882e+001	8	423	1	19	4	56	368	196	13	16	408
9.0599331393e+001	9	424	0	23	0	56	368	169	11	17	407
9.0798752905e+001	10	424	0	21	3	56	368	182	12	22	402
9.0999009426e+001	7	424	0	24	0	55	369	144	18	19	405
9.1199889814e+001	6	424	0	22	1	54	370	126	17	27	397
9.1399604711e+001	5	423	1	25	0	54	370	135	19	10	414
9.1594633888e+001	8	424	0	22	2	53	371	123	16	26	398
9.1799509804e+001	11	423	1	25	0	53	371	108	20	31	393
9.1998302869e+001	9	419	5	25	0	53	371	87	26	35	389
9.2198797770e+001	12	419	5	24	0	53	371	86	20	34	390
9.2398966215e+001	15	420	4	24	0	53	371	97	22	40	384
9.2599960433e+001	16	421	3	23	1	53	371	83	26	26	398
9.2799593628e+001	18	422	2	25	0	52	372	83	28	16	408
9.2996344656e+001	17	422	2	24	0	52	372	86	23	18	406
9.3199377389e+001	14	421	3	17	8	52	372	95	19	43	381
9.3399341056e+001	14	420	4	25	0	51	373	84	27	18	406
9.3599006453e+001	10	421	3	23	1	50	374	72	27	17	407
9.3798223835e+001	10	417	7	25	0	49	375	57	26	7	417
9.3998269100e+001	12	424	0	24	0	49	375	81	24	12	412
9.4197196430e+001	11	422	2	22	1	49	375	101	19	14	410
9.4398607049e+001	10	424	0	24	0	49	375	102	21	15	409
9.4598770720e+001	11	422	2	24	0	49	375	109	21	31	393
9.4799696450e+001	9	422	2	22	1	49	375	115	19	21	403
9.4999913370e+001	8	420	4	22	0	49	375	114	18	26	398
9.5198875403e+001	7	421	3	21	1	49	375	118	18	28	396
9.5398182516e+001	8	421	3	21	1	49	375	115	19	28	396
9.5599550693e+001	7	419	5	20	1	49	375	111	21	41	383
9.5799156103e+001	9	422	2	21	0	49	375	115	21	48	376
9.5999950280e+001	9	421	3	19	1	49	375	105	25	21	403
9.6198926481e+001	10	421	3	19	0	49	375	98	30	30	394
9.6399118683e+001	7	423	1	18	1	49	375	72	27	16	408
9.6599326100e+001	10	422	2	19	0	49	375	71	24	27	397
9.6799516354e+001	12	423	1	19	0	49	375	72	29	25	399
9.6998355391e+001	11	424	0	18	1	49	375	77	22	31	393
9.7199255990e+001	13	421	3	19	0	49	375	68	28	26	398
9.7399890616e+001	13	424	0	19	0	49	375	83	27	27	397
9.7599723659e+001	12	418	6	19	0	49	375	76	27	33	391
9.7799962908e+001	12	419	5	19	0	48	376	67	28	35	389
9.7999827201e+001	11	417	7	18	0	47	377	87	31	32	392
9.8199920404e+001	11	416	8	17	1	47	377	64	30	24	400
9.8399743844e+001	10	423	1	18	0	47	377	79	31	10	414
9.8599552269e+001	9	422	2	15	1	47	377	66	28	7	417
9.8799502430e+001	9	421	3	16	0	47	377	72	23	22	402
9.8999942660e+001	13	420	4	16	0	46	378	93	17	23	401
9.9199922480e+001	11	421	3	15	1	46	378	102	20	33	391
9.9399078491e+001	15	424	0	16	0	46	378	98	20	44	380
9.9598900583e+001	10	422	2	16	1	46	378	107	26	49	375
9.9799867994e+001	10	423	1	15	1	45	379	78	30	22	402
9.9998707670e+001	7	422	2	16	0	45	379	79	29	23	401
1.0019961950e+002	7	422	2	17	0	45	379	79	30	36	388
1.0039961152e+002	5	422	2	17	0	45	379	91	27	28	396
1.0059997086e+002	7	422	2	16	1	45	379	68	28	25	399
1.0079942651e+002	7	421	3	17	0	45	379	83	24	17	407
1.0099899075e+002	10	423	1	17	0	44	380	84	23	16	408
1.0119785741e+002	9	417	7	18	1	43	381	94	23	24	400
1.0139930034e+002	10	424	0	19	0	43	381	98	17	11	413
1.0159965767e+002	9	424	0	19	0	43	381	110	16	23	401
1.0179850658e+002	8	422	2	19	0	43	381	96	14	23	401
1.0199960375e+002	9	423	1	19	1	43	381	116	16	29	395
1.0219994827e+002	13	423	1	20	0	43	381	100	19	31	393
1.0239990136e+002	15	423	1	20	0	43	381	96	18	28	396
1.0259848435e+002	13	423	1	15	4	43	381	118	18	31	393
1.0279992039e+002	13	423	1	18	0	42	382	106	18	27	397
1.0299975872e+002	9	420	4	19	0	41	383	123	19	10	414
1.0319866020e+002	7	422	2	19	0	41	383	139	17	19	405
1.0339983393e+002	8	424	0	20	0	41	383	144	20	19	405
1.0359978928e+002	9	421	3	20	0	41	383	126	15	28	396
1.0379988612e+002	13	419	5	19	0	41	383	127	15	29	395
1.0399980107e+002	13	423	1	19	0	41	383	125	14	35	389
1.0419980176e+002	13	423	1	19	1	41	383	123	17	34	390
1.0439890821e+002	13	423	1	20	0	41	383	106	17	26	398
1.0459977611e+002	12	422	2	19	3	41	383	109	14	4	420
1.0479873616e+002	14	423	1	22	0	41	383	116	14	14	410
1.0499993941e+002	12	423	1	21	1	41	383	123	11	14	410
1.0519870726e+002	13	422	2	20	0	41	383	148	8	17	407
1.0539863013e+002	9	424	0	20	1	41	383	156	11	22	402
1.0559980665e+002	10	424	0	21	0	41	383	153	11	15	409
1.0579954598e+002	10	424	0	21	0	41	383	182	7	17	407
1.0599892293e+002	8	422	2	20	0	41	383	178	9	6	418
1.0619955372e+002	9	424	0	20	0	41	383	180	14	31	393
1.0639902628e+002	10	420	4	19	0	41	383	148	21	33	391
1.0659841974e+002	10	422	2	18	0	41	383	135	21	18	406
1.0679979865e+002	10	423	1	13	4	41	383	136	19	29	395
1.0699888036e+002	9	423	1	18	0	41	383	122	21	45	379
1.0719994469e+002	12	418	6	19	0	41	383	94	32	49	375
1.0739994135e+002	13	421	3	19	1	41	383	58	33	32	392
1.0759948804e+002	14	421	3	20	0	40	384	71	29	32	392
1.0779920881e+002	15	423	1	20	0	40	384	69	27	39	385
1.0799996207e+002	12	421	3	19	2	39	385	68	27	48	376
1.0819968759e+002	10	421	3	19	1	39	385	71	27	59	365
1.0839936334e+002	11	420	4	19	1	39	385	69	28	45	379
1.0859999862e+002	11	420	4	19	1	39	385	75	31	41	383
1.0879896038e+002	11	424	0	19	1	39	385	75	33	36	388
1.0899968700e+002	13	421	3	20	0	39	385	74	33	36	388
1.0919897326e+002	13	419	5	20	0	39	385	74	36	34	390
1.0939983405e+002	8	420	4	19	1	39	385	61	37	41	383
1.0959987458e+002	8	416	8	20	0	39	385	55	45	43	381
1.0979882422e+002	8	413	11	20	0	39	385	46	42	35	389
1.0999987556e+002	9	421	3	20	0	38	386	47	43	25	399
1.1019983699e+002	10	421	3	21	0	38	386	64	39	22	402
1.1039960234e+002	13	416	8	22	0	38	386	46	34	33	391
1.1059970678e+002	9	420	4	21	0	38	386	56	33	39	385
1.1079791429e+002	13	416	8	22	0	38	386	53	32	35	389
1.1099952746e+002	10	419	5	22	0	37	387	70	31	12	412
1.1119991604e+002	12	422	2	22	0	37	387	83	28	19	405
1.1139929288e+002	11	422	2	22	0	37	387	75	27	22	402
1.1159988342e+002	10	420	4	21	0	37	387	85	24	18	406
1.1179849195e+002	11	422	2	20	0	37	387	110	21	10	414
1.1199925710e+002	9	422	2	18	0	37	387	96	21	24	400
1.1219854009e+002	13	423	1	18	0	37	387	98	25	15	409
1.1239996594e+002	12	423	1	20	0	37	387	87	26	25	399
1.1259931307e+002	10	418	6	20	0	37	387	78	26	18	406
1.1279937889e+002	14	423	1	21	0	37	387	79	24	31	393
1.1299879217e+002	14	422	2	18	0	37	387	81	24	41	383
1.1319914775e+002	12	424	0	17	0	37	387	74	28	33	391
1.1339977136e+002	12	422	2	18	0	37	387	74	27	17	407
1.1359999967e+002	12	423	1	17	1	37	387	73	27	12	412
1.1379979644e+002	12	422	2	17	1	37	387	70	26	16	408
1.1399971781e+002	11	422	2	16	0	37	387	82	21	17	407
1.1419785696e+002	12	423	1	16	0	37	387	87	17	24	400
1.1439973907e+002	12	422	2	15	1	37	387	107	18	18	406
1.1459841673e+002	12	423	1	16	0	37	387	104	16	16	408
1.1479967531e+002	10	424	0	17	0	37	387	111	15	28	396
1.1499842835e+002	15	420	4	15	2	37	387	114	19	49	375
1.1519946484e+002	12	421	3	17	0	37	387	110	20	39	385
1.1539991573e+002	11	419	5	17	0	36	388	112	30	43	381
1.1559922164e+002	11	416	8	17	0	36	388	89	28	34	390
1.1579983684e+002	15	418	6	17	0	36	388	74	28	28	396
1.1599975889e+002	16	424	0	17	0	36	388	65	27	31	393
1.1619874630e+002	14	421	3	14	3	36	388	63	31	52	372
1.1639844843e+002	13	415	9	16	1	36	388	66	32	45	379
1.1659977744e+002	10	419	5	14	3	36	388	71	36	49	375
1.1679850684e+002	12	419	5	17	0	36	388	66	38	31	393
1.1699947276e+002	13	420	4	17	0	36	388	55	32	36	388
1.1719999974e+002	12	421	3	17	0	36	388	50	31	34	390
1.1739964115e+002	10	422	2	15	1	36	388	66	27	31	393
1.1759999287e+002	10	424	0	16	0	36	388	80	24	33	391
1.1779983531e+002	5	423	1	16	0	35	389	67	24	21	403
1.1799985334e+002	4	419	5	15	0	35	389	82	25	27	397
1.1819997980e+002	8	419	5	15	0	35	389	88	31	37	387
1.1839995043e+002	6	419	5	15	0	35	389	71	32	28	396
1.1859933407e+002	8	421	3	13	1	35	389	73	33	38	386
1.1879977797e+002	15	421	3	14	0	35	389	60	30	34	390
1.1899963086e+002	14	419	5	14	0	35	389	72	28	44	380
1.1919904819e+002	18	420	4	14	0	35	389	64	31	36	388
1.1939889497e+002	14	422	2	11	2	35	389	65	34	44	380
1.1959997937e+002	11	420	4	13	0	35	389	61	33	38	386
1.1979894081e+002	10	423	1	13	0	35	389	51	33	38	386
1.1999965002e+002	12	420	4	13	0	35	389	59	29	49	375
1.2019917326e+002	12	420	4	12	0	35	389	52	37	57	367
1.2039907879e+002	14	418	6	13	0	36	388	47	39	54	370
1.2059951107e+002	14	419	5	13	1	36	388	42	50	65	359
1.2079963291e+002	15	419	5	14	0	36	388	42	54	69	355
1.2099897972e+002	18	418	6	17	0	35	389	29	56	73	351
1.2119993385e+002	15	415	9	15	1	35	389	38	47	52	372
1.2139917979e+002	14	420	4	16	0	35	389	52	45	50	374
1.2159992399e+002	18	415	9	16	0	35	389	42	48	44	380
1.2179989706e+002	17	418	6	15	1	35	389	31	40	52	372
1.2199970528e+002	15	419	5	17	0	35	389	42	48	64	360
1.2219921028e+002	13	420	4	16	0	35	389	38	54	71	353
1.2239988250e+002	16	413	11	15	0	35	389	43	57	81	343
1.2259979257e+002	14	413	11	15	0	35	389	31	66	97	327
1.2279799834e+002	15	411	13	15	0	34	390	34	69	108	316
1.2299605467e+002	18	420	4	15	0	34	390	37	83	105	319
1.2319994941e+002	12	418	6	15	0	33	391	28	87	93	331
1.2339946835e+002	13	412	12	12	3	33	391	29	92	96	328
1.2359978051e+002	14	407	17	15	0	33	391	27	105	95	329
1.2379986234e+002	14	412	12	15	0	33	391	28	96	86	338
1.2399868551e+002	12	413	11	15	0	33	391	19	92	73	351
1.2419975312e+002	13	405	19	15	0	33	391	33	90	62	362
1.2439982854e+002	12	409	15	15	0	33	391	25	86	52	372
1.2459893428e+002	13	402	22	15	0	33	391	26	84	49	375
1.2479938894e+002	15	405	19	17	0	33	391	25	88	58	366
1.2499996486e+002	14	406	18	19	0	33	391	24	78	61	363
1.2519947162e+002	17	408	16	18	1	33	391	22	83	58	366
1.2539984332e+002	13	412	12	18	1	33	391	24	87	68	356
1.2559993453e+002	12	401	23	20	0	33	391	32	82	65	359
1.2579957463e+002	12	415	9	19	0	33	391	25	75	47	377
1.2599939711e+002	17	409	15	18	1	33	391	24	74	39	385
1.2619963643e+002	19	413	11	20	0	33	391	25	71	57	367
1.2639919249e+002	19	408	16	19	1	33	391	14	70	49	375
1.2659984374e+002	12	419	5	20	0	33	391	27	67	28	396
1.2679994527e+002	12	417	7	21	0	33	391	31	59	41	383
1.2699990278e+002	12	408	16	18	1	33	391	41	58	36	388
1.2719966418e+002	11	422	2	19	0	33	391	40	48	40	384
1.2739964354e+002	9	420	4	19	0	33	391	41	47	35	389
1.2759999913e+002	8	418	6	18	1	33	391	47	46	55	369
1.2779913898e+002	5	419	5	19	0	32	392	42	42	49	375
1.2799957931e+002	4	421	3	16	0	32	392	48	34	64	360
1.2819859183e+002	5	419	5	17	0	32	392	42	45	73	351
1.2839986140e+002	5	417	7	15	1	32	392	47	55	85	339
1.2859897951e+002	7	415	9	15	1	32	392	34	59	78	346
1.2879981473e+002	6	413	11	13	1	32	392	34	69	64	360
1.2899957630e+002	4	412	12	13	1	32	392	25	76	90	334
1.2919983855e+002	4	409	15	15	0	32	392	24	68	96	328
1.2939998815e+002	7	419	5	16	0	31	393	26	78	110	314
1.2959899117e+002	10	414	10	16	0	31	393	36	79	113	311
1.2979901719e+002	11	406	18	17	0	31	393	38	90	111	313
1.2999967499e+002	12	408	16	16	0	31	393	20	85	99	325
1.3019973579e+002	12	412	12	15	1	31	393	17	98	112	312
1.3039918837e+002	9	412	12	15	0	31	393	18	106	123	301
1.3059978413e+002	10	407	17	15	1	31	393	26	106	118	306
1.3079993467e+002	10	406	18	14	1	31	393	23	110	120	304
1.3099982712e+002	11	409	15	15	0	31	393	21	106	149	275
1.3119979032e+002	12	401	23	14	1	31	393	22	115	156	268
1.3139938411e+002	11	385	39	16	0	31	393	18	121	162	262
1.3159997036e+002	11	382	42	17	0	31	393	23	127	152	272
1.3179906642e+002	8	382	42	15	1	31	393	24	116	154	270
1.3199989199e+002	14	379	45	16	0	31	393	18	125	160	264
1.3219969384e+002	14	364	60	16	0	31	393	18	134	172	252
1.3239868699e+002	11	365	59	15	0	31	393	12	146	184	240
1.3259994560e+002	12	351	73	15	0	31	393	16	145	181	243
1.3279971139e+002	10	343	81	14	1	31	393	15	160	185	239
1.3299988136e+002	10	325	99	16	0	31	393	13	158	177	247
1.3319982710e+002	10	325	99	16	0	31	393	12	158	179	245
1.3339989464e+002	11	309	115	16	0	30	394	14	150	192	232
1.3359954744e+002	14	307	117	16	0	30	394	16	153	214	210
1.3379963071e+002	12	322	102	13	1	30	394	13	157	203	221
1.3399968024e+002	10	316	108	12	1	30	394	12	160	179	245
1.3419974908e+002	11	315	109	14	0	30	394	18	168	169	255
1.3439971690e+002	14	316	108	14	0	30	394	18	174	181	243
1.3459977809e+002	14	276	148	13	1	30	394	14	168	181	243
1.3479979886e+002	11	257	167	12	1	30	394	13	166	181	243
1.3499962744e+002	13	235	189	12	0	30	394	17	159	166	258
1.3519936457e+002	12	229	195	12	1	30	394	15	151	169	255
1.3539998097e+002	14	225	199	13	0	30	394	13	157	171	253
1.3559994383e+002	14	228	196	13	0	30	394	18	163	181	243
1.3579948940e+002	16	226	198	13	0	30	394	13	161	172	252
1.3599974670e+002	17	230	194	13	0	30	394	12	162	167	257
1.3619962559e+002	14	206	218	12	1	30	394	10	168	150	274
1.3639930770e+002	13	199	225	13	0	30	394	17	166	173	251
1.3659972619e+002	12	201	223	14	0	29	395	7	153	174	250
1.3679964293e+002	16	174	250	14	0	29	395	20	163	178	246
1.3699997302e+002	15	166	258	14	0	29	395	10	163	173	251
1.3719971840e+002	18	156	268	14	0	29	395	17	164	173	251
1.3739949513e+002	20	112	312	14	0	28	396	12	163	188	236
1.3759949543e+002	20	94	330	13	0	28	396	11	173	195	229
1.3779996423e+002	22	44	380	14	0	28	396	14	173	188	236
1.3799929581e+002	24	15	409	13	0	27	397	14	183	177	247
1.3819988670e+002	26	21	403	14	1	27	397	14	175	178	246
1.3839927137e+002	30	14	410	15	0	27	397	15	171	189	235
1.3859982297e+002	30	9	415	14	0	27	397	11	176	186	238
1.3879999247e+002	33	11	413	12	2	27	397	9	158	177	247
1.3899985221e+002	40	6	418	15	0	27	397	8	163	164	260
1.3919987390e+002	40	5	419	15	0	28	396	5	165	148	276
1.3939996678e+002	43	2	422	16	0	28	396	10	171	146	278
1.3959842718e+002	43	10	414	16	0	28	396	4	161	133	291
1.3979975335e+002	45	4	420	15	2	29	395	9	165	122	302
1.3999938699e+002	49	10	414	17	0	30	394	11	155	124	300
1.4019984685e+002	50	3	421	16	0	31	393	11	154	108	316
1.4039993605e+002	55	8	416	16	0	31	393	14	139	83	341
1.4059990586e+002	56	3	421	14	1	33	391	13	132	78	346
1.4079958397e+002	58	5	419	13	0	35	389	21	117	90	334
1.4099995764e+002	59	2	422	13	0	35	389	10	116	75	349
1.4119998810e+002	59	6	418	15	0	36	388	21	109	68	356
1.4139957626e+002	60	4	420	12	3	36	388	17	94	63	361
1.4159923208e+002	61	3	421	15	0	36	388	15	88	55	369
1.4179835775e+002	62	2	422	14	1	36	388	16	73	29	395
1.4199944029e+002	62	5	419	16	0	37	387	15	67	38	386
1.4219931935e+002	64	1	423	15	1	38	386	21	61	50	374
1.4239955840e+002	68	2	422	16	0	39	385	14	56	25	399
1.4259994082e+002	68	3	421	17	1	38	386	20	59	20	404
1.4279951949e+002	74	5	419	17	0	41	383	20	48	9	415
1.4299990406e+002	75	5	419	20	0	41	383	13	42	9	415
1.4319991114e+002	76	4	420	20	0	41	383	15	39	12	412
1.4339998446e+002	75	7	417	18	4	42	382	10	34	10	414
1.4359977491e+002	76	2	422	23	0	43	381	12	33	4	420
1.4379966027e+002	78	4	420	23	0	44	380	27	33	14	410
1.4399998240e+002	80	4	420	20	0	46	378	14	31	17	407
1.4419958307e+002	81	9	415	18	0	45	379	28	31	23	401
1.4439995053e+002	81	4	420	17	2	45	379	22	29	9	415
1.4459964284e+002	82	2	422	18	0	45	379	21	28	8	416
1.4479983248e+002	83	2	422	18	1	46	378	14	26	6	418
1.4499930929e+002	84	3	421	16	1	48	376	21	25	14	410
1.4519949312e+002	88	2	422	17	0	49	375	17	25	13	411
1.4539994036e+002	89	1	423	16	1	49	375	22	26	5	419
1.4559985531e+002	91	3	421	18	2	50	374	22	21	2	422
1.4579994072e+002	93	1	423	21	0	50	374	25	15	3	421
1.4599996528e+002	96	2	422	20	1	50	374	17	12	8	416
1.4619953428e+002	93	4	420	22	0	50	374	20	13	13	411
1.4639926165e+002	97	0	424	22	0	50	374	16	11	7	417
1.4659923585e+002	99	6	418	25	0	51	373	17	10	7	417
1.4679981896e+002	101	1	423	27	0	53	371	15	11	9	415
1.4699975682e+002	103	3	421	26	0	54	370	15	15	10	414
1.4719875303e+002	103	7	417	30	0	57	367	13	11	14	410
1.4739963410e+002	106	2	422	31	0	58	366	12	9	11	413
1.4759927231e+002	107	5	419	32	0	61	363	15	9	14	410
1.4779962576e+002	110	2	422	36	0	61	363	12	10	7	417
1.4799946610e+002	112	3	421	34	1	62	362	13	10	3	421
1.4819979622e+002	116	1	423	35	0	64	360	17	10	4	420
1.4839980721e+002	120	6	418	39	0	66	358	12	10	14	410
1.4859884278e+002	122	1	423	40	0	69	355	17	8	3	421
1.4879979690e+002	124	0	424	41	0	70	354	9	5	12	412
1.4899985352e+002	125	1	423	44	1	71	353	20	7	6	418
1.4919976724e+002	128	8	416	47	0	73	351	15	6	13	411
1.4939937663e+002	131	3	421	50	2	76	348	3	6	4	420
1.4959955015e+002	130	0	424	59	0	77	347	15	5	3	421
1.4979897083e+002	132	0	424	58	1	82	342	16	7	1	423
1.4999976682e+002	135	2	422	57	1	81	343	18	7	5	419
1.5019990041e+002	134	4	420	56	5	81	343	10	4	3	421
1.5039780508e+002	135	1	423	67	0	86	338	10	4	10	414
1.5059995315e+002	133	3	421	69	1	87	337	7	1	6	418
1.5079843803e+002	133	0	424	71	1	87	337	12	1	2	422
1.5099901570e+002	135	3	421	69	2	88	336	10	2	5	419
1.5119980234e+002	135	2	422	72	0	87	337	12	6	5	419
1.5139974063e+002	135	0	424	68	5	88	336	19	5	7	417
1.5159918065e+002	138	3	421	72	0	89	335	12	4	7	417
1.5179937011e+002	137	2	422	76	0	90	334	16	5	8	416
1.5199969875e+002	137	1	423	80	0	92	332	12	5	5	419
1.5219993044e+002	141	1	423	82	2	92	332	11	5	3	421
1.5239961590e+002	141	4	420	88	1	94	330	7	5	8	416
1.5259983256e+002	141	3	421	94	0	97	327	11	3	7	417
1.5279871736e+002	145	1	423	91	9	100	324	15	3	12	412
1.5299970544e+002	147	2	422	104	2	100	324	12	3	8	416
1.5319965810e+002	148	2	422	103	9	100	324	9	2	11	413
1.5339994686e+002	148	3	421	114	3	101	323	10	2	3	421
1.5359919491e+002	150	1	423	121	1	103	321	6	3	8	416
1.5379995199e+002	151	0	424	125	0	107	317	17	4	1	423
1.5399978805e+002	153	2	422	128	1	108	316	19	5	1	423
1.5419966436e+002	154	0	424	129	0	112	312	16	4	8	416
1.5439999321e+002	155	5	419	132	2	115	309	11	7	10	414
1.5459920843e+002	155	1	423	133	5	117	307	10	7	2	422
1.5479965574e+002	158	2	422	143	0	118	306	12	5	0	424
1.5499972113e+002	157	1	423	146	1	117	307	10	5	6	418
1.5519972451e+002	156	1	423	147	0	119	305	11	5	2	422
1.5539941802e+002	157	1	423	148	4	121	303	13	5	3	421
1.5559961120e+002	157	3	421	152	3	123	301	18	4	8	416
1.5579963196e+002	160	1	423	160	1	124	300	9	4	9	415
1.5599962862e+002	157	3	421	163	5	126	298	13	5	1	423
1.5619980241e+002	156	2	422	161	9	129	295	7	6	4	420
1.5639958495e+002	156	0	424	175	1	129	295	10	8	6	418
1.5659990463e+002	155	0	424	177	2	128	296	8	8	5	419
1.5679995304e+002	154	0	424	181	4	128	296	8	8	1	423
1.5699979012e+002	158	2	422	184	3	131	293	9	8	6	418
1.5719964648e+002	158	1	423	189	3	135	289	15	11	2	422
1.5739988862e+002	159	5	419	186	9	138	286	12	9	1	423
1.5759978849e+002	158	1	423	194	3	139	285	20	9	4	420
1.5779955148e+002	157	1	423	199	0	138	286	7	9	8	416
1.5799994888e+002	158	1	423	205	0	141	283	10	10	8	416
1.5819753751e+002	159	1	423	204	4	145	279	12	10	5	419
1.5839926726e+002	158	3	421	208	5	146	278	15	7	4	420
1.5859999579e+002	158	1	423	203	15	146	278	11	7	2	422
1.5879986314e+002	161	1	423	208	14	147	277	9	5	5	419
1.5899997710e+002	160	4	420	215	20	149	275	10	8	4	420
1.5919958127e+002	161	0	424	224	25	152	272	10	6	3	421
1.5939986342e+002	160	2	422	240	13	156	268	11	4	2	422
1.5959875966e+002	158	1	423	248	10	158	266	12	3	4	420
1.5979990175e+002	157	0	424	260	4	159	265	4	3	3	421
1.5999985196e+002	159	2	422	267	3	161	263	10	5	11	413
1.6019989586e+002	161	4	420	266	6	163	261	6	6	9	415
1.6039985769e+002	163	2	422	268	5	164	260	13	5	1	423
1.6059989168e+002	161	1	423	274	3	167	257	7	8	4	420
1.6079984947e+002	165	1	423	265	14	166	258	6	9	5	419
1.6099993666e+002	165	0	424	255	24	168	256	8	9	4	420
1.6119975074e+002	166	1	423	252	29	169	255	7	9	5	419
1.6139993229e+002	165	3	421	252	35	170	254	5	7	3	421
1.6159966901e+002	162	3	421	251	39	171	253	8	8	2	422
1.6179998897e+002	160	4	420	245	42	170	254	16	7	12	412
1.6199953892e+002	158	1	423	250	34	169	255	14	6	4	420
1.6219982810e+002	157	2	422	251	39	169	255	12	5	8	416
1.6239981235e+002	156	4	420	262	32	171	253	7	4	5	419
1.6259962881e+002	156	1	423	271	27	171	253	8	4	7	417
1.6279979021e+002	158	3	421	279	20	173	251	7	4	7	417
1.6299972876e+002	152	1	423	269	28	172	252	9	5	5	419
1.6319965854e+002	150	3	421	263	35	175	249	16	8	10	414
1.6339947908e+002	144	1	423	260	39	173	251	7	10	4	420
1.6359991617e+002	140	1	423	272	24	173	251	15	8	9	415
1.6379926720e+002	136	3	421	273	25	173	251	14	7	4	420
1.6399967681e+002	139	1	423	279	22	173	251	12	7	3	421
1.6419975620e+002	138	3	421	291	16	174	250	9	8	3	421
1.6439982577e+002	140	8	416	285	28	177	247	8	6	5	419
1.6459972750e+002	141	0	424	281	32	176	248	14	4	5	419
1.6479992849e+002	138	0	424	274	39	177	247	12	4	5	419
1.6499988574e+002	136	2	422	267	50	177	247	9	5	5	419
1.6519954686e+002	134	3	421	267	56	178	246	9	3	2	422
1.6539986582e+002	135	4	420	274	50	177	247	10	2	6	418
1.6559964139e+002	132	9	415	267	49	178	246	15	7	11	413
1.6579976584e+002	131	6	418	256	58	180	244	7	6	15	409
1.6599984715e+002	131	8	416	256	59	179	245	9	7	6	418
1.6619932906e+002	128	5	419	257	53	178	246	3	8	1	423
1.6639976804e+002	126	5	419	258	52	178	246	16	8	5	419
1.6659936104e+002	124	5	419	255	46	179	245	12	9	6	418
1.6679975243e+002	124	10	414	261	43	180	244	21	9	8	416
1.6699997194e+002	123	8	416	262	44	180	244	13	7	4	420
1.6719979207e+002	120	3	421	264	38	181	243	13	7	5	419
1.6739996680e+002	119	6	418	265	40	181	243	12	7	10	414
1.6759977040e+002	118	5	419	256	50	183	241	16	7	7	417
1.6779966550e+002	111	4	420	241	63	184	240	11	7	7	417
1.6799995455e+002	110	14	410	234	66	183	241	15	8	5	419
1.6819995257e+002	110	11	413	225	78	183	241	17	5	3	421
1.6839982531e+002	108	12	412	212	89	185	239	15	5	11	413
1.6859989982e+002	107	8	416	223	74	187	237	15	3	9	415
1.6879980026e+002	103	11	413	221	77	188	236	14	5	10	414
1.6899945046e+002	101	13	411	215	83	188	236	13	6	23	401
1.6919988339e+002	98	8	416	201	88	190	234	12	5	7	417
1.6939953274e+002	94	19	405	192	94	189	235	13	5	15	409
1.6959962058e+002	89	16	408	191	95	188	236	18	5	8	416
1.6979977162e+002	86	29	395	194	87	190	234	24	7	9	415
1.6999993288e+002	82	31	393	189	86	190	234	21	10	11	413
1.7019989276e+002	75	41	383	182	89	191	233	18	13	17	407
1.7039959429e+002	68	156	268	159	104	191	233	33	15	21	403
1.7059992696e+002	59	371	53	162	100	191	233	65	14	7	417
1.7079978757e+002	43	424	0	156	101	190	234	102	11	5	419
1.7099993837e+002	33	424	0	132	119	189	235	133	10	2	422
1.7119884052e+002	27	424	0	119	131	188	236	155	8	2	422
1.7139978046e+002	22	424	0	115	130	187	237	166	10	5	419
1.7159926143e+002	16	424	0	106	133	186	238	171	8	5	419
1.7179929774e+002	17	424	0	98	136	186	238	186	6	9	415
1.7199892759e+002	10	424	0	99	127	183	241	225	6	9	415
1.7219944552e+002	11	424	0	102	120	182	242	250	5	8	416
1.7239950356e+002	13	424	0	100	117	182	242	273	4	7	417
1.7259973972e+002	9	424	0	98	116	182	242	295	5	20	404
1.7279887873e+002	7	424	0	78	132	181	243	313	7	4	420
1.7299971201e+002	13	424	0	75	133	180	244	307	7	8	416
1.7319938606e+002	14	424	0	79	124	179	245	295	6	9	415
1.7339911902e+002	15	424	0	58	141	176	248	293	5	7	417
1.7359971238e+002	12	424	0	54	144	176	248	298	5	4	420
1.7379996205e+002	13	424	0	54	137	175	249	310	5	7	417
1.7399800680e+002	15	424	0	67	118	174	250	314	8	7	417
1.7419977097e+002	17	424	0	60	120	174	250	292	9	12	412
1.7439919419e+002	17	423	1	62	116	173	251	287	10	6	418
1.7459999594e+002	12	424	0	60	112	172	252	276	8	6	418
1.7479968692e+002	12	424	0	56	116	171	253	268	9	6	418
1.7499945455e+002	12	424	0	54	115	171	253	264	8	6	418
1.7519888649e+002	10	424	0	51	112	170	254	257	5	5	419
1.7539942613e+002	14	424	0	50	110	170	254	272	5	3	421
1.7559884809e+002	11	424	0	59	99	170	254	269	5	6	418
1.7579968978e+002	12	424	0	58	98	168	256	284	5	6	418
1.7599959381e+002	12	424	0	63	88	168	256	291	5	15	409
1.7619958615e+002	9	424	0	59	90	168	256	282	8	10	414
1.7639895758e+002	7	424	0	70	78	167	257	274	10	3	421
1.7659945212e+002	6	423	1	70	77	166	258	232	9	2	422
1.7679759715e+002	6	424	0	64	81	165	259	215	7	1	423
1.7699982752e+002	8	424	0	74	70	165	259	214	8	7	417
1.7719920191e+002	9	424	0	73	68	165	259	223	8	7	417
1.7739972183e+002	8	423	1	72	66	165	259	218	9	8	416
1.7759834084e+002	7	424	0	52	86	164	260	209	8	6	418
1.7779968929e+002	5	424	0	55	82	164	260	197	8	4	420
1.7799995744e+002	6	424	0	66	67	164	260	198	8	4	420
1.7819995328e+002	6	424	0	61	71	164	260	189	10	6	418
1.7839881450e+002	7	424	0	51	76	163	261	204	7	10	414
1.7859942567e+002	8	424	0	44	80	163	261	215	8	3	421
1.7879962453e+002	12	424	0	50	72	163	261	223	6	2	422
1.7899995511e+002	11	424	0	54	68	163	261	262	5	11	413
1.7919995947e+002	10	424	0	44	75	162	262	286	4	3	421
1.7939891217e+002	6	424	0	56	62	162	262	310	5	7	417
1.7959894468e+002	7	424	0	57	59	162	262	316	5	3	421
1.7979940334e+002	7	424	0	52	64	160	264	338	4	12	412
1.7999958731e+002	7	424	0	63	51	160	264	349	4	10	414
1.8019883100e+002	8	424	0	58	51	160	264	356	5	6	418
1.8039933886e+002	9	423	1	40	67	160	264	339	6	3	421
1.8059931957e+002	9	423	1	51	57	157	267	330	7	5	419
1.8079967291e+002	8	424	0	53	51	157	267	321	6	8	416
1.8099905712e+002	6	424	0	61	43	156	268	308	7	3	421
1.8119764965e+002	5	423	1	64	39	156	268	307	8	10	414
1.8139966818e+002	3	424	0	62	40	155	269	309	8	11	413
1.8159921140e+002	5	423	1	65	35	155	269	277	13	11	413
1.8179940726e+002	6	423	1	68	31	155	269	236	12	1	423
1.8199931959e+002	7	423	1	71	27	155	269	210	12	3	421
1.8219990086e+002	6	424	0	79	17	154	270	211	9	3	421
1.8239973532e+002	5	423	1	81	14	154	270	206	8	3	421
1.8259966004e+002	9	424	0	83	11	152	272	214	8	10	414
1.8279876966e+002	10	423	1	86	6	152	272	230	8	6	418
1.8299871427e+002	11	424	0	86	5	152	272	244	6	0	424
1.8319979278e+002	10	423	1	88	3	152	272	254	8	7	417
1.8339931668e+002	10	423	1	88	0	152	272	262	7	12	412
1.8359979453e+002	13	422	2	85	2	151	273	248	9	11	413
1.8379990817e+002	14	423	1	81	5	151	273	226	9	7	417
1.8399989986e+002	13	424	0	72	10	151	273	210	9	10	414
1.8419977928e+002	12	422	2	72	11	151	273	226	9	5	419
1.8439759197e+002	12	423	1	74	8	149	275	224	10	1	423
1.8459944114e+002	13	424	0	75	7	149	275	230	9	6	418
1.8479915054e+002	10	424	0	72	8	149	275	222	9	11	413
1.8499762378e+002	12	424	0	79	0	149	275	223	8	5	419
1.8519973243e+002	9	423	1	63	16	148	276	228	8	3	421
1.8539690801e+002	9	423	1	64	14	146	278	211	7	7	417
1.8559862363e+002	7	423	1	66	11	146	278	213	9	10	414
1.8579967147e+002	7	422	2	65	12	146	278	218	9	19	405
1.8599993330e+002	7	424	0	55	19	146	278	209	15	16	408
1.8619997278e+002	8	422	2	58	16	146	278	185	14	34	390
1.8639934924e+002	6	423	1	62	7	146	278	158	17	26	398
1.8659993131e+002	6	422	2	58	10	146	278	149	13	9	415
1.8679917219e+002	7	424	0	62	3	145	279	158	12	22	402
1.8699968942e+002	4	424	0	49	15	144	280	152	17	19	405
1.8719977939e+002	5	422	2	53	11	143	281	136	18	5	419
1.8739920462e+002	8	423	1	49	15	141	283	137	17	16	408
1.8759961160e+002	8	423	1	56	6	140	284	137	15	9	415
1.8779911583e+002	8	423	1	60	3	139	285	146	10	10	414
1.8799944475e+002	8	424	0	50	13	138	286	158	12	7	417
1.8819960822e+002	10	422	2	63	0	137	287	164	10	4	420
1.8839972522e+002	10	424	0	58	4	135	289	190	8	8	416
1.8859874060e+002	9	424	0	62	0	135	289	217	4	2	422
1.8879976149e+002	8	424	0	60	2	135	289	261	2	2	422
1.8899994372e+002	8	422	2	62	0	135	289	283	6	3	421
1.8919967194e+002	8	424	0	54	6	135	289	292	5	2	422
1.8939995324e+002	9	422	2	56	2	135	289	307	4	5	419
1.8959932791e+002	9	422	2	58	0	133	291	307	6	11	413
1.8979969417e+002	8	424	0	55	2	132	292	310	8	5	419
1.8999990706e+002	11	424	0	55	2	132	292	295	6	6	418
1.9019982248e+002	14	424	0	56	0	132	292	284	7	3	421
1.9039985320e+002	14	422	2	52	1	132	292	277	11	10	414
1.9059997162e+002	13	424	0	45	7	131	293	223	13	3	421
1.9079994122e+002	11	423	1	50	1	131	293	176	11	5	419
1.9099997826e+002	13	424	0	43	7	131	293	179	13	9	415
1.9119961336e+002	10	423	1	49	1	131	293	181	14	5	419
1.9139951361e+002	10	422	2	49	1	130	294	168	13	14	410
1.9159963591e+002	10	424	0	48	2	130	294	164	13	16	408
1.9179949741e+002	11	423	1	49	1	130	294	180	11	5	419
1.9199749845e+002	9	424	0	49	1	130	294	198	10	4	420
1.9219987461e+002	11	422	2	49	1	130	294	203	11	12	412
1.9239904212e+002	11	422	2	47	3	130	294	204	10	5	419
1.9259939429e+002	10	422	2	48	1	130	294	216	4	3	421
1.9279892901e+002	9	424	0	46	2	129	295	265	2	4	420
1.9299875332e+002	10	424	0	43	4	128	296	293	2	4	420
1.9319956387e+002	10	424	0	37	10	128	296	344	4	5	419
1.9339997556e+002	10	422	2	46	0	126	298	366	3	0	424
1.9359967389e+002	11	424	0	43	1	125	299	390	4	6	418
1.9379993835e+002	7	424	0	41	3	124	300	402	2	4	420
1.9399842288e+002	6	424	0	42	1	123	301	420	4	8	416
1.9419865536e+002	6	423	1	40	4	122	302	439	3	1	423
1.9439988083e+002	5	424	0	43	0	122	302	429	6	10	414
1.9459981749e+002	10	424	0	39	3	122	302	406	7	7	417
1.9479973198e+002	7	423	1	37	4	121	303	372	6	13	411
1.9499885985e+002	6	424	0	39	1	121	303	337	6	6	418
1.9519932877e+002	5	424	0	41	0	119	305	333	6	7	417
1.9539992224e+002	6	424	0	32	8	119	305	334	7	4	420
1.9559996895e+002	8	423	1	34	6	119	305	318	5	11	413
1.9579937064e+002	9	422	2	35	4	119	305	320	4	4	420
1.9599946867e+002	10	424	0	36	3	117	307	331	5	15	409
1.9619906118e+002	11	423	1	30	9	116	308	295	9	7	417
1.9639878594e+002	10	423	1	39	0	116	308	293	5	3	421
1.9659975825e+002	10	423	1	37	2	116	308	290	5	4	420
1.9679556037e+002	13	424	0	38	0	116	308	298	7	5	419
1.9699961694e+002	11	424	0	34	3	116	308	317	6	9	415
1.9719935115e+002	11	424	0	37	0	115	309	305	7	4	420
1.9739980499e+002	10	424	0	37	1	114	310	310	5	11	413
1.9759898565e+002	11	424	0	37	1	114	310	307	6	11	413
1.9779906725e+002	10	423	1	36	2	114	310	319	6	15	409
1.9799864131e+002	13	423	1	35	3	113	311	299	7	7	417
1.9819764191e+002	14	424	0	33	3	113	311	305	7	11	413
1.9839818161e+002	13	422	2	35	1	112	312	275	6	6	418
1.9859813085e+002	11	423	1	34	1	111	313	277	7	9	415
1.9879970066e+002	10	424	0	27	8	111	313	282	7	5	419
1.9899913358e+002	8	424	0	33	1	111	313	268	7	5	419
1.9919842923e+002	7	421	3	31	2	111	313	289	7	4	420
1.9939979099e+002	4	424	0	32	1	111	313	275	5	12	412
1.9959980027e+002	8	422	2	25	7	111	313	260	8	19	405
1.9979970241e+002	12	423	1	25	6	111	313	247	10	13	411
1.9999970516e+002	11	422	2	21	10	108	316	228	11	23	401
2.0019977009e+002	9	424	0	29	1	108	316	207	16	4	420
2.0039980674e+002	10	420	4	28	2	108	316	200	16	6	418
2.0059977774e+002	14	423	1	27	3	107	317	167	12	12	412
2.0079985173e+002	13	423	1	27	3	107	317	177	13	8	416
2.0099895314e+002	11	422	2	27	2	106	318	181	14	16	408
2.0119772677e+002	13	424	0	28	0	106	318	167	13	29	395
2.0139904122e+002	15	424	0	28	1	106	318	143	19	23	401
2.0159731230e+002	18	424	0	27	1	106	318	126	17	10	414
2.0179895586e+002	17	421	3	28	0	106	318	119	15	5	419
2.0199997680e+002	19	422	2	25	3	106	318	126	16	8	416
2.0219965929e+002	18	422	2	29	1	106	318	130	13	1	423
2.0239999750e+002	16	423	1	26	4	106	318	138	13	7	417
2.0259951563e+002	12	422	2	24	5	105	319	145	11	11	413
2.0279919625e+002	13	423	1	26	3	105	319	152	11	13	411
2.0299905847e+002	12	423	1	27	2	105	319	155	11	20	404
2.0319951100e+002	10	424	0	27	2	105	319	138	12	11	413
2.0339981117e+002	9	423	1	27	1	105	319	141	12	4	420
2.0359952404e+002	10	422	2	25	3	105	319	148	9	12	412
2.0379953057e+002	9	423	1	21	7	105	319	156	12	12	412
2.0399944084e+002	9	422	2	28	0	104	320	165	8	9	415
2.0419911527e+002	9	424	0	28	2	104	320	193	6	4	420
2.0439913545e+002	7	424	0	29	1	103	321	216	6	10	414
2.0459873041e+002	12	422	2	28	2	103	321	227	8	15	409
2.0479837190e+002	9	424	0	30	0	103	321	229	9	5	419
2.0499963534e+002	9	424	0	29	1	102	322	221	11	7	417
2.0519794062e+002	7	424	0	28	1	102	322	191	11	11	413
2.0539902340e+002	6	424	0	29	1	102	322	188	9	5	419
2.0559820797e+002	9	424	0	31	0	102	322	197	10	9	415
2.0579975708e+002	10	423	1	29	3	100	324	187	10	12	412
2.0599997068e+002	11	422	2	31	1	100	324	190	11	14	410
2.0619957902e+002	12	424	0	27	3	100	324	187	9	18	406
2.0639993781e+002	14	423	1	30	0	99	325	195	9	9	415
2.0659962394e+002	11	424	0	29	0	98	326	191	13	4	420
2.0679981593e+002	9	423	1	25	4	98	326	193	8	7	417
2.0699851811e+002	12	424	0	20	7	98	326	190	9	17	407
2.0719861028e+002	12	424	0	25	0	98	326	196	9	20	404
2.0739750919e+002	12	424	0	23	3	98	326	215	8	6	418
2.0759977529e+002	9	423	1	22	3	98	326	233	7	1	423
2.0779791325e+002	9	422	2	21	3	98	326	254	7	11	413
2.0799871555e+002	9	424	0	21	2	98	326	248	9	4	420
2.0819967667e+002	10	424	0	23	1	98	326	234	8	5	419
2.0839931388e+002	11	424	0	22	3	97	327	246	8	4	420
2.0859931043e+002	10	424	0	25	0	97	327	241	10	5	419
2.0879905342e+002	13	423	1	24	0	96	328	214	10	4	420
2.0899902299e+002	10	423	1	23	1	96	328	218	7	6	418
2.0919987946e+002	9	423	1	22	1	96	328	237	6	5	419
2.0939986319e+002	7	424	0	22	0	96	328	247	4	3	421
2.0959978845e+002	8	424	0	19	1	96	328	277	4	3	421
2.0979957655e+002	5	424	0	17	3	96	328	303	4	12	412
2.0999985079e+002	6	424	0	20	0	96	328	305	8	16	408
2.1019556560e+002	5	423	1	20	0	96	328	271	11	29	395
2.1039962063e+002	5	424	0	20	1	96	328	246	9	18	406
2.1059831523e+002	7	424	0	19	2	96	328	230	8	12	412
2.1079893692e+002	10	424	0	22	0	96	328	241	7	10	414
2.1099985458e+002	12	424	0	22	0	94	330	257	5	13	411
2.1119871716e+002	13	424	0	21	0	94	330	290	3	5	419
2.1139819508e+002	15	424	0	16	6	94	330	313	3	13	411
2.1159953498e+002	15	424	0	19	3	94	330	345	3	9	415
2.1179989137e+002	13	423	1	20	2	93	331	366	3	4	420
2.1199991770e+002	8	424	0	24	0	91	333	389	3	7	417
2.1219859716e+002	8	423	1	24	0	91	333	396	5	8	416
2.1239938999e+002	7	423	1	22	2	91	333	416	6	6	418
2.1259947388e+002	6	424	0	25	0	91	333	394	8	3	421
2.1279995802e+002	7	424	0	23	1	91	333	376	11	15	409
2.1299993341e+002	9	424	0	21	1	91	333	313	13	21	403
2.1319970903e+002	12	422	2	18	2	90	334	238	15	22	402
2.1339989768e+002	9	424	0	16	2	90	334	215	13	21	403
2.1359887522e+002	11	424	0	16	1	90	334	196	15	18	406
2.1379950177e+002	10	423	1	13	3	90	334	178	13	4	420
2.1399886601e+002	5	424	0	14	3	90	334	193	9	4	420
2.1419961191e+002	6	422	2	15	3	90	334	198	6	3	421
2.1439925064e+002	6	422	2	16	0	90	334	207	7	8	416
2.1459979055e+002	8	423	1	14	1	90	334	231	3	8	416
2.1479974483e+002	9	424	0	14	0	90	334	249	2	7	417
2.1499994235e+002	10	424	0	11	3	90	334	292	2	3	421
2.1519958749e+002	12	424	0	12	2	90	334	330	2	4	420
2.1539933953e+002	9	424	0	14	0	90	334	350	4	13	411
2.1559915803e+002	8	423	1	9	5	90	334	332	10	24	400
2.1579716765e+002	10	424	0	14	0	90	334	293	11	6	418
2.1599980722e+002	10	424	0	13	1	90	334	266	10	17	407
2.1619961234e+002	7	423	1	14	1	90	334	239	11	8	416
2.1639991587e+002	8	423	1	14	1	90	334	212	10	8	416
2.1659888398e+002	12	423	1	14	0	90	334	186	11	5	419
2.1679890887e+002	14	424	0	15	1	89	335	186	10	12	412
2.1699949686e+002	11	424	0	15	1	89	335	179	9	14	410
2.1719964526e+002	15	424	0	17	0	89	335	186	10	23	401
2.1739848078e+002	12	424	0	12	6	89	335	175	11	14	410
2.1759895620e+002	12	422	2	18	0	89	335	164	12	21	403
2.1779706167e+002	14	423	1	15	3	88	336	158	12	21	403
2.1799965549e+002	14	422	2	15	3	88	336	164	10	18	406
2.1819981455e+002	12	423	1	18	0	88	336	183	11	10	414
2.1839696121e+002	11	424	0	14	2	88	336	189	6	14	410
2.1859946891e+002	9	424	0	15	0	87	337	216	5	5	419
2.1879916528e+002	7	424	0	15	1	87	337	245	4	15	409
2.1899902344e+002	6	424	0	17	0	86	338	278	3	20	404
2.1919979015e+002	6	424	0	18	0	86	338	293	4	18	406
2.1939976510e+002	7	423	1	15	3	86	338	297	11	30	394
2.1959975036e+002	6	421	3	17	1	86	338	217	11	22	402
2.1979954064e+002	6	423	1	18	0	86	338	226	7	5	419
2.1999847066e+002	4	422	2	18	0	86	338	220	7	7	417
2.2019972557e+002	8	424	0	17	0	86	338	240	6	12	412
2.2039985794e+002	11	424	0	14	3	86	338	232	8	15	409
2.2059769521e+002	9	423	1	8	9	85	339	239	11	7	417
2.2079885795e+002	8	424	0	11	5	85	339	208	10	5	419
2.2099913750e+002	7	424	0	16	0	85	339	205	11	12	412
2.2119966291e+002	10	424	0	10	6	84	340	193	12	11	413
2.2139981587e+002	9	422	2	15	1	84	340	174	12	12	412
2.2159957608e+002	8	421	3	14	1	84	340	177	11	7	417
2.2179839206e+002	9	419	5	14	0	84	340	178	16	13	411
2.2199959568e+002	6	424	0	10	4	84	340	159	15	17	407
2.2219942333e+002	9	422	2	13	0	84	340	136	15	15	409
2.2239918163e+002	9	423	1	12	1	84	340	125	16	13	411
2.2259977695e+002	8	423	1	12	1	83	341	123	18	26	398
2.2279940164e+002	7	421	3	13	0	83	341	110	15	14	410
2.2299770773e+002	7	424	0	9	3	83	341	123	13	23	401
2.2319998878e+002	13	424	0	11	0	82	342	129	20	36	388
2.2339967529e+002	13	422	2	10	0	81	343	121	20	22	402
2.2359936181e+002	12	420	4	12	0	80	344	95	20	18	406
2.2379970264e+002	13	423	1	11	2	79	345	95	17	13	411
2.2399935766e+002	12	424	0	15	0	79	345	125	15	9	415
2.2419979842e+002	10	419	5	12	4	79	345	129	16	19	405
2.2439768986e+002	8	422	2	11	4	79	345	142	13	9	415
2.2459869712e+002	7	423	1	13	2	79	345	168	12	25	399
2.2479913789e+002	8	421	3	15	0	78	346	166	15	31	393
2.2499969967e+002	7	424	0	11	5	78	346	157	16	23	401
2.2519971416e+002	6	422	2	16	0	78	346	134	19	27	397
2.2539983030e+002	4	420	4	16	0	78	346	120	25	23	401
2.2559989464e+002	5	422	2	15	0	78	346	100	25	24	400
2.2579958884e+002	12	421	3	14	0	77	347	100	29	24	400
2.2599946950e+002	8	423	1	15	0	77	347	95	26	14	410
2.2619910704e+002	12	421	3	14	1	77	347	82	24	20	404
2.2639985664e+002	14	423	1	13	1	77	347	84	17	15	409
2.2659986049e+002	7	423	1	12	2	77	347	91	19	7	417
2.2679953996e+002	13	421	3	12	2	76	348	107	23	8	416
2.2699986105e+002	10	424	0	14	0	76	348	103	22	7	417
2.2719890355e+002	11	424	0	14	0	76	348	96	18	19	405
2.2739962094e+002	8	423	1	13	1	76	348	104	15	3	421
2.2759917477e+002	10	422	2	12	1	76	348	120	16	18	406
2.2779859055e+002	6	422	2	12	0	76	348	107	17	13	411
2.2799928792e+002	8	422	2	12	0	76	348	113	20	8	416
2.2819905098e+002	6	419	5	13	0	76	348	131	16	17	407
2.2839839276e+002	12	424	0	13	0	76	348	129	21	33	391
2.2859765773e+002	11	423	1	13	1	75	349	117	20	13	411
2.2879995924e+002	10	422	2	14	0	74	350	114	15	13	411
2.2899914009e+002	12	424	0	14	0	74	350	121	12	10	414
2.2919890552e+002	17	423	1	15	0	74	350	126	15	7	417
2.2939995625e+002	17	423	1	16	0	74	350	136	18	26	398
2.2959902390e+002	15	420	4	15	1	74	350	137	16	10	414
2.2979977915e+002	14	421	3	15	1	74	350	142	15	19	405
2.2999952188e+002	15	424	0	16	0	74	350	140	15	4	420
2.3019819869e+002	11	423	1	13	3	74	350	130	16	8	416
2.3039999260e+002	12	423	1	16	0	74	350	134	13	13	411
2.3059829572e+002	8	423	1	15	1	72	352	121	15	16	408
2.3079986571e+002	7	421	3	14	1	72	352	134	16	11	413
2.3099959971e+002	10	424	0	14	0	71	353	127	15	6	418
2.3119723968e+002	7	424	0	15	0	71	353	134	16	12	412
2.3139938803e+002	9	421	3	15	0	71	353	150	15	7	417
2.3159996991e+002	9	422	2	13	2	71	353	139	15	22	402
2.3179958100e+002	4	423	1	15	0	71	353	140	18	31	393
2.3199944848e+002	6	423	1	14	0	70	354	129	19	14	410
2.3219983893e+002	8	421	3	11	1	70	354	105	22	13	411
2.3239926442e+002	11	423	1	8	4	70	354	94	21	10	414
2.3259998365e+002	10	418	6	11	1	69	355	95	19	18	406
2.3279723460e+002	11	423	1	10	2	68	356	77	25	19	405
2.3299993937e+002	11	422	2	12	1	68	356	77	27	33	391
2.3319804077e+002	10	423	1	14	0	68	356	62	28	20	404
2.3339897802e+002	9	422	2	15	0	68	356	72	27	20	404
2.3359884978e+002	9	421	3	15	1	67	357	79	20	25	399
2.3379902472e+002	8	423	1	16	0	67	357	81	21	6	418
2.3399987565e+002	10	423	1	16	0	67	357	103	18	11	413
2.3419967761e+002	8	422	2	16	0	67	357	104	19	15	409
2.3439950370e+002	9	423	1	16	1	67	357	97	16	14	410
2.3459999066e+002	8	423	1	17	0	67	357	95	18	24	400
2.3479748789e+002	8	423	1	15	2	67	357	103	16	26	398
2.3499959777e+002	8	421	3	15	2	67	357	112	21	19	405
2.3519939353e+002	11	422	2	16	0	67	357	104	20	11	413
2.3539996776e+002	12	423	1	16	0	67	357	109	15	4	420
2.3559934947e+002	10	423	1	13	3	67	357	117	17	9	415
2.3579984032e+002	5	421	3	14	3	67	357	110	17	6	418
2.3599901007e+002	5	423	1	16	1	67	357	107	15	17	407
2.3619970163e+002	5	423	1	17	0	66	358	105	17	11	413
2.3639965222e+002	7	424	0	15	2	66	358	104	17	2	422
2.3659995924e+002	7	422	2	17	1	66	358	120	18	16	408
2.3679950891e+002	5	421	3	18	0	66	358	111	16	8	416
2.3699982682e+002	6	423	1	14	4	66	358	129	14	7	417
2.3719909501e+002	4	423	1	18	0	65	359	133	13	15	409
2.3739782586e+002	4	423	1	18	1	65	359	142	10	14	410
2.3759777814e+002	5	423	1	20	0	65	359	162	10	22	402
2.3779988954e+002	7	422	2	20	0	65	359	169	8	15	409
2.3799883000e+002	8	424	0	15	2	65	359	175	9	7	417
2.3819922789e+002	7	423	1	16	1	63	361	187	5	6	418
2.3839954892e+002	5	424	0	14	3	63	361	213	7	9	415
2.3859957754e+002	7	424	0	17	0	63	361	201	10	14	410
2.3879940688e+002	6	423	1	15	1	63	361	188	13	12	412
2.3899935695e+002	5	424	0	16	0	63	361	172	12	12	412
2.3919971926e+002	7	424	0	15	0	62	362	190	11	16	408
2.3939989450e+002	6	423	1	13	1	62	362	171	13	20	404
2.3959981301e+002	7	424	0	14	0	62	362	167	11	28	396
2.3979926569e+002	6	424	0	15	0	62	362	160	10	14	410
2.3999933661e+002	8	423	1	15	0	61	363	186	9	25	399
2.4019992111e+002	11	423	1	14	1	61	363	181	12	38	386
2.4039996743e+002	8	422	2	15	0	60	364	156	18	39	385
2.4059950616e+002	7	423	1	12	2	60	364	137	16	31	393
2.4079978886e+002	5	423	1	14	0	60	364	121	14	30	394
2.4099938434e+002	7	422	2	14	0	60	364	122	17	15	409
2.4119991437e+002	8	420	4	14	0	60	364	94	19	6	418
2.4139904518e+002	6	422	2	14	0	60	364	98	19	14	410
2.4159798815e+002	6	419	5	14	0	60	364	95	17	20	404
2.4179914616e+002	4	423	1	14	0	60	364	109	17	18	406
2.4199962494e+002	5	420	4	12	2	59	365	99	18	17	407
2.4219955952e+002	2	424	0	14	0	59	365	118	17	19	405
2.4239740317e+002	3	422	2	14	0	59	365	109	18	15	409
2.4259952666e+002	6	424	0	13	1	59	365	106	20	11	413
2.4279909043e+002	6	422	2	13	1	59	365	124	18	20	404
2.4299967709e+002	4	421	3	13	0	59	365	119	19	14	410
2.4319822469e+002	9	423	1	15	0	59	365	109	17	12	412
2.4339939327e+002	11	422	2	16	0	59	365	104	20	15	409
2.4359905895e+002	13	421	3	15	1	59	365	105	16	25	399
2.4379930140e+002	11	424	0	16	0	59	365	119	16	30	394
2.4399969360e+002	12	420	4	16	0	58	366	118	18	30	394
2.4419933286e+002	12	422	2	14	0	58	366	113	21	16	408
2.4439999947e+002	12	420	4	13	0	57	367	97	19	14	410
2.4459926281e+002	12	424	0	15	0	57	367	94	15	13	411
2.4479977598e+002	13	421	3	15	0	57	367	107	17	12	412
2.4499703701e+002	16	422	2	14	0	57	367	123	13	15	409
2.4519844593e+002	15	420	4	13	0	55	369	135	16	26	398
2.4539958772e+002	13	422	2	13	0	55	369	122	23	24	400
2.4559992550e+002	10	424	0	13	0	55	369	110	21	8	416
2.4579870137e+002	10	422	2	12	1	54	370	105	22	16	408
2.4599975153e+002	11	422	2	12	1	53	371	116	16	29	395
2.4619960765e+002	13	424	0	12	1	53	371	123	17	38	386
2.4639971696e+002	14	421	3	9	2	53	371	120	21	24	400
2.4659964103e+002	13	424	0	11	1	53	371	128	20	23	401
2.4679953639e+002	14	419	5	13	0	53	371	100	23	36	388
2.4699927625e+002	11	420	4	11	2	53	371	97	21	24	400
2.4719999075e+002	12	420	4	10	1	53	371	97	23	25	399
2.4739951884e+002	12	422	2	10	1	53	371	98	23	37	387
2.4759994433e+002	16	423	1	10	1	53	371	86	23	17	407
2.4779942447e+002	16	424	0	9	2	52	372	97	19	13	411
2.4799991520e+002	16	423	1	10	1	52	372	103	16	11	413
2.4819942293e+002	15	421	3	11	0	52	372	120	12	12	412
2.4839924563e+002	17	422	2	11	0	51	373	157	11	22	402
2.4859921465e+002	20	422	2	9	2	51	373	160	14	25	399
2.4879965729e+002	20	422	2	11	0	51	373	149	15	16	408
2.4899643515e+002	15	423	1	11	0	51	373	127	15	11	413
2.4919963670e+002	15	424	0	10	1	51	373	125	19	27	397
2.4939975775e+002	17	419	5	11	0	51	373	134	17	23	401
2.4959904662e+002	15	424	0	11	0	50	374	123	22	30	394
2.4979874486e+002	10	421	3	10	1	50	374	92	26	32	392
2.4999920607e+002	13	422	2	11	0	50	374	77	30	48	376
2.5019917479e+002	10	420	4	10	1	50	374	66	26	38	386
2.5039975433e+002	8	419	5	10	1	50	374	73	26	38	386
2.5059924583e+002	9	421	3	13	0	50	374	67	27	44	380
2.5079991787e+002	13	421	3	12	0	50	374	59	31	30	394
2.5099928425e+002	11	422	2	11	1	48	376	74	27	21	403
2.5119853799e+002	9	423	1	12	0	48	376	76	28	21	403
2.5139913770e+002	9	424	0	12	0	47	377	70	33	26	398
2.5159931208e+002	12	422	2	11	0	47	377	71	29	34	390
2.5179984571e+002	16	419	5	10	0	47	377	59	38	55	369
2.5199885588e+002	17	421	3	9	1	47	377	62	36	56	368
2.5219931955e+002	18	421	3	10	0	47	377	55	38	39	385
2.5239697126e+002	15	422	2	9	0	47	377	57	39	46	378
2.5259972892e+002	14	421	3	9	0	47	377	41	40	39	385
2.5279982622e+002	15	419	5	8	1	47	377	37	46	42	382
2.5299963654e+002	9	421	3	10	0	47	377	50	45	37	387
2.5319677793e+002	8	422	2	9	1	47	377	51	41	23	401
2.5339957762e+002	7	423	1	9	1	47	377	50	33	9	415
2.5359969923e+002	7	421	3	11	0	47	377	73	27	25	399
2.5379947542e+002	10	423	1	12	0	47	377	76	27	26	398
2.5399934403e+002	12	422	2	12	0	47	377	75	27	21	403
2.5419845120e+002	11	421	3	12	0	47	377	73	19	25	399
2.5439980249e+002	9	423	1	12	0	47	377	84	15	32	392
2.5459970877e+002	8	424	0	12	0	47	377	116	15	17	407
2.5479960916e+002	9	423	1	12	0	47	377	110	15	12	412
2.5499994414e+002	7	421	3	12	0	47	377	109	18	16	408
2.5519891006e+002	7	423	1	13	0	47	377	96	20	31	393
2.5539968370e+002	9	423	1	12	1	47	377	102	21	20	404
2.5559719919e+002	6	421	3	12	0	47	377	85	23	20	404
2.5579939389e+002	8	422	2	12	0	47	377	92	21	21	403
2.5599971593e+002	4	419	5	13	0	47	377	101	22	20	404
2.5619954389e+002	4	421	3	13	0	47	377	86	25	20	404
2.5639928552e+002	6	421	3	12	1	47	377	79	19	38	386
2.5659688673e+002	6	423	1	13	0	47	377	95	20	48	376
2.5679941952e+002	3	418	6	12	0	46	378	81	23	40	384
2.5699988581e+002	2	422	2	11	1	46	378	78	29	33	391
2.5719963836e+002	1	421	3	13	0	46	378	76	29	37	387
2.5739767025e+002	3	422	2	14	0	46	378	63	36	45	379
2.5759921719e+002	5	423	1	14	0	46	378	55	41	45	379
2.5779826806e+002	7	420	4	14	0	46	378	56	39	37	387
2.5799947248e+002	9	421	3	14	0	46	378	40	38	27	397
2.5819972218e+002	11	421	3	14	0	46	378	48	33	28	396
2.5839993133e+002	13	422	2	11	0	46	378	65	42	45	379
2.5859872132e+002	12	423	1	11	1	45	379	63	42	39	385
2.5879843215e+002	11	421	3	13	0	45	379	51	37	53	371
2.5899979963e+002	11	421	3	12	1	45	379	60	36	43	381
2.5919877795e+002	11	415	9	13	0	45	379	53	41	60	364
2.5939973256e+002	10	421	3	14	0	44	380	48	43	55	369
2.5959954659e+002	11	418	6	14	0	44	380	49	48	61	363
2.5979984127e+002	12	417	7	13	0	44	380	39	50	57	367
2.5999926614e+002	12	420	4	13	0	44	380	49	47	58	366
2.6019965341e+002	10	419	5	12	1	43	381	48	49	49	375
2.6039979303e+002	11	419	5	13	1	43	381	41	47	55	369
2.6059994625e+002	10	418	6	15	0	43	381	39	52	48	376
2.6079881311e+002	11	417	7	15	0	43	381	39	44	53	371
2.6099965962e+002	6	417	7	15	0	43	381	38	52	55	369
2.6119884734e+002	7	422	2	15	1	43	381	48	53	64	360
2.6139921953e+002	9	417	7	11	5	43	381	42	58	75	349
2.6159975909e+002	8	419	5	16	0	43	381	41	51	61	363
2.6179985387e+002	10	418	6	16	0	43	381	38	62	45	379
2.6199877476e+002	6	419	5	15	1	42	382	39	64	42	382
2.6219956340e+002	8	407	17	15	0	42	382	36	61	43	381
2.6239995412e+002	5	409	15	13	1	42	382	36	63	34	390
2.6259931459e+002	7	417	7	14	0	41	383	34	56	59	365
2.6279969882e+002	12	407	17	15	0	41	383	32	67	89	335
2.6299987309e+002	10	411	13	15	0	41	383	36	68	88	336
2.6319904795e+002	10	414	10	14	0	41	383	32	69	96	328
2.6339982448e+002	14	418	6	14	0	41	383	18	79	83	341
2.6359993949e+002	13	414	10	13	1	41	383	27	74	68	356
2.6379881334e+002	16	418	6	14	0	41	383	29	72	60	364
2.6399999084e+002	16	408	16	14	0	40	384	28	67	55	369
2.6419951641e+002	14	412	12	14	0	40	384	40	58	55	369
2.6439884029e+002	17	413	11	12	2	40	384	30	64	67	357
2.6459971037e+002	13	409	15	14	1	40	384	33	75	54	370
2.6479985805e+002	14	410	14	16	0	40	384	28	71	65	359
2.6499979916e+002	12	410	14	15	0	40	384	30	69	68	356
2.6519962304e+002	13	405	19	15	0	39	385	34	74	73	351
2.6539996546e+002	13	408	16	11	3	39	385	17	85	72	352
2.6559979956e+002	17	400	24	13	1	39	385	23	80	65	359
2.6579950512e+002	14	405	19	13	1	39	385	25	83	72	352
2.6599968704e+002	7	403	21	15	0	39	385	30	80	84	340
2.6619934271e+002	7	411	13	15	0	38	386	23	82	80	344
2.6639893577e+002	9	418	6	14	0	38	386	21	68	84	340
2.6659943586e+002	9	416	8	14	0	38	386	20	80	91	333
2.6679911384e+002	7	402	22	16	0	38	386	21	84	91	333
2.6699928564e+002	10	417	7	17	0	38	386	21	76	91	333
2.6719948130e+002	9	418	6	17	0	38	386	27	73	94	330
2.6739997090e+002	6	412	12	17	0	38	386	40	75	96	328
2.6759860817e+002	7	412	12	17	0	38	386	28	69	96	328
2.6779968625e+002	8	418	6	18	0	37	387	31	71	68	356
2.6799908257e+002	5	417	7	18	0	37	387	18	61	55	369
2.6819992742e+002	7	419	5	17	1	37	387	48	54	38	386
2.6839952899e+002	9	419	5	18	0	37	387	37	48	45	379
2.6859966977e+002	16	418	6	17	1	37	387	46	48	59	365
2.6879964059e+002	12	420	4	19	0	37	387	32	49	72	352
2.6899966405e+002	13	417	7	20	1	37	387	42	58	65	359
2.6919965898e+002	7	420	4	21	0	37	387	31	62	72	352
2.6939989595e+002	8	407	17	21	0	37	387	32	71	56	368
2.6959946507e+002	9	408	16	20	2	37	387	37	77	70	354
2.6979761893e+002	10	417	7	23	1	37	387	35	83	67	357
2.6999980913e+002	15	414	10	27	0	36	388	34	76	70	354
2.7019959068e+002	15	414	10	26	0	36	388	38	82	79	345
2.7039923389e+002	16	416	8	25	0	36	388	32	78	68	356
2.7059964492e+002	13	416	8	24	0	36	388	25	81	71	353
2.7079840587e+002	10	413	11	23	1	36	388	23	76	69	355
2.7099994847e+002	7	411	13	25	0	34	390	31	74	75	349
2.7119909519e+002	8	411	13	22	2	34	390	35	68	86	338
2.7139992389e+002	10	420	4	23	0	34	390	31	64	90	334
2.7159831015e+002	11	421	3	23	0	34	390	34	62	82	342
2.7179990074e+002	14	416	8	24	0	34	390	38	72	69	355
2.7199946587e+002	16	414	10	24	0	34	390	31	66	60	364
2.7219933451e+002	13	407	17	23	1	34	390	36	56	71	353
2.7239917123e+002	14	415	9	22	0	34	390	48	57	81	343
2.7259971799e+002	11	419	5	24	0	34	390	43	61	102	322
2.7279956209e+002	12	413	11	22	1	34	390	27	71	123	301
2.7299990146e+002	11	422	2	22	2	34	390	24	76	140	284
2.7319990551e+002	9	415	9	24	0	34	390	21	85	146	278
2.7339986762e+002	7	408	16	25	0	34	390	19	90	126	298
2.7359957062e+002	5	401	23	24	0	34	390	22	95	125	299
2.7379985238e+002	6	412	12	24	0	34	390	29	91	131	293
2.7399885499e+002	8	402	22	23	1	34	390	27	100	118	306
2.7419981389e+002	9	396	28	24	0	34	390	23	96	105	319
2.7439954062e+002	7	399	25	23	0	34	390	27	94	122	302
2.7459919955e+002	10	406	18	22	2	34	390	23	105	126	298
2.7479958112e+002	10	395	29	24	0	33	391	17	112	128	296
2.7499961365e+002	11	400	24	24	1	33	391	16	117	142	282
2.7519964926e+002	10	409	15	25	0	33	391	22	111	133	291
2.7539994405e+002	11	391	33	25	0	33	391	12	114	139	285
2.7559958562e+002	9	385	39	25	0	33	391	25	118	158	266
2.7579900835e+002	15	376	48	23	0	33	391	21	126	172	252
2.7599912459e+002	13	373	51	23	0	33	391	19	121	167	257
2.7619930184e+002	12	372	52	21	2	33	391	15	131	187	237
2.7639873625e+002	8	382	42	20	0	33	391	14	129	203	221
2.7659962859e+002	9	348	76	20	0	33	391	18	141	205	219
2.7679871590e+002	10	360	64	20	0	33	391	15	151	206	218
2.7699999964e+002	11	336	88	20	0	33	391	10	154	209	215
2.7719957446e+002	11	352	72	21	0	33	391	11	158	199	225
2.7739986892e+002	11	337	87	21	0	33	391	11	170	190	234
2.7759996138e+002	10	316	108	21	0	33	391	12	180	188	236
2.7779931454e+002	11	311	113	19	1	33	391	10	180	185	239
2.7799966186e+002	13	320	104	19	1	33	391	12	196	172	252
2.7819930933e+002	14	268	156	18	1	33	391	12	206	173	251
2.7839962999e+002	15	222	202	19	1	34	390	6	192	177	247
2.7859963872e+002	17	167	257	18	0	34	390	9	180	163	261
2.7879983629e+002	20	138	286	17	0	34	390	16	181	159	265
2.7899931485e+002	21	117	307	15	2	34	390	9	176	156	268
2.7919963040e+002	22	93	331	17	0	35	389	16	162	154	270
2.7939993349e+002	22	39	385	15	1	36	388	4	169	152	272
2.7959986014e+002	23	29	395	17	0	36	388	14	159	150	274
2.7979962785e+002	24	38	386	18	0	36	388	12	159	143	281
2.7999969111e+002	25	19	405	18	0	37	387	10	150	135	289
2.8019943568e+002	26	18	406	17	0	37	387	8	154	118	306
2.8039947388e+002	27	10	414	17	0	37	387	18	146	117	307
2.8059945349e+002	30	19	405	18	0	37	387	12	142	116	308
2.8079761134e+002	33	15	409	17	0	37	387	15	144	113	311
2.8099930655e+002	36	12	412	19	1	37	387	15	136	105	319
2.8119984599e+002	38	12	412	20	0	37	387	16	142	108	316
2.8139988611e+002	39	4	420	19	0	37	387	12	131	104	320
2.8159966697e+002	41	7	417	19	1	38	386	14	137	107	317
2.8179945148e+002	45	11	413	20	0	38	386	16	128	111	313
2.8199981096e+002	47	2	422	19	0	40	384	23	130	98	326
2.8219933793e+002	49	2	422	18	0	40	384	6	119	87	337
2.8239974802e+002	53	5	419	17	0	43	381	8	115	62	362
2.8259963534e+002	55	2	422	17	0	43	381	4	108	62	362
2.8279995138e+002	57	8	416	18	0	42	382	9	94	51	373
2.8299983843e+002	60	7	417	20	0	42	382	19	88	58	366
2.8319920950e+002	59	1	423	19	0	42	382	16	85	59	365
2.8339991979e+002	61	3	421	19	0	42	382	18	76	46	378
2.8359993708e+002	60	7	417	16	3	43	381	22	67	37	387
2.8379986004e+002	60	7	417	18	1	45	379	24	65	29	395
2.8399994889e+002	63	5	419	18	2	46	378	17	61	27	397
2.8419738250e+002	64	6	418	19	0	46	378	19	59	5	419
2.8439834845e+002	66	4	420	20	0	47	377	20	50	12	412
2.8459867342e+002	70	8	416	19	0	48	376	20	46	24	400
2.8479907552e+002	73	6	418	19	0	48	376	28	44	34	390
2.8499904914e+002	71	4	420	18	0	49	375	17	41	29	395
2.8519995078e+002	70	2	422	17	0	49	375	20	38	35	389
2.8539907846e+002	71	5	419	15	2	49	375	20	36	18	406
2.8559998867e+002	76	3	421	16	3	51	373	10	34	9	415
2.8579961443e+002	76	7	417	19	0	51	373	21	32	19	405
2.8599918941e+002	80	10	414	21	1	51	373	23	29	15	409
2.8619989396e+002	80	1	423	23	0	52	372	13	24	6	418
2.8639991166e+002	80	4	420	21	2	53	371	13	21	8	416
2.8659932485e+002	83	2	422	23	0	52	372	15	18	5	419
2.8679956352e+002	83	6	418	22	1	53	371	20	16	8	416
2.8699965943e+002	84	5	419	23	2	56	368	24	22	15	409
2.8719884114e+002	84	4	420	25	0	58	366	28	25	18	406
2.8739929950e+002	84	5	419	24	1	59	365	24	26	16	408
2.8759942361e+002	85	4	420	26	0	62	362	25	23	4	420
2.8779960336e+002	86	1	423	26	0	66	358	16	22	15	409
2.8799963894e+002	87	4	420	27	1	67	357	16	19	8	416
2.8819999172e+002	87	6	418	31	0	67	357	19	19	3	421
2.8839957683e+002	87	0	424	28	0	66	358	22	16	8	416
2.8859959260e+002	95	1	423	27	1	66	358	24	13	10	414
2.8879895745e+002	97	4	420	31	1	66	358	23	10	16	408
2.8899990165e+002	100	0	424	33	0	68	356	28	12	21	403
2.8919960831e+002	101	4	420	33	1	69	355	15	13	17	407
2.8939997782e+002	105	4	420	31	1	73	351	16	12	18	406
2.8959996638e+002	109	6	418	30	1	74	350	13	9	11	413
2.8979952487e+002	109	1	423	31	1	76	348	21	9	6	418
2.8999970625e+002	113	1	423	34	2	76	348	13	7	14	410
2.9019973095e+002	118	3	421	35	2	75	349	13	6	4	420
2.9039992248e+002	116	0	424	40	1	75	349	14	4	19	405
2.9059963228e+002	120	3	421	43	0	78	346	18	8	43	381
2.9079988806e+002	122	2	422	49	0	79	345	12	10	18	406
2.9099945754e+002	123	0	424	51	2	83	341	12	12	1	423
2.9119926413e+002	121	3	421	51	3	84	340	17	9	4	420
2.9139981982e+002	123	2	422	56	0	85	339	19	9	3	421
2.9159856327e+002	129	0	424	57	1	85	339	19	8	9	415
2.9179971131e+002	131	0	424	59	1	90	334	13	9	4	420
2.9199985082e+002	133	1	423	59	5	90	334	13	8	1	423
2.9219976159e+002	135	2	422	66	1	92	332	14	6	0	424
2.9239988963e+002	138	1	423	65	2	93	331	18	5	3	421
2.9259995474e+002	138	1	423	70	0	93	331	18	4	10	414
2.9279994623e+002	142	4	420	73	0	95	329	13	4	7	417
2.9299977479e+002	147	3	421	78	0	94	330	16	2	4	420
2.9319967723e+002	147	3	421	83	2	97	327	16	2	2	422
2.9339999301e+002	147	1	423	89	4	102	322	4	2	4	420
2.9359989789e+002	149	1	423	92	0	103	321	16	2	10	414
2.9379988622e+002	147	2	422	96	0	105	319	10	4	5	419
2.9399997548e+002	148	2	422	100	0	106	318	9	3	1	423
2.9419996778e+002	152	3	421	98	4	108	316	6	3	9	415
2.9439965279e+002	157	1	423	103	1	110	314	9	7	7	417
2.9459950163e+002	157	2	422	112	0	113	311	12	6	3	421
2.9479870952e+002	158	1	423	111	5	116	308	3	5	2	422
2.9499991049e+002	161	0	424	123	0	115	309	13	9	12	412
2.9519948236e+002	160	0	424	130	1	114	310	8	10	6	418
2.9539928668e+002	165	1	423	136	0	114	310	12	7	6	418
2.9559927483e+002	170	0	424	139	7	115	309	8	6	3	421
2.9579961044e+002	173	1	423	146	9	117	307	6	6	3	421
2.9599995336e+002	174	3	421	144	13	118	306	16	3	4	420
2.9619868042e+002	175	2	422	153	9	120	304	11	4	4	420
2.9639957451e+002	177	2	422	156	13	121	303	11	5	1	423
2.9659980819e+002	177	0	424	171	0	122	302	11	5	1	423
2.9679953706e+002	180	3	421	176	2	124	300	9	4	5	419
2.9699987588e+002	182	1	423	179	2	126	298	20	2	2	422
2.9719957576e+002	185	1	423	191	1	127	297	9	3	2	422
2.9739966056e+002	185	0	424	196	2	130	294	7	2	7	417
2.9759967111e+002	188	3	421	196	7	133	291	12	1	5	419
2.9779985158e+002	187	4	420	202	1	135	289	7	1	9	415
2.9799985950e+002	192	2	422	205	0	136	288	10	1	4	420
2.9819869470e+002	193	1	423	206	9	136	288	11	1	6	418
2.9839930176e+002	193	6	418	211	5	137	287	4	1	4	420
2.9859859840e+002	194	1	423	230	2	138	286	5	1	0	424
2.9879999554e+002	193	0	424	231	3	143	281	6	1	1	423
2.9899967245e+002	193	2	422	237	1	144	280	16	4	8	416
2.9919950111e+002	196	0	424	244	2	147	277	12	3	8	416
2.9939920320e+002	199	0	424	256	0	148	276	11	4	0	424
2.9959989640e+002	199	2	422	257	5	149	275	7	6	0	424
2.9979975312e+002	198	1	423	261	1	150	274	10	6	7	417
2.9999975220e+002	195	1	423	272	6	156	268	9	5	5	419
3.0019988881e+002	195	4	420	278	6	159	265	7	8	2	422
3.0039994331e+002	196	1	423	278	9	160	264	11	8	4	420
3.0059982830e+002	194	0	424	292	3	161	263	8	9	2	422
3.0079934146e+002	194	0	424	297	3	163	261	11	8	7	417
3.0099986344e+002	190	1	423	301	11	165	259	9	9	2	422
3.0119990584e+002	189	2	422	297	14	169	255	12	6	3	421
3.0139932886e+002	187	2	422	289	16	171	253	9	6	3	421
3.0159982628e+002	183	5	419	288	19	175	249	15	7	4	420
3.0179937311e+002	184	1	423	285	30	175	249	7	6	0	424
3.0199981592e+002	186	1	423	301	18	179	245	8	4	5	419
3.0219924805e+002	183	0	424	306	19	179	245	13	4	15	409
3.0239998115e+002	184	0	424	301	27	180	244	15	2	11	413
3.0259971324e+002	180	1	423	300	33	181	243	7	7	10	414
3.0279999773e+002	181	3	421	291	43	183	241	6	6	7	417
3.0299964911e+002	180	4	420	287	54	185	239	10	4	1	423
3.0319990591e+002	176	3	421	301	41	189	235	12	6	3	421
3.0339988073e+002	177	2	422	295	44	192	232	10	6	8	416
3.0359993157e+002	170	0	424	274	70	194	230	8	4	6	418
3.0379993244e+002	164	11	413	263	84	196	228	15	5	4	420
3.0399994801e+002	160	2	422	263	79	195	229	6	5	6	418
3.0419881120e+002	150	5	419	261	77	194	230	7	4	0	424
3.0439971634e+002	141	11	413	253	84	195	229	8	4	10	414
3.0459992395e+002	134	11	413	248	84	195	229	12	4	1	423
3.0479987716e+002	124	11	413	225	101	195	229	14	3	7	417
3.0499964397e+002	118	18	406	215	104	194	230	12	5	14	410
3.0519991386e+002	112	20	404	201	115	195	229	22	6	2	422
3.0539995739e+002	104	16	408	203	109	195	229	15	9	7	417
3.0559966896e+002	95	36	388	208	99	196	228	14	10	4	420
3.0579946476e+002	88	20	404	208	98	196	228	15	9	14	410
3.0599953623e+002	75	33	391	199	98	197	227	18	9	9	415
3.0619984841e+002	73	71	353	188	104	198	226	20	10	4	420
3.0639999137e+002	65	214	210	181	108	197	227	50	10	8	416
3.0659988604e+002	58	417	7	180	106	196	228	105	8	12	412
3.0679956696e+002	44	424	0	176	103	195	229	128	9	16	408
3.0699850911e+002	35	424	0	168	103	193	231	150	8	4	420
3.0719903085e+002	27	424	0	164	103	193	231	168	6	2	422
3.0739960839e+002	19	424	0	161	104	193	231	182	5	4	420
3.0759908649e+002	16	424	0	138	120	193	231	214	2	1	423
3.0779969832e+002	16	424	0	135	119	192	232	258	3	7	417
3.0799927270e+002	13	424	0	129	121	191	233	253	5	7	417
3.0819975302e+002	16	424	0	123	120	190	234	277	4	7	417
3.0839848032e+002	10	424	0	124	115	189	235	303	3	7	417
3.0859996185e+002	9	424	0	110	129	189	235	330	3	8	416
3.0879942451e+002	4	423	1	102	132	189	235	351	4	15	409
3.0899942959e+002	5	424	0	104	123	187	237	358	5	6	418
3.0919956394e+002	6	423	1	94	129	187	237	370	4	0	424
3.0939889091e+002	7	424	0	70	150	187	237	371	4	4	420
3.0959999579e+002	8	424	0	67	147	186	238	374	6	6	418
3.0979931841e+002	8	424	0	56	156	186	238	365	6	4	420
3.0999996326e+002	8	424	0	51	158	186	238	357	5	3	421
3.1019967338e+002	7	424	0	40	165	186	238	364	5	8	416
3.1039968307e+002	7	424	0	20	178	185	239	356	6	3	421
3.1059964023e+002	6	424	0	15	179	185	239	344	7	3	421
3.1079813036e+002	7	424	0	3	190	185	239	349	4	8	416
3.1099953302e+002	9	424	0	5	185	184	240	347	6	3	421
3.1119977816e+002	7	424	0	8	176	184	240	312	8	7	417
3.1139988010e+002	9	424	0	8	174	183	241	289	8	1	423
3.1159998044e+002	8	424	0	9	165	183	241	292	7	3	421
3.1179969266e+002	7	424	0	22	149	179	245	276	6	5	419
3.1199993279e+002	9	424	0	19	148	179	245	260	7	6	418
3.1219975105e+002	9	424	0	16	148	178	246	262	8	11	413
3.1239924974e+002	7	424	0	8	150	178	246	265	8	13	411
3.1259995459e+002	4	424	0	14	142	178	246	254	9	3	421
3.1279924468e+002	5	424	0	1	153	176	248	252	8	5	419
3.1299948572e+002	4	424	0	5	148	176	248	245	8	7	417
3.1319936890e+002	9	424	0	7	144	175	249	246	6	15	409
3.1339944325e+002	9	424	0	6	141	175	249	255	7	2	422
3.1359981022e+002	6	424	0	4	141	175	249	254	6	5	419
3.1379999116e+002	6	424	0	20	122	175	249	248	7	15	409
3.1399918535e+002	5	424	0	24	116	175	249	254	7	4	420
3.1419992451e+002	4	424	0	22	116	175	249	256	7	11	413
3.1439965974e+002	6	424	0	30	103	173	251	264	8	7	417
3.1459966710e+002	5	424	0	35	96	173	251	265	7	1	423
3.1479782272e+002	7	424	0	38	89	173	251	255	7	13	411
3.1499920625e+002	6	424	0	41	88	172	252	247	6	3	421
3.1519936813e+002	8	424	0	50	75	170	254	266	5	4	420
3.1539992758e+002	7	424	0	48	77	170	254	274	7	1	423
3.1559927381e+002	7	424	0	51	73	170	254	288	9	11	413
3.1579999246e+002	8	424	0	43	80	168	256	289	7	6	418
3.1599925941e+002	7	424	0	41	82	166	258	302	7	2	422
3.1619883400e+002	5	424	0	36	82	164	260	297	7	6	418
3.1639993984e+002	6	424	0	35	77	164	260	282	8	8	416
3.1659945058e+002	8	424	0	25	85	163	261	268	9	3	421
3.1679696275e+002	7	424	0	28	80	162	262	268	8	6	418
3.1699983929e+002	8	424	0	24	81	162	262	249	7	14	410
3.1719996240e+002	9	424	0	26	79	162	262	246	7	4	420
3.1739823077e+002	8	424	0	20	84	162	262	249	6	3	421
3.1759960907e+002	11	424	0	29	74	162	262	243	5	1	423
3.1779967932e+002	8	424	0	29	73	159	265	259	5	9	415
3.1799989228e+002	8	424	0	31	70	158	266	288	5	14	410
3.1819976443e+002	7	424	0	25	75	158	266	279	8	1	423
3.1839999965e+002	6	424	0	27	70	156	268	256	6	10	414
3.1859978457e+002	8	424	0	30	67	156	268	254	8	4	420
3.1879994336e+002	7	424	0	40	54	153	271	254	6	4	420
3.1899707402e+002	4	423	1	42	51	153	271	270	5	6	418
3.1919910259e+002	5	422	2	53	36	152	272	282	6	11	413
3.1939944160e+002	9	424	0	59	27	150	274	278	8	9	415
3.1959986585e+002	9	424	0	56	29	150	274	270	7	2	422
3.1979957132e+002	10	423	1	50	33	150	274	271	6	10	414
3.1999914370e+002	11	424	0	58	26	150	274	285	5	10	414
3.2019972337e+002	13	424	0	60	22	150	274	289	7	10	414
3.2039939548e+002	11	424	0	63	17	149	275	276	7	7	417
3.2059867843e+002	9	424	0	73	3	148	276	283	4	10	414
3.2079946728e+002	10	424	0	63	13	148	276	281	7	2	422
3.2099992083e+002	10	423	1	71	4	148	276	304	5	4	420
3.2119957887e+002	8	423	1	65	8	147	277	307	8	9	415
3.2139997662e+002	8	424	0	71	1	146	278	296	7	6	418
3.2159880087e+002	9	423	1	70	0	146	278	277	7	1	423
3.2179971922e+002	6	424	0	63	6	146	278	279	6	8	416
3.2199861252e+002	4	423	1	66	3	146	278	265	7	3	421
3.2219972722e+002	7	424	0	65	3	146	278	274	7	2	422
3.2239960065e+002	7	424	0	61	7	145	279	284	5	10	414
3.2259899409e+002	6	424	0	45	22	144	280	289	6	9	415
3.2279755530e+002	5	424	0	49	16	143	281	275	8	6	418
3.2299965053e+002	5	422	2	53	11	142	282	270	6	8	416
3.2319953015e+002	5	424	0	58	6	142	282	271	7	12	412
3.2339846091e+002	7	424	0	64	0	142	282	266	9	11	413
3.2359860886e+002	8	424	0	58	4	142	282	275	9	9	415
3.2379934012e+002	10	424	0	57	5	141	283	249	12	9	415
3.2399997927e+002	11	423	1	60	3	140	284	219	11	8	416
3.2419981751e+002	10	424	0	51	14	140	284	201	8	7	417
3.2439950259e+002	10	424	0	59	6	137	287	215	7	4	420
3.2459906516e+002	9	424	0	62	3	136	288	214	7	3	421
3.2479810370e+002	7	423	1	64	0	136	288	222	7	2	422
3.2499988202e+002	5	423	1	61	1	135	289	243	7	9	415
3.2519980688e+002	6	423	1	54	5	135	289	252	7	6	418
3.2539982893e+002	6	424	0	58	1	134	290	258	7	9	415
3.2559995989e+002	7	423	1	56	1	134	290	261	6	7	417
3.2579916385e+002	7	423	1	55	1	134	290	264	6	2	422
3.2599978621e+002	11	424	0	51	4	134	290	288	7	7	417
3.2619967370e+002	11	422	2	53	1	133	291	295	7	8	416
3.2639972705e+002	8	424	0	49	5	131	293	291	6	7	417
3.2659985431e+002	10	424	0	53	0	131	293	281	5	5	419
3.2679998855e+002	8	423	1	51	0	130	294	283	6	10	414
3.2699980923e+002	11	424	0	45	4	130	294	259	7	4	420
3.2719945714e+002	8	424	0	42	7	129	295	250	9	13	411
3.2739949678e+002	7	424	0	47	2	128	296	269	8	7	417
3.2759892509e+002	6	423	1	48	1	128	296	277	7	5	419
3.2779962580e+002	9	421	3	47	1	128	296	256	6	4	420
3.2799884035e+002	7	423	1	44	1	126	298	266	6	6	418
3.2819969655e+002	7	423	1	46	0	125	299	262	8	9	415
3.2839926484e+002	5	423	1	46	1	125	299	235	9	4	420
3.2859930248e+002	7	424	0	46	3	124	300	229	8	4	420
3.2879761341e+002	13	423	1	46	2	124	300	240	6	8	416
3.2899990770e+002	11	423	1	46	2	123	301	251	8	3	421
3.2919972263e+002	15	421	3	46	1	122	302	236	8	15	409
3.2939908510e+002	12	424	0	44	3	122	302	241	8	9	415
3.2959925086e+002	9	424	0	44	1	121	303	250	6	3	421
3.2979960435e+002	8	424	0	36	9	121	303	287	4	12	412
3.2999939027e+002	11	423	1	45	0	120	304	305	4	12	412
3.3019911999e+002	12	424	0	46	1	120	304	346	3	3	421
3.3039994642e+002	12	423	1	40	7	119	305	370	3	4	420
3.3059972018e+002	10	424	0	47	0	119	305	377	4	17	407
3.3079916996e+002	12	423	1	41	4	118	306	367	6	9	415
3.3099950873e+002	12	424	0	44	1	117	307	325	7	4	420
3.3119962831e+002	14	422	2	41	2	117	307	290	8	11	413
3.3139961729e+002	18	424	0	43	0	117	307	272	6	4	420
3.3159996028e+002	14	424	0	38	3	116	308	288	4	12	412
3.3179944200e+002	14	423	1	37	3	113	311	282	6	3	421
3.3199917906e+002	16	424	0	40	0	113	311	280	8	13	411
3.3219995680e+002	14	424	0	39	1	113	311	268	7	7	417
3.3239967373e+002	13	422	2	34	4	113	311	257	7	10	414
3.3259942749e+002	11	424	0	34	3	113	311	266	6	2	422
3.3279945467e+002	11	424	0	37	1	113	311	269	4	3	421
3.3299949835e+002	8	424	0	35	4	113	311	320	3	8	416
3.3319982074e+002	8	423	1	36	1	113	311	331	3	13	411
3.3339989235e+002	7	423	1	36	0	113	311	357	2	5	419
3.3359987650e+002	9	424	0	31	5	113	311	397	2	2	422
3.3379918021e+002	9	423	1	32	4	113	311	416	4	8	416
3.3399930391e+002	9	424	0	36	1	113	311	426	2	5	419
3.3419899566e+002	8	424	0	36	1	112	312	437	2	3	421
3.3439988797e+002	9	424	0	34	2	112	312	465	2	8	416
3.3459937261e+002	9	424	0	32	3	112	312	483	3	8	416
3.3479947357e+002	8	424	0	31	4	111	313	466	5	5	419
3.3499891810e+002	8	424	0	30	5	111	313	442	7	5	419
3.3519853895e+002	11	424	0	32	1	111	313	421	6	5	419
3.3539902781e+002	8	424	0	22	11	111	313	403	4	4	420
3.3559911926e+002	6	424	0	30	4	111	313	391	3	11	413
3.3579955159e+002	8	424	0	31	2	111	313	401	4	8	416
3.3599929773e+002	11	424	0	31	1	110	314	380	5	10	414
3.3619958817e+002	9	424	0	30	2	110	314	375	4	6	418
3.3639967995e+002	9	424	0	33	0	109	315	349	6	15	409
3.3659981050e+002	13	423	1	27	6	109	315	343	7	10	414
3.3679959490e+002	11	424	0	32	0	109	315	326	7	4	420
3.3699993542e+002	10	424	0	28	3	109	315	313	9	16	408
3.3719954039e+002	12	424	0	29	3	109	315	302	9	11	413
3.3739998337e+002	12	424	0	31	1	106	318	272	10	8	416
3.3759970587e+002	9	424	0	31	1	105	319	254	9	3	421
3.3779941159e+002	9	423	1	32	1	104	320	217	10	11	413
3.3799998928e+002	8	424	0	28	5	104	320	211	11	6	418
3.3819952177e+002	6	424	0	26	7	104	320	206	11	9	415
3.3839977275e+002	8	423	1	28	5	104	320	195	13	8	416
3.3859973547e+002	8	423	1	23	8	104	320	188	11	8	416
3.3879965608e+002	8	424	0	31	1	104	320	186	12	7	417
3.3899958665e+002	8	423	1	29	3	103	321	171	10	5	419
3.3919942965e+002	7	423	1	29	4	102	322	170	13	11	413
3.3939955507e+002	10	420	4	33	1	102	322	165	11	11	413
3.3959983388e+002	9	424	0	34	1	101	323	174	12	11	413
3.3979986815e+002	10	422	2	34	1	101	323	162	14	15	409
3.3999899487e+002	8	423	1	37	0	101	323	152	14	9	415
3.4019957499e+002	10	422	2	34	3	101	323	143	10	4	420
3.4039972968e+002	9	421	3	36	1	101	323	147	11	8	416
3.4059986120e+002	8	423	1	35	3	101	323	153	10	4	420
3.4079945039e+002	13	422	2	38	0	101	323	169	9	18	406
3.4099916411e+002	11	422	2	36	2	101	323	166	11	11	413
3.4119757535e+002	13	423	1	33	3	101	323	176	13	7	417
3.4139831099e+002	10	424	0	35	1	101	323	183	13	5	419
3.4159850302e+002	11	424	0	35	0	101	323	167	11	13	411
3.4179977107e+002	11	423	1	28	7	101	323	171	7	6	418
3.4199873406e+002	12	423	1	36	0	101	323	203	7	7	417
3.4219984805e+002	17	424	0	36	0	100	324	226	7	9	415
3.4239927221e+002	16	423	1	34	2	100	324	238	7	10	414
3.4259992803e+002	14	423	1	35	0	99	325	243	7	3	421
3.4279910829e+002	13	424	0	34	1	99	325	266	3	5	419
3.4299783021e+002	13	423	1	34	1	98	326	291	5	6	418
3.4319917040e+002	13	424	0	34	0	97	327	293	7	15	409
3.4339955996e+002	13	423	1	28	5	97	327	298	6	7	417
3.4359676215e+002	9	424	0	34	0	96	328	306	2	3	421
3.4379763339e+002	10	424	0	32	3	96	328	330	2	12	412
3.4399983631e+002	10	424	0	35	0	94	330	341	3	9	415
3.4419956634e+002	6	424	0	31	4	93	331	361	5	11	413
3.4439974068e+002	6	424	0	32	1	93	331	355	9	20	404
3.4459981377e+002	5	423	1	32	1	93	331	312	6	10	414
3.4479999464e+002	3	424	0	30	2	93	331	309	7	22	402
3.4499862262e+002	4	424	0	26	6	91	333	313	4	9	415
3.4519992418e+002	7	424	0	29	4	90	334	328	7	9	415
3.4539950390e+002	6	424	0	33	0	90	334	340	6	16	408
3.4559981599e+002	4	424	0	32	1	90	334	351	4	12	412
3.4579993806e+002	3	423	1	32	1	90	334	345	7	14	410
3.4599895767e+002	7	423	1	30	2	89	335	298	9	12	412
3.4619861205e+002	8	423	1	29	3	88	336	272	10	10	414
3.4639991743e+002	10	421	3	32	1	88	336	250	11	16	408
3.4659994031e+002	7	421	3	29	3	86	338	239	10	3	421
3.4679952594e+002	7	424	0	25	7	85	339	246	8	12	412
3.4699984791e+002	7	424	0	31	1	85	339	249	4	2	422
3.4719897874e+002	7	424	0	31	2	85	339	274	3	11	413
3.4739882921e+002	6	424	0	33	1	85	339	315	4	11	413
3.4759963092e+002	6	424	0	32	1	85	339	303	7	12	412
3.4779855974e+002	8	424	0	34	0	84	340	294	7	9	415
3.4799926624e+002	7	424	0	26	8	84	340	293	7	14	410
3.4819893688e+002	7	423	1	28	6	82	342	283	7	4	420
3.4839987560e+002	10	424	0	33	0	82	342	275	9	26	398
3.4859901955e+002	11	423	1	31	2	82	342	240	11	12	412
3.4879880305e+002	11	418	6	32	1	82	342	213	13	16	408
3.4899913426e+002	11	421	3	32	0	81	343	182	13	13	411
3.4919954635e+002	10	424	0	31	2	81	343	172	11	11	413
3.4939950423e+002	10	423	1	33	0	80	344	176	8	6	418
3.4959933423e+002	11	423	1	33	0	79	345	179	8	4	420
3.4979938635e+002	11	424	0	32	0	77	347	204	8	11	413
3.4999991164e+002	13	423	1	27	5	76	348	210	6	16	408
3.5019949614e+002	11	424	0	29	2	76	348	223	6	9	415
3.5039975340e+002	9	424	0	29	1	76	348	246	7	5	419
3.5059751264e+002	10	424	0	29	2	76	348	256	8	12	412
3.5079861632e+002	7	422	2	33	0	76	348	246	10	12	412
3.5099972680e+002	10	424	0	32	1	76	348	244	12	3	421
3.5119956209e+002	7	421	3	33	0	75	349	228	12	8	416
3.5139952362e+002	4	423	1	32	0	75	349	218	9	9	415
3.5159879562e+002	5	423	1	28	4	74	350	234	8	2	422
3.5179931204e+002	9	424	0	31	1	74	350	244	9	8	416
3.5199953636e+002	6	422	2	31	1	74	350	222	7	9	415
3.5219870669e+002	4	423	1	33	0	74	350	249	7	12	412
3.5239999183e+002	7	424	0	33	0	74	350	260	8	6	418
3.5259955995e+002	9	424	0	33	0	74	350	263	5	4	420
3.5279916837e+002	8	423	1	32	0	74	350	290	5	13	411
3.5299705488e+002	8	424	0	30	2	73	351	301	4	17	407
3.5319854251e+002	7	424	0	27	6	72	352	308	5	12	412
3.5339947468e+002	8	424	0	30	2	72	352	304	4	6	418
3.5359966976e+002	7	424	0	32	0	72	352	332	4	16	408
3.5379945864e+002	8	424	0	31	2	71	353	325	5	7	417
3.5399992508e+002	5	424	0	32	0	71	353	313	7	7	417
3.5419937231e+002	4	423	1	31	2	71	353	295	8	5	419
3.5439897695e+002	6	424	0	33	0	71	353	268	9	9	415
3.5459689134e+002	10	423	1	31	0	71	353	264	10	6	418
3.5479993266e+002	12	422	2	30	1	71	353	254	7	3	421
3.5499962963e+002	13	423	1	32	0	71	353	264	6	8	416
3.5519959809e+002	14	424	0	30	1	71	353	267	8	2	422
3.5539813926e+002	14	422	2	31	0	70	354	247	8	6	418
3.5559955553e+002	9	423	1	29	1	70	354	232	9	5	419
3.5579983486e+002	11	423	1	29	0	70	354	241	5	3	421
3.5599949105e+002	11	424	0	29	0	70	354	258	6	4	420
3.5619983080e+002	11	424	0	29	1	70	354	261	8	6	418
3.5639961729e+002	9	424	0	29	1	70	354	263	10	12	412
3.5659926637e+002	10	423	1	30	0	70	354	237	10	17	407
3.5679910757e+002	8	423	1	26	4	70	354	192	16	13	411
3.5699829755e+002	8	423	1	28	1	70	354	166	14	5	419
3.5719985626e+002	12	423	1	27	2	70	354	166	13	16	408
3.5739935765e+002	11	424	0	29	0	70	354	169	13	11	413
3.5759942887e+002	16	423	1	29	0	69	355	164	13	17	407
3.5779967382e+002	16	423	1	28	0	69	355	175	12	27	397
3.5799952367e+002	19	424	0	28	1	69	355	148	15	26	398
3.5819970714e+002	14	424	0	27	2	69	355	151	15	14	410
3.5839936142e+002	10	422	2	30	1	69	355	149	14	14	410
3.5859978781e+002	11	422	2	27	2	69	355	143	12	5	419
3.5879765956e+002	9	421	3	29	0	68	356	155	12	6	418
3.5899878068e+002	11	422	2	28	1	68	356	174	11	21	403
3.5919946105e+002	12	424	0	29	0	66	358	170	11	9	415
3.5939952514e+002	17	423	1	29	1	66	358	143	12	13	411
3.5959885019e+002	15	424	0	29	1	66	358	141	11	16	408
3.5979897865e+002	14	423	1	30	0	66	358	144	13	7	417
3.5999981679e+002	16	424	0	28	1	65	359	166	13	6	418
3.6019956382e+002	17	423	1	29	0	65	359	167	11	7	417
3.6039869933e+002	19	424	0	29	0	65	359	181	7	13	411
3.6059868819e+002	16	423	1	30	0	64	360	203	8	14	410
3.6079943643e+002	14	424	0	28	4	64	360	199	8	4	420
3.6099824395e+002	10	424	0	32	0	64	360	207	13	5	419
3.6119979472e+002	8	424	0	29	2	63	361	189	13	15	409
3.6139985929e+002	8	424	0	30	1	63	361	162	16	16	408
3.6159917214e+002	9	423	1	31	1	62	362	130	15	17	407
3.6179954071e+002	7	422	2	31	1	62	362	136	15	12	412
3.6199772484e+002	7	423	1	32	0	62	362	154	15	9	415
3.6219865187e+002	11	421	3	32	0	61	363	169	12	15	409
3.6239963252e+002	12	422	2	32	0	61	363	171	10	16	408
3.6259995679e+002	12	424	0	30	0	60	364	172	12	6	418
3.6279970367e+002	15	423	1	28	1	60	364	161	11	22	402
3.6299997073e+002	14	424	0	30	0	59	365	179	9	10	414
3.6319943447e+002	10	423	1	28	0	59	365	179	9	11	413
3.6339986660e+002	7	424	0	25	2	59	365	185	8	11	413
3.6359958739e+002	9	422	2	27	0	59	365	191	10	10	414
3.6379998388e+002	10	424	0	28	0	59	365	186	12	8	416
3.6399961124e+002	6	424	0	28	0	59	365	189	7	17	407
3.6419970211e+002	2	422	2	27	0	59	365	197	7	12	412
3.6439984180e+002	6	423	1	26	0	59	365	214	7	12	412
3.6459993078e+002	7	424	0	26	0	59	365	221	5	14	410
3.6479908697e+002	7	423	1	26	1	59	365	234	5	7	417
3.6499925705e+002	11	424	0	24	0	59	365	245	10	22	402
3.6519936303e+002	10	424	0	24	0	59	365	194	16	15	409
3.6539855341e+002	9	423	1	26	0	59	365	168	18	19	405
3.6559997594e+002	9	423	1	26	0	59	365	152	17	21	403
3.6579935438e+002	10	423	1	25	0	59	365	143	14	24	400
3.6599982525e+002	10	424	0	21	4	59	365	132	18	14	410
3.6619995647e+002	9	424	0	24	0	59	365	114	17	23	401
3.6639975275e+002	9	422	2	22	1	59	365	114	19	23	401
3.6659971003e+002	8	423	1	24	0	59	365	107	20	17	407
3.6679933817e+002	7	424	0	24	0	59	365	132	20	13	411
3.6699996721e+002	8	422	2	21	0	59	365	120	20	16	408
3.6719882036e+002	9	424	0	22	0	57	367	108	19	20	404
3.6739982393e+002	12	423	1	21	2	57	367	119	18	10	414
3.6759910943e+002	9	421	3	23	0	57	367	122	17	2	422
3.6779976097e+002	8	424	0	22	3	57	367	127	17	8	416
3.6799862199e+002	8	424	0	24	0	57	367	147	13	10	414
3.6819950930e+002	10	424	0	23	1	55	369	154	12	10	414
3.6839992574e+002	10	424	0	24	0	55	369	152	10	5	419
3.6859985656e+002	6	423	1	24	0	55	369	163	10	15	409
3.6879930279e+002	8	421	3	24	0	55	369	188	9	5	419
3.6899952711e+002	10	424	0	22	1	55	369	184	10	3	421
3.6919968203e+002	11	424	0	23	0	55	369	174	9	3	421
3.6939857196e+002	15	422	2	22	0	55	369	185	8	15	409
3.6959852617e+002	15	423	1	22	0	55	369	196	11	17	407
3.6979951104e+002	12	421	3	22	0	55	369	199	6	3	421
3.6999974552e+002	11	424	0	21	0	55	369	221	8	18	406
3.7019980084e+002	11	423	1	20	1	55	369	200	10	9	415
3.7039964640e+002	12	424	0	17	3	55	369	198	12	7	417
3.7059975508e+002	11	424	0	20	0	55	369	206	8	12	412
3.7079895599e+002	10	424	0	20	1	54	370	234	8	9	415
3.7099931794e+002	15	422	2	21	1	53	371	247	9	13	411
3.7119951218e+002	17	424	0	22	0	53	371	242	9	12	412
3.7139953166e+002	16	424	0	23	1	53	371	241	7	15	409
3.7159969672e+002	13	423	1	24	0	53	371	210	10	14	410
3.7179946104e+002	12	422	2	21	2	53	371	217	14	19	405
3.7199986724e+002	14	423	1	22	1	53	371	194	10	4	420
3.7219959710e+002	14	424	0	23	0	53	371	192	10	6	418
3.7239965506e+002	15	422	2	23	0	53	371	194	9	20	404
3.7259892867e+002	14	424	0	23	0	53	371	187	9	25	399
3.7279960585e+002	8	424	0	23	0	51	373	194	11	27	397
3.7299883782e+002	8	423	1	23	0	51	373	164	14	22	402
3.7319997810e+002	10	423	1	20	2	51	373	179	16	23	401
3.7339994790e+002	11	423	1	22	0	51	373	144	16	13	411
3.7359985506e+002	12	424	0	22	1	51	373	120	16	23	401
3.7379826828e+002	9	420	4	24	0	51	373	127	13	14	410
3.7399984281e+002	8	423	1	22	1	51	373	146	11	19	405
3.7419900458e+002	8	424	0	21	1	51	373	144	17	7	417
3.7439922401e+002	7	422	2	21	1	51	373	140	19	19	405
3.7459962132e+002	7	422	2	23	0	51	373	116	20	24	400
3.7479998400e+002	12	424	0	26	0	51	373	114	20	13	411
3.7499952227e+002	12	419	5	22	3	51	373	111	21	4	420
3.7519879212e+002	10	424	0	24	0	51	373	110	18	15	409
3.7539929665e+002	12	424	0	21	0	51	373	122	17	8	416
3.7559999759e+002	14	423	1	18	2	51	373	105	18	3	421
3.7579922165e+002	10	422	2	18	2	50	374	108	19	6	418
3.7599970511e+002	8	422	2	18	1	50	374	129	14	7	417
3.7619981945e+002	8	423	1	18	0	50	374	136	13	9	415
3.7639942817e+002	9	422	2	19	1	50	374	137	10	10	414
3.7659974279e+002	10	424	0	20	0	50	374	155	11	17	407
3.7679971207e+002	10	424	0	20	0	50	374	160	13	9	415
3.7699998133e+002	9	424	0	22	0	50	374	164	8	10	414
3.7719979423e+002	8	424	0	21	0	48	376	190	9	13	411
3.7739948859e+002	12	424	0	21	0	48	376	182	10	21	403
3.7759963725e+002	9	423	1	21	0	48	376	171	12	25	399
3.7779901024e+002	8	421	3	21	0	48	376	176	11	19	405
3.7799890795e+002	11	420	4	19	2	48	376	161	13	18	406
3.7819896512e+002	8	422	2	20	0	48	376	170	12	5	419
3.7839921672e+002	9	424	0	20	1	48	376	171	12	12	412
3.7859990003e+002	6	424	0	20	0	48	376	176	12	11	413
3.7879959662e+002	7	424	0	20	0	48	376	168	14	20	404
3.7899833629e+002	6	424	0	18	2	48	376	147	13	5	419
3.7919942256e+002	6	423	1	20	0	48	376	164	11	16	408
3.7939992405e+002	6	424	0	21	0	48	376	175	10	11	413
3.7959993019e+002	6	424	0	19	1	48	376	186	9	6	418
3.7979987034e+002	8	423	1	19	1	48	376	190	13	22	402
3.7999856604e+002	7	422	2	20	0	48	376	166	19	41	383
3.8019915496e+002	9	424	0	19	0	48	376	141	19	32	392
3.8039732930e+002	13	420	4	19	0	48	376	137	20	24	400
3.8059985731e+002	15	422	2	18	2	47	377	141	14	19	405
3.8079995000e+002	13	421	3	18	1	46	378	129	15	12	412
3.8099976413e+002	12	422	2	17	2	46	378	146	13	7	417
3.8119987708e+002	11	423	1	19	0	46	378	161	13	14	410
3.8139980243e+002	7	424	0	19	0	46	378	178	9	12	412
3.8159994236e+002	10	424	0	19	0	46	378	193	10	12	412
3.8179963726e+002	9	423	1	20	0	46	378	181	10	17	407
3.8199944915e+002	8	424	0	21	1	45	379	193	8	8	416
3.8219910553e+002	11	424	0	19	2	45	379	208	6	11	413
3.8239973885e+002	10	424	0	20	0	44	380	227	9	13	411
3.8259924200e+002	11	424	0	20	0	43	381	224	7	12	412
3.8279953445e+002	14	424	0	21	0	42	382	238	9	14	410
3.8299963502e+002	16	424	0	22	0	42	382	236	11	4	420
3.8319927549e+002	14	423	1	21	1	41	383	229	10	16	408
3.8339962406e+002	12	423	1	22	0	41	383	246	9	12	412
3.8359791995e+002	16	424	0	20	2	41	383	236	10	13	411
3.8379994694e+002	14	421	3	23	0	41	383	229	8	25	399
3.8399961826e+002	13	423	1	21	0	41	383	228	10	26	398
3.8419965998e+002	12	424	0	21	1	41	383	182	17	45	379
3.8439839969e+002	11	419	5	22	0	41	383	136	25	33	391
3.8459769117e+002	11	413	11	22	0	41	383	93	33	29	395
3.8479812477e+002	9	417	7	21	0	41	383	68	36	28	396
3.8499930934e+002	8	421	3	20	1	41	383	63	37	21	403
3.8519826812e+002	8	423	1	20	1	41	383	62	42	44	380
3.8539960043e+002	4	419	5	20	0	41	383	52	43	41	383
3.8559999060e+002	8	420	4	20	0	41	383	58	40	34	390
3.8579962311e+002	9	421	3	20	0	40	384	48	41	15	409
3.8599833270e+002	11	422	2	20	0	40	384	50	35	20	404
3.8619991725e+002	8	421	3	20	0	39	385	65	33	29	395
3.8639990029e+002	10	422	2	20	0	39	385	65	29	31	393
3.8659939031e+002	10	423	1	21	0	38	386	69	30	18	406
3.8679993591e+002	9	422	2	21	0	38	386	76	25	29	395
3.8699999045e+002	10	418	6	20	1	38	386	91	23	34	390
3.8719966660e+002	6	422	2	22	0	38	386	78	22	24	400
3.8739969326e+002	7	421	3	22	0	38	386	80	25	28	396
3.8759920710e+002	8	422	2	22	0	38	386	89	26	27	397
3.8779919570e+002	9	422	2	21	0	38	386	97	25	22	402
3.8799968712e+002	10	421	3	21	0	38	386	87	28	34	390
3.8819984285e+002	8	419	5	20	2	38	386	83	32	36	388
3.8839862151e+002	8	424	0	22	0	37	387	56	33	35	389
3.8859967560e+002	7	422	2	23	0	37	387	68	29	21	403
3.8879995489e+002	7	423	1	23	0	37	387	66	26	24	400
3.8899957175e+002	7	421	3	22	0	37	387	74	27	27	397
3.8919883367e+002	8	419	5	20	0	37	387	60	31	17	407
3.8939959706e+002	8	417	7	20	0	37	387	54	31	15	409
3.8959946445e+002	5	423	1	18	2	37	387	61	32	6	418
3.8979995442e+002	9	423	1	20	0	37	387	66	29	7	417
3.8999920730e+002	11	423	1	21	0	37	387	71	22	13	411
3.9019938159e+002	8	423	1	16	4	37	387	77	21	24	400
3.9039994286e+002	8	421	3	19	0	37	387	79	24	40	384
3.9059970606e+002	7	424	0	19	0	37	387	78	25	27	397
3.9079985420e+002	7	424	0	19	0	37	387	98	22	39	385
3.9099960483e+002	6	422	2	18	0	37	387	80	25	34	390
3.9119983932e+002	5	420	4	20	0	36	388	72	30	36	388
3.9139981631e+002	7	421	3	19	1	36	388	65	31	31	393
3.9159901938e+002	3	422	2	21	0	36	388	66	24	6	418
3.9179940667e+002	5	424	0	20	0	36	388	80	21	15	409
3.9199913279e+002	9	424	0	19	0	36	388	94	18	14	410
3.9219981949e+002	11	423	1	19	0	36	388	93	18	23	401
3.9239928293e+002	7	424	0	20	0	36	388	99	19	25	399
3.9259975428e+002	7	421	3	20	0	36	388	115	18	29	395
3.9279947884e+002	5	421	3	21	0	36	388	127	19	19	405
3.9299968351e+002	5	422	2	20	0	36	388	123	18	17	407
3.9319832694e+002	6	421	3	20	0	36	388	108	22	8	416
3.9339986360e+002	8	422	2	18	2	36	388	114	23	4	420
3.9359999764e+002	9	423	1	19	1	36	388	115	18	17	407
3.9379979577e+002	11	423	1	21	0	36	388	116	15	9	415
3.9399984574e+002	12	422	2	21	0	36	388	141	14	6	418
3.9419946515e+002	10	424	0	21	0	36	388	156	13	8	416
3.9439955517e+002	8	423	1	21	0	36	388	148	13	14	410
3.9459967785e+002	10	423	1	22	0	36	388	117	20	23	401
3.9479971624e+002	9	421	3	20	1	36	388	107	19	26	398
3.9499936653e+002	8	424	0	20	2	36	388	92	25	40	384
3.9519825841e+002	8	419	5	22	0	36	388	84	28	29	395
3.9539873831e+002	7	421	3	21	0	35	389	81	23	7	417
3.9559891351e+002	4	420	4	21	1	34	390	87	28	20	404
3.9579880065e+002	7	419	5	22	0	34	390	83	25	27	397
3.9599814135e+002	9	420	4	22	0	34	390	73	31	27	397
3.9619983874e+002	15	420	4	21	0	34	390	67	29	34	390
3.9639925197e+002	16	422	2	21	0	34	390	56	37	33	391
3.9659948717e+002	11	415	9	21	0	34	390	47	34	39	385
3.9679938249e+002	10	421	3	22	0	34	390	50	37	43	381
3.9699949008e+002	9	421	3	21	2	34	390	55	32	52	372
3.9719949066e+002	8	421	3	21	0	34	390	67	37	58	366
3.9739926308e+002	9	419	5	21	0	33	391	58	42	53	371
3.9759992175e+002	8	419	5	20	1	33	391	35	46	56	368
3.9779956251e+002	10	414	10	19	1	33	391	47	39	37	387
3.9799907907e+002	12	418	6	20	0	33	391	48	30	36	388
3.9819933423e+002	13	419	5	19	1	33	391	65	29	35	389
3.9839995404e+002	13	422	2	19	1	33	391	59	31	39	385
3.9859885549e+002	13	421	3	20	0	33	391	65	33	42	382
3.9879923904e+002	11	418	6	20	1	33	391	71	32	37	387
3.9899973171e+002	10	421	3	21	0	33	391	53	41	51	373
3.9919920918e+002	9	414	10	21	0	31	393	51	43	49	375
3.9939632333e+002	6	421	3	21	0	30	394	57	33	31	393
3.9959952829e+002	9	421	3	21	0	30	394	70	31	52	372
3.9979994087e+002	10	421	3	21	0	30	394	69	43	67	357
3.9999974669e+002	11	415	9	22	0	30	394	53	52	60	364
[truncated: 2 more rows]
