# Supplementary material for: Snazer: the simulations and networks analyzer
Source: BMC Syst Biol. 2010 Jan 7;4:1. doi: 10.1186/1752-0509-4-1 (PMC2880970; doi:10.1186/1752-0509-4-1)
Supplement: Additional file 2 — Example models. Some example models. (examples.zip) [file 1752-0509-4-1-S2.zip › Examples/BuddingYeastCellCycle (multirun)/BuddingYeastCellCycle_1.V.out]

1.9987325418e-001	7.046997e-001	1.895025e-001	2.333265e+002	9.962951e+000	8.903705e+001
3.9929898114e-001	7.053549e-001	1.939530e-001	2.335434e+002	1.195652e+001	9.104348e+001
5.9983547265e-001	7.060106e-001	1.983809e-001	2.337605e+002	9.964538e+000	9.303546e+001
7.9995565901e-001	7.066669e-001	1.858293e-001	2.339778e+002	1.793181e+001	8.706819e+001
9.9989050905e-001	7.073238e-001	1.966527e-001	2.341953e+002	1.494624e+001	9.205376e+001
1.1993358660e+000	7.079812e-001	2.075063e-001	2.344130e+002	1.295580e+001	9.704420e+001
1.3999653914e+000	7.086392e-001	2.055820e-001	2.346309e+002	1.594504e+001	9.605496e+001
1.5998491899e+000	7.092978e-001	2.164574e-001	2.348489e+002	1.295754e+001	1.010425e+002
1.7998948312e+000	7.099569e-001	2.123720e-001	2.350672e+002	1.295669e+001	9.904331e+001
1.9999304900e+000	7.106166e-001	2.189844e-001	2.352856e+002	9.967654e+000	1.020323e+002
2.1994501408e+000	7.112769e-001	2.192226e-001	2.355042e+002	1.495149e+001	1.020485e+002
2.3999576299e+000	7.119377e-001	2.279965e-001	2.357230e+002	1.096576e+001	1.060342e+002
2.5999434762e+000	7.125991e-001	2.303532e-001	2.359420e+002	9.969160e+000	1.070308e+002
2.7999315300e+000	7.132610e-001	2.241406e-001	2.361612e+002	1.495242e+001	1.040476e+002
2.9996430407e+000	7.139236e-001	2.200523e-001	2.363805e+002	1.694502e+001	1.020550e+002
3.1998875581e+000	7.145867e-001	2.138144e-001	2.366001e+002	2.093005e+001	9.906995e+001
3.3988482260e+000	7.152503e-001	2.527763e-001	2.368198e+002	4.985892e+000	1.170141e+002
3.5987785847e+000	7.159146e-001	2.379293e-001	2.370398e+002	1.296100e+001	1.100390e+002
3.7998578795e+000	7.165794e-001	2.424708e-001	2.372599e+002	1.196464e+001	1.120354e+002
3.9995793624e+000	7.172447e-001	2.383583e-001	2.374802e+002	1.096700e+001	1.100330e+002
4.1999658354e+000	7.179107e-001	2.385927e-001	2.377007e+002	1.296100e+001	1.100390e+002
4.3995484567e+000	7.185772e-001	2.366381e-001	2.379214e+002	1.196367e+001	1.090363e+002
4.5998313607e+000	7.192443e-001	2.411880e-001	2.381422e+002	9.970268e+000	1.110297e+002
4.7998857475e+000	7.199119e-001	2.457721e-001	2.383633e+002	1.196495e+001	1.130350e+002
4.9993580994e+000	7.205802e-001	2.416554e-001	2.385845e+002	1.296135e+001	1.110386e+002
5.1996837581e+000	7.212490e-001	2.505776e-001	2.388060e+002	1.096843e+001	1.150316e+002
5.3999679856e+000	7.219183e-001	2.486430e-001	2.390276e+002	1.296236e+001	1.140376e+002
5.5987449806e+000	7.225883e-001	2.597883e-001	2.392494e+002	1.396117e+001	1.190388e+002
5.7993295546e+000	7.232588e-001	2.709306e-001	2.394714e+002	1.097071e+001	1.240293e+002
5.9994627775e+000	7.239299e-001	2.624624e-001	2.396936e+002	1.495874e+001	1.200413e+002
6.1996794426e+000	7.246016e-001	2.627059e-001	2.399160e+002	1.495874e+001	1.200413e+002
6.3999618070e+000	7.252738e-001	2.848087e-001	2.401386e+002	7.979680e+000	1.300203e+002
6.5997709625e+000	7.259466e-001	2.785021e-001	2.403614e+002	8.976601e+000	1.270234e+002
6.7998068167e+000	7.266200e-001	2.656255e-001	2.405843e+002	1.396181e+001	1.210382e+002
6.9997855877e+000	7.272940e-001	2.768285e-001	2.408075e+002	9.973796e+000	1.260262e+002
7.1992714315e+000	7.279685e-001	2.749103e-001	2.410308e+002	1.396303e+001	1.250370e+002
7.3989463022e+000	7.286436e-001	2.839429e-001	2.412544e+002	9.974404e+000	1.290256e+002
7.5987945639e+000	7.293193e-001	2.842175e-001	2.414781e+002	1.196929e+001	1.290307e+002
7.7999093765e+000	7.299956e-001	2.976904e-001	2.417020e+002	8.977984e+000	1.350220e+002
7.9994048220e+000	7.306725e-001	2.957654e-001	2.419261e+002	9.975356e+000	1.340246e+002
8.1993269619e+000	7.313499e-001	2.916394e-001	2.421504e+002	1.296748e+001	1.320325e+002
8.3998418047e+000	7.320279e-001	2.963250e-001	2.423749e+002	1.197043e+001	1.340296e+002
8.5999177068e+000	7.327065e-001	3.032371e-001	2.425996e+002	1.197107e+001	1.370289e+002
8.7999495813e+000	7.333856e-001	3.101513e-001	2.428244e+002	9.976410e+000	1.400236e+002
8.9997961309e+000	7.340654e-001	3.126607e-001	2.430495e+002	1.097423e+001	1.410258e+002
9.1999379192e+000	7.347457e-001	3.063050e-001	2.432748e+002	1.296889e+001	1.380311e+002
9.3996404149e+000	7.354266e-001	3.132352e-001	2.435002e+002	9.976577e+000	1.410234e+002
9.5995692416e+000	7.361081e-001	3.157328e-001	2.437258e+002	6.983718e+000	1.420163e+002
9.7998192128e+000	7.367902e-001	3.204703e-001	2.439517e+002	5.986237e+000	1.440138e+002
9.9998473527e+000	7.374728e-001	3.296808e-001	2.441777e+002	6.984376e+000	1.480156e+002
1.0199807159e+001	7.381561e-001	3.210798e-001	2.444039e+002	8.979357e+000	1.440206e+002
1.0399404015e+001	7.388399e-001	3.280657e-001	2.446303e+002	7.982024e+000	1.470180e+002
1.0599933794e+001	7.395243e-001	3.172293e-001	2.448569e+002	1.296976e+001	1.420302e+002
1.0799809796e+001	7.402093e-001	3.286536e-001	2.450837e+002	3.991011e+000	1.470090e+002
1.0999474705e+001	7.408948e-001	3.044104e-001	2.453107e+002	1.596115e+001	1.360388e+002
1.1199829092e+001	7.415810e-001	3.024532e-001	2.455379e+002	1.596087e+001	1.350391e+002
1.1399962761e+001	7.422677e-001	3.161490e-001	2.457653e+002	9.976577e+000	1.410234e+002
1.1599916188e+001	7.429550e-001	3.119867e-001	2.459929e+002	1.596199e+001	1.390380e+002
1.1799455128e+001	7.436429e-001	3.436629e-001	2.462206e+002	5.987045e+000	1.530130e+002
1.1999890518e+001	7.443314e-001	3.305344e-001	2.464486e+002	1.396854e+001	1.470315e+002
1.2199686761e+001	7.450205e-001	3.353297e-001	2.466767e+002	1.197340e+001	1.490266e+002
1.2399982734e+001	7.457101e-001	3.446328e-001	2.469051e+002	8.980568e+000	1.530194e+002
1.2599847514e+001	7.464004e-001	3.539632e-001	2.471336e+002	7.983166e+000	1.570168e+002
1.2799432954e+001	7.470912e-001	3.678140e-001	2.473624e+002	4.989865e+000	1.630101e+002
1.2999329434e+001	7.477827e-001	3.659053e-001	2.475913e+002	6.985724e+000	1.620143e+002
1.3199810280e+001	7.484747e-001	3.572261e-001	2.478204e+002	1.197491e+001	1.580251e+002
1.3399317717e+001	7.491673e-001	3.688544e-001	2.480497e+002	8.981757e+000	1.630182e+002
1.3599438677e+001	7.498605e-001	3.759757e-001	2.482793e+002	5.988057e+000	1.660119e+002
1.3799793480e+001	7.505542e-001	3.672846e-001	2.485090e+002	1.197553e+001	1.620245e+002
1.3999507730e+001	7.512486e-001	3.880244e-001	2.487389e+002	7.984541e+000	1.710155e+002
1.4199309405e+001	7.519436e-001	3.815753e-001	2.489690e+002	8.982299e+000	1.680177e+002
1.4399943580e+001	7.526391e-001	3.796599e-001	2.491993e+002	9.980215e+000	1.670198e+002
1.4599841385e+001	7.533353e-001	3.981809e-001	2.494298e+002	2.994335e+000	1.750057e+002
1.4799991019e+001	7.540320e-001	3.871805e-001	2.496605e+002	6.986394e+000	1.700136e+002
1.4999279159e+001	7.547293e-001	3.807098e-001	2.498913e+002	8.982193e+000	1.670178e+002
1.5199896604e+001	7.554272e-001	3.924641e-001	2.501224e+002	7.984631e+000	1.720154e+002
1.5399992442e+001	7.561257e-001	3.973896e-001	2.503537e+002	6.986706e+000	1.740133e+002
1.5599951948e+001	7.568248e-001	3.794949e-001	2.505852e+002	1.197612e+001	1.660239e+002
1.5799940010e+001	7.575245e-001	3.935581e-001	2.508168e+002	8.982710e+000	1.720173e+002
1.5999469807e+001	7.582248e-001	4.053623e-001	2.510487e+002	6.986931e+000	1.770131e+002
1.6199966242e+001	7.589257e-001	4.148839e-001	2.512808e+002	1.996348e+000	1.810037e+002
1.6399886168e+001	7.596272e-001	3.809138e-001	2.515130e+002	1.497015e+001	1.660299e+002
1.6599638926e+001	7.603292e-001	3.972982e-001	2.517455e+002	5.988539e+000	1.730115e+002
1.6798993029e+001	7.610319e-001	3.861827e-001	2.519781e+002	7.984266e+000	1.680157e+002
1.6999929469e+001	7.617352e-001	3.957235e-001	2.522110e+002	3.992315e+000	1.720077e+002
1.7199843304e+001	7.624390e-001	3.800122e-001	2.524440e+002	1.297397e+001	1.650260e+002
1.7399785589e+001	7.631435e-001	4.010691e-001	2.526773e+002	4.990504e+000	1.740095e+002
1.7599954199e+001	7.638486e-001	3.945235e-001	2.529107e+002	5.988406e+000	1.710116e+002
1.7799729862e+001	7.645542e-001	3.902700e-001	2.531444e+002	5.988269e+000	1.690117e+002
1.7999955426e+001	7.652605e-001	3.837018e-001	2.533782e+002	6.986067e+000	1.660139e+002
1.8199982571e+001	7.659673e-001	3.701914e-001	2.536122e+002	9.979352e+000	1.600206e+002
1.8399852848e+001	7.666747e-001	3.682084e-001	2.538465e+002	7.983377e+000	1.590166e+002
1.8599944590e+001	7.673828e-001	3.662262e-001	2.540809e+002	6.985363e+000	1.580146e+002
1.8799132976e+001	7.680914e-001	3.503526e-001	2.543155e+002	1.197375e+001	1.510263e+002
1.8999922743e+001	7.688007e-001	3.437271e-001	2.545504e+002	1.496652e+001	1.480335e+002
1.9199732234e+001	7.695105e-001	3.417000e-001	2.547854e+002	1.097528e+001	1.470247e+002
1.9399757579e+001	7.702210e-001	3.304295e-001	2.550206e+002	1.895581e+001	1.420442e+002
1.9598986838e+001	7.709320e-001	3.725668e-001	2.552561e+002	4.989675e+000	1.600103e+002
1.9799920330e+001	7.716437e-001	3.682596e-001	2.554917e+002	6.985363e+000	1.580146e+002
1.9998215821e+001	7.723559e-001	3.499655e-001	2.557275e+002	1.197357e+001	1.500264e+002
2.0198963872e+001	7.730688e-001	3.596013e-001	2.559635e+002	6.984984e+000	1.540150e+002
2.0399734239e+001	7.737822e-001	3.669287e-001	2.561998e+002	3.991583e+000	1.570084e+002
2.0599839091e+001	7.744963e-001	3.555976e-001	2.564362e+002	8.980440e+000	1.520196e+002
2.0799975449e+001	7.752110e-001	3.325430e-001	2.566728e+002	1.396744e+001	1.420326e+002
2.0999821688e+001	7.759262e-001	3.492142e-001	2.569096e+002	6.984481e+000	1.490155e+002
2.1199721223e+001	7.766421e-001	3.518663e-001	2.571467e+002	3.991191e+000	1.500088e+002
2.1399596991e+001	7.773586e-001	3.358007e-001	2.573839e+002	1.197228e+001	1.430277e+002
2.1598654197e+001	7.780756e-001	3.267013e-001	2.576213e+002	9.976240e+000	1.390238e+002
2.1799626004e+001	7.787933e-001	3.058791e-001	2.578589e+002	1.695683e+001	1.300432e+002
2.1999238947e+001	7.795116e-001	3.061194e-001	2.580968e+002	9.974600e+000	1.300254e+002
2.2199676770e+001	7.802305e-001	2.852107e-001	2.583348e+002	1.196726e+001	1.210327e+002
2.2399783201e+001	7.809500e-001	2.830768e-001	2.585730e+002	5.983493e+000	1.200165e+002
2.2599628287e+001	7.816701e-001	2.691817e-001	2.588115e+002	6.979732e+000	1.140203e+002
2.2799909020e+001	7.823909e-001	2.364014e-001	2.590501e+002	1.295712e+001	1.000429e+002
2.2999770630e+001	7.831122e-001	2.389912e-001	2.592889e+002	1.395428e+001	1.010457e+002
2.3199805342e+001	7.838341e-001	2.391884e-001	2.595280e+002	1.096407e+001	1.010359e+002
2.3399759524e+001	7.845567e-001	2.181252e-001	2.597672e+002	1.494624e+001	9.205376e+001
2.3599906474e+001	7.852798e-001	2.301219e-001	2.600066e+002	7.972793e+000	9.702721e+001
2.3799787351e+001	7.860036e-001	1.972137e-001	2.602463e+002	1.892458e+001	8.307542e+001
2.3999927666e+001	7.867280e-001	1.831629e-001	2.604861e+002	1.991446e+001	7.708554e+001
2.4199451130e+001	7.874530e-001	1.903807e-001	2.607262e+002	1.195057e+001	8.004943e+001
2.4399679453e+001	7.881786e-001	1.644802e-001	2.609664e+002	1.990462e+001	6.909538e+001
2.4599706571e+001	7.889048e-001	1.480037e-001	2.612069e+002	2.188336e+001	6.211664e+001
2.4799933150e+001	3.948158e-001	4.920306e-002	1.307238e+002	3.273731e+001	4.126269e+001
2.4999776452e+001	3.951951e-001	1.578096e-002	1.308493e+002	4.877846e+001	1.322154e+001
2.5199776480e+001	3.955748e-001	5.088910e-004	1.309751e+002	4.557405e+001	4.259476e-001
2.5399296521e+001	3.959548e-001	1.584518e-004	1.311009e+002	3.286750e+001	1.324987e-001
2.5599326916e+001	3.965255e-001	8.466601e-005	1.312898e+002	2.392930e+001	7.069651e-002
2.5799573215e+001	3.969064e-001	6.370122e-005	1.314159e+002	1.894686e+001	5.313977e-002
2.5999578857e+001	3.972876e-001	4.916494e-005	1.315422e+002	1.695903e+001	4.097420e-002
2.6198527582e+001	3.976692e-001	3.630230e-005	1.316685e+002	1.396977e+001	3.022541e-002
2.6398234948e+001	3.980511e-001	3.037553e-005	1.317950e+002	1.297473e+001	2.526649e-002
2.6599507748e+001	3.984334e-001	2.651421e-005	1.319216e+002	1.297797e+001	2.203347e-002
2.6799926635e+001	3.988161e-001	2.126001e-005	1.320482e+002	1.098235e+001	1.765025e-002
2.6998835987e+001	3.991991e-001	1.906878e-005	1.321751e+002	9.984184e+000	1.581588e-002
2.7199872646e+001	3.995824e-001	2.099564e-005	1.323020e+002	1.098260e+001	1.739734e-002
2.7399884907e+001	3.999661e-001	2.337270e-005	1.324290e+002	1.198065e+001	1.934842e-002
2.7599153686e+001	4.003502e-001	2.230367e-005	1.325562e+002	1.298155e+001	1.844575e-002
2.7799722682e+001	4.007346e-001	1.094305e-005	1.326835e+002	6.990958e+000	9.041519e-003
2.7998718824e+001	4.011194e-001	8.067085e-006	1.328109e+002	5.993341e+000	6.658908e-003
2.8197672438e+001	4.015045e-001	6.095664e-006	1.329384e+002	4.994973e+000	5.026788e-003
2.8399595866e+001	4.018900e-001	7.064398e-006	1.330660e+002	5.994180e+000	5.820067e-003
2.8599554091e+001	4.022758e-001	6.523325e-006	1.331938e+002	4.994631e+000	5.369144e-003
2.8799700669e+001	4.026620e-001	8.071056e-006	1.333216e+002	5.993363e+000	6.636663e-003
2.8999750649e+001	4.030485e-001	1.114967e-005	1.334496e+002	8.990841e+000	9.159351e-003
2.9199942759e+001	4.034354e-001	4.700196e-006	1.335777e+002	3.996143e+000	3.857465e-003
2.9399607698e+001	4.038226e-001	6.039173e-006	1.337059e+002	4.995048e+000	4.951614e-003
2.9599821593e+001	4.042102e-001	9.645740e-006	1.338343e+002	6.992099e+000	7.901112e-003
2.9797934457e+001	4.045982e-001	7.510996e-006	1.339627e+002	4.993853e+000	6.146580e-003
2.9999422264e+001	4.049865e-001	1.216445e-005	1.340913e+002	7.990055e+000	9.945162e-003
3.0198865673e+001	4.053752e-001	1.038132e-005	1.342200e+002	6.991521e+000	8.479212e-003
3.0399467380e+001	4.057642e-001	4.843306e-006	1.343488e+002	2.996048e+000	3.952102e-003
3.0597102233e+001	4.061536e-001	1.005583e-005	1.344777e+002	5.991802e+000	8.197613e-003
3.0799821497e+001	4.065434e-001	1.088928e-005	1.346068e+002	6.991131e+000	8.868541e-003
3.0999738398e+001	4.069335e-001	1.344780e-005	1.347359e+002	8.989058e+000	1.094178e-002
3.1199637941e+001	4.073239e-001	1.407757e-005	1.348652e+002	9.988557e+000	1.144321e-002
3.1399936632e+001	4.077148e-001	9.555660e-006	1.349946e+002	7.992240e+000	7.760045e-003
3.1598903311e+001	4.081059e-001	1.228760e-005	1.351241e+002	1.099003e+001	9.969059e-003
3.1799660473e+001	4.084975e-001	8.224690e-006	1.352538e+002	7.993334e+000	6.666381e-003
3.1999624995e+001	4.088894e-001	7.114003e-006	1.353835e+002	6.994239e+000	5.760606e-003
3.2199021445e+001	4.092816e-001	7.808159e-006	1.355134e+002	7.993683e+000	6.316643e-003
3.2398670429e+001	4.096743e-001	6.648452e-006	1.356434e+002	6.994627e+000	5.373309e-003
3.2599883300e+001	4.100672e-001	3.699848e-006	1.357735e+002	3.997013e+000	2.987369e-003
3.2798508243e+001	4.104606e-001	3.737115e-006	1.359037e+002	3.996985e+000	3.014568e-003
3.2999804966e+001	4.108543e-001	3.882080e-006	1.360341e+002	3.996871e+000	3.128503e-003
3.3199953202e+001	4.112483e-001	3.979813e-006	1.361646e+002	3.996796e+000	3.204192e-003
3.3399099640e+001	4.116428e-001	7.197686e-006	1.362952e+002	6.994211e+000	5.789385e-003
3.3599873083e+001	4.120376e-001	5.198093e-006	1.364259e+002	4.995823e+000	4.177027e-003
3.3799776375e+001	4.124327e-001	8.217248e-006	1.365567e+002	6.993403e+000	6.596799e-003
3.3999953455e+001	4.128282e-001	1.165603e-005	1.366877e+002	7.990652e+000	9.348488e-003
3.4199802806e+001	4.132241e-001	1.179001e-005	1.368188e+002	6.990553e+000	9.446886e-003
3.4399829297e+001	4.136203e-001	1.054528e-005	1.369499e+002	5.991559e+000	8.441436e-003
3.4599091565e+001	4.140169e-001	1.227681e-005	1.370813e+002	5.990182e+000	9.818101e-003
3.4799990239e+001	4.144139e-001	2.067578e-005	1.372127e+002	7.983481e+000	1.651914e-002
3.4999574617e+001	4.148112e-001	1.571814e-005	1.373443e+002	5.987454e+000	1.254615e-002
3.5199974662e+001	4.152089e-001	1.762532e-005	1.374759e+002	5.985945e+000	1.405498e-002
3.5399808398e+001	4.156070e-001	1.789541e-005	1.376077e+002	5.985743e+000	1.425669e-002
3.5599568653e+001	4.160054e-001	9.944015e-006	1.377397e+002	3.992086e+000	7.914487e-003
3.5799978362e+001	4.164042e-001	1.093844e-005	1.378717e+002	4.991302e+000	8.697619e-003
3.5999001732e+001	4.168034e-001	1.751781e-005	1.380039e+002	7.986084e+000	1.391581e-002
3.6199891670e+001	4.172029e-001	2.081994e-005	1.381361e+002	8.983477e+000	1.652312e-002
3.6399877050e+001	4.176028e-001	3.168158e-005	1.382685e+002	1.297488e+001	2.511906e-002
3.6599979531e+001	4.180030e-001	2.944471e-005	1.384011e+002	1.197668e+001	2.332318e-002
3.6799309417e+001	4.184037e-001	3.211714e-005	1.385337e+002	1.297458e+001	2.541566e-002
3.6999572975e+001	4.188047e-001	2.661576e-005	1.386665e+002	9.978958e+000	2.104201e-002
3.7199926049e+001	4.192060e-001	3.046653e-005	1.387994e+002	1.097594e+001	2.406331e-002
3.7398404970e+001	4.196077e-001	2.133401e-005	1.389324e+002	7.983166e+000	1.683406e-002
3.7599293274e+001	4.200098e-001	2.576009e-005	1.390655e+002	1.097969e+001	2.030710e-002
3.7799548902e+001	4.204123e-001	1.816076e-005	1.391988e+002	8.985697e+000	1.430272e-002
3.7999921813e+001	4.208151e-001	1.455210e-005	1.393321e+002	7.988550e+000	1.144971e-002
3.8199742096e+001	4.214201e-001	1.305002e-005	1.395324e+002	7.989747e+000	1.025312e-002
3.8399968333e+001	4.218238e-001	1.003186e-005	1.396661e+002	6.992126e+000	7.874269e-003
3.8599203600e+001	4.222279e-001	6.095642e-006	1.397999e+002	4.995220e+000	4.780051e-003
3.8798936811e+001	4.226324e-001	1.032660e-005	1.399339e+002	8.991910e+000	8.090113e-003
3.8999825213e+001	4.230373e-001	1.063110e-005	1.400679e+002	7.991679e+000	8.320694e-003
3.9199648914e+001	4.234425e-001	1.076525e-005	1.402021e+002	6.991582e+000	8.417623e-003
3.9399298995e+001	4.238481e-001	1.043450e-005	1.403364e+002	6.991849e+000	8.151194e-003
3.9599889273e+001	4.242541e-001	1.553821e-005	1.404708e+002	1.098787e+001	1.212648e-002
3.9799028354e+001	4.246604e-001	1.178375e-005	1.406053e+002	8.990812e+000	9.187590e-003
3.9999571332e+001	4.250672e-001	1.014060e-005	1.407400e+002	7.992101e+000	7.898887e-003
4.0199581332e+001	4.254743e-001	9.419961e-006	1.408748e+002	7.992669e+000	7.330537e-003
4.0399490434e+001	4.258817e-001	9.561284e-006	1.410097e+002	7.992567e+000	7.433394e-003
4.0599999652e+001	4.262896e-001	1.520770e-005	1.411447e+002	1.098819e+001	1.181187e-002
4.0799452294e+001	4.266978e-001	1.444757e-005	1.412799e+002	9.988789e+000	1.121074e-002
4.0997468207e+001	4.271064e-001	1.590748e-005	1.414152e+002	1.098767e+001	1.233177e-002
4.1199628399e+001	4.275153e-001	9.490144e-006	1.415506e+002	6.992650e+000	7.349894e-003
4.1399852853e+001	4.279246e-001	1.442403e-005	1.416861e+002	1.098884e+001	1.116039e-002
4.1599510184e+001	4.283344e-001	1.650912e-005	1.418218e+002	1.198724e+001	1.276148e-002
4.1798761442e+001	4.287444e-001	2.032330e-005	1.419575e+002	1.398431e+001	1.569480e-002
4.1999517203e+001	4.291549e-001	2.263885e-005	1.420934e+002	1.498253e+001	1.746627e-002
4.2199641207e+001	4.295657e-001	1.727798e-005	1.422295e+002	1.198668e+001	1.331752e-002
4.2399492286e+001	4.299769e-001	2.317111e-005	1.423656e+002	1.498216e+001	1.784274e-002
4.2599216702e+001	4.303885e-001	2.191148e-005	1.425019e+002	1.298314e+001	1.685664e-002
4.2799834654e+001	4.308005e-001	3.249794e-005	1.426383e+002	1.697502e+001	2.497696e-002
4.2999208427e+001	4.312128e-001	3.343435e-005	1.427748e+002	1.597433e+001	2.567209e-002
4.3197865786e+001	4.316255e-001	3.221750e-005	1.429115e+002	1.597529e+001	2.471409e-002
4.3399217105e+001	4.320386e-001	3.067440e-005	1.430482e+002	1.597649e+001	2.350788e-002
4.3599474060e+001	4.324521e-001	2.572470e-005	1.431851e+002	1.398030e+001	1.969574e-002
4.3799345860e+001	4.328659e-001	1.986000e-005	1.433222e+002	1.298481e+001	1.519098e-002
4.3999093938e+001	4.332801e-001	1.769354e-005	1.434593e+002	1.298648e+001	1.352091e-002
4.4198954747e+001	4.336947e-001	1.637327e-005	1.435966e+002	1.298750e+001	1.250004e-002
4.4399150096e+001	4.341097e-001	1.648468e-005	1.437340e+002	1.298743e+001	1.257306e-002
4.4599688720e+001	4.345251e-001	1.559566e-005	1.438715e+002	1.198812e+001	1.188363e-002
4.4799274840e+001	4.349408e-001	1.393466e-005	1.440092e+002	1.098939e+001	1.060782e-002
4.4999800936e+001	4.353569e-001	1.423827e-005	1.441469e+002	1.098917e+001	1.082858e-002
4.5198913368e+001	4.357734e-001	2.113031e-005	1.442849e+002	1.498395e+001	1.605481e-002
4.5399531566e+001	4.361903e-001	3.031824e-005	1.444229e+002	1.897699e+001	2.301378e-002
4.5599156674e+001	4.366076e-001	1.989507e-005	1.445610e+002	1.198491e+001	1.508739e-002
4.5797880393e+001	4.370252e-001	2.025426e-005	1.446993e+002	1.098465e+001	1.534511e-002
4.5999584682e+001	4.374432e-001	1.624550e-005	1.448377e+002	8.987704e+000	1.229621e-002
4.6199815864e+001	4.378616e-001	1.829417e-005	1.449763e+002	9.986166e+000	1.383362e-002
4.6399037134e+001	4.382804e-001	1.703092e-005	1.451149e+002	9.987134e+000	1.286607e-002
4.6599784940e+001	4.386996e-001	1.012366e-005	1.452537e+002	6.992359e+000	7.640647e-003
4.6799660494e+001	4.391191e-001	1.139313e-005	1.453926e+002	7.991409e+000	8.590541e-003
4.6999900247e+001	4.395391e-001	1.186580e-005	1.455317e+002	7.991062e+000	8.938397e-003
4.7199943350e+001	4.399594e-001	1.588027e-005	1.456708e+002	8.988049e+000	1.195103e-002
4.7399798647e+001	4.403801e-001	1.875330e-005	1.458101e+002	8.985900e+000	1.409971e-002
4.7599954193e+001	4.408012e-001	2.119911e-005	1.459495e+002	7.984077e+000	1.592337e-002
4.7799521365e+001	4.412226e-001	2.109260e-005	1.460891e+002	7.984172e+000	1.582823e-002
4.7999466268e+001	4.416445e-001	2.753552e-005	1.462288e+002	8.979357e+000	2.064336e-002
4.8198857122e+001	4.420667e-001	1.824903e-005	1.463686e+002	5.986332e+000	1.366822e-002
4.8398648838e+001	4.424893e-001	1.905292e-005	1.465085e+002	5.985743e+000	1.425669e-002
4.8599332974e+001	4.429124e-001	1.612430e-005	1.466486e+002	4.987946e+000	1.205377e-002
4.8799730244e+001	4.433357e-001	2.764097e-005	1.467887e+002	8.979357e+000	2.064336e-002
4.8997592375e+001	4.437595e-001	2.315040e-005	1.469290e+002	7.982727e+000	1.727312e-002
4.9199265346e+001	4.441837e-001	3.578624e-005	1.470695e+002	1.297332e+001	2.667555e-002
4.9399172257e+001	4.446082e-001	2.887874e-005	1.472101e+002	1.097849e+001	2.150606e-002
4.9599295542e+001	4.450332e-001	3.614839e-005	1.473508e+002	1.397311e+001	2.689407e-002
4.9799778733e+001	4.454585e-001	4.385479e-005	1.474916e+002	1.496740e+001	3.259641e-002
4.9999389360e+001	4.458842e-001	3.631027e-005	1.476325e+002	1.197304e+001	2.696294e-002
5.0198850088e+001	4.463103e-001	4.901714e-005	1.477736e+002	1.296364e+001	3.636394e-002
5.0397839716e+001	4.467368e-001	5.618095e-005	1.479148e+002	1.295836e+001	4.163871e-002
5.0597483023e+001	4.471637e-001	5.051737e-005	1.480562e+002	1.096259e+001	3.740539e-002
5.0799781550e+001	4.475909e-001	3.335384e-005	1.481976e+002	7.975327e+000	2.467315e-002
5.0998881788e+001	4.480186e-001	4.347269e-005	1.483392e+002	1.096787e+001	3.212776e-002
5.1199389484e+001	4.484466e-001	4.875873e-005	1.484810e+002	1.196400e+001	3.599992e-002
5.1399931856e+001	4.488751e-001	4.262735e-005	1.486228e+002	1.196856e+001	3.144292e-002
5.1598916492e+001	4.493039e-001	2.901803e-005	1.487648e+002	8.978616e+000	2.138394e-002
5.1798756075e+001	4.497331e-001	2.433196e-005	1.489069e+002	8.982086e+000	1.791357e-002
5.1999056327e+001	4.501627e-001	1.709383e-005	1.490492e+002	6.987427e+000	1.257274e-002
5.2199306848e+001	4.505927e-001	1.471550e-005	1.491915e+002	6.989187e+000	1.081312e-002
5.2399567467e+001	4.512384e-001	9.669194e-006	1.494053e+002	4.992905e+000	7.094865e-003
5.2599179178e+001	4.516694e-001	1.146662e-005	1.495480e+002	5.991594e+000	8.405720e-003
5.2799978500e+001	4.521008e-001	1.167517e-005	1.496908e+002	5.991450e+000	8.550429e-003
5.2998244914e+001	4.525325e-001	1.551480e-005	1.498338e+002	7.988648e+000	1.135158e-002
5.3198997387e+001	4.529647e-001	1.593945e-005	1.499769e+002	7.988349e+000	1.165115e-002
5.3399537003e+001	4.533972e-001	1.433884e-005	1.501201e+002	6.989529e+000	1.047117e-002
5.3599574620e+001	4.538302e-001	1.585689e-005	1.502634e+002	6.988431e+000	1.156870e-002
5.3797052050e+001	4.542635e-001	2.159197e-005	1.504069e+002	8.984262e+000	1.573781e-002
5.3999274746e+001	4.546972e-001	1.973240e-005	1.505505e+002	7.985631e+000	1.436870e-002
5.4199828818e+001	4.551314e-001	2.403669e-005	1.506943e+002	9.982514e+000	1.748630e-002
5.4399911785e+001	4.555659e-001	2.611315e-005	1.508381e+002	1.198102e+001	1.897877e-002
5.4599668106e+001	4.560008e-001	1.987754e-005	1.509821e+002	1.098557e+001	1.443301e-002
5.4799985183e+001	4.564361e-001	2.196631e-005	1.511263e+002	1.198407e+001	1.593445e-002
5.4999230912e+001	4.568718e-001	1.922971e-005	1.512705e+002	1.098606e+001	1.393601e-002
5.5199929319e+001	4.573079e-001	1.917470e-005	1.514149e+002	1.098612e+001	1.388289e-002
5.5399240399e+001	4.577444e-001	1.434140e-005	1.515594e+002	7.989626e+000	1.037358e-002
5.5599240794e+001	4.581813e-001	1.710083e-005	1.517041e+002	7.987642e+000	1.235776e-002
5.5799287340e+001	4.586186e-001	2.953234e-005	1.518489e+002	1.197868e+001	2.132093e-002
5.5999769657e+001	4.590562e-001	2.362031e-005	1.519938e+002	9.982964e+000	1.703647e-002
5.6198992298e+001	4.594943e-001	3.701976e-005	1.521389e+002	1.297332e+001	2.667555e-002
5.6399863584e+001	4.599328e-001	4.282373e-005	1.522840e+002	1.396917e+001	3.082834e-002
5.6598805553e+001	4.603717e-001	4.802866e-005	1.524293e+002	1.596546e+001	3.454235e-002
5.6799070458e+001	4.608110e-001	5.388867e-005	1.525748e+002	1.696128e+001	3.871994e-002
5.6999140278e+001	4.612506e-001	4.368939e-005	1.527204e+002	1.496864e+001	3.136166e-002
5.7199274641e+001	4.616907e-001	2.896233e-005	1.528661e+002	1.097923e+001	2.077028e-002
5.7399155163e+001	4.621312e-001	2.493303e-005	1.530119e+002	9.982136e+000	1.786363e-002
5.7598496253e+001	4.625721e-001	3.095949e-005	1.531579e+002	1.097784e+001	2.216023e-002
5.7799718843e+001	4.630133e-001	4.197728e-005	1.533040e+002	1.196998e+001	3.001793e-002
5.7998622377e+001	4.634550e-001	5.680910e-005	1.534502e+002	1.495941e+001	4.058544e-002
5.8199241979e+001	4.638971e-001	5.629269e-005	1.535966e+002	1.395982e+001	4.017818e-002
5.8399936930e+001	4.643396e-001	6.021877e-005	1.537431e+002	1.595706e+001	4.293942e-002
5.8599232198e+001	4.647824e-001	4.476349e-005	1.538898e+002	1.396811e+001	3.188851e-002
5.8799919607e+001	4.652257e-001	2.321645e-005	1.540365e+002	8.983477e+000	1.652312e-002
5.8999876373e+001	4.656694e-001	2.136756e-005	1.541834e+002	7.984807e+000	1.519278e-002
5.9197651113e+001	4.661135e-001	3.410088e-005	1.543305e+002	1.097578e+001	2.422333e-002
5.9399912940e+001	4.665580e-001	3.123855e-005	1.544776e+002	9.977831e+000	2.216896e-002
5.9599049962e+001	4.670029e-001	4.560466e-005	1.546249e+002	1.396767e+001	3.233327e-002
5.9799897220e+001	4.674482e-001	4.489285e-005	1.547724e+002	1.296820e+001	3.179828e-002
5.9998382818e+001	4.678939e-001	3.469253e-005	1.549199e+002	1.097545e+001	2.454983e-002
6.0199188693e+001	4.683400e-001	3.232891e-005	1.550677e+002	1.097714e+001	2.285545e-002
6.0399939040e+001	4.687865e-001	3.730607e-005	1.552155e+002	1.297365e+001	2.634902e-002
6.0599959095e+001	4.692334e-001	4.282334e-005	1.553635e+002	1.496978e+001	3.021702e-002
6.0799867512e+001	4.696807e-001	3.692522e-005	1.555116e+002	1.297397e+001	2.603037e-002
6.0999909381e+001	4.701284e-001	3.127496e-005	1.556598e+002	1.097797e+001	2.202623e-002
6.1199423664e+001	4.705766e-001	2.777743e-005	1.558082e+002	1.098046e+001	1.954437e-002
6.1398712616e+001	4.710251e-001	3.874447e-005	1.559567e+002	1.497277e+001	2.723489e-002
6.1597278862e+001	4.714740e-001	3.721662e-005	1.561053e+002	1.397386e+001	2.613600e-002
6.1799705290e+001	4.719234e-001	3.518669e-005	1.562541e+002	1.297531e+001	2.468692e-002
6.1998253454e+001	4.723731e-001	2.576358e-005	1.564030e+002	9.981942e+000	1.805847e-002
6.2199631595e+001	4.728233e-001	3.427113e-005	1.565521e+002	1.297600e+001	2.399880e-002
6.2399505552e+001	4.732739e-001	4.524532e-005	1.567013e+002	1.596835e+001	3.165346e-002
6.2599171889e+001	4.737248e-001	4.271358e-005	1.568506e+002	1.497015e+001	2.985382e-002
6.2799114164e+001	4.741762e-001	4.211717e-005	1.570000e+002	1.297059e+001	2.940894e-002
6.2999132082e+001	4.746280e-001	4.448780e-005	1.571496e+002	1.396897e+001	3.103470e-002
6.3199182252e+001	4.750802e-001	3.949921e-005	1.572994e+002	1.297247e+001	2.752843e-002
6.3399973264e+001	4.755328e-001	3.831192e-005	1.574492e+002	1.297332e+001	2.667555e-002
6.3599601901e+001	4.759859e-001	3.166462e-005	1.575992e+002	1.097797e+001	2.202623e-002
6.3799484743e+001	4.764393e-001	2.459420e-005	1.577493e+002	8.982908e+000	1.709169e-002
6.3999814433e+001	4.768931e-001	2.957866e-005	1.578996e+002	1.097946e+001	2.053608e-002
6.4198663912e+001	4.773474e-001	2.676469e-005	1.580500e+002	9.981435e+000	1.856469e-002
6.4397385296e+001	4.778020e-001	2.600690e-005	1.582006e+002	8.981978e+000	1.802190e-002
6.4597357393e+001	4.782571e-001	2.791106e-005	1.583512e+002	9.980677e+000	1.932301e-002
6.4799395246e+001	4.787126e-001	3.223587e-005	1.585020e+002	1.097770e+001	2.229587e-002
6.4999140225e+001	4.791685e-001	3.207027e-005	1.586530e+002	1.097784e+001	2.216023e-002
6.5199825125e+001	4.796248e-001	3.152544e-005	1.588041e+002	1.097824e+001	2.176304e-002
6.5399250022e+001	4.800815e-001	2.818198e-005	1.589553e+002	9.980564e+000	1.943643e-002
6.5599458770e+001	4.805387e-001	3.073436e-005	1.591067e+002	9.978823e+000	2.117658e-002
6.5799031977e+001	4.809962e-001	2.699704e-005	1.592581e+002	8.981416e+000	1.858379e-002
6.5999976053e+001	4.814542e-001	2.274407e-005	1.594098e+002	7.984359e+000	1.564131e-002
6.6196699499e+001	4.819126e-001	1.351103e-005	1.595615e+002	4.990717e+000	9.282828e-003
6.6399265894e+001	4.823714e-001	2.630889e-005	1.597135e+002	9.981942e+000	1.805847e-002
6.6599769745e+001	4.828306e-001	1.827661e-005	1.598655e+002	7.987467e+000	1.253317e-002
6.6799610192e+001	4.832902e-001	2.614319e-005	1.600177e+002	1.098209e+001	1.791062e-002
6.6999162713e+001	4.837502e-001	2.658586e-005	1.601700e+002	1.198180e+001	1.819657e-002
6.7198423409e+001	4.844411e-001	3.120359e-005	1.603987e+002	1.397867e+001	2.132669e-002
6.7399842867e+001	4.849021e-001	1.486510e-005	1.605514e+002	6.989850e+000	1.015018e-002
6.7599881445e+001	4.853636e-001	1.754249e-005	1.607042e+002	7.988033e+000	1.196697e-002
6.7798493601e+001	4.858255e-001	1.082796e-005	1.608571e+002	4.992621e+000	7.379488e-003
6.7998611535e+001	4.862879e-001	1.707619e-005	1.610102e+002	6.988373e+000	1.162673e-002
6.8199767926e+001	4.867506e-001	2.045761e-005	1.611634e+002	7.986084e+000	1.391581e-002
6.8398029302e+001	4.872138e-001	1.811839e-005	1.613168e+002	5.987687e+000	1.231289e-002
6.8599832307e+001	4.876774e-001	2.560852e-005	1.614703e+002	7.982614e+000	1.738649e-002
6.8799103830e+001	4.881414e-001	2.272743e-005	1.616239e+002	6.984584e+000	1.541575e-002
6.8997647803e+001	4.886058e-001	1.624980e-005	1.617777e+002	4.988988e+000	1.101157e-002
6.9199920521e+001	4.890706e-001	2.424930e-005	1.619316e+002	7.983583e+000	1.641677e-002
6.9399158116e+001	4.895359e-001	2.694396e-005	1.620856e+002	7.981776e+000	1.822372e-002
6.9599877648e+001	4.900015e-001	3.154129e-005	1.622398e+002	9.978687e+000	2.131287e-002
6.9799889120e+001	4.904676e-001	2.637728e-005	1.623941e+002	8.982193e+000	1.780654e-002
6.9999434940e+001	4.909342e-001	2.663068e-005	1.625486e+002	9.982039e+000	1.796053e-002
7.0199825241e+001	4.914011e-001	3.587845e-005	1.627032e+002	1.197583e+001	2.417450e-002
7.0398939032e+001	4.918685e-001	2.661162e-005	1.628579e+002	8.982086e+000	1.791357e-002
7.0599268418e+001	4.923362e-001	2.572983e-005	1.630128e+002	9.982696e+000	1.730355e-002
7.0799833588e+001	4.928044e-001	2.577081e-005	1.631679e+002	1.098269e+001	1.731464e-002
7.0999825807e+001	4.932731e-001	2.749438e-005	1.633230e+002	1.098154e+001	1.845510e-002
7.1199687293e+001	4.937421e-001	2.946101e-005	1.634783e+002	1.098024e+001	1.975639e-002
7.1399548667e+001	4.942116e-001	2.666384e-005	1.636338e+002	9.982136e+000	1.786363e-002
7.1599279498e+001	4.946815e-001	3.273272e-005	1.637893e+002	1.197809e+001	2.190869e-002
7.1799818990e+001	4.951518e-001	2.970625e-005	1.639451e+002	1.098014e+001	1.986413e-002
7.1998989169e+001	4.956225e-001	2.631410e-005	1.641009e+002	9.982421e+000	1.757913e-002
7.2199179911e+001	4.960937e-001	2.976276e-005	1.642569e+002	1.098014e+001	1.986413e-002
7.2399940023e+001	4.965653e-001	2.252685e-005	1.644131e+002	7.984980e+000	1.502049e-002
7.2599785846e+001	4.970373e-001	2.361968e-005	1.645694e+002	7.984266e+000	1.573421e-002
7.2799957538e+001	4.975097e-001	2.285955e-005	1.647258e+002	6.984787e+000	1.521339e-002
7.2999017285e+001	4.979826e-001	2.000675e-005	1.648823e+002	5.986698e+000	1.330216e-002
7.3199181425e+001	4.984559e-001	2.990340e-005	1.650391e+002	7.980137e+000	1.986341e-002
7.3399631402e+001	4.989296e-001	2.470866e-005	1.651959e+002	6.983603e+000	1.639721e-002
7.3598565141e+001	4.994038e-001	5.063035e-005	1.653529e+002	1.196643e+001	3.356751e-002
7.3798954998e+001	4.998783e-001	2.954567e-005	1.655100e+002	7.980430e+000	1.956994e-002
7.3999902650e+001	5.003533e-001	5.032612e-005	1.656673e+002	1.096670e+001	3.330249e-002
7.4199430248e+001	5.008287e-001	6.472839e-005	1.658247e+002	9.957208e+000	4.279229e-002
7.4399647194e+001	5.013046e-001	6.797249e-005	1.659823e+002	8.955106e+000	4.489433e-002
7.4599836430e+001	5.017809e-001	5.619174e-005	1.661400e+002	8.962922e+000	3.707818e-002
7.4799152480e+001	5.022576e-001	5.624513e-005	1.662978e+002	8.962922e+000	3.707818e-002
7.4998197814e+001	5.027347e-001	4.434839e-005	1.664558e+002	9.970792e+000	2.920781e-002
7.5199909131e+001	5.032123e-001	3.826507e-005	1.666139e+002	8.974823e+000	2.517742e-002
7.5399323662e+001	5.036903e-001	3.140393e-005	1.667722e+002	8.979357e+000	2.064336e-002
7.5598982297e+001	5.041687e-001	3.724773e-005	1.669306e+002	9.975538e+000	2.446154e-002
7.5799345740e+001	5.046476e-001	3.282791e-005	1.670891e+002	8.978462e+000	2.153848e-002
7.5999078543e+001	5.051269e-001	4.504189e-005	1.672478e+002	1.097048e+001	2.952406e-002
7.6199460334e+001	5.056066e-001	3.939068e-005	1.674067e+002	9.974205e+000	2.579531e-002
7.6398747099e+001	5.060867e-001	3.415570e-005	1.675656e+002	8.977654e+000	2.234592e-002
7.6599987308e+001	5.065673e-001	2.527346e-005	1.677247e+002	7.983481e+000	1.651914e-002
7.6799528344e+001	5.070483e-001	2.381254e-005	1.678840e+002	7.984451e+000	1.554950e-002
7.6998851932e+001	5.075298e-001	2.383515e-005	1.680434e+002	7.984451e+000	1.554950e-002
7.7198547960e+001	5.080117e-001	3.969868e-005	1.682030e+002	1.297413e+001	2.587393e-002
7.7399377932e+001	5.084940e-001	2.854041e-005	1.683627e+002	8.981416e+000	1.858379e-002
7.7599217449e+001	5.089767e-001	3.816679e-005	1.685225e+002	9.975172e+000	2.482834e-002
7.7799641791e+001	5.094599e-001	2.403976e-005	1.686825e+002	6.984376e+000	1.562356e-002
7.7999453806e+001	5.099435e-001	3.823928e-005	1.688426e+002	9.975172e+000	2.482834e-002
7.8199139090e+001	5.104276e-001	3.716114e-005	1.690029e+002	9.975895e+000	2.410543e-002
7.8399164112e+001	5.109120e-001	3.372284e-005	1.691633e+002	8.978146e+000	2.185435e-002
7.8599996285e+001	5.113970e-001	4.511252e-005	1.693238e+002	9.970792e+000	2.920781e-002
7.8797082467e+001	5.118823e-001	5.244450e-005	1.694845e+002	1.096608e+001	3.392266e-002
7.8999142087e+001	5.123681e-001	5.729548e-005	1.696454e+002	1.096297e+001	3.702527e-002
7.9199808381e+001	5.128543e-001	6.452840e-005	1.698064e+002	1.195834e+001	4.165977e-002
7.9399489041e+001	5.133410e-001	5.482145e-005	1.699675e+002	1.196464e+001	3.535937e-002
7.9598132816e+001	5.138281e-001	4.206746e-005	1.701288e+002	1.097289e+001	2.710744e-002
7.9799523225e+001	5.143156e-001	3.370037e-005	1.702902e+002	8.978305e+000	2.169527e-002
7.9998620306e+001	5.148036e-001	2.814111e-005	1.704518e+002	7.981901e+000	1.809921e-002
8.0199482759e+001	5.152920e-001	2.301337e-005	1.706135e+002	5.985213e+000	1.478723e-002
8.0398618353e+001	5.157809e-001	3.701205e-005	1.707754e+002	9.976240e+000	2.375953e-002
8.0598851528e+001	5.162701e-001	2.710996e-005	1.709374e+002	7.982614e+000	1.738649e-002
8.0797614759e+001	5.167599e-001	3.910642e-005	1.710995e+002	1.097494e+001	2.505643e-002
8.0999393990e+001	5.174953e-001	3.309803e-005	1.713430e+002	9.978823e+000	2.117658e-002
8.1199704061e+001	5.179861e-001	2.752826e-005	1.715055e+002	8.982404e+000	1.759627e-002
8.1397627207e+001	5.184774e-001	2.463853e-005	1.716682e+002	7.984266e+000	1.573421e-002
8.1599385536e+001	5.189691e-001	3.604997e-005	1.718310e+002	1.097700e+001	2.299976e-002
8.1799860806e+001	5.194612e-001	3.432118e-005	1.719939e+002	9.978124e+000	2.187606e-002
8.1999653518e+001	5.199538e-001	2.111861e-005	1.721570e+002	6.986552e+000	1.344809e-002
8.2199460701e+001	5.204468e-001	2.633310e-005	1.723203e+002	6.983247e+000	1.675273e-002
8.2399305836e+001	5.209403e-001	4.555265e-005	1.724837e+002	9.971048e+000	2.895247e-002
8.2599285522e+001	5.214342e-001	3.368672e-005	1.726472e+002	6.978610e+000	2.139041e-002
8.2799637638e+001	5.219286e-001	2.837877e-005	1.728109e+002	5.981997e+000	1.800290e-002
8.2999613969e+001	5.224234e-001	3.089939e-005	1.729747e+002	6.980417e+000	1.958336e-002
8.3199578340e+001	5.229186e-001	3.903548e-005	1.731387e+002	1.097528e+001	2.471641e-002
8.3399399428e+001	5.234143e-001	3.844973e-005	1.733028e+002	1.197568e+001	2.432247e-002
8.3599901728e+001	5.239104e-001	2.565872e-005	1.734671e+002	7.983784e+000	1.621578e-002
8.3799555426e+001	5.244070e-001	2.300717e-005	1.736315e+002	7.985474e+000	1.452629e-002
8.3999907445e+001	5.249040e-001	2.065087e-005	1.737960e+002	7.986974e+000	1.302622e-002
8.4198836801e+001	5.254015e-001	1.405193e-005	1.739608e+002	5.991145e+000	8.855327e-003
8.4399918296e+001	5.258994e-001	2.063753e-005	1.741256e+002	8.987007e+000	1.299316e-002
8.4597662490e+001	5.263978e-001	2.295217e-005	1.742906e+002	9.985563e+000	1.443676e-002
8.4799691530e+001	5.268966e-001	2.032223e-005	1.744558e+002	8.987230e+000	1.277045e-002
8.4998757228e+001	5.273958e-001	3.150635e-005	1.746211e+002	1.398022e+001	1.977978e-002
8.5199539311e+001	5.278955e-001	3.279557e-005	1.747865e+002	1.397943e+001	2.056967e-002
8.5399774729e+001	5.283956e-001	3.189742e-005	1.749521e+002	1.298001e+001	1.998740e-002
8.5599342039e+001	5.288962e-001	3.008979e-005	1.751179e+002	1.098116e+001	1.883687e-002
8.5799357492e+001	5.293973e-001	1.957619e-005	1.752838e+002	7.987756e+000	1.224352e-002
8.5999482461e+001	5.298987e-001	1.864669e-005	1.754498e+002	7.988349e+000	1.165115e-002
8.6199613344e+001	5.304007e-001	2.634254e-005	1.756160e+002	9.983556e+000	1.644423e-002
8.6399500829e+001	5.309030e-001	3.230295e-005	1.757823e+002	9.979854e+000	2.014591e-002
8.6599895687e+001	5.314059e-001	2.466686e-005	1.759488e+002	7.984631e+000	1.536907e-002
8.6799555524e+001	5.319092e-001	2.469023e-005	1.761154e+002	7.984631e+000	1.536907e-002
8.6999962813e+001	5.324129e-001	1.705161e-005	1.762822e+002	5.989396e+000	1.060417e-002
8.7199927856e+001	5.329171e-001	1.970188e-005	1.764492e+002	6.987759e+000	1.224075e-002
8.7399502515e+001	5.334217e-001	2.576265e-005	1.766162e+002	8.984009e+000	1.599116e-002
8.7599191665e+001	5.339268e-001	3.806344e-005	1.767835e+002	1.297640e+001	2.360404e-002
8.7799647001e+001	5.344323e-001	2.306752e-005	1.769509e+002	7.985709e+000	1.429118e-002
8.7999980924e+001	5.349383e-001	3.177522e-005	1.771184e+002	9.980333e+000	1.966731e-002
8.8199354395e+001	5.354447e-001	2.599987e-005	1.772861e+002	8.983923e+000	1.607743e-002
8.8399909492e+001	5.359516e-001	2.923120e-005	1.774539e+002	9.981942e+000	1.805847e-002
8.8598470729e+001	5.364590e-001	3.384560e-005	1.776219e+002	1.097911e+001	2.088939e-002
8.8799763215e+001	5.369667e-001	2.734771e-005	1.777900e+002	9.983137e+000	1.686295e-002
8.8997936758e+001	5.374750e-001	1.841186e-005	1.779583e+002	6.988658e+000	1.134226e-002
8.9199876698e+001	5.379837e-001	2.571825e-005	1.781267e+002	7.984172e+000	1.582823e-002
8.9399925750e+001	5.384928e-001	2.279747e-005	1.782953e+002	6.985983e+000	1.401737e-002
8.9599906373e+001	5.390025e-001	1.754357e-005	1.784640e+002	5.989223e+000	1.077674e-002
8.9797541801e+001	5.395125e-001	2.191301e-005	1.786329e+002	6.986552e+000	1.344809e-002
8.9998182672e+001	5.400230e-001	1.816809e-005	1.788020e+002	5.988861e+000	1.113928e-002
9.0199740966e+001	5.405340e-001	2.428203e-005	1.789711e+002	8.985126e+000	1.487380e-002
9.0399816882e+001	5.410454e-001	2.298102e-005	1.791405e+002	7.985936e+000	1.406357e-002
9.0599331393e+001	5.415573e-001	3.039617e-005	1.793100e+002	8.981416e+000	1.858379e-002
9.0798752905e+001	5.420697e-001	3.145162e-005	1.794796e+002	9.980789e+000	1.921091e-002
9.0999009426e+001	5.425825e-001	2.765295e-005	1.796494e+002	6.983125e+000	1.687469e-002
9.1199889814e+001	5.430957e-001	2.707635e-005	1.798193e+002	5.983493e+000	1.650721e-002
9.1399604711e+001	5.436094e-001	2.085291e-005	1.799894e+002	4.987299e+000	1.270105e-002
9.1594633888e+001	5.441236e-001	3.773590e-005	1.801597e+002	7.977038e+000	2.296239e-002
9.1799509804e+001	5.446383e-001	6.152935e-005	1.803301e+002	1.096259e+001	3.740539e-002
9.1998302869e+001	5.451533e-001	6.260603e-005	1.805006e+002	8.961976e+000	3.802397e-002
9.2198797770e+001	5.456689e-001	8.802943e-005	1.806713e+002	1.194659e+001	5.341444e-002
9.2398966215e+001	5.461849e-001	9.943726e-005	1.808422e+002	1.493972e+001	6.027948e-002
9.2599960433e+001	5.467014e-001	1.297621e-004	1.810132e+002	1.592141e+001	7.858825e-002
9.2799593628e+001	5.472183e-001	1.505594e-004	1.811843e+002	1.790890e+001	9.109769e-002
9.2996344656e+001	5.477357e-001	1.341480e-004	1.813556e+002	1.691891e+001	8.109109e-002
9.3199377389e+001	5.482535e-001	9.430806e-005	1.815271e+002	1.394305e+001	5.695441e-002
9.3399341056e+001	5.487718e-001	1.091355e-004	1.816987e+002	1.393415e+001	6.584673e-002
9.3599006453e+001	5.492906e-001	8.804967e-005	1.818705e+002	9.946926e+000	5.307446e-002
9.3798223835e+001	5.498099e-001	1.159913e-004	1.820424e+002	9.930149e+000	6.985105e-002
9.3998269100e+001	5.503295e-001	9.517381e-005	1.822144e+002	1.194274e+001	5.726043e-002
9.4197196430e+001	5.508497e-001	6.704938e-005	1.823867e+002	1.095970e+001	4.030154e-002
9.4398607049e+001	5.513703e-001	5.969347e-005	1.825591e+002	9.964154e+000	3.584622e-002
9.4598770720e+001	5.518914e-001	6.171517e-005	1.827316e+002	1.096297e+001	3.702527e-002
9.4799696450e+001	5.524130e-001	4.674462e-005	1.829043e+002	8.971983e+000	2.801740e-002
9.4999913370e+001	5.529350e-001	4.159126e-005	1.830771e+002	7.975095e+000	2.490508e-002
9.5198875403e+001	5.534575e-001	3.479242e-005	1.832501e+002	6.979186e+000	2.081423e-002
9.5398182516e+001	5.539804e-001	4.128183e-005	1.834232e+002	7.975327e+000	2.467315e-002
9.5599550693e+001	5.545038e-001	3.719601e-005	1.835965e+002	6.977790e+000	2.221017e-002
9.5799156103e+001	5.552898e-001	4.698805e-005	1.838568e+002	8.971983e+000	2.801740e-002
9.5999950280e+001	5.558144e-001	5.191183e-005	1.840305e+002	8.969076e+000	3.092406e-002
9.6198926481e+001	5.563394e-001	6.295671e-005	1.842043e+002	9.962532e+000	3.746814e-002
9.6399118683e+001	5.568649e-001	5.963377e-005	1.843783e+002	6.964543e+000	3.545703e-002
9.6599326100e+001	5.573909e-001	9.080240e-005	1.845525e+002	9.946062e+000	5.393832e-002
9.6799516354e+001	5.579173e-001	1.108502e-004	1.847268e+002	1.193422e+001	6.578497e-002
9.6998355391e+001	5.584442e-001	9.253291e-005	1.849012e+002	1.094514e+001	5.486260e-002
9.7199255990e+001	5.589716e-001	1.311458e-004	1.850758e+002	1.292232e+001	7.768277e-002
9.7399890616e+001	5.594994e-001	1.033280e-004	1.852506e+002	1.293885e+001	6.114747e-002
9.7599723659e+001	5.600278e-001	1.043647e-004	1.854255e+002	1.193830e+001	6.170266e-002
9.7799962908e+001	5.605565e-001	1.214140e-004	1.856006e+002	1.192829e+001	7.171490e-002
9.7999827201e+001	5.610858e-001	8.080704e-005	1.857758e+002	1.095232e+001	4.768480e-002
9.8199920404e+001	5.616155e-001	1.156901e-004	1.859512e+002	1.093179e+001	6.820513e-002
9.8399743844e+001	5.621457e-001	8.102554e-005	1.861268e+002	9.952276e+000	4.772358e-002
9.8599552269e+001	5.626764e-001	8.825061e-005	1.863025e+002	8.948070e+000	5.193008e-002
9.8799502430e+001	5.632075e-001	7.997819e-005	1.864783e+002	8.952982e+000	4.701789e-002
9.8999942660e+001	5.637391e-001	9.116925e-005	1.866544e+002	1.294645e+001	5.354639e-002
9.9199922480e+001	5.642712e-001	6.793168e-005	1.868305e+002	1.096014e+001	3.986066e-002
9.9399078491e+001	5.648037e-001	1.015948e-004	1.870069e+002	1.494044e+001	5.955714e-002
9.9598900583e+001	5.653367e-001	5.806359e-005	1.871833e+002	9.965994e+000	3.400609e-002
9.9799867994e+001	5.658702e-001	8.275434e-005	1.873600e+002	9.951579e+000	4.842102e-002
9.9998707670e+001	5.664042e-001	5.479074e-005	1.875368e+002	6.967971e+000	3.202880e-002
1.0019961950e+002	5.669386e-001	5.484244e-005	1.877137e+002	6.967971e+000	3.202880e-002
1.0039961152e+002	5.674736e-001	3.285882e-005	1.878908e+002	4.980828e+000	1.917195e-002
1.0059997086e+002	5.680090e-001	6.478957e-005	1.880681e+002	6.962233e+000	3.776678e-002
1.0079942651e+002	5.685448e-001	5.211810e-005	1.882455e+002	6.969648e+000	3.035176e-002
1.0099899075e+002	5.690812e-001	7.651448e-005	1.884231e+002	9.955483e+000	4.451736e-002
1.0119785741e+002	5.696180e-001	6.005390e-005	1.886009e+002	8.965093e+000	3.490740e-002
1.0139930034e+002	5.701553e-001	6.452014e-005	1.887788e+002	9.962532e+000	3.746814e-002
1.0159965767e+002	5.706930e-001	5.067297e-005	1.889568e+002	8.970601e+000	2.939908e-002
1.0179850658e+002	5.712313e-001	5.171791e-005	1.891350e+002	7.970023e+000	2.997706e-002
1.0199960375e+002	5.717700e-001	4.793205e-005	1.893134e+002	8.972244e+000	2.775649e-002
1.0219994827e+002	5.723092e-001	8.514521e-005	1.894919e+002	1.295074e+001	4.925944e-002
1.0239990136e+002	5.728489e-001	1.055721e-004	1.896706e+002	1.493898e+001	6.101953e-002
1.0259848435e+002	5.733890e-001	7.074043e-005	1.898495e+002	1.295915e+001	4.084871e-002
1.0279992039e+002	5.739296e-001	7.990265e-005	1.900285e+002	1.295390e+001	4.609592e-002
1.0299975872e+002	5.744708e-001	4.521131e-005	1.902076e+002	8.973942e+000	2.605788e-002
1.0319866020e+002	5.750123e-001	3.041276e-005	1.903869e+002	6.982488e+000	1.751212e-002
1.0339983393e+002	5.755544e-001	3.376911e-005	1.905664e+002	7.980574e+000	1.942644e-002
1.0359978928e+002	5.760970e-001	4.418054e-005	1.907461e+002	8.974608e+000	2.539191e-002
1.0379988612e+002	5.766400e-001	6.554518e-005	1.909259e+002	1.296236e+001	3.763535e-002
1.0399980107e+002	5.771835e-001	6.677427e-005	1.911058e+002	1.296170e+001	3.830498e-002
1.0419980176e+002	5.777275e-001	6.804794e-005	1.912859e+002	1.296100e+001	3.899886e-002
1.0439890821e+002	5.782720e-001	8.050719e-005	1.914662e+002	1.295390e+001	4.609592e-002
1.0459977611e+002	5.788169e-001	7.133272e-005	1.916466e+002	1.195920e+001	4.080445e-002
1.0479873616e+002	5.793623e-001	7.922797e-005	1.918272e+002	1.395472e+001	4.527811e-002
1.0499993941e+002	5.799083e-001	6.248631e-005	1.920080e+002	1.196432e+001	3.567677e-002
1.0519870726e+002	5.804547e-001	5.574578e-005	1.921889e+002	1.296820e+001	3.179828e-002
1.0539863013e+002	5.810015e-001	3.548671e-005	1.923700e+002	8.979777e+000	2.022313e-002
1.0559980665e+002	5.815489e-001	4.056728e-005	1.925512e+002	9.976903e+000	2.309668e-002
1.0579954598e+002	5.820968e-001	3.377405e-005	1.927326e+002	9.980789e+000	1.921091e-002
1.0599892293e+002	5.826451e-001	2.736280e-005	1.929141e+002	7.984451e+000	1.554950e-002
1.0619955372e+002	5.831939e-001	3.063199e-005	1.930959e+002	8.982609e+000	1.739091e-002
1.0639902628e+002	5.837432e-001	4.219169e-005	1.932777e+002	9.976069e+000	2.393123e-002
1.0659841974e+002	5.842930e-001	4.661013e-005	1.934598e+002	9.973587e+000	2.641251e-002
1.0679979865e+002	5.848433e-001	4.628488e-005	1.936420e+002	9.973796e+000	2.620352e-002
1.0699888036e+002	5.853940e-001	4.647731e-005	1.938243e+002	8.973712e+000	2.628770e-002
1.0719994469e+002	5.859453e-001	8.535325e-005	1.940068e+002	1.195177e+001	4.823063e-002
1.0739994135e+002	5.864970e-001	1.678441e-004	1.941895e+002	1.290525e+001	9.475458e-002
1.0759948804e+002	5.870492e-001	1.431532e-004	1.943724e+002	1.391926e+001	8.073959e-002
1.0779920881e+002	5.876020e-001	1.619560e-004	1.945554e+002	1.490874e+001	9.125862e-002
1.0799996207e+002	5.881552e-001	1.251360e-004	1.947385e+002	1.192955e+001	7.044501e-002
1.0819968759e+002	5.887088e-001	9.590429e-005	1.949219e+002	9.946062e+000	5.393832e-002
1.0839936334e+002	5.892630e-001	1.110037e-004	1.951053e+002	1.093763e+001	6.237181e-002
1.0859999862e+002	5.898177e-001	1.007646e-004	1.952890e+002	1.094343e+001	5.656529e-002
1.0879896038e+002	5.903728e-001	1.008594e-004	1.954728e+002	1.094343e+001	5.656529e-002
1.0899968700e+002	5.909285e-001	1.251127e-004	1.956568e+002	1.292990e+001	7.010136e-002
1.0919897326e+002	5.914846e-001	1.252304e-004	1.958409e+002	1.292990e+001	7.010136e-002
1.0939983405e+002	5.920412e-001	8.872735e-005	1.960252e+002	7.950379e+000	4.962100e-002
1.0959987458e+002	5.925983e-001	1.000440e-004	1.962097e+002	7.944103e+000	5.589729e-002
1.0979882422e+002	5.931559e-001	1.235739e-004	1.963943e+002	7.931021e+000	6.897915e-002
1.0999987556e+002	5.937140e-001	1.391203e-004	1.965791e+002	8.922416e+000	7.758416e-002
1.1019983699e+002	5.942726e-001	1.092574e-004	1.967640e+002	9.939127e+000	6.087306e-002
1.1039960234e+002	5.948317e-001	2.311079e-004	1.969491e+002	1.287136e+001	1.286414e-001
1.1059970678e+002	5.953913e-001	1.130633e-004	1.971344e+002	8.937125e+000	6.287520e-002
1.1079791429e+002	5.959513e-001	1.915885e-004	1.973199e+002	1.289356e+001	1.064434e-001
1.1099952746e+002	5.965119e-001	9.878326e-005	1.975055e+002	9.945169e+000	5.483075e-002
1.1119991604e+002	5.970729e-001	1.003670e-004	1.976912e+002	1.194434e+001	5.565748e-002
1.1139929288e+002	5.976345e-001	1.021000e-004	1.978771e+002	1.094343e+001	5.656529e-002
1.1159988342e+002	5.981965e-001	7.936270e-005	1.980632e+002	9.956073e+000	4.392710e-002
1.1179849195e+002	5.987591e-001	6.628257e-005	1.982495e+002	1.096335e+001	3.665280e-002
1.1199925710e+002	5.993221e-001	6.173967e-005	1.984359e+002	8.965891e+000	3.410861e-002
1.1219854009e+002	6.001676e-001	9.138019e-005	1.987159e+002	1.294959e+001	5.041265e-002
1.1239996594e+002	6.007319e-001	9.562773e-005	1.989027e+002	1.194729e+001	5.270638e-002
1.1259931307e+002	6.012966e-001	8.793519e-005	1.990897e+002	9.951579e+000	4.842102e-002
1.1279937889e+002	6.018619e-001	1.288350e-004	1.992768e+002	1.392912e+001	7.087567e-002
1.1299879217e+002	6.024276e-001	1.251336e-004	1.994642e+002	1.393123e+001	6.877473e-002
1.1319914775e+002	6.029939e-001	1.159701e-004	1.996517e+002	1.193632e+001	6.367852e-002
1.1339977136e+002	6.035607e-001	1.160791e-004	1.998393e+002	1.193632e+001	6.367852e-002
1.1359999967e+002	6.041279e-001	1.180787e-004	2.000271e+002	1.193529e+001	6.471463e-002
1.1379979644e+002	6.046957e-001	1.242544e-004	2.002151e+002	1.193196e+001	6.803538e-002
1.1399971781e+002	6.052639e-001	9.327130e-005	2.004033e+002	1.094898e+001	5.102267e-002
1.1419785696e+002	6.058327e-001	9.643971e-005	2.005916e+002	1.194729e+001	5.270638e-002
1.1439973907e+002	6.064019e-001	7.629876e-005	2.007801e+002	1.195834e+001	4.165977e-002
1.1459841673e+002	6.069717e-001	7.884958e-005	2.009687e+002	1.195699e+001	4.301213e-002
1.1479967531e+002	6.075420e-001	5.993680e-005	2.011575e+002	9.967335e+000	3.266459e-002
1.1499842835e+002	6.081127e-001	9.178499e-005	2.013465e+002	1.495003e+001	4.997440e-002
1.1519946484e+002	6.086840e-001	7.425127e-005	2.015356e+002	1.195961e+001	4.038983e-002
1.1539991573e+002	6.092557e-001	6.611433e-005	2.017249e+002	1.096407e+001	3.592989e-002
1.1559922164e+002	6.098280e-001	8.558709e-005	2.019144e+002	1.095353e+001	4.646874e-002
1.1579983684e+002	6.104008e-001	1.541035e-004	2.021041e+002	1.491641e+001	8.359059e-002
1.1599975889e+002	6.109740e-001	1.977332e-004	2.022939e+002	1.589284e+001	1.071561e-001
1.1619874630e+002	6.115478e-001	1.732259e-004	2.024838e+002	1.390621e+001	9.378693e-002
1.1639844843e+002	6.121221e-001	1.489859e-004	2.026740e+002	1.291941e+001	8.058738e-002
1.1659977744e+002	6.126968e-001	9.981208e-005	2.028643e+002	9.946062e+000	5.393832e-002
1.1679850684e+002	6.132721e-001	1.352703e-004	2.030548e+002	1.192697e+001	7.303135e-002
1.1699947276e+002	6.138479e-001	1.880638e-004	2.032454e+002	1.289856e+001	1.014388e-001
1.1719999974e+002	6.144242e-001	1.918353e-004	2.034362e+002	1.189662e+001	1.033761e-001
1.1739964115e+002	6.150010e-001	1.090624e-004	2.036272e+002	9.941284e+000	5.871638e-002
1.1759999287e+002	6.155783e-001	8.746725e-005	2.038184e+002	9.952954e+000	4.704594e-002
1.1779983531e+002	6.161561e-001	4.940502e-005	2.040097e+002	4.973451e+000	2.654852e-002
1.1799985334e+002	6.167344e-001	3.148693e-005	2.042012e+002	3.983096e+000	1.690410e-002
1.1819997980e+002	6.173133e-001	6.145168e-005	2.043928e+002	7.967040e+000	3.296007e-002
1.1839995043e+002	6.178926e-001	5.672079e-005	2.045846e+002	5.969606e+000	3.039410e-002
1.1859933407e+002	6.184724e-001	7.568697e-005	2.047766e+002	7.959481e+000	4.051919e-002
1.1879977797e+002	6.190528e-001	2.043510e-004	2.049688e+002	1.489070e+001	1.092972e-001
1.1899963086e+002	6.196336e-001	1.485157e-004	2.051611e+002	1.392064e+001	7.935922e-002
1.1919904819e+002	6.202150e-001	2.402931e-004	2.053536e+002	1.787172e+001	1.282800e-001
1.1939889497e+002	6.207969e-001	1.690188e-004	2.055462e+002	1.390985e+001	9.014578e-002
1.1959997937e+002	6.213793e-001	1.356095e-004	2.057391e+002	1.092774e+001	7.225921e-002
1.1979894081e+002	6.219622e-001	1.501923e-004	2.059321e+002	9.920045e+000	7.995464e-002
1.1999965002e+002	6.225456e-001	1.575570e-004	2.061252e+002	1.191620e+001	8.379660e-002
1.2019917326e+002	6.231295e-001	1.849535e-004	2.063186e+002	1.190172e+001	9.827526e-002
1.2039907879e+002	6.237139e-001	2.608933e-004	2.065121e+002	1.386150e+001	1.384961e-001
1.2059951107e+002	6.242989e-001	3.067400e-004	2.067057e+002	1.383732e+001	1.626814e-001
1.2079963291e+002	6.248843e-001	3.407020e-004	2.068996e+002	1.481948e+001	1.805240e-001
1.2099897972e+002	6.254703e-001	9.513106e-004	2.070936e+002	1.749641e+001	5.035883e-001
1.2119993385e+002	6.260568e-001	3.988967e-004	2.072878e+002	1.478904e+001	2.109632e-001
1.2139917979e+002	6.266437e-001	2.281570e-004	2.074821e+002	1.387945e+001	1.205516e-001
1.2159992399e+002	6.272313e-001	4.594422e-004	2.076767e+002	1.775747e+001	2.425287e-001
1.2179989706e+002	6.278193e-001	7.253759e-004	2.078713e+002	1.661745e+001	3.825502e-001
1.2199970528e+002	6.284078e-001	3.426231e-004	2.080662e+002	1.481948e+001	1.805240e-001
1.2219921028e+002	6.289968e-001	3.206663e-004	2.082612e+002	1.283120e+001	1.687971e-001
1.2239988250e+002	6.295864e-001	3.659911e-004	2.084564e+002	1.580752e+001	1.924753e-001
1.2259979257e+002	6.301765e-001	5.014318e-004	2.086518e+002	1.373654e+001	2.634570e-001
1.2279799834e+002	6.307671e-001	4.831072e-004	2.088474e+002	1.474641e+001	2.535914e-001
1.2299605467e+002	6.313582e-001	5.787959e-004	2.090431e+002	1.769646e+001	3.035356e-001
1.2319994941e+002	6.319498e-001	4.576342e-004	2.092390e+002	1.176023e+001	2.397706e-001
1.2339946835e+002	6.325420e-001	4.956465e-004	2.094350e+002	1.274056e+001	2.594434e-001
1.2359978051e+002	6.331346e-001	6.484098e-004	2.096313e+002	1.366091e+001	3.390888e-001
1.2379986234e+002	6.337278e-001	6.057109e-004	2.098277e+002	1.368354e+001	3.164628e-001
1.2399868551e+002	6.343215e-001	9.711461e-004	2.100242e+002	1.149309e+001	5.069150e-001
1.2419975312e+002	6.349157e-001	4.018326e-004	2.102210e+002	1.279045e+001	2.095507e-001
1.2439982854e+002	6.355104e-001	5.598076e-004	2.104179e+002	1.170834e+001	2.916595e-001
1.2459893428e+002	6.361057e-001	6.059697e-004	2.106150e+002	1.268459e+001	3.154144e-001
1.2479938894e+002	6.367015e-001	8.850179e-004	2.108122e+002	1.453977e+001	4.602313e-001
1.2499996486e+002	6.372978e-001	8.290570e-004	2.110097e+002	1.356927e+001	4.307269e-001
1.2519947162e+002	6.378946e-001	1.739525e-003	2.112073e+002	1.609710e+001	9.029044e-001
1.2539984332e+002	6.384919e-001	7.094948e-004	2.114051e+002	1.263208e+001	3.679204e-001
1.2559993453e+002	6.390898e-001	3.736514e-004	2.116030e+002	1.180642e+001	1.935819e-001
1.2579957463e+002	6.396881e-001	5.634877e-004	2.118011e+002	1.170834e+001	2.916595e-001
1.2599939711e+002	6.402870e-001	1.355207e-003	2.119994e+002	1.629921e+001	7.007948e-001
1.2619963643e+002	6.408865e-001	1.690215e-003	2.121979e+002	1.812679e+001	8.732144e-001
1.2639919249e+002	6.414864e-001	1.116138e-002	2.123965e+002	1.323910e+001	5.760901e+000
1.2659984374e+002	6.420869e-001	4.943559e-004	2.125954e+002	1.174508e+001	2.549212e-001
1.2679994527e+002	6.426879e-001	3.948018e-004	2.127943e+002	1.179661e+001	2.033944e-001
1.2699990278e+002	6.432894e-001	2.619795e-004	2.129935e+002	1.186516e+001	1.348407e-001
1.2719966418e+002	6.438914e-001	2.404639e-004	2.131928e+002	1.087635e+001	1.236509e-001
1.2739964354e+002	6.444940e-001	1.788991e-004	2.133923e+002	8.908093e+000	9.190713e-002
1.2759999913e+002	6.450971e-001	1.309897e-004	2.135920e+002	7.932769e+000	6.723140e-002
1.2779913898e+002	6.460027e-001	8.642085e-005	2.138919e+002	4.955706e+000	4.429393e-002
1.2799957931e+002	6.466071e-001	5.830416e-005	2.140920e+002	3.970145e+000	2.985514e-002
1.2819859183e+002	6.472120e-001	8.658263e-005	2.142923e+002	4.955706e+000	4.429393e-002
1.2839986140e+002	6.478175e-001	7.644735e-005	2.144928e+002	4.960928e+000	3.907237e-002
1.2859897951e+002	6.484234e-001	1.655611e-004	2.146934e+002	6.915461e+000	8.453949e-002
1.2879981473e+002	6.490300e-001	1.371139e-004	2.148942e+002	5.930052e+000	6.994825e-002
1.2899957630e+002	6.496370e-001	1.214672e-004	2.150952e+002	3.938092e+000	6.190819e-002
1.2919983855e+002	6.502446e-001	1.275237e-004	2.152964e+002	3.935066e+000	6.493431e-002
1.2939998815e+002	6.508527e-001	2.342369e-004	2.154977e+002	6.880839e+000	1.191606e-001
1.2959899117e+002	6.514613e-001	2.462410e-004	2.156992e+002	9.874850e+000	1.251502e-001
1.2979901719e+002	6.520704e-001	2.611728e-004	2.159009e+002	1.086738e+001	1.326152e-001
1.2999967499e+002	6.526801e-001	8.916951e-004	2.161028e+002	1.154765e+001	4.523515e-001
1.3019973579e+002	6.532903e-001	1.307895e-003	2.163048e+002	1.133713e+001	6.628676e-001
1.3039918837e+002	6.539011e-001	6.104751e-004	2.165070e+002	8.690888e+000	3.091120e-001
1.3059978413e+002	6.545124e-001	3.959210e-004	2.167094e+002	9.799714e+000	2.002860e-001
1.3079993467e+002	6.551242e-001	4.825959e-004	2.169120e+002	9.756095e+000	2.439046e-001
1.3099982712e+002	6.557365e-001	6.758672e-004	2.171148e+002	1.065873e+001	3.412652e-001
1.3119979032e+002	6.563494e-001	7.359313e-004	2.173177e+002	1.162875e+001	3.712464e-001
1.3139938411e+002	6.569628e-001	9.267060e-004	2.175208e+002	1.053295e+001	4.670476e-001
1.3159997036e+002	6.575767e-001	5.731785e-004	2.177241e+002	1.071140e+001	2.886047e-001
1.3179906642e+002	6.581912e-001	3.192833e-004	2.179275e+002	7.839386e+000	1.606143e-001
1.3199989199e+002	6.588062e-001	1.767171e-003	2.181311e+002	1.311186e+001	8.881387e-001
1.3219969384e+002	6.594217e-001	1.768822e-003	2.183349e+002	1.311186e+001	8.881387e-001
1.3239868699e+002	6.600378e-001	2.702350e-003	2.185389e+002	9.644396e+000	1.355604e+000
1.3259994560e+002	6.606544e-001	1.551798e-003	2.187431e+002	1.122228e+001	7.777158e-001
1.3279971139e+002	6.612715e-001	1.122138e-003	2.189474e+002	9.438142e+000	5.618580e-001
1.3299988136e+002	6.618892e-001	1.601729e-003	2.191519e+002	9.198758e+000	8.012419e-001
1.3319982710e+002	6.625074e-001	1.991631e-003	2.193566e+002	9.004645e+000	9.953554e-001
1.3339989464e+002	6.631262e-001	1.737353e-003	2.195615e+002	1.013254e+001	8.674646e-001
1.3359954744e+002	6.637455e-001	2.571377e-003	2.197665e+002	1.271730e+001	1.282697e+000
1.3379963071e+002	6.643653e-001	2.881219e-003	2.199718e+002	1.056408e+001	1.435917e+000
1.3399968024e+002	6.649857e-001	1.999081e-003	2.201772e+002	9.004645e+000	9.953554e-001
1.3419974908e+002	6.656066e-001	9.388988e-004	2.203827e+002	1.053295e+001	4.670476e-001
1.3439971690e+002	6.662280e-001	1.787079e-003	2.205885e+002	1.311186e+001	8.881387e-001
1.3459977809e+002	6.668500e-001	4.015604e-003	2.207944e+002	1.200619e+001	1.993805e+000
1.3479979886e+002	6.674725e-001	2.158355e-003	2.210005e+002	9.929345e+000	1.070655e+000
1.3499962744e+002	6.680955e-001	1.681708e-003	2.212068e+002	1.216656e+001	8.334355e-001
1.3519936457e+002	6.687191e-001	1.882346e-003	2.214133e+002	1.106800e+001	9.319995e-001
1.3539998097e+002	6.693433e-001	5.080756e-003	2.216200e+002	1.148673e+001	2.513272e+000
1.3559994383e+002	6.699679e-001	1.797111e-003	2.218268e+002	1.311186e+001	8.881387e-001
1.3579948940e+002	6.705932e-001	8.091194e-003	2.220338e+002	1.200503e+001	3.994970e+000
1.3599974670e+002	6.712189e-001	1.147997e-002	2.222410e+002	1.133713e+001	5.662868e+000
1.3619962559e+002	6.718452e-001	9.461790e-003	2.224484e+002	9.337015e+000	4.662985e+000
1.3639930770e+002	6.724721e-001	1.692724e-003	2.226559e+002	1.216656e+001	8.334355e-001
1.3659972619e+002	6.730995e-001	1.098611e-002	2.228636e+002	6.595882e+000	5.404118e+000
1.3679964293e+002	6.737274e-001	2.024039e-003	2.230715e+002	1.500529e+001	9.947057e-001
1.3699997302e+002	6.743559e-001	1.132789e-002	2.232796e+002	9.438142e+000	5.561858e+000
1.3719971840e+002	6.749849e-001	5.705100e-003	2.234879e+002	1.520147e+001	2.798525e+000
1.3739949513e+002	6.756144e-001	1.724712e-002	2.236964e+002	1.154765e+001	8.452351e+000
1.3759949543e+002	6.762445e-001	1.914810e-002	2.239050e+002	1.062477e+001	9.375230e+000
1.3779996423e+002	6.768752e-001	1.742476e-002	2.241138e+002	1.347650e+001	8.523503e+000
1.3799929581e+002	6.775064e-001	2.134362e-002	2.243228e+002	1.356927e+001	1.043073e+001
1.3819988670e+002	6.781381e-001	2.532537e-002	2.245319e+002	1.363490e+001	1.236510e+001
1.3839927137e+002	6.787704e-001	3.140128e-002	2.247413e+002	1.468262e+001	1.531738e+001
1.3859982297e+002	6.794032e-001	3.937003e-002	2.249508e+002	1.081339e+001	1.918661e+001
1.3879999247e+002	6.800366e-001	4.954310e-002	2.251605e+002	8.878137e+000	2.412186e+001
1.3899985221e+002	6.806706e-001	6.595301e-002	2.253704e+002	7.918279e+000	3.208172e+001
1.3919987390e+002	6.813050e-001	7.211572e-002	2.255805e+002	4.953205e+000	3.504679e+001
1.3939996678e+002	6.819401e-001	6.817131e-002	2.257908e+002	9.900957e+000	3.309904e+001
1.3959842718e+002	6.825756e-001	8.046924e-002	2.260012e+002	3.966356e+000	3.903364e+001
1.3979975335e+002	6.832117e-001	7.445330e-002	2.262118e+002	8.918164e+000	3.608184e+001
1.3999938699e+002	6.838484e-001	7.868018e-002	2.264226e+002	1.090522e+001	3.809478e+001
1.4019984685e+002	6.844856e-001	8.081584e-002	2.266336e+002	1.090762e+001	3.909238e+001
1.4039993605e+002	6.851234e-001	8.506989e-002	2.268448e+002	1.388815e+001	4.111185e+001
1.4059990586e+002	6.857617e-001	8.926507e-002	2.270561e+002	1.290089e+001	4.309911e+001
1.4079958397e+002	6.864006e-001	7.708846e-002	2.272677e+002	2.081466e+001	3.718534e+001
1.4099995764e+002	6.870400e-001	1.018150e-001	2.274794e+002	9.932973e+000	4.906703e+001
1.4119998810e+002	6.876800e-001	7.929915e-002	2.276913e+002	2.081945e+001	3.818055e+001
1.4139957626e+002	6.883205e-001	8.966135e-002	2.279033e+002	1.687049e+001	4.312951e+001
1.4159923208e+002	6.889616e-001	9.594038e-002	2.281156e+002	1.489305e+001	4.610695e+001
1.4179835775e+002	6.896032e-001	9.604454e-002	2.283281e+002	1.588594e+001	4.611406e+001
1.4199944029e+002	6.902454e-001	9.819917e-002	2.285407e+002	1.489530e+001	4.710470e+001
1.4219931935e+002	6.908882e-001	9.005917e-002	2.287535e+002	2.084013e+001	4.315987e+001
1.4239955840e+002	6.915315e-001	1.129615e-001	2.289665e+002	1.391482e+001	5.408518e+001
1.4259994082e+002	6.921753e-001	1.006310e-001	2.291797e+002	1.986337e+001	4.813663e+001
1.4279951949e+002	6.928197e-001	1.132481e-001	2.293930e+002	1.987839e+001	5.412161e+001
1.4299990406e+002	6.934647e-001	1.299987e-001	2.296066e+002	1.293102e+001	6.206898e+001
1.4319991114e+002	6.941102e-001	1.280483e-001	2.298203e+002	1.491913e+001	6.108087e+001
1.4339998446e+002	6.947563e-001	1.364973e-001	2.300342e+002	9.949359e+000	6.505064e+001
1.4359977491e+002	6.954029e-001	1.345473e-001	2.302483e+002	1.193830e+001	6.406170e+001
1.4379966027e+002	6.960501e-001	1.075787e-001	2.304626e+002	2.682643e+001	5.117357e+001
1.4399998240e+002	6.966978e-001	1.390233e-001	2.306771e+002	1.393019e+001	6.606981e+001
1.4419958307e+002	6.973461e-001	1.119907e-001	2.308917e+002	2.782673e+001	5.317327e+001
1.4439995053e+002	6.979950e-001	1.246365e-001	2.311066e+002	2.187748e+001	5.912252e+001
1.4459964284e+002	6.986444e-001	1.289528e-001	2.313216e+002	2.088684e+001	6.111316e+001
1.4479983248e+002	6.992944e-001	1.458711e-001	2.315368e+002	1.393321e+001	6.906679e+001
1.4499930929e+002	6.999449e-001	1.334134e-001	2.317522e+002	2.089040e+001	6.310960e+001
1.4519949312e+002	7.005960e-001	1.504000e-001	2.319678e+002	1.692118e+001	7.107882e+001
1.4539994036e+002	7.012476e-001	1.421300e-001	2.321835e+002	2.189199e+001	6.710801e+001
1.4559985531e+002	7.018998e-001	1.464954e-001	2.323995e+002	2.189509e+001	6.910491e+001
1.4579994072e+002	7.025526e-001	1.445438e-001	2.326156e+002	2.487908e+001	6.812092e+001
1.4599996528e+002	7.032060e-001	1.679342e-001	2.328319e+002	1.692911e+001	7.907089e+001
1.4619953428e+002	7.038599e-001	1.553765e-001	2.330484e+002	1.990981e+001	7.309019e+001
1.4639926165e+002	7.045143e-001	1.724899e-001	2.332651e+002	1.593492e+001	8.106508e+001
1.4659923585e+002	7.051693e-001	1.747869e-001	2.334820e+002	1.693169e+001	8.206831e+001
1.4679981896e+002	7.058249e-001	1.834534e-001	2.336991e+002	1.494251e+001	8.605749e+001
1.4699975682e+002	7.064811e-001	1.878886e-001	2.339163e+002	1.494381e+001	8.805619e+001
1.4719875303e+002	7.071378e-001	1.923164e-001	2.341337e+002	1.295237e+001	9.004763e+001
1.4739963410e+002	7.077950e-001	2.010342e-001	2.343514e+002	1.195790e+001	9.404210e+001
1.4759927231e+002	7.084529e-001	1.969666e-001	2.345692e+002	1.494624e+001	9.205376e+001
1.4779962576e+002	7.091113e-001	2.099711e-001	2.347872e+002	1.195961e+001	9.804039e+001
1.4799946610e+002	7.097703e-001	2.123161e-001	2.350054e+002	1.295669e+001	9.904331e+001
1.4819979622e+002	7.104298e-001	2.125420e-001	2.352237e+002	1.694337e+001	9.905663e+001
1.4839980721e+002	7.110899e-001	2.320255e-001	2.354423e+002	1.196334e+001	1.080367e+002
1.4859884278e+002	7.117506e-001	2.258281e-001	2.356610e+002	1.694659e+001	1.050534e+002
1.4879979690e+002	7.124118e-001	2.474950e-001	2.358800e+002	8.974168e+000	1.150258e+002
1.4899985352e+002	7.134047e-001	2.263732e-001	2.362087e+002	1.993717e+001	1.050628e+002
1.4919976724e+002	7.140674e-001	2.437957e-001	2.364281e+002	1.495619e+001	1.130438e+002
1.4939937663e+002	7.147306e-001	2.763240e-001	2.366477e+002	2.992260e+000	1.280077e+002
1.4959955015e+002	7.153944e-001	2.485684e-001	2.368675e+002	1.495695e+001	1.150430e+002
1.4979897083e+002	7.160587e-001	2.509672e-001	2.370875e+002	1.595448e+001	1.160455e+002
1.4999976682e+002	7.167237e-001	2.533763e-001	2.373076e+002	1.794923e+001	1.170508e+002
1.5019990041e+002	7.173892e-001	2.687260e-001	2.375280e+002	9.973375e+000	1.240266e+002
1.5039780508e+002	7.180552e-001	2.711438e-001	2.377485e+002	9.973587e+000	1.250264e+002
1.5059995315e+002	7.187219e-001	2.735487e-001	2.379692e+002	6.981656e+000	1.260183e+002
1.5079843803e+002	7.193891e-001	2.629703e-001	2.381902e+002	1.196726e+001	1.210327e+002
1.5099901570e+002	7.200568e-001	2.718996e-001	2.384113e+002	9.973587e+000	1.250264e+002
1.5119980234e+002	7.207252e-001	2.678111e-001	2.386326e+002	1.196779e+001	1.230322e+002
1.5139974063e+002	7.213941e-001	2.528558e-001	2.388540e+002	1.894595e+001	1.160541e+002
1.5159918065e+002	7.220636e-001	2.748491e-001	2.390757e+002	1.196856e+001	1.260314e+002
1.5179937011e+002	7.227337e-001	2.642167e-001	2.392976e+002	1.595635e+001	1.210436e+002
1.5199969875e+002	7.234043e-001	2.731752e-001	2.395196e+002	1.196831e+001	1.250317e+002
1.5219993044e+002	7.240755e-001	2.843548e-001	2.397419e+002	1.097206e+001	1.300279e+002
1.5239961590e+002	7.247473e-001	2.933509e-001	2.399643e+002	6.982749e+000	1.340173e+002
1.5259983256e+002	7.254197e-001	2.848827e-001	2.401869e+002	1.097206e+001	1.300279e+002
1.5279871736e+002	7.260926e-001	2.851692e-001	2.404097e+002	1.496190e+001	1.300381e+002
1.5299970544e+002	7.267662e-001	2.963896e-001	2.406327e+002	1.197065e+001	1.350294e+002
1.5319965810e+002	7.274402e-001	3.054351e-001	2.408559e+002	8.978616e+000	1.390214e+002
1.5339994686e+002	7.281149e-001	3.035249e-001	2.410793e+002	9.976069e+000	1.380239e+002
1.5359919491e+002	7.287902e-001	3.169907e-001	2.413029e+002	5.986237e+000	1.440138e+002
1.5379995199e+002	7.294660e-001	2.953151e-001	2.415266e+002	1.695811e+001	1.340419e+002
1.5399978805e+002	7.301424e-001	2.955998e-001	2.417506e+002	1.895318e+001	1.340468e+002
1.5419966436e+002	7.308194e-001	3.046840e-001	2.419747e+002	1.596171e+001	1.380383e+002
1.5439999321e+002	7.314969e-001	3.181933e-001	2.421991e+002	1.097477e+001	1.440252e+002
1.5459920843e+002	7.321750e-001	3.206942e-001	2.424236e+002	9.977221e+000	1.450228e+002
1.5479965574e+002	7.328538e-001	3.232146e-001	2.426483e+002	1.197285e+001	1.460271e+002
1.5499972113e+002	7.335330e-001	3.257192e-001	2.428732e+002	9.977530e+000	1.470225e+002
1.5519972451e+002	7.342129e-001	3.215919e-001	2.430983e+002	1.097494e+001	1.450251e+002
1.5539941802e+002	7.348934e-001	3.196809e-001	2.433236e+002	1.297018e+001	1.440298e+002
1.5559961120e+002	7.355744e-001	3.088979e-001	2.435491e+002	1.795724e+001	1.390428e+002
1.5579963196e+002	7.362560e-001	3.358168e-001	2.437748e+002	8.980311e+000	1.510197e+002
1.5599962862e+002	7.369382e-001	3.205705e-001	2.440007e+002	1.297018e+001	1.440298e+002
1.5619980241e+002	7.376210e-001	3.319745e-001	2.442268e+002	6.984481e+000	1.490155e+002
1.5639958495e+002	7.383043e-001	3.256084e-001	2.444530e+002	9.977377e+000	1.460226e+002
1.5659990463e+002	7.389883e-001	3.281316e-001	2.446795e+002	7.982024e+000	1.470180e+002
1.5679995304e+002	7.396728e-001	3.262018e-001	2.449061e+002	7.981901e+000	1.460181e+002
1.5699979012e+002	7.403579e-001	3.332162e-001	2.451330e+002	8.980048e+000	1.490200e+002
1.5719964648e+002	7.410436e-001	3.201290e-001	2.453600e+002	1.496536e+001	1.430346e+002
1.5739988862e+002	7.417299e-001	3.293690e-001	2.455872e+002	1.197304e+001	1.470270e+002
1.5759978849e+002	7.424167e-001	3.095405e-001	2.458146e+002	1.995215e+001	1.380479e+002
1.5779955148e+002	7.431042e-001	3.366864e-001	2.460422e+002	6.984584e+000	1.500154e+002
1.5799994888e+002	7.437922e-001	3.325208e-001	2.462701e+002	9.977682e+000	1.480223e+002
1.5819753751e+002	7.444808e-001	3.305906e-001	2.464981e+002	1.197304e+001	1.470270e+002
1.5839926726e+002	7.451700e-001	3.219116e-001	2.467263e+002	1.496536e+001	1.430346e+002
1.5859999579e+002	7.458598e-001	3.311979e-001	2.469546e+002	1.097528e+001	1.470247e+002
1.5879986314e+002	7.465502e-001	3.427666e-001	2.471832e+002	8.980440e+000	1.520196e+002
1.5899997710e+002	7.472412e-001	3.385757e-001	2.474120e+002	9.977978e+000	1.500220e+002
1.5919958127e+002	7.479327e-001	3.411477e-001	2.476410e+002	9.978124e+000	1.510219e+002
1.5939986342e+002	7.486248e-001	3.369470e-001	2.478701e+002	1.097561e+001	1.490244e+002
1.5959875966e+002	7.493176e-001	3.304757e-001	2.480995e+002	1.197285e+001	1.460271e+002
1.5979990175e+002	7.500109e-001	3.465960e-001	2.483291e+002	3.991363e+000	1.530086e+002
1.5999985196e+002	7.507048e-001	3.378781e-001	2.485588e+002	9.977831e+000	1.490222e+002
1.6019989586e+002	7.513993e-001	3.517858e-001	2.487888e+002	5.987212e+000	1.550128e+002
1.6039985769e+002	7.520944e-001	3.407897e-001	2.490189e+002	1.297137e+001	1.500286e+002
1.6059989168e+002	7.527901e-001	3.501684e-001	2.492492e+002	6.984984e+000	1.540150e+002
1.6079984947e+002	7.534863e-001	3.618650e-001	2.494798e+002	5.987533e+000	1.590125e+002
1.6099993666e+002	7.541832e-001	3.576540e-001	2.497105e+002	7.983166e+000	1.570168e+002
1.6119975074e+002	7.548806e-001	3.625394e-001	2.499414e+002	6.985455e+000	1.590145e+002
1.6139993229e+002	7.555787e-001	3.651470e-001	2.501726e+002	4.989675e+000	1.600103e+002
1.6159966901e+002	7.562773e-001	3.517954e-001	2.504039e+002	7.982839e+000	1.540172e+002
1.6179998897e+002	7.569766e-001	3.293029e-001	2.506354e+002	1.596330e+001	1.440367e+002
1.6199953892e+002	7.576764e-001	3.295969e-001	2.508671e+002	1.396789e+001	1.440321e+002
1.6219982810e+002	7.583768e-001	3.321811e-001	2.510990e+002	1.197267e+001	1.450273e+002
1.6239981235e+002	7.590778e-001	3.416314e-001	2.513311e+002	6.984481e+000	1.490155e+002
1.6259962881e+002	7.597794e-001	3.396578e-001	2.515634e+002	7.982145e+000	1.480179e+002
1.6279979021e+002	7.604816e-001	3.468564e-001	2.517959e+002	6.984686e+000	1.510153e+002
1.6299972876e+002	7.611844e-001	3.287979e-001	2.520286e+002	8.979213e+000	1.430208e+002
1.6319965854e+002	7.618878e-001	3.084350e-001	2.522615e+002	1.596057e+001	1.340394e+002
1.6339947908e+002	7.625918e-001	3.155776e-001	2.524946e+002	6.983125e+000	1.370169e+002
1.6359991617e+002	7.632964e-001	2.882577e-001	2.527279e+002	1.496039e+001	1.250396e+002
1.6379926720e+002	7.640016e-001	2.815976e-001	2.529614e+002	1.396212e+001	1.220379e+002
1.6399967681e+002	7.647073e-001	2.933902e-001	2.531951e+002	1.196880e+001	1.270312e+002
1.6419975620e+002	7.654137e-001	2.982658e-001	2.534290e+002	8.976963e+000	1.290230e+002
1.6439982577e+002	7.661207e-001	3.054759e-001	2.536630e+002	7.979987e+000	1.320200e+002
1.6459972750e+002	7.668283e-001	2.942160e-001	2.538973e+002	1.396361e+001	1.270364e+002
1.6479992849e+002	7.675365e-001	2.921581e-001	2.541318e+002	1.196856e+001	1.260314e+002
1.6499988574e+002	7.682452e-001	2.947295e-001	2.543665e+002	8.976601e+000	1.270234e+002
1.6519954686e+002	7.689546e-001	2.903577e-001	2.546013e+002	8.976228e+000	1.250238e+002
1.6539986582e+002	7.696646e-001	2.906319e-001	2.548364e+002	9.973587e+000	1.250264e+002
1.6559964139e+002	7.703752e-001	2.723235e-001	2.550717e+002	1.495769e+001	1.170423e+002
1.6579976584e+002	7.710863e-001	2.888218e-001	2.553072e+002	6.981361e+000	1.240186e+002
1.6599984715e+002	7.717981e-001	2.844397e-001	2.555428e+002	8.975646e+000	1.220244e+002
1.6619932906e+002	7.725105e-001	2.916634e-001	2.557787e+002	2.992075e+000	1.250079e+002
1.6639976804e+002	7.732235e-001	2.569965e-001	2.560148e+002	1.595201e+001	1.100480e+002
1.6659936104e+002	7.739371e-001	2.618791e-001	2.562510e+002	1.196464e+001	1.120354e+002
1.6679975243e+002	7.746513e-001	2.411387e-001	2.564875e+002	2.093275e+001	1.030672e+002
1.6699997194e+002	7.753661e-001	2.576875e-001	2.567242e+002	1.296100e+001	1.100390e+002
1.6719979207e+002	7.760814e-001	2.508960e-001	2.569610e+002	1.295991e+001	1.070401e+002
1.6739996680e+002	7.767975e-001	2.511203e-001	2.571981e+002	1.196299e+001	1.070370e+002
1.6759977040e+002	7.775141e-001	2.396452e-001	2.574354e+002	1.594826e+001	1.020517e+002
1.6779966550e+002	7.782313e-001	2.351290e-001	2.576728e+002	1.096371e+001	1.000363e+002
1.6799995455e+002	7.789491e-001	2.236200e-001	2.579105e+002	1.494793e+001	9.505207e+001
1.6819995257e+002	7.796675e-001	2.191360e-001	2.581484e+002	1.693973e+001	9.306027e+001
1.6839982531e+002	7.803865e-001	2.193214e-001	2.583865e+002	1.494682e+001	9.305318e+001
1.6859989982e+002	7.811062e-001	2.171659e-001	2.586247e+002	1.494624e+001	9.205376e+001
1.6879980026e+002	7.818264e-001	2.102778e-001	2.588632e+002	1.394814e+001	8.905186e+001
1.6899945046e+002	7.825473e-001	2.081007e-001	2.591019e+002	1.295130e+001	8.804870e+001
1.6919988339e+002	7.832687e-001	2.035549e-001	2.593408e+002	1.195400e+001	8.604600e+001
1.6939953274e+002	7.839908e-001	1.919197e-001	2.595798e+002	1.294711e+001	8.105289e+001
1.6959962058e+002	7.847135e-001	1.684689e-001	2.598191e+002	1.791655e+001	7.108345e+001
1.6979977162e+002	7.854368e-001	1.473782e-001	2.600586e+002	2.387277e+001	6.212723e+001
1.6999993288e+002	7.861607e-001	1.451062e-001	2.602983e+002	2.088684e+001	6.111316e+001
1.7019989276e+002	7.868852e-001	1.357113e-001	2.605382e+002	1.789623e+001	5.710377e+001
1.7039959429e+002	3.938129e-001	4.199386e-002	1.303917e+002	3.269341e+001	3.530659e+001
1.7059992696e+002	3.941913e-001	2.703688e-003	1.305170e+002	5.672904e+001	2.270960e+000
1.7079978757e+002	3.945700e-001	2.848159e-004	1.306424e+002	4.276100e+001	2.390012e-001
1.7099993837e+002	3.949491e-001	1.297624e-004	1.307679e+002	3.289122e+001	1.087847e-001
1.7119884052e+002	3.953286e-001	8.312937e-005	1.308935e+002	2.693038e+001	6.962357e-002
1.7139978046e+002	3.957083e-001	6.029568e-005	1.310193e+002	2.194955e+001	5.045114e-002
1.7159926143e+002	3.960885e-001	4.079045e-005	1.311451e+002	1.596590e+001	3.409779e-002
1.7179929774e+002	3.964690e-001	3.979570e-005	1.312711e+002	1.696677e+001	3.323433e-002
1.7199892759e+002	3.968498e-001	1.842843e-005	1.313972e+002	9.984625e+000	1.537525e-002
1.7219944552e+002	3.972310e-001	1.825614e-005	1.315234e+002	1.098478e+001	1.521689e-002
1.7239950356e+002	3.976125e-001	1.985408e-005	1.316498e+002	1.298347e+001	1.653293e-002
1.7259973972e+002	3.981855e-001	1.251537e-005	1.318395e+002	8.989593e+000	1.040682e-002
1.7279887873e+002	3.985679e-001	9.107487e-006	1.319661e+002	6.992434e+000	7.565823e-003
1.7299971201e+002	3.989507e-001	1.761996e-005	1.320928e+002	1.298538e+001	1.462331e-002
1.7319938606e+002	3.993338e-001	1.987106e-005	1.322197e+002	1.398352e+001	1.647574e-002
1.7339911902e+002	3.997173e-001	2.154044e-005	1.323466e+002	1.498216e+001	1.784274e-002
1.7359971238e+002	4.001011e-001	1.676723e-005	1.324737e+002	1.198612e+001	1.387560e-002
1.7379996205e+002	4.004853e-001	1.750929e-005	1.326009e+002	1.298552e+001	1.447578e-002
1.7399800680e+002	4.008698e-001	2.008717e-005	1.327282e+002	1.498341e+001	1.659111e-002
1.7419977097e+002	4.012547e-001	2.477317e-005	1.328557e+002	1.697956e+001	2.044191e-002
1.7439919419e+002	4.016400e-001	2.525552e-005	1.329832e+002	1.697918e+001	2.081994e-002
1.7459999594e+002	4.020256e-001	1.824996e-005	1.331109e+002	1.198497e+001	1.503032e-002
1.7479968692e+002	4.024115e-001	1.883754e-005	1.332387e+002	1.198450e+001	1.549936e-002
1.7499945455e+002	4.027978e-001	1.915448e-005	1.333666e+002	1.198425e+001	1.574502e-002
1.7519888649e+002	4.031845e-001	1.630052e-005	1.334946e+002	9.986614e+000	1.338621e-002
1.7539942613e+002	4.035715e-001	2.186964e-005	1.336228e+002	1.398206e+001	1.794243e-002
1.7559884809e+002	4.039589e-001	1.720004e-005	1.337510e+002	1.098590e+001	1.409783e-002
1.7579968978e+002	4.043466e-001	1.781618e-005	1.338794e+002	1.198541e+001	1.458884e-002
1.7599959381e+002	4.047347e-001	1.738642e-005	1.340079e+002	1.198578e+001	1.422328e-002
1.7619958615e+002	4.051231e-001	1.333900e-005	1.341365e+002	8.989098e+000	1.090175e-002
1.7639895758e+002	4.055119e-001	1.061789e-005	1.342652e+002	6.991330e+000	8.669508e-003
1.7659945212e+002	4.059011e-001	1.075995e-005	1.343941e+002	5.991223e+000	8.777082e-003
1.7679759715e+002	4.062906e-001	1.164487e-005	1.345231e+002	5.990510e+000	9.489816e-003
1.7699982752e+002	4.066805e-001	1.576709e-005	1.346522e+002	7.987163e+000	1.283684e-002
1.7719920191e+002	4.070707e-001	1.709224e-005	1.347814e+002	8.986098e+000	1.390238e-002
1.7739972183e+002	4.074613e-001	1.549697e-005	1.349107e+002	7.987407e+000	1.259275e-002
1.7759834084e+002	4.078522e-001	1.410957e-005	1.350401e+002	6.988546e+000	1.145436e-002
1.7779968929e+002	4.082436e-001	1.061257e-005	1.351697e+002	4.991393e+000	8.607183e-003
1.7799995744e+002	4.086352e-001	1.274718e-005	1.352994e+002	5.989671e+000	1.032853e-002
1.7819995328e+002	4.090273e-001	1.338572e-005	1.354292e+002	5.989164e+000	1.083551e-002
1.7839881450e+002	4.094196e-001	1.452263e-005	1.355591e+002	6.988255e+000	1.174456e-002
1.7859942567e+002	4.098124e-001	1.581189e-005	1.356891e+002	7.987225e+000	1.277494e-002
1.7879962453e+002	4.102055e-001	2.329060e-005	1.358193e+002	1.198120e+001	1.879919e-002
1.7899995511e+002	4.105990e-001	1.796964e-005	1.359496e+002	1.098551e+001	1.449043e-002
1.7919995947e+002	4.109928e-001	1.487256e-005	1.360800e+002	9.988018e+000	1.198151e-002
1.7939891217e+002	4.113870e-001	8.110472e-006	1.362105e+002	5.993472e+000	6.527631e-003
1.7959894468e+002	4.117815e-001	9.318174e-006	1.363411e+002	6.992508e+000	7.492451e-003
1.7979940334e+002	4.121765e-001	8.707828e-006	1.364719e+002	6.993005e+000	6.994983e-003
1.7999958731e+002	4.125717e-001	8.436116e-006	1.366028e+002	6.993230e+000	6.770225e-003
1.8019883100e+002	4.129674e-001	9.484272e-006	1.367337e+002	7.992396e+000	7.604107e-003
1.8039933886e+002	4.133634e-001	1.126194e-005	1.368649e+002	8.990979e+000	9.020719e-003
1.8059931957e+002	4.137597e-001	1.158845e-005	1.369961e+002	8.990727e+000	9.273362e-003
1.8079967291e+002	4.141565e-001	1.057400e-005	1.371275e+002	7.991547e+000	8.453465e-003
1.8099905712e+002	4.145536e-001	8.226965e-006	1.372589e+002	5.993429e+000	6.570811e-003
1.8119764965e+002	4.149510e-001	6.862402e-006	1.373905e+002	4.994524e+000	5.475696e-003
1.8139966818e+002	4.153489e-001	4.067603e-006	1.375223e+002	2.996757e+000	3.242542e-003
1.8159921140e+002	4.157470e-001	7.632947e-006	1.376541e+002	4.993921e+000	6.078873e-003
1.8179940726e+002	4.161456e-001	1.083996e-005	1.377861e+002	5.991375e+000	8.624668e-003
1.8199931959e+002	4.165445e-001	1.433941e-005	1.379181e+002	6.988602e+000	1.139803e-002
1.8219990086e+002	4.169438e-001	1.218298e-005	1.380503e+002	5.990325e+000	9.674667e-003
1.8239973532e+002	4.173434e-001	1.036418e-005	1.381827e+002	4.991778e+000	8.222453e-003
1.8259966004e+002	4.177435e-001	1.830909e-005	1.383151e+002	8.985488e+000	1.451166e-002
1.8279876966e+002	4.181439e-001	1.897668e-005	1.384477e+002	9.984974e+000	1.502639e-002
1.8299871427e+002	4.185446e-001	1.973026e-005	1.385804e+002	1.098439e+001	1.560813e-002
1.8319979278e+002	4.189457e-001	1.714569e-005	1.387132e+002	9.986449e+000	1.355056e-002
1.8339931668e+002	4.193472e-001	1.661806e-005	1.388461e+002	9.986879e+000	1.312099e-002
1.8359979453e+002	4.197491e-001	2.318569e-005	1.389792e+002	1.298171e+001	1.828901e-002
1.8379990817e+002	4.201513e-001	2.769973e-005	1.391123e+002	1.397817e+001	2.182879e-002
1.8399989986e+002	4.205539e-001	2.770266e-005	1.392456e+002	1.297819e+001	2.181021e-002
1.8419977928e+002	4.209568e-001	2.356655e-005	1.393791e+002	1.198146e+001	1.853610e-002
1.8439759197e+002	4.213602e-001	2.381129e-005	1.395126e+002	1.198129e+001	1.871067e-002
1.8459944114e+002	4.217639e-001	2.522617e-005	1.396463e+002	1.298020e+001	1.980350e-002
1.8479915054e+002	4.221679e-001	1.988107e-005	1.397801e+002	9.984408e+000	1.559245e-002
1.8499762378e+002	4.225724e-001	2.399276e-005	1.399140e+002	1.198120e+001	1.879919e-002
1.8519973243e+002	4.229772e-001	1.735531e-005	1.400480e+002	8.986415e+000	1.358549e-002
1.8539690801e+002	4.233824e-001	1.883133e-005	1.401822e+002	8.985273e+000	1.472679e-002
1.8559862363e+002	4.237879e-001	1.437667e-005	1.403164e+002	6.988768e+000	1.123233e-002
1.8579967147e+002	4.241938e-001	1.405000e-005	1.404508e+002	6.989033e+000	1.096660e-002
1.8599993330e+002	4.246001e-001	1.468896e-005	1.405854e+002	6.988546e+000	1.145436e-002
1.8619997278e+002	4.250068e-001	1.917186e-005	1.407200e+002	7.985064e+000	1.493580e-002
1.8639934924e+002	4.254138e-001	1.675472e-005	1.408548e+002	5.986960e+000	1.304024e-002
1.8659993131e+002	4.258212e-001	1.782363e-005	1.409897e+002	5.986141e+000	1.385890e-002
1.8679917219e+002	4.262290e-001	1.971373e-005	1.411247e+002	6.984686e+000	1.531390e-002
1.8699968942e+002	4.266372e-001	1.150430e-005	1.412598e+002	3.991072e+000	8.928153e-003
1.8719977939e+002	4.270457e-001	1.625680e-005	1.413951e+002	4.987396e+000	1.260436e-002
1.8739920462e+002	4.274546e-001	2.643676e-005	1.415305e+002	7.979522e+000	2.047756e-002
1.8759961160e+002	4.280687e-001	2.647474e-005	1.417338e+002	7.979522e+000	2.047756e-002
1.8779911583e+002	4.284785e-001	2.477645e-005	1.418695e+002	7.980854e+000	1.914565e-002
1.8799944475e+002	4.288887e-001	2.282101e-005	1.420053e+002	7.982382e+000	1.761774e-002
1.8819960822e+002	4.292993e-001	2.781291e-005	1.421413e+002	9.978549e+000	2.145093e-002
1.8839972522e+002	4.297103e-001	2.382653e-005	1.422773e+002	9.981641e+000	1.835884e-002
1.8859874060e+002	4.301216e-001	1.858018e-005	1.424135e+002	8.985697e+000	1.430272e-002
1.8879976149e+002	4.305333e-001	1.359535e-005	1.425498e+002	7.989545e+000	1.045547e-002
1.8899994372e+002	4.309454e-001	1.252108e-005	1.426863e+002	7.990380e+000	9.620099e-003
1.8919967194e+002	4.313579e-001	1.213638e-005	1.428229e+002	7.990684e+000	9.315612e-003
1.8939995324e+002	4.317707e-001	1.302515e-005	1.429595e+002	8.990012e+000	9.988250e-003
1.8959932791e+002	4.321839e-001	1.303761e-005	1.430964e+002	8.990012e+000	9.988250e-003
1.8979969417e+002	4.325975e-001	1.144666e-005	1.432333e+002	7.991239e+000	8.761018e-003
1.8999990706e+002	4.330115e-001	1.675129e-005	1.433704e+002	1.098719e+001	1.280881e-002
1.9019982248e+002	4.334259e-001	2.244498e-005	1.435076e+002	1.398285e+001	1.714606e-002
1.9039985320e+002	4.338406e-001	2.306360e-005	1.436449e+002	1.398240e+001	1.760179e-002
1.9059997162e+002	4.342557e-001	2.683757e-005	1.437823e+002	1.297954e+001	2.046245e-002
1.9079994122e+002	4.346712e-001	2.891620e-005	1.439199e+002	1.097797e+001	2.202623e-002
1.9099997826e+002	4.350871e-001	3.399997e-005	1.440576e+002	1.297413e+001	2.587393e-002
1.9119961336e+002	4.355033e-001	2.541595e-005	1.441954e+002	9.980677e+000	1.932301e-002
1.9139951361e+002	4.359200e-001	2.752854e-005	1.443334e+002	9.979091e+000	2.090915e-002
1.9159963591e+002	4.363370e-001	2.826885e-005	1.444714e+002	9.978549e+000	2.145093e-002
1.9179949741e+002	4.367544e-001	2.836861e-005	1.446096e+002	1.097849e+001	2.150606e-002
1.9199749845e+002	4.371721e-001	2.077959e-005	1.447480e+002	8.984262e+000	1.573781e-002
1.9219987461e+002	4.375903e-001	2.502466e-005	1.448864e+002	1.098107e+001	1.893479e-002
1.9239904212e+002	4.380088e-001	2.491905e-005	1.450250e+002	1.098116e+001	1.883687e-002
1.9259939429e+002	4.384278e-001	2.124710e-005	1.451637e+002	9.983954e+000	1.604581e-002
1.9279892901e+002	4.388471e-001	1.540759e-005	1.453025e+002	8.988375e+000	1.162469e-002
1.9299875332e+002	4.392667e-001	1.550301e-005	1.454415e+002	9.988314e+000	1.168551e-002
1.9319956387e+002	4.396868e-001	1.315085e-005	1.455806e+002	9.990097e+000	9.903081e-003
1.9339997556e+002	4.401073e-001	1.235075e-005	1.457198e+002	9.990708e+000	9.291695e-003
1.9359967389e+002	4.405281e-001	1.277429e-005	1.458591e+002	1.099040e+001	9.601149e-003
1.9379993835e+002	4.409493e-001	7.807631e-006	1.459986e+002	6.994137e+000	5.862605e-003
1.9399842288e+002	4.413709e-001	6.391494e-006	1.461382e+002	5.995205e+000	4.794669e-003
1.9419865536e+002	4.417929e-001	6.117099e-006	1.462779e+002	5.995416e+000	4.584445e-003
1.9439988083e+002	4.422153e-001	5.210686e-006	1.464177e+002	4.996099e+000	3.901406e-003
1.9459981749e+002	4.426380e-001	1.116815e-005	1.465577e+002	9.991646e+000	8.353965e-003
1.9479973198e+002	4.430612e-001	8.489215e-006	1.466978e+002	6.993656e+000	6.344010e-003
1.9499885985e+002	4.434847e-001	8.030819e-006	1.468381e+002	5.994004e+000	5.995718e-003
1.9519932877e+002	4.439086e-001	6.759972e-006	1.469784e+002	4.994958e+000	5.042098e-003
1.9539992224e+002	4.443329e-001	8.119695e-006	1.471189e+002	5.993950e+000	6.050499e-003
1.9559996895e+002	4.447576e-001	1.146505e-005	1.472595e+002	7.991465e+000	8.535181e-003
1.9579937064e+002	4.451827e-001	1.286900e-005	1.474003e+002	8.990429e+000	9.571205e-003
1.9599946867e+002	4.456081e-001	1.386712e-005	1.475411e+002	9.989696e+000	1.030370e-002
1.9619906118e+002	4.460340e-001	1.725507e-005	1.476821e+002	1.098719e+001	1.280881e-002
1.9639878594e+002	4.464602e-001	1.575689e-005	1.478233e+002	9.988314e+000	1.168551e-002
1.9659975825e+002	4.468868e-001	1.594072e-005	1.479645e+002	9.988189e+000	1.181056e-002
1.9679556037e+002	4.473139e-001	2.037904e-005	1.481059e+002	1.298492e+001	1.508451e-002
1.9699961694e+002	4.477413e-001	1.607725e-005	1.482474e+002	1.098811e+001	1.188898e-002
1.9719935115e+002	4.481690e-001	1.674866e-005	1.483890e+002	1.098763e+001	1.237366e-002
1.9739980499e+002	4.485972e-001	1.493621e-005	1.485308e+002	9.988976e+000	1.102411e-002
1.9759898565e+002	4.490258e-001	1.666743e-005	1.486727e+002	1.098771e+001	1.229016e-002
1.9779906725e+002	4.494548e-001	1.452939e-005	1.488147e+002	9.989297e+000	1.070339e-002
1.9799864131e+002	4.498841e-001	2.042456e-005	1.489569e+002	1.298497e+001	1.503184e-002
1.9819764191e+002	4.503139e-001	2.163878e-005	1.490992e+002	1.398409e+001	1.591027e-002
1.9839818161e+002	4.507440e-001	2.233553e-005	1.492416e+002	1.298359e+001	1.640689e-002
1.9859813085e+002	4.511745e-001	1.863344e-005	1.493842e+002	1.098633e+001	1.367441e-002
1.9879970066e+002	4.516054e-001	1.658221e-005	1.495268e+002	9.987843e+000	1.215747e-002
1.9899913358e+002	4.520367e-001	1.389059e-005	1.496696e+002	7.989826e+000	1.017436e-002
1.9919842923e+002	4.524684e-001	1.121799e-005	1.498126e+002	6.991791e+000	8.208932e-003
1.9939979099e+002	4.529005e-001	6.676601e-006	1.499556e+002	3.995119e+000	4.881042e-003
1.9959980027e+002	4.533330e-001	1.437204e-005	1.500988e+002	7.989503e+000	1.049690e-002
1.9979970241e+002	4.537659e-001	2.313676e-005	1.502422e+002	1.198312e+001	1.688227e-002
1.9999970516e+002	4.541992e-001	2.298707e-005	1.503856e+002	1.098324e+001	1.675704e-002
2.0019977009e+002	4.546328e-001	2.062907e-005	1.505292e+002	8.984976e+000	1.502376e-002
2.0039980674e+002	4.550669e-001	2.390704e-005	1.506729e+002	9.982606e+000	1.739444e-002
2.0059977774e+002	4.555014e-001	4.158166e-005	1.508168e+002	1.396977e+001	3.022541e-002
2.0079985173e+002	4.559362e-001	3.606272e-005	1.509608e+002	1.297381e+001	2.618873e-002
2.0099895314e+002	4.563715e-001	2.946882e-005	1.511049e+002	1.097862e+001	2.137983e-002
2.0119772677e+002	4.568071e-001	3.847196e-005	1.512491e+002	1.297211e+001	2.788505e-002
2.0139904122e+002	4.572431e-001	5.342883e-005	1.513935e+002	1.496131e+001	3.868908e-002
2.0159731230e+002	4.576796e-001	7.600821e-005	1.515380e+002	1.794501e+001	5.498686e-002
2.0179895586e+002	4.581164e-001	7.606482e-005	1.516826e+002	1.694502e+001	5.497535e-002
2.0199997680e+002	4.585536e-001	8.112995e-005	1.518274e+002	1.894142e+001	5.858022e-002
2.0219965929e+002	4.589913e-001	7.351432e-005	1.519723e+002	1.794697e+001	5.303072e-002
2.0239999750e+002	4.594293e-001	6.006868e-005	1.521173e+002	1.595671e+001	4.329018e-002
2.0259951563e+002	4.598677e-001	4.137954e-005	1.522625e+002	1.197021e+001	2.979290e-002
2.0279919625e+002	4.605261e-001	4.295891e-005	1.524805e+002	1.296911e+001	3.088581e-002
2.0299905847e+002	4.609655e-001	3.858560e-005	1.526260e+002	1.197228e+001	2.771512e-002
2.0319951100e+002	4.614053e-001	3.594706e-005	1.527716e+002	9.974205e+000	2.579531e-002
2.0339981117e+002	4.618455e-001	3.140534e-005	1.529173e+002	8.977485e+000	2.251473e-002
2.0359952404e+002	4.622862e-001	3.341303e-005	1.530632e+002	9.976069e+000	2.393123e-002
2.0379953057e+002	4.627272e-001	2.826269e-005	1.532092e+002	8.979777e+000	2.022313e-002
2.0399944084e+002	4.631686e-001	2.666142e-005	1.533554e+002	8.980941e+000	1.905918e-002
2.0419911527e+002	4.636104e-001	2.263388e-005	1.535017e+002	8.983835e+000	1.616463e-002
2.0439913545e+002	4.640526e-001	1.551703e-005	1.536481e+002	6.988929e+000	1.107137e-002
2.0459873041e+002	4.644952e-001	2.588323e-005	1.537947e+002	1.198155e+001	1.845004e-002
2.0479837190e+002	4.649383e-001	1.899045e-005	1.539413e+002	8.986476e+000	1.352384e-002
2.0499963534e+002	4.653817e-001	1.972466e-005	1.540882e+002	8.985967e+000	1.403331e-002
2.0519794062e+002	4.658255e-001	1.768858e-005	1.542351e+002	6.987427e+000	1.257274e-002
2.0539902340e+002	4.662697e-001	1.534270e-005	1.543822e+002	5.989105e+000	1.089493e-002
2.0559820797e+002	4.667144e-001	2.230155e-005	1.545294e+002	8.984179e+000	1.582137e-002
2.0579975708e+002	4.671594e-001	2.634113e-005	1.546768e+002	9.981331e+000	1.866936e-002
2.0599997068e+002	4.676048e-001	2.867919e-005	1.548242e+002	1.097969e+001	2.030710e-002
2.0619957902e+002	4.680507e-001	3.203015e-005	1.549719e+002	1.197734e+001	2.265824e-002
2.0639993781e+002	4.684969e-001	3.616607e-005	1.551196e+002	1.397444e+001	2.555963e-002
2.0659962394e+002	4.689436e-001	2.860184e-005	1.552675e+002	1.097981e+001	2.019451e-002
2.0679981593e+002	4.693906e-001	2.291607e-005	1.554155e+002	8.983835e+000	1.616463e-002
2.0699851811e+002	4.698381e-001	3.161172e-005	1.555637e+002	1.197772e+001	2.227716e-002
2.0719861028e+002	4.702859e-001	3.061215e-005	1.557120e+002	1.197845e+001	2.155221e-002
2.0739750919e+002	4.707342e-001	2.777867e-005	1.558604e+002	1.198046e+001	1.953870e-002
2.0759977529e+002	4.711829e-001	1.890239e-005	1.560089e+002	8.986717e+000	1.328273e-002
2.0779791325e+002	4.716320e-001	1.730102e-005	1.561576e+002	8.987854e+000	1.214586e-002
2.0799871555e+002	4.720815e-001	1.775161e-005	1.563065e+002	8.987550e+000	1.245033e-002
2.0819967667e+002	4.725314e-001	2.106263e-005	1.564554e+002	9.985242e+000	1.475849e-002
2.0839931388e+002	4.729817e-001	2.210696e-005	1.566045e+002	1.098452e+001	1.547550e-002
2.0859931043e+002	4.734324e-001	2.046431e-005	1.567537e+002	9.985688e+000	1.431196e-002
2.0879905342e+002	4.738835e-001	3.059553e-005	1.569031e+002	1.297862e+001	2.137698e-002
2.0899902299e+002	4.743350e-001	2.276659e-005	1.570526e+002	9.984108e+000	1.589179e-002
2.0919987946e+002	4.747870e-001	1.871334e-005	1.572023e+002	8.986950e+000	1.305006e-002
2.0939986319e+002	4.752393e-001	1.384149e-005	1.573520e+002	6.990357e+000	9.643410e-003
2.0959978845e+002	4.756921e-001	1.412907e-005	1.575019e+002	7.990166e+000	9.834394e-003
2.0979957655e+002	4.761452e-001	7.979999e-006	1.576520e+002	4.994451e+000	5.549111e-003
2.0999985079e+002	4.765988e-001	9.553065e-006	1.578022e+002	5.993363e+000	6.636663e-003
2.1019556560e+002	4.770528e-001	8.955801e-006	1.579525e+002	4.993784e+000	6.215813e-003
2.1039962063e+002	4.775072e-001	9.892915e-006	1.581029e+002	4.993140e+000	6.859688e-003
2.1059831523e+002	4.779620e-001	1.498035e-005	1.582535e+002	6.989623e+000	1.037740e-002
2.1079893692e+002	4.784172e-001	2.067978e-005	1.584042e+002	9.985688e+000	1.431196e-002
2.1099985458e+002	4.788729e-001	2.342180e-005	1.585551e+002	1.198381e+001	1.619422e-002
2.1119871716e+002	4.793289e-001	2.246747e-005	1.587061e+002	1.298448e+001	1.551960e-002
2.1139819508e+002	4.797854e-001	2.412212e-005	1.588572e+002	1.498335e+001	1.664671e-002
2.1159953498e+002	4.802422e-001	2.180632e-005	1.590085e+002	1.498497e+001	1.503426e-002
2.1179989137e+002	4.806995e-001	1.768562e-005	1.591599e+002	1.298782e+001	1.218166e-002
2.1199991770e+002	4.811572e-001	1.009408e-005	1.593114e+002	7.993054e+000	6.946081e-003
2.1219859716e+002	4.816153e-001	9.921572e-006	1.594631e+002	7.993179e+000	6.820876e-003
2.1239938999e+002	4.820738e-001	8.243865e-006	1.596149e+002	6.994338e+000	5.662097e-003
2.1259947388e+002	4.825328e-001	7.455387e-006	1.597669e+002	5.994884e+000	5.115680e-003
2.1279995802e+002	4.829921e-001	9.154083e-006	1.599190e+002	6.993725e+000	6.275304e-003
2.1299993341e+002	4.834519e-001	1.429669e-005	1.600712e+002	8.990209e+000	9.791341e-003
2.1319970903e+002	4.839121e-001	2.565487e-005	1.602236e+002	1.198245e+001	1.755348e-002
2.1339989768e+002	4.843727e-001	2.112648e-005	1.603761e+002	8.985559e+000	1.444134e-002
2.1359887522e+002	4.848337e-001	2.877340e-005	1.605287e+002	1.098035e+001	1.964981e-002
2.1379950177e+002	4.852951e-001	2.882643e-005	1.606815e+002	9.980333e+000	1.966731e-002
2.1399886601e+002	4.857570e-001	1.289575e-005	1.608344e+002	4.991210e+000	8.789976e-003
2.1419961191e+002	4.862192e-001	1.516738e-005	1.609875e+002	5.989671e+000	1.032853e-002
2.1439925064e+002	4.866819e-001	1.450322e-005	1.611407e+002	5.990133e+000	9.866863e-003
2.1459979055e+002	4.871450e-001	1.744922e-005	1.612940e+002	7.988140e+000	1.185981e-002
2.1479974483e+002	4.876085e-001	1.825919e-005	1.614475e+002	8.987601e+000	1.239853e-002
2.1499994235e+002	4.883046e-001	1.729474e-005	1.616780e+002	9.988273e+000	1.172690e-002
2.1519958749e+002	4.887692e-001	1.842421e-005	1.618318e+002	1.198752e+001	1.248088e-002
2.1539933953e+002	4.892341e-001	1.289948e-005	1.619857e+002	8.991270e+000	8.730026e-003
2.1559915803e+002	4.896996e-001	1.207870e-005	1.621398e+002	7.991833e+000	8.166772e-003
2.1579716765e+002	4.901654e-001	1.729938e-005	1.622941e+002	9.988314e+000	1.168551e-002
2.1599980722e+002	4.906316e-001	1.913958e-005	1.624484e+002	9.987084e+000	1.291626e-002
2.1619961234e+002	4.910983e-001	1.479587e-005	1.626029e+002	6.990025e+000	9.975439e-003
2.1639991587e+002	4.915654e-001	1.924462e-005	1.627576e+002	7.987038e+000	1.296248e-002
2.1659888398e+002	4.920329e-001	3.386443e-005	1.629124e+002	1.197721e+001	2.278818e-002
2.1679890887e+002	4.925008e-001	4.000401e-005	1.630673e+002	1.397311e+001	2.689407e-002
2.1699949686e+002	4.929692e-001	3.221011e-005	1.632224e+002	1.097837e+001	2.163378e-002
2.1719964526e+002	4.934379e-001	4.319308e-005	1.633776e+002	1.497102e+001	2.898288e-002
2.1739848078e+002	4.939071e-001	3.628215e-005	1.635330e+002	1.197568e+001	2.432247e-002
2.1759895620e+002	4.943767e-001	3.893824e-005	1.636884e+002	1.197392e+001	2.607824e-002
2.1779706167e+002	4.948468e-001	4.798906e-005	1.638441e+002	1.396789e+001	3.210935e-002
2.1799965549e+002	4.953173e-001	4.611833e-005	1.639998e+002	1.396917e+001	3.082834e-002
2.1819981455e+002	4.957881e-001	3.472021e-005	1.641558e+002	1.197681e+001	2.318709e-002
2.1839696121e+002	4.962595e-001	3.060727e-005	1.643118e+002	1.097958e+001	2.042095e-002
2.1859946891e+002	4.967312e-001	2.156102e-005	1.644680e+002	8.985628e+000	1.437169e-002
2.1879916528e+002	4.972034e-001	1.460272e-005	1.646243e+002	6.990276e+000	9.724328e-003
2.1899902344e+002	4.976759e-001	1.096450e-005	1.647808e+002	5.992705e+000	7.294615e-003
2.1919979015e+002	4.981490e-001	1.040201e-005	1.649374e+002	5.993086e+000	6.913821e-003
2.1939976510e+002	4.986224e-001	1.202166e-005	1.650942e+002	6.992017e+000	7.982750e-003
2.1959975036e+002	4.990963e-001	1.416944e-005	1.652511e+002	5.990600e+000	9.400014e-003
2.1979954064e+002	4.995706e-001	1.360362e-005	1.654081e+002	5.990984e+000	9.016078e-003
2.1999847066e+002	5.000453e-001	9.245663e-006	1.655653e+002	3.993878e+000	6.121935e-003
2.2019972557e+002	5.005204e-001	1.723388e-005	1.657226e+002	7.988600e+000	1.140043e-002
2.2039985794e+002	5.009960e-001	2.489730e-005	1.658801e+002	1.098355e+001	1.645424e-002
2.2059769521e+002	5.014720e-001	1.959351e-005	1.660377e+002	8.987063e+000	1.293676e-002
2.2079885795e+002	5.019484e-001	2.004343e-005	1.661954e+002	7.986779e+000	1.322126e-002
2.2099913750e+002	5.024253e-001	1.773181e-005	1.663533e+002	6.988315e+000	1.168535e-002
2.2119966291e+002	5.029026e-001	2.742868e-005	1.665114e+002	9.981942e+000	1.805847e-002
2.2139981587e+002	5.033803e-001	2.739913e-005	1.666695e+002	8.981978e+000	1.802190e-002
2.2159957608e+002	5.038585e-001	2.380245e-005	1.668278e+002	7.984359e+000	1.564131e-002
2.2179839206e+002	5.043370e-001	2.680288e-005	1.669863e+002	8.982404e+000	1.759627e-002
2.2199959568e+002	5.048160e-001	1.975229e-005	1.671449e+002	5.987045e+000	1.295520e-002
2.2219942333e+002	5.052955e-001	3.570867e-005	1.673036e+002	8.976601e+000	2.339851e-002
2.2239918163e+002	5.057754e-001	3.912089e-005	1.674625e+002	8.974390e+000	2.561009e-002
2.2259977695e+002	5.062557e-001	3.510969e-005	1.676216e+002	7.977038e+000	2.296239e-002
2.2279940164e+002	5.067364e-001	3.432060e-005	1.677807e+002	6.977575e+000	2.242501e-002
2.2299770773e+002	5.072176e-001	3.051561e-005	1.679400e+002	6.980080e+000	1.991993e-002
2.2319998878e+002	5.076992e-001	5.671734e-005	1.680995e+002	1.296301e+001	3.698873e-002
2.2339967529e+002	5.081812e-001	6.096065e-005	1.682591e+002	1.296028e+001	3.971833e-002
2.2359936181e+002	5.086637e-001	7.320766e-005	1.684188e+002	1.195235e+001	4.765252e-002
2.2379970264e+002	5.091465e-001	8.034276e-005	1.685787e+002	1.294775e+001	5.224731e-002
2.2399935766e+002	5.096299e-001	5.394519e-005	1.687388e+002	1.196495e+001	3.504756e-002
2.2419979842e+002	5.101136e-001	4.273782e-005	1.688989e+002	9.972260e+000	2.773993e-002
2.2439768986e+002	5.105978e-001	3.040386e-005	1.690593e+002	7.980284e+000	1.971558e-002
2.2459869712e+002	5.110825e-001	2.217340e-005	1.692197e+002	6.985635e+000	1.436486e-002
2.2479913789e+002	5.115676e-001	2.584526e-005	1.693803e+002	7.983272e+000	1.672776e-002
2.2499969967e+002	5.120531e-001	2.384073e-005	1.695411e+002	6.984584e+000	1.541575e-002
2.2519971416e+002	5.125390e-001	2.396039e-005	1.697020e+002	5.984522e+000	1.547843e-002
2.2539983030e+002	5.130254e-001	1.763845e-005	1.698630e+002	3.988616e+000	1.138365e-002
2.2559989464e+002	5.135122e-001	2.692818e-005	1.700242e+002	4.982637e+000	1.736266e-002
2.2579958884e+002	5.139994e-001	6.979258e-005	1.701855e+002	1.195504e+001	4.495796e-002
2.2599946950e+002	5.144871e-001	4.711344e-005	1.703470e+002	7.969680e+000	3.032008e-002
2.2619910704e+002	5.149753e-001	8.779540e-005	1.705086e+002	1.194355e+001	5.644759e-002
2.2639985664e+002	5.154638e-001	1.025115e-004	1.706704e+002	1.393415e+001	6.584673e-002
2.2659986049e+002	5.159528e-001	4.281331e-005	1.708323e+002	6.972526e+000	2.747444e-002
2.2679953996e+002	5.164423e-001	7.113778e-005	1.709944e+002	1.295439e+001	4.560774e-002
2.2699986105e+002	5.169322e-001	5.536588e-005	1.711566e+002	9.964538e+000	3.546244e-002
2.2719890355e+002	5.174225e-001	6.666741e-005	1.713189e+002	1.095734e+001	4.266073e-002
2.2739962094e+002	5.179132e-001	4.299882e-005	1.714814e+002	7.972511e+000	2.748904e-002
2.2759917477e+002	5.184044e-001	4.697347e-005	1.716440e+002	9.969998e+000	3.000157e-002
2.2779859055e+002	5.188961e-001	3.071884e-005	1.718068e+002	5.980399e+000	1.960128e-002
2.2799928792e+002	5.193882e-001	3.943862e-005	1.719697e+002	7.974859e+000	2.514141e-002
2.2819905098e+002	5.198807e-001	2.488520e-005	1.721328e+002	5.984151e+000	1.584884e-002
2.2839839276e+002	5.203736e-001	5.320569e-005	1.722960e+002	1.196615e+001	3.385344e-002
2.2859765773e+002	5.208670e-001	5.386658e-005	1.724594e+002	1.096576e+001	3.424148e-002
2.2879995924e+002	5.213609e-001	4.995657e-005	1.726229e+002	9.968274e+000	3.172591e-002
2.2899914009e+002	5.221025e-001	5.728607e-005	1.728685e+002	1.196367e+001	3.632898e-002
2.2919890552e+002	5.225974e-001	8.122096e-005	1.730323e+002	1.694854e+001	5.145894e-002
2.2939995625e+002	5.230928e-001	7.449077e-005	1.731964e+002	1.695285e+001	4.715022e-002
2.2959902390e+002	5.235887e-001	6.418013e-005	1.733605e+002	1.495941e+001	4.058544e-002
2.2979977915e+002	5.240850e-001	5.715782e-005	1.735249e+002	1.396389e+001	3.611053e-002
2.2999952188e+002	5.245817e-001	6.276366e-005	1.736893e+002	1.496039e+001	3.961459e-002
2.3019819869e+002	5.250789e-001	4.838966e-005	1.738539e+002	1.096949e+001	3.051322e-002
2.3039999260e+002	5.255765e-001	5.154245e-005	1.740187e+002	1.196753e+001	3.247051e-002
2.3059829572e+002	5.260746e-001	3.712775e-005	1.741836e+002	7.976633e+000	2.336745e-002
2.3079986571e+002	5.265731e-001	2.894410e-005	1.743487e+002	6.981800e+000	1.819958e-002
2.3099959971e+002	5.270720e-001	4.491097e-005	1.745139e+002	9.971787e+000	2.821256e-002
2.3119723968e+002	5.275714e-001	2.899898e-005	1.746792e+002	6.981800e+000	1.819958e-002
2.3139938803e+002	5.280713e-001	3.362270e-005	1.748447e+002	8.978919e+000	2.108143e-002
2.3159996991e+002	5.285716e-001	3.649405e-005	1.750104e+002	8.977140e+000	2.286011e-002
2.3179958100e+002	5.290723e-001	1.552205e-005	1.751762e+002	3.990286e+000	9.713910e-003
2.3199944848e+002	5.295735e-001	2.576014e-005	1.753421e+002	5.983894e+000	1.610579e-002
2.3219983893e+002	5.300752e-001	4.355665e-005	1.755082e+002	7.972793e+000	2.720677e-002
2.3239926442e+002	5.305772e-001	7.000138e-005	1.756745e+002	1.095632e+001	4.368355e-002
2.3259998365e+002	5.310798e-001	6.220927e-005	1.758408e+002	9.961216e+000	3.878424e-002
2.3279723460e+002	5.315828e-001	8.808203e-005	1.760074e+002	1.094514e+001	5.486260e-002
2.3299993937e+002	5.320862e-001	8.816545e-005	1.761741e+002	1.094514e+001	5.486260e-002
2.3319804077e+002	5.325901e-001	1.016504e-004	1.763409e+002	9.936806e+000	6.319402e-002
2.3339897802e+002	5.330944e-001	7.570199e-005	1.765079e+002	8.952982e+000	4.701789e-002
2.3359884978e+002	5.335992e-001	6.824155e-005	1.766750e+002	8.957656e+000	4.234418e-002
2.3379902472e+002	5.341045e-001	5.823904e-005	1.768423e+002	7.963897e+000	3.610339e-002
2.3399987565e+002	5.346102e-001	5.725927e-005	1.770097e+002	9.964538e+000	3.546244e-002
2.3419967761e+002	5.351163e-001	4.442708e-005	1.771773e+002	7.972511e+000	2.748904e-002
2.3439950370e+002	5.356229e-001	5.455345e-005	1.773451e+002	8.966277e+000	3.372276e-002
2.3459999066e+002	5.361299e-001	4.909535e-005	1.775129e+002	7.969680e+000	3.032008e-002
2.3479748789e+002	5.366374e-001	4.502045e-005	1.776810e+002	7.972223e+000	2.777722e-002
2.3499959777e+002	5.371454e-001	4.117773e-005	1.778492e+002	7.974618e+000	2.538227e-002
2.3519939353e+002	5.376538e-001	6.334138e-005	1.780175e+002	1.096099e+001	3.900720e-002
2.3539996776e+002	5.381627e-001	6.632254e-005	1.781860e+002	1.195920e+001	4.080445e-002
2.3559934947e+002	5.386720e-001	5.017346e-005	1.783546e+002	9.969160e+000	3.083966e-002
2.3579984032e+002	5.391817e-001	2.559079e-005	1.785234e+002	4.984285e+000	1.571479e-002
2.3599901007e+002	5.396920e-001	2.636572e-005	1.786923e+002	4.983825e+000	1.617535e-002
2.3619970163e+002	5.402026e-001	2.691657e-005	1.788614e+002	4.983502e+000	1.649768e-002
2.3639965222e+002	5.407138e-001	3.887833e-005	1.790307e+002	6.976193e+000	2.380675e-002
2.3659995924e+002	5.412254e-001	3.342325e-005	1.792000e+002	6.979553e+000	2.044705e-002
2.3679950891e+002	5.417374e-001	2.547035e-005	1.793696e+002	4.984433e+000	1.556704e-002
2.3699982682e+002	5.422499e-001	2.637676e-005	1.795393e+002	5.983894e+000	1.610579e-002
2.3719909501e+002	5.427629e-001	1.678544e-005	1.797091e+002	3.989760e+000	1.023959e-002
2.3739782586e+002	5.432763e-001	1.570836e-005	1.798791e+002	3.990427e+000	9.573486e-003
2.3759777814e+002	5.437902e-001	1.728056e-005	1.800493e+002	4.989478e+000	1.052171e-002
2.3779988954e+002	5.443045e-001	2.346929e-005	1.802196e+002	6.985724e+000	1.427638e-002
2.3799883000e+002	5.448193e-001	2.604502e-005	1.803900e+002	7.984172e+000	1.582823e-002
2.3819922789e+002	5.453345e-001	2.116701e-005	1.805606e+002	6.987148e+000	1.285158e-002
2.3839954892e+002	5.458503e-001	1.310005e-005	1.807314e+002	4.992054e+000	7.946197e-003
2.3859957754e+002	5.463664e-001	1.967946e-005	1.809023e+002	6.988074e+000	1.192584e-002
2.3879940688e+002	5.468831e-001	1.799530e-005	1.810733e+002	5.989105e+000	1.089493e-002
2.3899935695e+002	5.474002e-001	1.635583e-005	1.812445e+002	4.990107e+000	9.892992e-003
2.3919971926e+002	5.479177e-001	2.091931e-005	1.814159e+002	6.987359e+000	1.264131e-002
2.3939989450e+002	5.484357e-001	1.990173e-005	1.815874e+002	5.987985e+000	1.201504e-002
2.3959981301e+002	5.489542e-001	2.396499e-005	1.817591e+002	6.985546e+000	1.445443e-002
2.3979926569e+002	5.494731e-001	2.136033e-005	1.819309e+002	5.987129e+000	1.287127e-002
2.3999933661e+002	5.499925e-001	2.467082e-005	1.821029e+002	7.985148e+000	1.485206e-002
2.4019992111e+002	5.505124e-001	3.554768e-005	1.822750e+002	1.097862e+001	2.137983e-002
2.4039996743e+002	5.510327e-001	2.971549e-005	1.824473e+002	7.982145e+000	1.785523e-002
2.4059950616e+002	5.518140e-001	2.963354e-005	1.827060e+002	6.982219e+000	1.778078e-002
2.4079978886e+002	5.523355e-001	2.373690e-005	1.828786e+002	4.985771e+000	1.422922e-002
2.4099938434e+002	5.528575e-001	3.354974e-005	1.830514e+002	6.979907e+000	2.009259e-002
2.4119991437e+002	5.533799e-001	5.126156e-005	1.832244e+002	7.969329e+000	3.067103e-002
2.4139904518e+002	5.539028e-001	3.598617e-005	1.833975e+002	5.978489e+000	2.151107e-002
2.4159798815e+002	5.544261e-001	3.722924e-005	1.835708e+002	5.977767e+000	2.223312e-002
2.4179914616e+002	5.549499e-001	2.107198e-005	1.837442e+002	3.987428e+000	1.257221e-002
2.4199962494e+002	5.554742e-001	2.943731e-005	1.839178e+002	4.982453e+000	1.754665e-002
2.4219955952e+002	5.559989e-001	9.558436e-006	1.840916e+002	1.994308e+000	5.692105e-003
2.4239740317e+002	5.565241e-001	1.570026e-005	1.842655e+002	2.990659e+000	9.340772e-003
2.4259952666e+002	5.570498e-001	3.330612e-005	1.844395e+002	5.980203e+000	1.979657e-002
2.4279909043e+002	5.575759e-001	2.826798e-005	1.846137e+002	5.983214e+000	1.678614e-002
2.4299967709e+002	5.581025e-001	1.935460e-005	1.847881e+002	3.988518e+000	1.148234e-002
2.4319822469e+002	5.586296e-001	5.009592e-005	1.849626e+002	8.970308e+000	2.969193e-002
2.4339939327e+002	5.591571e-001	6.587471e-005	1.851373e+002	1.096099e+001	3.900720e-002
2.4359905895e+002	5.596851e-001	7.876259e-005	1.853121e+002	1.295341e+001	4.659467e-002
2.4379930140e+002	5.602136e-001	5.686676e-005	1.854871e+002	1.096639e+001	3.360971e-002
2.4399969360e+002	5.607426e-001	6.326040e-005	1.856622e+002	1.196265e+001	3.735325e-002
2.4419933286e+002	5.612720e-001	6.644218e-005	1.858375e+002	1.196081e+001	3.919499e-002
2.4439999947e+002	5.618019e-001	7.896239e-005	1.860129e+002	1.195346e+001	4.653686e-002
2.4459926281e+002	5.623322e-001	8.191359e-005	1.861885e+002	1.195177e+001	4.823063e-002
2.4479977598e+002	5.628630e-001	7.753205e-005	1.863643e+002	1.295439e+001	4.560774e-002
2.4499703701e+002	5.633943e-001	8.394741e-005	1.865402e+002	1.595067e+001	4.933496e-002
2.4519844593e+002	5.639261e-001	7.027271e-005	1.867163e+002	1.495874e+001	4.125955e-002
2.4539958772e+002	5.644584e-001	6.709270e-005	1.868925e+002	1.296064e+001	3.935531e-002
2.4559992550e+002	5.649911e-001	5.629415e-005	1.870689e+002	9.967010e+000	3.298995e-002
2.4579870137e+002	5.655243e-001	5.930052e-005	1.872454e+002	9.965281e+000	3.471900e-002
2.4599975153e+002	5.660579e-001	5.909550e-005	1.874221e+002	1.096543e+001	3.456635e-002
2.4619960765e+002	5.665921e-001	6.673634e-005	1.875990e+002	1.296100e+001	3.899886e-002
2.4639971696e+002	5.671267e-001	7.463969e-005	1.877760e+002	1.395642e+001	4.357624e-002
2.4659964103e+002	5.676617e-001	6.396554e-005	1.879532e+002	1.296269e+001	3.730924e-002
2.4679953639e+002	5.681973e-001	9.208525e-005	1.881305e+002	1.394634e+001	5.366003e-002
2.4699927625e+002	5.687333e-001	7.243059e-005	1.883080e+002	1.095783e+001	4.216706e-002
2.4719999075e+002	5.692698e-001	8.001203e-005	1.884856e+002	1.195346e+001	4.653686e-002
2.4739951884e+002	5.698068e-001	7.916082e-005	1.886634e+002	1.195400e+001	4.599839e-002
2.4759994433e+002	5.703443e-001	1.296120e-004	1.888413e+002	1.592476e+001	7.524336e-002
2.4779942447e+002	5.708822e-001	1.122180e-004	1.890195e+002	1.593492e+001	6.508425e-002
2.4799991520e+002	5.714206e-001	1.046178e-004	1.891977e+002	1.593938e+001	6.061913e-002
2.4819942293e+002	5.719595e-001	8.141523e-005	1.893761e+002	1.495287e+001	4.713031e-002
2.4839924563e+002	5.724989e-001	6.933389e-005	1.895547e+002	1.695990e+001	4.009876e-002
2.4859921465e+002	5.730387e-001	8.164208e-005	1.897335e+002	1.995283e+001	4.717263e-002
2.4879965729e+002	5.735790e-001	8.866423e-005	1.899124e+002	1.994882e+001	5.118175e-002
2.4899643515e+002	5.741198e-001	7.663426e-005	1.900914e+002	1.495580e+001	4.419574e-002
2.4919963670e+002	5.746611e-001	7.809587e-005	1.902706e+002	1.495500e+001	4.499624e-002
2.4939975775e+002	5.752029e-001	8.330659e-005	1.904500e+002	1.695205e+001	4.795328e-002
2.4959904662e+002	5.757451e-001	7.968649e-005	1.906296e+002	1.495417e+001	4.582626e-002
2.4979874486e+002	5.762878e-001	6.996221e-005	1.908093e+002	9.959804e+000	4.019611e-002
2.4999920607e+002	5.768310e-001	1.164448e-004	1.909891e+002	1.293316e+001	6.683922e-002
2.5019917479e+002	5.773747e-001	1.023899e-004	1.911691e+002	9.941284e+000	5.871638e-002
2.5039975433e+002	5.779189e-001	7.072413e-005	1.913493e+002	7.959481e+000	4.051919e-002
2.5059924583e+002	5.784635e-001	8.917404e-005	1.915296e+002	8.948959e+000	5.104139e-002
2.5079991787e+002	5.790086e-001	1.621390e-004	1.917101e+002	1.290728e+001	9.271766e-002
2.5099928425e+002	5.795542e-001	1.005717e-004	1.918908e+002	1.094254e+001	5.745685e-002
2.5119853799e+002	5.801003e-001	7.748983e-005	1.920716e+002	8.955772e+000	4.422844e-002
2.5139913770e+002	5.806469e-001	8.513933e-005	1.922525e+002	8.951451e+000	4.854875e-002
2.5159931208e+002	5.811939e-001	1.174169e-004	1.924337e+002	1.193311e+001	6.689127e-002
2.5179984571e+002	5.817415e-001	2.142052e-004	1.926150e+002	1.587808e+001	1.219158e-001
2.5199885588e+002	5.822895e-001	2.177744e-004	1.927964e+002	1.687617e+001	1.238306e-001
2.5219931955e+002	5.828380e-001	2.798363e-004	1.929780e+002	1.784103e+001	1.589704e-001
2.5239697126e+002	5.833870e-001	2.061530e-004	1.931598e+002	1.488300e+001	1.170019e-001
2.5259972892e+002	5.839365e-001	2.972804e-004	1.933417e+002	1.383144e+001	1.685624e-001
2.5279982622e+002	5.844864e-001	3.887707e-004	1.935238e+002	1.477977e+001	2.202313e-001
2.5299963654e+002	5.850369e-001	1.271725e-004	1.937061e+002	8.928027e+000	7.197305e-002
2.5319677793e+002	5.855878e-001	1.079620e-004	1.938885e+002	7.938957e+000	6.104342e-002
2.5339957762e+002	5.861392e-001	9.457231e-005	1.940711e+002	6.946578e+000	5.342238e-002
2.5359969923e+002	5.866911e-001	6.188163e-005	1.942538e+002	6.965077e+000	3.492305e-002
2.5379947542e+002	5.872435e-001	8.846563e-005	1.944367e+002	9.950121e+000	4.987884e-002
2.5399934403e+002	5.877964e-001	1.112658e-004	1.946197e+002	1.193732e+001	6.267504e-002
2.5419845120e+002	5.883498e-001	1.037330e-004	1.948030e+002	1.094162e+001	5.837694e-002
2.5439980249e+002	5.889036e-001	7.032092e-005	1.949863e+002	8.960463e+000	3.953669e-002
2.5459970877e+002	5.894580e-001	4.352028e-005	1.951699e+002	7.975555e+000	2.444549e-002
2.5479960916e+002	5.902904e-001	5.241306e-005	1.954455e+002	8.970601e+000	2.939908e-002
2.5499994414e+002	5.908460e-001	4.040811e-005	1.956295e+002	6.977356e+000	2.264406e-002
2.5519891006e+002	5.914020e-001	4.632891e-005	1.958136e+002	6.974062e+000	2.593757e-002
2.5539968370e+002	5.919586e-001	5.706357e-005	1.959978e+002	8.968083e+000	3.191741e-002
2.5559719919e+002	5.925156e-001	4.479923e-005	1.961823e+002	5.974966e+000	2.503403e-002
2.5579939389e+002	5.930731e-001	5.624045e-005	1.963669e+002	7.968602e+000	3.139790e-002
2.5599971593e+002	5.936312e-001	2.439295e-005	1.965516e+002	3.986395e+000	1.360528e-002
2.5619954389e+002	5.941897e-001	2.886266e-005	1.967366e+002	3.983917e+000	1.608315e-002
2.5639928552e+002	5.947487e-001	4.864477e-005	1.969217e+002	5.972919e+000	2.708087e-002
2.5659688673e+002	5.953082e-001	3.997444e-005	1.971069e+002	5.977767e+000	2.223312e-002
2.5679941952e+002	5.958682e-001	2.281744e-005	1.972923e+002	2.987321e+000	1.267876e-002
2.5699988581e+002	5.964287e-001	1.562563e-005	1.974779e+002	1.991326e+000	8.674393e-003
2.5719963836e+002	5.969896e-001	7.924414e-006	1.976636e+002	9.956050e-001	4.395015e-003
2.5739767025e+002	5.975511e-001	2.970548e-005	1.978495e+002	2.983540e+000	1.645969e-002
2.5759921719e+002	5.981131e-001	5.937906e-005	1.980356e+002	4.967129e+000	3.287078e-002
2.5779826806e+002	5.986756e-001	8.487030e-005	1.982218e+002	6.953062e+000	4.693796e-002
2.5799947248e+002	5.992385e-001	1.716146e-004	1.984082e+002	8.905177e+000	9.482316e-002
2.5819972218e+002	5.998020e-001	1.762784e-004	1.985948e+002	1.090269e+001	9.730862e-002
2.5839993133e+002	6.003659e-001	1.489082e-004	1.987815e+002	1.291788e+001	8.212256e-002
2.5859872132e+002	6.009304e-001	1.402721e-004	1.989684e+002	1.192271e+001	7.728714e-002
2.5879843215e+002	6.014953e-001	1.636876e-004	1.991555e+002	1.090990e+001	9.010386e-002
2.5899979963e+002	6.020607e-001	1.340490e-004	1.993427e+002	1.092628e+001	7.371966e-002
2.5919877795e+002	6.026267e-001	1.562793e-004	1.995301e+002	1.091414e+001	8.586439e-002
2.5939973256e+002	6.031931e-001	1.570109e-004	1.997176e+002	9.913815e+000	8.618532e-002
2.5959954659e+002	6.037601e-001	1.728356e-004	1.999053e+002	1.090522e+001	9.478264e-002
2.5979984127e+002	6.043275e-001	2.639397e-004	2.000932e+002	1.185539e+001	1.446080e-001
2.5999926614e+002	6.048954e-001	1.938911e-004	2.002812e+002	1.189387e+001	1.061298e-001
2.6019965341e+002	6.054638e-001	1.576019e-004	2.004694e+002	9.913815e+000	8.618532e-002
2.6039979303e+002	6.060328e-001	2.189230e-004	2.006578e+002	1.088039e+001	1.196066e-001
2.6059994625e+002	6.066022e-001	2.060221e-004	2.008464e+002	9.887547e+000	1.124527e-001
2.6079881311e+002	6.071721e-001	2.346841e-004	2.010351e+002	1.087202e+001	1.279770e-001
2.6099965962e+002	6.077426e-001	1.125712e-004	2.012239e+002	5.938671e+000	6.132926e-002
2.6119884734e+002	6.083135e-001	1.028870e-004	2.014130e+002	6.943999e+000	5.600064e-002
2.6139921953e+002	6.088849e-001	1.639713e-004	2.016022e+002	8.910835e+000	8.916463e-002
2.6159975909e+002	6.094569e-001	1.459323e-004	2.017915e+002	7.920719e+000	7.928089e-002
2.6179985387e+002	6.100293e-001	2.144405e-004	2.019811e+002	9.883610e+000	1.163901e-001
2.6199877476e+002	6.106023e-001	1.097199e-004	2.021708e+002	5.940504e+000	5.949590e-002
2.6219956340e+002	6.111757e-001	1.720151e-004	2.023606e+002	7.906812e+000	9.318808e-002
2.6239995412e+002	6.117496e-001	9.746249e-005	2.025507e+002	4.947250e+000	5.275016e-002
2.6259931459e+002	6.123241e-001	1.563439e-004	2.027409e+002	6.915461e+000	8.453949e-002
2.6279969882e+002	6.128991e-001	3.583387e-004	2.029313e+002	1.180642e+001	1.935819e-001
2.6299987309e+002	6.134745e-001	2.318826e-004	2.031218e+002	9.874850e+000	1.251502e-001
2.6319904795e+002	6.140505e-001	2.731736e-004	2.033125e+002	9.852703e+000	1.472972e-001
2.6339982448e+002	6.146269e-001	1.648665e-003	2.035034e+002	1.311186e+001	8.881387e-001
2.6359993949e+002	6.152039e-001	5.468328e-004	2.036944e+002	1.270570e+001	2.943035e-001
2.6379881334e+002	6.157814e-001	7.182538e-004	2.038856e+002	1.561380e+001	3.861992e-001
2.6399999084e+002	6.163594e-001	7.736705e-004	2.040770e+002	1.558439e+001	4.156062e-001
2.6419951641e+002	6.169379e-001	3.258559e-004	2.042685e+002	1.382512e+001	1.748816e-001
2.6439884029e+002	6.175169e-001	7.639901e-004	2.044602e+002	1.659036e+001	4.096367e-001
2.6459971037e+002	6.180964e-001	3.911879e-004	2.046521e+002	1.279045e+001	2.095507e-001
2.6479985805e+002	6.186764e-001	5.913250e-004	2.048441e+002	1.368354e+001	3.164628e-001
2.6499979916e+002	6.192570e-001	4.006981e-004	2.050364e+002	1.178576e+001	2.142429e-001
2.6519962304e+002	6.198380e-001	3.742459e-004	2.052287e+002	1.280009e+001	1.999120e-001
2.6539996546e+002	6.204195e-001	1.561700e-003	2.054213e+002	1.216656e+001	8.334355e-001
2.6559979956e+002	6.210016e-001	1.482419e-003	2.056140e+002	1.620962e+001	7.903844e-001
2.6579950512e+002	6.215842e-001	7.421016e-004	2.058069e+002	1.360470e+001	3.952969e-001
2.6599968704e+002	6.221672e-001	1.858799e-004	2.060000e+002	6.901080e+000	9.892028e-002
2.6619934271e+002	6.227508e-001	2.646495e-004	2.061932e+002	6.859293e+000	1.407073e-001
2.6639893577e+002	6.233349e-001	4.463658e-004	2.063866e+002	8.762901e+000	2.370988e-001
2.6659943586e+002	6.239195e-001	4.845663e-004	2.065801e+002	8.742851e+000	2.571489e-001
2.6679911384e+002	6.245046e-001	3.016714e-004	2.067739e+002	6.840060e+000	1.599405e-001
2.6699928564e+002	6.250903e-001	5.381224e-004	2.069678e+002	9.714965e+000	2.850351e-001
2.6719948130e+002	6.256764e-001	3.045108e-004	2.071618e+002	8.838856e+000	1.611435e-001
2.6739997090e+002	6.262631e-001	1.092673e-004	2.073561e+002	5.942231e+000	5.776880e-002
2.6759860817e+002	6.268502e-001	2.046695e-004	2.075505e+002	6.891894e+000	1.081059e-001
2.6779968625e+002	6.274379e-001	2.141053e-004	2.077451e+002	7.887016e+000	1.129839e-001
2.6799908257e+002	6.280261e-001	2.333950e-004	2.079398e+002	4.876952e+000	1.230478e-001
2.6819992742e+002	6.286148e-001	1.063207e-004	2.081348e+002	6.943999e+000	5.600064e-002
2.6839952899e+002	6.292041e-001	1.991440e-004	2.083299e+002	8.895206e+000	1.047938e-001
2.6859966977e+002	6.297938e-001	3.303320e-004	2.085251e+002	1.582634e+001	1.736650e-001
2.6879964059e+002	6.303841e-001	3.685616e-004	2.087206e+002	1.180642e+001	1.935819e-001
2.6899966405e+002	6.309748e-001	2.782725e-004	2.089162e+002	1.285398e+001	1.460220e-001
2.6919965898e+002	6.315661e-001	1.809942e-004	2.091119e+002	6.905113e+000	9.488682e-002
2.6939989595e+002	6.321579e-001	2.069301e-004	2.093079e+002	7.891618e+000	1.083822e-001
2.6959946507e+002	6.327503e-001	2.002663e-004	2.095040e+002	8.895206e+000	1.047938e-001
2.6979761893e+002	6.333431e-001	2.487489e-004	2.097003e+002	9.869958e+000	1.300415e-001
2.6999980913e+002	6.339365e-001	4.855347e-004	2.098968e+002	1.474641e+001	2.535914e-001
2.7019959068e+002	6.345304e-001	4.042957e-004	2.100934e+002	1.478904e+001	2.109632e-001
2.7039923389e+002	6.351248e-001	6.103562e-004	2.102902e+002	1.568181e+001	3.181884e-001
2.7059964492e+002	6.357197e-001	6.522361e-004	2.104872e+002	1.266030e+001	3.397028e-001
2.7079840587e+002	6.363151e-001	4.687402e-004	2.106843e+002	9.756095e+000	2.439046e-001
2.7099994847e+002	6.369111e-001	1.825260e-004	2.108816e+002	6.905113e+000	9.488682e-002
2.7119909519e+002	6.375075e-001	1.859458e-004	2.110791e+002	7.903426e+000	9.657417e-002
2.7139992389e+002	6.381045e-001	2.969972e-004	2.112768e+002	9.845894e+000	1.541063e-001
2.7159831015e+002	6.387020e-001	2.991429e-004	2.114746e+002	1.084493e+001	1.550745e-001
2.7179990074e+002	6.393001e-001	3.650142e-004	2.116726e+002	1.381096e+001	1.890449e-001
2.7199946587e+002	6.398986e-001	6.534082e-004	2.118708e+002	1.566191e+001	3.380908e-001
2.7219933451e+002	6.404977e-001	3.541046e-004	2.120692e+002	1.281695e+001	1.830518e-001
2.7239917123e+002	6.410973e-001	2.604151e-004	2.122677e+002	1.386551e+001	1.344938e-001
2.7259971799e+002	6.416975e-001	2.175691e-004	2.124664e+002	1.088774e+001	1.122605e-001
2.7279956209e+002	6.422981e-001	4.945186e-004	2.126653e+002	1.174508e+001	2.549212e-001
2.7299990146e+002	6.428993e-001	5.200332e-004	2.128643e+002	1.073218e+001	2.678232e-001
2.7319990551e+002	6.435010e-001	4.608066e-004	2.130636e+002	8.762901e+000	2.370988e-001
2.7339986762e+002	6.441032e-001	3.602288e-004	2.132630e+002	6.814825e+000	1.851752e-001
2.7359957062e+002	6.447060e-001	1.849828e-004	2.134625e+002	4.904999e+000	9.500134e-002
2.7379985238e+002	6.456111e-001	1.654286e-004	2.137622e+002	5.915160e+000	8.483980e-002
2.7399885499e+002	6.462151e-001	2.655610e-004	2.139622e+002	7.863935e+000	1.360653e-001
2.7419981389e+002	6.468197e-001	4.004772e-004	2.141624e+002	8.795000e+000	2.050003e-001
2.7439954062e+002	6.474248e-001	2.216724e-004	2.143628e+002	6.886634e+000	1.133658e-001
2.7459919955e+002	6.480305e-001	4.773703e-004	2.145633e+002	9.756095e+000	2.439046e-001
2.7479958112e+002	6.486366e-001	8.360990e-004	2.147640e+002	9.573208e+000	4.267920e-001
2.7499961365e+002	6.492433e-001	1.201523e-003	2.149649e+002	1.038725e+001	6.127519e-001
2.7519964926e+002	6.498506e-001	5.160000e-004	2.151659e+002	9.737097e+000	2.629034e-001
2.7539994405e+002	6.504583e-001	2.663129e-003	2.153671e+002	9.644396e+000	1.355604e+000
2.7559958562e+002	6.510666e-001	3.548783e-004	2.155685e+002	8.819526e+000	1.804737e-001
2.7579900835e+002	6.516754e-001	1.389128e-003	2.157701e+002	1.429422e+001	7.057825e-001
2.7599912459e+002	6.522847e-001	1.220032e-003	2.159719e+002	1.238071e+001	6.192901e-001
2.7619930184e+002	6.528946e-001	1.837802e-003	2.161738e+002	1.106800e+001	9.319995e-001
2.7639873625e+002	6.535050e-001	7.774065e-004	2.163759e+002	7.606124e+000	3.938757e-001
2.7659962859e+002	6.541159e-001	6.106757e-004	2.165782e+002	8.690888e+000	3.091120e-001
2.7679871590e+002	6.547274e-001	1.111033e-003	2.167806e+002	9.438142e+000	5.618580e-001
2.7699999964e+002	6.553394e-001	4.496844e-003	2.169833e+002	8.728036e+000	2.271964e+000
2.7719957446e+002	6.559519e-001	3.467063e-003	2.171861e+002	9.249953e+000	1.750047e+000
2.7739986892e+002	6.565650e-001	3.470304e-003	2.173891e+002	9.249953e+000	1.750047e+000
2.7759996138e+002	6.571786e-001	1.975612e-003	2.175922e+002	9.004645e+000	9.953554e-001
2.7779931454e+002	6.577927e-001	4.513678e-003	2.177956e+002	8.728036e+000	2.271964e+000
2.7799966186e+002	6.584073e-001	4.843922e-003	2.179991e+002	1.056408e+001	2.435917e+000
2.7819930933e+002	6.590225e-001	6.256822e-003	2.182028e+002	1.085650e+001	3.143500e+000
2.7839962999e+002	6.596383e-001	1.834523e-002	2.184066e+002	5.791747e+000	9.208253e+000
2.7859963872e+002	6.602545e-001	1.663798e-002	2.186107e+002	8.656480e+000	8.343520e+000
2.7879983629e+002	6.608713e-001	9.969349e-003	2.188149e+002	1.500529e+001	4.994706e+000
2.7899931485e+002	6.614886e-001	2.444786e-002	2.190193e+002	8.762901e+000	1.223710e+001
2.7919963040e+002	6.621065e-001	1.349469e-002	2.192239e+002	1.525169e+001	6.748312e+000
2.7939993349e+002	6.627249e-001	3.617252e-002	2.194286e+002	3.928034e+000	1.807197e+001
2.7959986014e+002	6.633439e-001	1.897831e-002	2.196336e+002	1.352719e+001	9.472812e+000
2.7979962785e+002	6.639633e-001	2.469394e-002	2.198387e+002	1.168580e+001	1.231420e+001
2.7999969111e+002	6.645833e-001	3.053546e-002	2.200440e+002	9.786993e+000	1.521301e+001
2.8019943568e+002	6.652039e-001	3.645129e-002	2.202494e+002	7.856624e+000	1.814338e+001
2.8039947388e+002	6.658250e-001	1.930529e-002	2.204551e+002	1.739989e+001	9.600109e+000
2.8059945349e+002	6.664466e-001	3.666203e-002	2.206609e+002	1.178576e+001	1.821424e+001
2.8079761134e+002	6.670688e-001	3.680263e-002	2.208669e+002	1.473296e+001	1.826704e+001
2.8099930655e+002	6.676915e-001	4.281272e-002	2.210731e+002	1.476966e+001	2.123034e+001
2.8119984599e+002	6.683147e-001	4.488007e-002	2.212794e+002	1.576524e+001	2.223476e+001
2.8139988611e+002	6.689385e-001	5.484156e-002	2.214859e+002	1.185539e+001	2.714461e+001
2.8159966697e+002	6.695628e-001	5.494118e-002	2.216927e+002	1.383144e+001	2.716856e+001
2.8179945148e+002	6.701877e-001	5.906287e-002	2.218996e+002	1.582048e+001	2.917952e+001
2.8199981096e+002	6.708131e-001	4.925040e-002	2.221066e+002	2.269094e+001	2.430906e+001
2.8219933793e+002	6.714391e-001	8.729259e-002	2.223139e+002	5.954201e+000	4.304580e+001
2.8239974802e+002	6.720656e-001	9.145912e-002	2.225213e+002	7.941643e+000	4.505836e+001
2.8259963534e+002	6.726926e-001	1.036684e-001	2.227289e+002	3.974212e+000	5.102579e+001
2.8279995138e+002	6.733202e-001	9.773715e-002	2.229367e+002	8.938422e+000	4.806158e+001
2.8299983843e+002	6.739483e-001	8.376331e-002	2.231447e+002	1.884835e+001	4.115165e+001
2.8319920950e+002	6.745769e-001	8.785562e-002	2.233528e+002	1.587808e+001	4.312192e+001
2.8339991979e+002	6.752062e-001	8.796855e-002	2.235612e+002	1.786289e+001	4.313711e+001
2.8359993708e+002	6.758359e-001	7.795082e-002	2.237697e+002	2.181090e+001	3.818910e+001
2.8379986004e+002	6.764662e-001	7.399522e-002	2.239784e+002	2.378258e+001	3.621742e+001
2.8399994889e+002	6.770970e-001	9.431728e-002	2.241872e+002	1.687883e+001	4.612117e+001
2.8419738250e+002	6.777284e-001	9.239351e-002	2.243963e+002	1.886165e+001	4.513835e+001
2.8439834845e+002	6.783604e-001	9.453693e-002	2.246055e+002	1.985751e+001	4.614249e+001
2.8459867342e+002	6.789928e-001	1.028048e-001	2.248149e+002	1.986877e+001	5.013123e+001
2.8479907552e+002	6.796259e-001	9.278610e-002	2.250245e+002	2.779640e+001	4.520360e+001
2.8499904914e+002	6.802594e-001	1.111576e-001	2.252343e+002	1.689660e+001	5.410340e+001
2.8519995078e+002	6.808936e-001	1.030926e-001	2.254443e+002	1.986877e+001	5.013123e+001
2.8539907846e+002	6.815282e-001	1.052419e-001	2.256544e+002	1.987132e+001	5.112868e+001
2.8559998867e+002	6.821635e-001	1.360819e-001	2.258647e+002	9.950121e+000	6.604988e+001
2.8579961443e+002	6.827992e-001	1.136801e-001	2.260752e+002	2.087462e+001	5.512538e+001
2.8599918941e+002	6.834355e-001	1.179291e-001	2.262859e+002	2.286748e+001	5.713252e+001
2.8619989396e+002	6.840724e-001	1.385577e-001	2.264968e+002	1.293613e+001	6.706387e+001
2.8639991166e+002	6.847098e-001	1.386868e-001	2.267078e+002	1.293613e+001	6.706387e+001
2.8659932485e+002	6.853478e-001	1.409040e-001	2.269191e+002	1.492739e+001	6.807261e+001
2.8679956352e+002	6.859863e-001	1.307420e-001	2.271305e+002	1.989561e+001	6.310439e+001
2.8699965943e+002	6.866254e-001	1.246985e-001	2.273421e+002	2.386857e+001	6.013143e+001
2.8719884114e+002	6.872650e-001	1.165797e-001	2.275539e+002	2.783590e+001	5.616410e+001
2.8739929950e+002	6.879051e-001	1.249310e-001	2.277658e+002	2.386857e+001	6.013143e+001
2.8759942361e+002	6.885459e-001	1.250587e-001	2.279780e+002	2.486311e+001	6.013689e+001
2.8779960336e+002	6.891871e-001	1.458619e-001	2.281903e+002	1.592476e+001	7.007524e+001
2.8799963894e+002	6.898290e-001	1.480790e-001	2.284028e+002	1.592581e+001	7.107419e+001
2.8819999172e+002	6.904713e-001	1.419977e-001	2.286155e+002	1.890806e+001	6.809194e+001
2.8839957683e+002	6.911143e-001	1.359084e-001	2.288284e+002	2.188869e+001	6.511131e+001
2.8859959260e+002	6.917578e-001	1.485704e-001	2.290414e+002	2.388877e+001	7.111123e+001
2.8879895745e+002	6.924018e-001	1.549637e-001	2.292547e+002	2.289769e+001	7.410231e+001
2.8899990165e+002	6.930464e-001	1.509753e-001	2.294681e+002	2.787205e+001	7.212795e+001
2.8919960831e+002	6.936916e-001	1.802997e-001	2.296817e+002	1.494251e+001	8.605749e+001
2.8939997782e+002	6.943373e-001	1.867625e-001	2.298955e+002	1.594074e+001	8.905926e+001
2.8959996638e+002	6.949835e-001	2.015987e-001	2.301095e+002	1.295534e+001	9.604466e+001
2.8979952487e+002	6.956304e-001	1.850500e-001	2.303236e+002	2.092135e+001	8.807865e+001
2.8999970625e+002	6.962777e-001	2.103821e-001	2.305380e+002	1.295712e+001	1.000429e+002
2.9019973095e+002	6.969257e-001	2.210979e-001	2.307525e+002	1.295915e+001	1.050408e+002
2.9039992248e+002	6.975742e-001	2.149925e-001	2.309672e+002	1.395472e+001	1.020453e+002
2.9059963228e+002	6.982232e-001	2.152198e-001	2.311821e+002	1.794179e+001	1.020582e+002
2.9079988806e+002	6.988728e-001	2.322592e-001	2.313972e+002	1.196400e+001	1.100360e+002
2.9099945754e+002	6.995230e-001	2.345873e-001	2.316125e+002	1.196432e+001	1.110357e+002
2.9119926413e+002	7.001737e-001	2.200413e-001	2.318280e+002	1.694608e+001	1.040539e+002
2.9139981982e+002	7.008250e-001	2.202594e-001	2.320436e+002	1.893974e+001	1.040603e+002
2.9159856327e+002	7.014769e-001	2.331691e-001	2.322594e+002	1.894301e+001	1.100570e+002
2.9179971131e+002	7.021293e-001	2.503070e-001	2.324754e+002	1.296364e+001	1.180364e+002
2.9199985082e+002	7.027823e-001	2.547836e-001	2.326916e+002	1.296424e+001	1.200358e+002
2.9219976159e+002	7.034358e-001	2.571502e-001	2.329080e+002	1.396181e+001	1.210382e+002
2.9239988963e+002	7.040899e-001	2.552869e-001	2.331246e+002	1.795049e+001	1.200495e+002
2.9259995474e+002	7.047445e-001	2.555243e-001	2.333414e+002	1.795049e+001	1.200495e+002
2.9279994623e+002	7.053998e-001	2.749015e-001	2.335583e+002	1.296673e+001	1.290333e+002
2.9299977479e+002	7.060555e-001	2.794370e-001	2.337754e+002	1.595967e+001	1.310403e+002
2.9319967723e+002	7.067119e-001	2.796967e-001	2.339927e+002	1.595967e+001	1.310403e+002
2.9339999301e+002	7.073688e-001	3.055273e-001	2.342102e+002	3.990760e+000	1.430092e+002
2.9359989789e+002	7.080263e-001	2.844924e-001	2.344279e+002	1.596028e+001	1.330397e+002
2.9379988622e+002	7.086843e-001	2.932850e-001	2.346458e+002	9.975895e+000	1.370241e+002
2.9399997548e+002	7.093429e-001	2.978365e-001	2.348639e+002	8.978616e+000	1.390214e+002
2.9419996778e+002	7.100021e-001	3.131071e-001	2.350821e+002	5.986425e+000	1.460136e+002
2.9439965279e+002	7.106618e-001	3.177047e-001	2.353006e+002	8.979913e+000	1.480201e+002
2.9459950163e+002	7.113221e-001	3.115704e-001	2.355192e+002	1.197267e+001	1.450273e+002
2.9479870952e+002	7.119830e-001	3.333184e-001	2.357380e+002	2.993606e+000	1.550064e+002
2.9499991049e+002	7.126444e-001	3.186102e-001	2.359570e+002	1.297099e+001	1.480290e+002
2.9519948236e+002	7.133064e-001	3.274986e-001	2.361762e+002	7.982614e+000	1.520174e+002
2.9539928668e+002	7.139690e-001	3.299775e-001	2.363956e+002	1.197409e+001	1.530259e+002
2.9559927483e+002	7.146321e-001	3.496885e-001	2.366151e+002	7.983684e+000	1.620163e+002
2.9579961044e+002	7.152958e-001	3.608054e-001	2.368349e+002	5.988129e+000	1.670119e+002
2.9599995336e+002	7.159601e-001	3.417259e-001	2.370548e+002	1.596655e+001	1.580335e+002
2.9619868042e+002	7.166249e-001	3.550050e-001	2.372750e+002	1.097784e+001	1.640222e+002
2.9639957451e+002	7.172903e-001	3.596668e-001	2.374953e+002	1.097811e+001	1.660219e+002
2.9659980819e+002	7.179563e-001	3.600008e-001	2.377158e+002	1.097811e+001	1.660219e+002
2.9679953706e+002	7.186229e-001	3.711772e-001	2.379365e+002	8.982609e+000	1.710174e+002
2.9699987588e+002	7.192900e-001	3.520208e-001	2.381574e+002	1.995922e+001	1.620408e+002
2.9719957576e+002	7.199577e-001	3.827378e-001	2.383784e+002	8.983102e+000	1.760169e+002
2.9739966056e+002	7.209603e-001	3.876172e-001	2.387104e+002	6.987004e+000	1.780130e+002
2.9759967111e+002	7.216294e-001	3.836388e-001	2.389319e+002	1.197747e+001	1.760225e+002
2.9779985158e+002	7.222991e-001	3.926998e-001	2.391537e+002	6.987148e+000	1.800129e+002
2.9799985950e+002	7.229694e-001	3.974428e-001	2.393756e+002	9.981843e+000	1.820182e+002
2.9819869470e+002	7.236403e-001	3.978156e-001	2.395977e+002	1.098003e+001	1.820200e+002
2.9839930176e+002	7.243117e-001	4.134694e-001	2.398200e+002	3.993005e+000	1.890070e+002
2.9859859840e+002	7.249837e-001	4.138568e-001	2.400425e+002	4.991256e+000	1.890087e+002
2.9879999554e+002	7.256562e-001	4.098616e-001	2.402652e+002	5.989396e+000	1.870106e+002
2.9899967245e+002	7.263294e-001	3.883472e-001	2.404881e+002	1.597013e+001	1.770299e+002
2.9919950111e+002	7.270031e-001	4.040592e-001	2.407112e+002	1.197845e+001	1.840216e+002
2.9939920320e+002	7.276774e-001	4.132201e-001	2.409344e+002	1.098066e+001	1.880193e+002
2.9959989640e+002	7.283523e-001	4.223864e-001	2.411579e+002	6.987950e+000	1.920120e+002
2.9979975312e+002	7.290277e-001	4.139830e-001	2.413815e+002	9.982421e+000	1.880176e+002
2.9999975220e+002	7.297037e-001	4.099556e-001	2.416054e+002	8.984009e+000	1.860160e+002
3.0019988881e+002	7.303803e-001	4.147395e-001	2.418294e+002	6.987694e+000	1.880123e+002
3.0039994331e+002	7.310575e-001	4.085163e-001	2.420536e+002	1.098035e+001	1.850196e+002
3.0059982830e+002	7.317353e-001	4.110931e-001	2.422780e+002	7.985786e+000	1.860142e+002
3.0079934146e+002	7.324136e-001	4.048505e-001	2.425026e+002	1.098014e+001	1.830199e+002
3.0099986344e+002	7.330925e-001	4.007899e-001	2.427274e+002	8.983568e+000	1.810164e+002
3.0119990584e+002	7.337720e-001	3.923100e-001	2.429524e+002	1.197760e+001	1.770224e+002
3.0139932886e+002	7.344521e-001	3.948792e-001	2.431775e+002	8.983292e+000	1.780167e+002
3.0159982628e+002	7.351327e-001	3.730708e-001	2.434029e+002	1.497050e+001	1.680295e+002
3.0179937311e+002	7.358140e-001	3.933810e-001	2.436285e+002	6.986931e+000	1.770131e+002
3.0199981592e+002	7.364958e-001	3.959739e-001	2.438542e+002	7.985148e+000	1.780149e+002
3.0219924805e+002	7.371782e-001	3.785524e-001	2.440802e+002	1.297473e+001	1.700253e+002
3.0239998115e+002	7.378612e-001	3.766836e-001	2.443063e+002	1.497067e+001	1.690293e+002
3.0259971324e+002	7.385447e-001	3.859193e-001	2.445326e+002	6.986629e+000	1.730134e+002
3.0279999773e+002	7.392289e-001	3.907375e-001	2.447591e+002	5.988670e+000	1.750113e+002
3.0299964911e+002	7.399136e-001	3.799440e-001	2.449858e+002	9.980564e+000	1.700194e+002
3.0319990591e+002	7.405989e-001	3.668858e-001	2.452128e+002	1.197583e+001	1.640242e+002
3.0339988073e+002	7.412848e-001	3.739324e-001	2.454399e+002	9.980215e+000	1.670198e+002
3.0359993157e+002	7.419713e-001	3.630662e-001	2.456672e+002	7.983684e+000	1.620163e+002
3.0379993244e+002	7.426584e-001	3.342814e-001	2.458946e+002	1.496675e+001	1.490333e+002
3.0399994801e+002	7.433460e-001	3.457706e-001	2.461223e+002	5.987129e+000	1.540129e+002
3.0419881120e+002	7.440343e-001	3.213794e-001	2.463502e+002	6.983832e+000	1.430162e+002
3.0439971634e+002	7.447231e-001	2.991929e-001	2.465783e+002	7.980137e+000	1.330199e+002
3.0459992395e+002	7.454125e-001	2.747338e-001	2.468065e+002	1.196753e+001	1.220325e+002
3.0479987716e+002	7.461025e-001	2.479688e-001	2.470350e+002	1.395800e+001	1.100420e+002
3.0499964397e+002	7.467931e-001	2.391659e-001	2.472636e+002	1.196265e+001	1.060374e+002
3.0519991386e+002	7.474842e-001	2.033636e-001	2.474925e+002	2.191943e+001	9.008057e+001
3.0539995739e+002	7.481760e-001	2.012356e-001	2.477215e+002	1.494444e+001	8.905556e+001
3.0559966896e+002	7.488683e-001	1.833309e-001	2.479508e+002	1.394305e+001	8.105695e+001
3.0579946476e+002	7.495613e-001	1.654140e-001	2.481802e+002	1.493234e+001	7.306766e+001
3.0599953623e+002	7.502548e-001	1.293938e-001	2.484098e+002	1.789623e+001	5.710377e+001
3.0619984841e+002	7.509489e-001	1.204870e-001	2.486396e+002	1.987612e+001	5.312388e+001
3.0639999137e+002	3.758359e-001	1.817643e-002	1.244395e+002	4.898709e+001	1.601291e+001
3.0659988604e+002	3.761977e-001	4.571110e-004	1.245593e+002	5.759769e+001	4.023143e-001
3.0679956696e+002	3.765598e-001	1.960704e-004	1.246792e+002	4.382760e+001	1.724003e-001
3.0699850911e+002	3.769223e-001	1.142867e-004	1.247992e+002	3.489961e+001	1.003931e-001
3.0719903085e+002	3.772851e-001	7.204460e-005	1.249193e+002	2.693677e+001	6.322543e-002
3.0739960839e+002	3.776482e-001	4.392075e-005	1.250396e+002	1.896149e+001	3.850723e-002
3.0759908649e+002	3.780117e-001	3.049130e-005	1.251599e+002	1.597329e+001	2.670734e-002
3.0779969832e+002	3.783755e-001	2.498013e-005	1.252804e+002	1.597814e+001	2.185907e-002
3.0799927270e+002	3.787397e-001	2.048527e-005	1.254009e+002	1.298209e+001	1.790857e-002
3.0819975302e+002	3.791041e-001	2.320886e-005	1.255216e+002	1.597973e+001	2.027007e-002
3.0839848032e+002	3.794690e-001	1.293604e-005	1.256424e+002	9.988713e+000	1.128717e-002
3.0859996185e+002	3.798341e-001	1.063827e-005	1.257633e+002	8.990727e+000	9.273362e-003
3.0879942451e+002	3.801996e-001	4.378478e-006	1.258843e+002	3.996187e+000	3.813042e-003
3.0899942959e+002	3.805654e-001	5.385322e-006	1.260054e+002	4.995315e+000	4.685353e-003
3.0919956394e+002	3.809316e-001	6.273292e-006	1.261267e+002	5.994547e+000	5.452661e-003
3.0939889091e+002	3.812981e-001	7.325864e-006	1.262480e+002	6.993639e+000	6.361422e-003
3.0959999579e+002	3.816649e-001	8.334698e-006	1.263695e+002	7.992770e+000	7.230488e-003
3.0979931841e+002	3.820321e-001	8.552834e-006	1.264911e+002	7.992587e+000	7.412593e-003
3.0999996326e+002	3.823996e-001	8.757110e-006	1.266128e+002	7.992418e+000	7.582341e-003
3.1019967338e+002	3.827675e-001	7.498155e-006	1.267346e+002	6.993514e+000	6.486036e-003
3.1039968307e+002	3.831357e-001	7.677241e-006	1.268565e+002	6.993365e+000	6.634566e-003
3.1059964023e+002	3.835043e-001	6.800987e-006	1.269785e+002	5.994128e+000	5.871672e-003
3.1079813036e+002	3.838731e-001	7.849298e-006	1.271006e+002	6.993230e+000	6.770225e-003
3.1099953302e+002	3.842424e-001	1.022103e-005	1.272229e+002	8.991193e+000	8.807431e-003
3.1119977816e+002	3.846119e-001	8.817367e-006	1.273452e+002	6.992409e+000	7.590601e-003
3.1139988010e+002	3.849818e-001	1.235933e-005	1.274677e+002	8.989370e+000	1.062955e-002
3.1159998044e+002	3.853521e-001	1.084199e-005	1.275903e+002	7.990684e+000	9.315612e-003
3.1179969266e+002	3.857227e-001	1.002473e-005	1.277130e+002	6.991395e+000	8.605134e-003
3.1199993279e+002	3.860936e-001	1.382510e-005	1.278358e+002	8.988144e+000	1.185593e-002
3.1219975105e+002	3.864649e-001	1.372916e-005	1.279588e+002	8.988238e+000	1.176234e-002
3.1239924974e+002	3.868365e-001	1.048175e-005	1.280818e+002	6.991028e+000	8.971524e-003
3.1259995459e+002	3.872084e-001	6.187010e-006	1.282049e+002	3.994710e+000	5.290491e-003
3.1279924468e+002	3.875807e-001	7.835049e-006	1.283282e+002	4.993307e+000	6.693288e-003
3.1299948572e+002	3.879534e-001	6.430080e-006	1.284516e+002	3.994512e+000	5.487781e-003
3.1319936890e+002	3.883264e-001	1.472522e-005	1.285751e+002	8.987445e+000	1.255524e-002
3.1339944325e+002	3.886997e-001	1.420091e-005	1.286987e+002	8.987903e+000	1.209656e-002
3.1359981022e+002	3.890734e-001	9.400212e-006	1.288224e+002	5.992000e+000	7.999561e-003
3.1379999116e+002	3.894474e-001	9.642202e-006	1.289463e+002	5.991802e+000	8.197613e-003
3.1399918535e+002	3.898218e-001	7.817143e-006	1.290702e+002	4.993360e+000	6.639601e-003
3.1419992451e+002	3.901965e-001	6.185339e-006	1.291943e+002	3.994751e+000	5.248560e-003
3.1439965974e+002	3.905715e-001	9.071147e-006	1.293185e+002	5.992310e+000	7.689916e-003
3.1459966710e+002	3.909469e-001	7.508465e-006	1.294428e+002	4.993641e+000	6.359066e-003
3.1479782272e+002	3.913227e-001	1.103026e-005	1.295672e+002	6.990667e+000	9.332771e-003
3.1499920625e+002	3.916988e-001	9.738125e-006	1.296917e+002	5.991768e+000	8.231579e-003
3.1519936813e+002	3.920752e-001	1.214131e-005	1.298163e+002	7.989747e+000	1.025312e-002
3.1539992758e+002	3.924520e-001	1.027593e-005	1.299411e+002	6.991330e+000	8.669508e-003
3.1559927381e+002	3.928292e-001	9.773976e-006	1.300660e+002	6.991762e+000	8.238110e-003
3.1579999246e+002	3.932066e-001	1.118095e-005	1.301910e+002	7.990585e+000	9.414943e-003
3.1599925941e+002	3.935845e-001	9.328574e-006	1.303161e+002	6.992152e+000	7.847608e-003
3.1619883400e+002	3.939627e-001	6.738165e-006	1.304413e+002	4.994337e+000	5.663000e-003
3.1639993984e+002	3.943412e-001	8.562140e-006	1.305666e+002	5.992811e+000	7.189028e-003
3.1659945058e+002	3.947201e-001	1.212931e-005	1.306921e+002	7.989826e+000	1.017436e-002
3.1679696275e+002	3.950993e-001	1.058275e-005	1.308176e+002	6.991131e+000	8.868541e-003
3.1699983929e+002	3.954789e-001	1.310932e-005	1.309433e+002	7.989025e+000	1.097531e-002
3.1719996240e+002	3.960489e-001	1.501805e-005	1.311320e+002	8.987445e+000	1.255524e-002
3.1739823077e+002	3.964293e-001	1.314083e-005	1.312580e+002	7.989025e+000	1.097531e-002
3.1759960907e+002	3.968101e-001	1.878619e-005	1.313841e+002	1.098432e+001	1.567531e-002
3.1779967932e+002	3.971913e-001	1.264228e-005	1.315103e+002	7.989461e+000	1.053866e-002
3.1799989228e+002	3.975728e-001	1.134542e-005	1.316366e+002	7.990551e+000	9.448526e-003
3.1819976443e+002	3.979546e-001	1.022871e-005	1.317630e+002	6.991490e+000	8.510346e-003
3.1839999965e+002	3.983368e-001	9.547137e-006	1.318896e+002	5.992064e+000	7.935653e-003
3.1859978457e+002	3.987194e-001	1.294849e-005	1.320162e+002	7.989247e+000	1.075256e-002
3.1879994336e+002	3.991023e-001	1.129502e-005	1.321430e+002	6.990629e+000	9.370502e-003
3.1899707402e+002	3.994856e-001	5.999722e-006	1.322699e+002	3.995027e+000	4.972674e-003
3.1919910259e+002	3.998692e-001	7.209083e-006	1.323969e+002	4.994031e+000	5.969282e-003
3.1939944160e+002	4.002532e-001	1.337436e-005	1.325241e+002	8.988936e+000	1.106364e-002
3.1959986585e+002	4.006375e-001	1.379698e-005	1.326513e+002	8.988598e+000	1.140230e-002
3.1979957132e+002	4.010222e-001	1.534462e-005	1.327787e+002	9.987331e+000	1.266916e-002
3.1999914370e+002	4.014072e-001	1.609466e-005	1.329062e+002	1.098672e+001	1.327567e-002
3.2019972337e+002	4.017926e-001	1.890127e-005	1.330338e+002	1.298442e+001	1.557575e-002
3.2039939548e+002	4.021783e-001	1.667250e-005	1.331615e+002	1.098627e+001	1.372594e-002
3.2059867843e+002	4.025644e-001	1.320644e-005	1.332893e+002	8.989138e+000	1.086201e-002
3.2079946728e+002	4.029508e-001	1.485022e-005	1.334173e+002	9.987798e+000	1.220228e-002
3.2099992083e+002	4.033376e-001	1.370301e-005	1.335453e+002	9.988751e+000	1.124883e-002
3.2119957887e+002	4.037248e-001	1.078973e-005	1.336735e+002	7.991151e+000	8.848819e-003
3.2139997662e+002	4.041123e-001	1.121209e-005	1.338018e+002	7.990814e+000	9.186385e-003
3.2159880087e+002	4.045002e-001	1.356664e-005	1.339303e+002	8.988895e+000	1.110487e-002
3.2179971922e+002	4.048884e-001	8.887631e-006	1.340588e+002	5.992732e+000	7.267928e-003
3.2199861252e+002	4.052770e-001	6.203152e-006	1.341875e+002	3.994932e+000	5.067812e-003
3.2219972722e+002	4.056659e-001	1.062192e-005	1.343162e+002	6.991330e+000	8.669508e-003
3.2239960065e+002	4.060552e-001	1.024876e-005	1.344451e+002	6.991643e+000	8.356922e-003
3.2259899409e+002	4.064449e-001	8.606923e-006	1.345742e+002	5.992989e+000	7.011424e-003
3.2279755530e+002	4.068349e-001	7.524582e-006	1.347033e+002	4.993876e+000	6.123844e-003
3.2299965053e+002	4.072253e-001	7.673728e-006	1.348325e+002	4.993761e+000	6.239239e-003
3.2319953015e+002	4.076160e-001	7.652251e-006	1.349619e+002	4.993784e+000	6.215813e-003
3.2339846091e+002	4.080071e-001	1.101276e-005	1.350914e+002	6.991063e+000	8.936932e-003
3.2359860886e+002	4.083986e-001	1.222105e-005	1.352210e+002	7.990092e+000	9.907963e-003
3.2379934012e+002	4.087904e-001	1.707955e-005	1.353507e+002	9.986166e+000	1.383362e-002
3.2399997927e+002	4.091825e-001	2.160326e-005	1.354806e+002	1.098252e+001	1.748083e-002
3.2419981751e+002	4.095751e-001	2.140468e-005	1.356106e+002	9.982696e+000	1.730355e-002
3.2439950259e+002	4.099680e-001	1.996462e-005	1.357406e+002	9.983876e+000	1.612394e-002
3.2459906516e+002	4.103612e-001	1.798554e-005	1.358708e+002	8.985488e+000	1.451166e-002
3.2479810370e+002	4.107548e-001	1.335218e-005	1.360012e+002	6.989237e+000	1.076291e-002
3.2499988202e+002	4.111488e-001	8.625329e-006	1.361316e+002	4.993054e+000	6.946029e-003
3.2519980688e+002	4.115431e-001	1.002382e-005	1.362622e+002	5.991935e+000	8.064506e-003
3.2539982893e+002	4.119378e-001	9.794868e-006	1.363929e+002	5.992127e+000	7.872758e-003
3.2559995989e+002	4.123329e-001	1.134830e-005	1.365237e+002	6.990887e+000	9.112614e-003
3.2579916385e+002	4.127283e-001	1.122677e-005	1.366546e+002	6.990994e+000	9.006386e-003
3.2599978621e+002	4.131241e-001	1.638529e-005	1.367856e+002	1.098687e+001	1.313208e-002
3.2619967370e+002	4.135202e-001	1.599726e-005	1.369168e+002	1.098719e+001	1.280881e-002
3.2639972705e+002	4.139168e-001	1.168677e-005	1.370481e+002	7.990652e+000	9.348488e-003
3.2659985431e+002	4.143136e-001	1.526898e-005	1.371795e+002	9.987798e+000	1.220228e-002
3.2679998855e+002	4.147109e-001	1.204939e-005	1.373110e+002	7.990380e+000	9.620099e-003
3.2699980923e+002	4.151085e-001	1.838643e-005	1.374427e+002	1.098533e+001	1.466547e-002
3.2719945714e+002	4.155064e-001	1.371636e-005	1.375744e+002	7.989070e+000	1.093003e-002
3.2739949678e+002	4.159048e-001	1.109756e-005	1.377063e+002	6.991165e+000	8.834737e-003
3.2759892509e+002	4.163035e-001	9.205555e-006	1.378383e+002	5.992679e+000	7.321498e-003
3.2779962580e+002	4.167025e-001	1.516243e-005	1.379705e+002	8.987952e+000	1.204766e-002
3.2799884035e+002	4.171020e-001	1.125825e-005	1.381027e+002	6.991063e+000	8.936932e-003
3.2819969655e+002	4.175018e-001	1.144556e-005	1.382351e+002	6.990923e+000	9.076928e-003
3.2839926484e+002	4.179019e-001	9.071482e-006	1.383676e+002	4.992813e+000	7.187268e-003
3.2859930248e+002	4.183025e-001	1.316946e-005	1.385002e+002	6.989576e+000	1.042407e-002
3.2879761341e+002	4.187033e-001	2.394169e-005	1.386329e+002	1.298107e+001	1.893252e-002
3.2899990770e+002	4.191046e-001	1.918129e-005	1.387658e+002	1.098485e+001	1.515358e-002
3.2919972263e+002	4.195062e-001	2.842780e-005	1.388988e+002	1.497756e+001	2.243700e-002
3.2939908510e+002	4.199082e-001	2.197050e-005	1.390319e+002	1.198268e+001	1.732389e-002
3.2959925086e+002	4.203106e-001	1.567391e-005	1.391651e+002	8.987653e+000	1.234716e-002
3.2979960435e+002	4.207133e-001	1.204876e-005	1.392984e+002	7.990518e+000	9.482349e-003
3.2999939027e+002	4.211165e-001	1.573767e-005	1.394319e+002	1.098763e+001	1.237366e-002
3.3019911999e+002	4.215199e-001	1.512889e-005	1.395655e+002	1.198812e+001	1.188363e-002
3.3039994642e+002	4.219238e-001	1.412919e-005	1.396992e+002	1.198891e+001	1.108775e-002
3.3059972018e+002	4.223280e-001	1.149692e-005	1.398331e+002	9.990987e+000	9.013462e-003
3.3079916996e+002	4.227326e-001	1.427579e-005	1.399670e+002	1.198882e+001	1.118135e-002
3.3099950873e+002	4.233401e-001	1.621249e-005	1.401682e+002	1.198732e+001	1.268003e-002
3.3119962831e+002	4.237457e-001	2.146729e-005	1.403024e+002	1.398323e+001	1.677382e-002
3.3139961729e+002	4.241515e-001	3.001609e-005	1.404368e+002	1.797657e+001	2.343112e-002
3.3159996028e+002	4.245578e-001	2.166522e-005	1.405713e+002	1.398310e+001	1.689609e-002
3.3179944200e+002	4.249644e-001	2.217081e-005	1.407060e+002	1.398273e+001	1.727385e-002
3.3199917906e+002	4.253714e-001	2.574584e-005	1.408407e+002	1.597996e+001	2.004005e-002
3.3219995680e+002	4.257788e-001	2.343589e-005	1.409756e+002	1.398178e+001	1.822458e-002
3.3239967373e+002	4.261865e-001	2.267425e-005	1.411106e+002	1.298238e+001	1.761543e-002
3.3259942749e+002	4.265946e-001	1.837723e-005	1.412457e+002	1.098574e+001	1.426345e-002
3.3279945467e+002	4.270031e-001	1.818123e-005	1.413810e+002	1.098590e+001	1.409783e-002
3.3299949835e+002	4.274120e-001	1.094737e-005	1.415164e+002	7.991519e+000	8.480529e-003
3.3319982074e+002	4.278212e-001	1.058507e-005	1.416519e+002	7.991808e+000	8.192029e-003
3.3339989235e+002	4.282308e-001	8.556361e-006	1.417875e+002	6.993384e+000	6.615629e-003
3.3359987650e+002	4.286408e-001	9.934026e-006	1.419232e+002	8.992327e+000	7.673469e-003
3.3379918021e+002	4.290512e-001	9.479736e-006	1.420591e+002	8.992684e+000	7.315552e-003
3.3399930391e+002	4.294619e-001	9.261450e-006	1.421951e+002	8.992860e+000	7.140265e-003
3.3419899566e+002	4.298730e-001	8.009983e-006	1.423312e+002	7.993830e+000	6.169520e-003
3.3439988797e+002	4.302845e-001	8.486175e-006	1.424675e+002	8.993470e+000	6.530046e-003
3.3459937261e+002	4.306964e-001	8.171963e-006	1.426038e+002	8.993718e+000	6.282249e-003
3.3479947357e+002	4.311086e-001	7.524747e-006	1.427403e+002	7.994221e+000	5.779166e-003
3.3499891810e+002	4.315213e-001	7.948133e-006	1.428770e+002	7.993902e+000	6.098499e-003
3.3519853895e+002	4.319342e-001	1.157888e-005	1.430137e+002	1.099112e+001	8.875827e-003
3.3539902781e+002	4.323476e-001	8.748926e-006	1.431506e+002	7.993300e+000	6.700105e-003
3.3559911926e+002	4.327614e-001	6.738448e-006	1.432876e+002	5.994844e+000	5.155507e-003
3.3579955159e+002	4.331755e-001	8.810248e-006	1.434247e+002	7.993266e+000	6.734173e-003
3.3599929773e+002	4.335900e-001	1.291351e-005	1.435619e+002	1.099014e+001	9.861096e-003
3.3619958817e+002	4.340049e-001	1.066237e-005	1.436993e+002	8.991866e+000	8.134279e-003
3.3639967995e+002	4.344202e-001	1.148787e-005	1.438368e+002	8.991244e+000	8.755676e-003
3.3659981050e+002	4.348358e-001	1.711205e-005	1.439744e+002	1.298697e+001	1.302977e-002
3.3679959490e+002	4.352518e-001	1.518275e-005	1.441121e+002	1.098845e+001	1.154968e-002
3.3699993542e+002	4.356682e-001	1.436228e-005	1.442500e+002	9.989085e+000	1.091509e-002
3.3719954039e+002	4.360850e-001	1.802347e-005	1.443880e+002	1.198632e+001	1.368445e-002
3.3739998337e+002	4.365022e-001	2.011945e-005	1.445261e+002	1.198474e+001	1.526124e-002
3.3759970587e+002	4.369197e-001	1.602766e-005	1.446644e+002	8.987854e+000	1.214586e-002
3.3779941159e+002	4.373376e-001	1.889189e-005	1.448028e+002	8.985697e+000	1.430272e-002
3.3799998928e+002	4.377559e-001	1.722227e-005	1.449413e+002	7.986974e+000	1.302622e-002
3.3819952177e+002	4.381746e-001	1.312286e-005	1.450799e+002	5.990084e+000	9.916111e-003
3.3839977275e+002	4.385937e-001	1.872879e-005	1.452186e+002	7.985861e+000	1.413863e-002
3.3859973547e+002	4.390132e-001	1.947428e-005	1.453575e+002	7.985313e+000	1.468737e-002
3.3879965608e+002	4.394330e-001	1.971149e-005	1.454965e+002	7.985148e+000	1.485206e-002
3.3899958665e+002	4.398532e-001	2.154199e-005	1.456357e+002	7.983784e+000	1.621578e-002
3.3919942965e+002	4.402738e-001	1.886750e-005	1.457749e+002	6.985811e+000	1.418899e-002
3.3939955507e+002	4.406948e-001	2.836743e-005	1.459143e+002	9.978687e+000	2.131287e-002
3.3959983388e+002	4.411162e-001	2.401008e-005	1.460538e+002	8.981978e+000	1.802190e-002
3.3979986815e+002	4.415379e-001	2.898127e-005	1.461935e+002	9.978268e+000	2.173249e-002
3.3999899487e+002	4.419601e-001	2.449390e-005	1.463332e+002	7.981650e+000	1.834995e-002
3.4019957499e+002	4.423826e-001	3.317307e-005	1.464731e+002	9.975172e+000	2.482834e-002
3.4039972968e+002	4.428055e-001	2.880501e-005	1.466132e+002	8.978462e+000	2.153848e-002
3.4059986120e+002	4.432288e-001	2.439523e-005	1.467533e+002	7.981776e+000	1.822372e-002
3.4079945039e+002	4.436525e-001	3.688624e-005	1.468936e+002	1.297247e+001	2.752843e-002
3.4099916411e+002	4.440765e-001	3.144319e-005	1.470340e+002	1.097656e+001	2.344384e-002
3.4119757535e+002	4.445010e-001	3.537343e-005	1.471745e+002	1.297365e+001	2.634902e-002
3.4139831099e+002	4.449258e-001	2.566630e-005	1.473152e+002	9.980900e+000	1.910010e-002
3.4159850302e+002	4.453511e-001	3.133178e-005	1.474560e+002	1.097671e+001	2.329392e-002
3.4179977107e+002	4.457767e-001	3.057952e-005	1.475969e+002	1.097729e+001	2.271294e-002
3.4199873406e+002	4.462027e-001	2.798213e-005	1.477380e+002	1.197924e+001	2.076388e-002
3.4219984805e+002	4.466291e-001	3.626656e-005	1.478792e+002	1.697311e+001	2.688558e-002
3.4239927221e+002	4.470558e-001	3.216881e-005	1.480205e+002	1.597617e+001	2.382502e-002
3.4259992803e+002	4.474830e-001	2.731513e-005	1.481619e+002	1.397979e+001	2.021095e-002
3.4279910829e+002	4.479106e-001	2.298355e-005	1.483035e+002	1.298301e+001	1.698970e-002
3.4299783021e+002	4.483385e-001	2.093937e-005	1.484452e+002	1.298454e+001	1.546384e-002
3.4319917040e+002	4.487668e-001	2.080985e-005	1.485870e+002	1.298465e+001	1.535353e-002
3.4339955996e+002	4.491956e-001	2.046476e-005	1.487289e+002	1.298492e+001	1.508451e-002
3.4359676215e+002	4.496247e-001	1.360936e-005	1.488710e+002	8.989978e+000	1.002184e-002
3.4379763339e+002	4.500542e-001	1.404920e-005	1.490132e+002	9.989664e+000	1.033587e-002
3.4399983631e+002	4.504841e-001	1.359578e-005	1.491556e+002	9.990007e+000	9.992742e-003
3.4419956634e+002	4.511297e-001	7.617502e-006	1.493693e+002	5.994409e+000	5.590764e-003
3.4439974068e+002	4.515605e-001	7.755734e-006	1.495120e+002	5.994313e+000	5.686786e-003
3.4459981377e+002	4.519918e-001	7.353370e-006	1.496548e+002	4.994613e+000	5.386614e-003
3.4479999464e+002	4.524235e-001	4.430683e-006	1.497977e+002	2.996757e+000	3.242542e-003
3.4499862262e+002	4.528555e-001	5.855852e-006	1.499407e+002	3.995719e+000	4.281445e-003
3.4519992418e+002	4.532880e-001	9.874377e-006	1.500839e+002	6.992787e+000	7.212661e-003
3.4539950390e+002	4.537208e-001	8.142457e-006	1.502272e+002	5.994058e+000	5.941919e-003
3.4559981599e+002	4.541540e-001	5.230157e-006	1.503707e+002	3.996187e+000	3.813042e-003
3.4579993806e+002	4.545877e-001	3.983721e-006	1.505143e+002	2.997098e+000	2.901558e-003
3.4599895767e+002	4.550217e-001	1.093280e-005	1.506580e+002	6.992045e+000	7.955350e-003
3.4619861205e+002	4.554561e-001	1.378389e-005	1.508018e+002	7.989980e+000	1.002040e-002
3.4639991743e+002	4.558909e-001	1.896820e-005	1.509458e+002	9.986224e+000	1.377606e-002
3.4659994031e+002	4.563261e-001	1.374825e-005	1.510899e+002	6.990025e+000	9.975439e-003
3.4679952594e+002	4.567617e-001	1.335891e-005	1.512341e+002	6.990316e+000	9.683700e-003
3.4699984791e+002	4.571977e-001	1.320614e-005	1.513784e+002	6.990436e+000	9.563827e-003
3.4719897874e+002	4.576341e-001	1.198265e-005	1.515229e+002	6.991330e+000	8.669508e-003
3.4739882921e+002	4.580709e-001	8.884876e-006	1.516676e+002	5.993578e+000	6.422123e-003
3.4759963092e+002	4.585081e-001	9.252267e-006	1.518123e+002	5.993319e+000	6.681303e-003
3.4779855974e+002	4.589457e-001	1.282238e-005	1.519572e+002	7.990749e+000	9.250547e-003
3.4799926624e+002	4.593837e-001	1.123034e-005	1.521022e+002	6.991906e+000	8.094261e-003
3.4819893688e+002	4.598220e-001	1.164783e-005	1.522474e+002	6.991613e+000	8.387163e-003
3.4839987560e+002	4.602608e-001	1.734584e-005	1.523926e+002	9.987522e+000	1.247818e-002
3.4859901955e+002	4.607000e-001	2.209621e-005	1.525380e+002	1.098412e+001	1.588033e-002
3.4879880305e+002	4.611396e-001	2.506824e-005	1.526836e+002	1.098200e+001	1.799912e-002
3.4899913426e+002	4.615795e-001	2.963119e-005	1.528293e+002	1.097874e+001	2.125507e-002
3.4919954635e+002	4.620199e-001	2.845800e-005	1.529751e+002	9.979606e+000	2.039406e-002
3.4939950423e+002	4.624607e-001	2.780029e-005	1.531210e+002	9.980096e+000	1.990373e-002
3.4959933423e+002	4.629019e-001	3.024555e-005	1.532671e+002	1.097837e+001	2.163378e-002
3.4979938635e+002	4.633434e-001	2.636038e-005	1.534133e+002	1.098116e+001	1.883687e-002
3.4999991164e+002	4.637854e-001	3.055040e-005	1.535596e+002	1.297819e+001	2.181021e-002
3.5019949614e+002	4.642278e-001	2.404779e-005	1.537061e+002	1.098285e+001	1.715157e-002
3.5039975340e+002	4.646706e-001	1.762017e-005	1.538527e+002	8.987445e+000	1.255524e-002
3.5059751264e+002	4.651137e-001	1.888062e-005	1.539994e+002	9.986559e+000	1.344055e-002
3.5079861632e+002	4.655573e-001	1.361616e-005	1.541463e+002	6.990316e+000	9.683700e-003
3.5099972680e+002	4.660013e-001	1.988525e-005	1.542933e+002	9.985871e+000	1.412875e-002
3.5119956209e+002	4.664457e-001	1.475150e-005	1.544405e+002	6.989529e+000	1.047117e-002
3.5139952362e+002	4.668905e-001	8.713192e-006	1.545877e+002	3.993821e+000	6.179058e-003
3.5159879562e+002	4.673357e-001	1.018878e-005	1.547351e+002	4.992781e+000	7.218606e-003
3.5179931204e+002	4.677813e-001	1.788886e-005	1.548827e+002	8.987338e+000	1.266193e-002
3.5199953636e+002	4.682273e-001	1.298586e-005	1.550303e+002	5.990817e+000	9.182773e-003
3.5219870669e+002	4.686737e-001	7.641320e-006	1.551781e+002	3.994602e+000	5.398310e-003
3.5239999183e+002	4.691205e-001	1.296219e-005	1.553261e+002	6.990851e+000	9.148583e-003
3.5259955995e+002	4.695677e-001	1.661580e-005	1.554742e+002	8.988284e+000	1.171610e-002
3.5279916837e+002	4.700153e-001	1.331769e-005	1.556224e+002	7.990618e+000	9.381598e-003
3.5299705488e+002	4.704633e-001	1.283052e-005	1.557707e+002	7.990970e+000	9.029807e-003
3.5319854251e+002	4.709118e-001	1.093912e-005	1.559192e+002	6.992309e+000	7.691357e-003
3.5339947468e+002	4.713606e-001	1.272486e-005	1.560678e+002	7.991062e+000	8.938397e-003
3.5359966976e+002	4.718099e-001	1.015149e-005	1.562165e+002	6.992876e+000	7.123984e-003
3.5379945864e+002	4.722595e-001	1.190547e-005	1.563654e+002	7.991653e+000	8.346913e-003
3.5399992508e+002	4.727096e-001	7.665483e-006	1.565144e+002	4.994631e+000	5.369144e-003
3.5419937231e+002	4.731600e-001	6.496425e-006	1.566636e+002	3.995454e+000	4.545968e-003
3.5439897695e+002	4.736109e-001	1.083205e-005	1.568129e+002	5.992427e+000	7.572668e-003
3.5459689134e+002	4.740622e-001	1.863861e-005	1.569623e+002	9.986982e+000	1.301782e-002
3.5479993266e+002	4.745139e-001	2.349588e-005	1.571118e+002	1.198361e+001	1.639467e-002
3.5499962963e+002	4.749660e-001	2.456575e-005	1.572615e+002	1.298288e+001	1.712488e-002
3.5519959809e+002	4.754185e-001	2.627146e-005	1.574114e+002	1.398170e+001	1.829651e-002
3.5539813926e+002	4.758714e-001	2.855013e-005	1.575613e+002	1.398014e+001	1.986454e-002
3.5559955553e+002	4.763247e-001	1.919422e-005	1.577114e+002	8.986658e+000	1.334220e-002
3.5579983486e+002	4.767785e-001	2.276811e-005	1.578616e+002	1.098419e+001	1.581140e-002
3.5599949105e+002	4.772326e-001	2.122356e-005	1.580120e+002	1.098528e+001	1.472476e-002
3.5619983080e+002	4.776872e-001	2.098922e-005	1.581625e+002	1.098545e+001	1.454831e-002
3.5639961729e+002	4.781422e-001	1.691921e-005	1.583132e+002	8.988284e+000	1.171610e-002
3.5659926637e+002	4.785975e-001	2.105154e-005	1.584639e+002	9.985436e+000	1.456375e-002
3.5679910757e+002	4.790533e-001	2.078937e-005	1.586149e+002	7.985631e+000	1.436870e-002
3.5699829755e+002	4.795095e-001	2.422563e-005	1.587659e+002	7.983272e+000	1.672776e-002
3.5719985626e+002	4.799662e-001	3.731350e-005	1.589171e+002	1.197426e+001	2.574040e-002
3.5739935765e+002	4.804232e-001	3.337239e-005	1.590684e+002	1.097700e+001	2.299976e-002
3.5759942887e+002	4.808806e-001	5.185857e-005	1.592199e+002	1.596429e+001	3.570617e-002
3.5779967382e+002	4.815676e-001	4.834884e-005	1.594473e+002	1.596676e+001	3.324213e-002
3.5799952367e+002	4.820261e-001	7.078772e-005	1.595991e+002	1.895138e+001	4.862363e-002
3.5819970714e+002	4.824850e-001	4.917408e-005	1.597511e+002	1.396625e+001	3.374523e-002
3.5839936142e+002	4.829443e-001	3.465572e-005	1.599031e+002	9.976240e+000	2.375953e-002
3.5859978781e+002	4.834040e-001	4.017452e-005	1.600554e+002	1.097248e+001	2.751696e-002
3.5879765956e+002	4.838641e-001	2.975561e-005	1.602077e+002	8.979639e+000	2.036130e-002
3.5899878068e+002	4.843247e-001	3.261378e-005	1.603602e+002	1.097770e+001	2.229587e-002
3.5919946105e+002	4.847857e-001	3.673635e-005	1.605128e+002	1.197491e+001	2.509032e-002
3.5939952514e+002	4.852471e-001	6.527524e-005	1.606656e+002	1.695546e+001	4.453952e-002
3.5959885019e+002	4.857089e-001	5.765300e-005	1.608185e+002	1.496070e+001	3.930121e-002
3.5979897865e+002	4.861711e-001	5.220963e-005	1.609715e+002	1.396444e+001	3.555670e-002
3.5999981679e+002	4.866337e-001	5.178114e-005	1.611247e+002	1.596477e+001	3.523136e-002
3.6019956382e+002	4.870968e-001	5.506900e-005	1.612780e+002	1.696257e+001	3.743277e-002
3.6039869933e+002	4.875602e-001	5.705274e-005	1.614315e+002	1.896126e+001	3.874433e-002
3.6059868819e+002	4.880241e-001	4.167598e-005	1.615851e+002	1.597172e+001	2.827513e-002
3.6079943643e+002	4.884885e-001	3.689567e-005	1.617388e+002	1.397499e+001	2.500812e-002
3.6099824395e+002	4.889532e-001	2.477621e-005	1.618927e+002	9.983222e+000	1.677751e-002
3.6119979472e+002	4.894183e-001	2.159051e-005	1.620467e+002	7.985394e+000	1.460638e-002
3.6139985929e+002	4.898839e-001	2.539109e-005	1.622009e+002	7.982839e+000	1.716122e-002
3.6159917214e+002	4.903499e-001	3.636542e-005	1.623552e+002	8.975445e+000	2.455514e-002
3.6179954071e+002	4.908163e-001	2.656158e-005	1.625096e+002	6.982082e+000	1.791822e-002
3.6199772484e+002	4.912831e-001	2.333937e-005	1.626641e+002	6.984270e+000	1.572958e-002
3.6219865187e+002	4.917504e-001	3.415923e-005	1.628189e+002	1.097700e+001	2.299976e-002
3.6239963252e+002	4.922181e-001	3.706554e-005	1.629737e+002	1.197507e+001	2.493290e-002
3.6259995679e+002	4.926862e-001	3.686946e-005	1.631287e+002	1.197522e+001	2.477743e-002
3.6279970367e+002	4.931547e-001	5.054021e-005	1.632838e+002	1.496607e+001	3.393235e-002
3.6299997073e+002	4.936236e-001	4.179225e-005	1.634391e+002	1.397197e+001	2.803237e-002
3.6319943447e+002	4.940930e-001	2.917574e-005	1.635945e+002	9.980449e+000	1.955119e-002
3.6339986660e+002	4.945628e-001	1.941157e-005	1.637500e+002	6.987004e+000	1.299569e-002
3.6359958739e+002	4.950330e-001	2.443301e-005	1.639057e+002	8.983658e+000	1.634191e-002
3.6379998388e+002	4.955036e-001	2.809776e-005	1.640615e+002	9.981225e+000	1.877521e-002
3.6399961124e+002	4.959747e-001	1.623114e-005	1.642175e+002	5.989164e+000	1.083551e-002
3.6419970211e+002	4.964461e-001	5.083036e-006	1.643736e+002	1.996610e+000	3.390089e-003
3.6439984180e+002	4.969181e-001	1.431074e-005	1.645299e+002	5.990465e+000	9.535363e-003
3.6459993078e+002	4.973904e-001	1.624383e-005	1.646863e+002	6.989187e+000	1.081312e-002
3.6479908697e+002	4.978631e-001	1.532956e-005	1.648428e+002	6.989805e+000	1.019482e-002
3.6499925705e+002	4.983363e-001	2.339142e-005	1.649995e+002	1.098446e+001	1.554154e-002
3.6519936303e+002	4.988099e-001	2.705790e-005	1.651563e+002	9.982039e+000	1.796053e-002
3.6539855341e+002	4.992840e-001	2.819932e-005	1.653132e+002	8.981300e+000	1.870040e-002
3.6559997594e+002	4.997584e-001	3.137612e-005	1.654703e+002	8.979213e+000	2.078735e-002
3.6579935438e+002	5.002333e-001	3.751114e-005	1.656276e+002	9.975172e+000	2.482834e-002
3.6599982525e+002	5.007086e-001	4.092156e-005	1.657849e+002	9.972940e+000	2.705995e-002
3.6619995647e+002	5.011844e-001	4.281213e-005	1.659425e+002	8.971717e+000	2.828325e-002
3.6639975275e+002	5.016606e-001	4.285280e-005	1.661001e+002	8.971717e+000	2.828325e-002
3.6659971003e+002	5.021372e-001	4.043063e-005	1.662579e+002	7.973341e+000	2.665927e-002
3.6679933817e+002	5.026142e-001	2.806790e-005	1.664159e+002	6.981510e+000	1.848992e-002
3.6699996721e+002	5.030916e-001	3.582168e-005	1.665740e+002	7.976425e+000	2.357539e-002
3.6719882036e+002	5.035695e-001	4.561268e-005	1.667322e+002	8.970009e+000	2.999067e-002
3.6739982393e+002	5.040479e-001	5.633493e-005	1.668906e+002	1.196299e+001	3.700547e-002
3.6759910943e+002	5.045266e-001	4.005685e-005	1.670491e+002	8.973712e+000	2.628770e-002
3.6779976097e+002	5.050058e-001	3.384947e-005	1.672077e+002	7.977807e+000	2.219298e-002
3.6799862199e+002	5.054854e-001	2.901959e-005	1.673665e+002	7.980992e+000	1.900827e-002
3.6819950930e+002	5.059654e-001	3.505031e-005	1.675255e+002	9.977063e+000	2.293671e-002
3.6839992574e+002	5.064459e-001	3.557642e-005	1.676846e+002	9.976741e+000	2.325890e-002
3.6859985656e+002	5.069268e-001	1.933068e-005	1.678438e+002	5.987374e+000	1.262588e-002
3.6879930279e+002	5.074082e-001	2.250823e-005	1.680032e+002	7.985313e+000	1.468737e-002
3.6899952711e+002	5.078899e-001	2.913047e-005	1.681627e+002	9.981009e+000	1.899056e-002
3.6919968203e+002	5.083721e-001	3.423310e-005	1.683223e+002	1.097770e+001	2.229587e-002
3.6939857196e+002	5.088548e-001	4.480400e-005	1.684821e+002	1.497085e+001	2.915298e-002
3.6959852617e+002	5.093378e-001	4.212688e-005	1.686421e+002	1.497261e+001	2.738504e-002
3.6979951104e+002	5.098213e-001	3.265429e-005	1.688022e+002	1.197879e+001	2.120714e-002
3.6999974552e+002	5.103053e-001	2.668600e-005	1.689624e+002	1.098269e+001	1.731464e-002
3.7019980084e+002	5.107896e-001	2.967349e-005	1.691228e+002	1.098077e+001	1.923475e-002
3.7039964640e+002	5.112745e-001	3.292307e-005	1.692833e+002	1.197868e+001	2.132093e-002
3.7059975508e+002	5.117597e-001	2.881681e-005	1.694439e+002	1.098136e+001	1.864403e-002
3.7079895599e+002	5.122454e-001	2.283284e-005	1.696048e+002	9.985242e+000	1.475849e-002
3.7099931794e+002	5.127315e-001	3.310045e-005	1.697657e+002	1.497863e+001	2.137489e-002
3.7119951218e+002	5.132180e-001	3.871521e-005	1.699268e+002	1.697502e+001	2.497696e-002
3.7139953166e+002	5.137050e-001	3.647265e-005	1.700881e+002	1.597649e+001	2.350788e-002
3.7159969672e+002	5.141925e-001	3.387080e-005	1.702494e+002	1.297819e+001	2.181021e-002
3.7179946104e+002	5.146803e-001	3.007621e-005	1.704110e+002	1.198065e+001	1.934842e-002
3.7199986724e+002	5.151686e-001	3.998940e-005	1.705726e+002	1.397430e+001	2.570132e-002
3.7219959710e+002	5.156574e-001	4.047612e-005	1.707345e+002	1.397401e+001	2.598948e-002
3.7239965506e+002	5.163913e-001	4.318645e-005	1.709775e+002	1.497231e+001	2.769036e-002
3.7259892867e+002	5.168811e-001	4.174219e-005	1.711397e+002	1.397326e+001	2.673896e-002
3.7279960585e+002	5.173714e-001	2.221130e-005	1.713020e+002	7.985786e+000	1.421450e-002
3.7299883782e+002	5.178621e-001	2.649791e-005	1.714645e+002	7.983058e+000	1.694172e-002
3.7319997810e+002	5.183533e-001	3.060828e-005	1.716271e+002	9.980449e+000	1.955119e-002
3.7339994790e+002	5.188449e-001	4.279665e-005	1.717899e+002	1.097269e+001	2.731066e-002
3.7359985506e+002	5.193369e-001	5.750827e-005	1.719528e+002	1.196334e+001	3.666411e-002
3.7379826828e+002	5.198294e-001	3.952865e-005	1.721158e+002	8.974823e+000	2.517742e-002
3.7399984281e+002	5.203223e-001	3.008725e-005	1.722790e+002	7.980854e+000	1.914565e-002
3.7419900458e+002	5.208156e-001	3.055746e-005	1.724424e+002	7.980574e+000	1.942644e-002
3.7439922401e+002	5.213094e-001	2.736564e-005	1.726059e+002	6.982619e+000	1.738081e-002
3.7459962132e+002	5.218037e-001	3.340237e-005	1.727695e+002	6.978805e+000	2.119484e-002
3.7479998400e+002	5.222984e-001	6.122483e-005	1.729333e+002	1.196119e+001	3.881226e-002
3.7499952227e+002	5.227935e-001	6.313227e-005	1.730973e+002	1.196002e+001	3.998354e-002
3.7519879212e+002	5.232891e-001	5.213907e-005	1.732613e+002	9.967010e+000	3.298995e-002
3.7539929665e+002	5.237851e-001	5.695013e-005	1.734256e+002	1.196400e+001	3.599992e-002
3.7559999759e+002	5.242816e-001	8.032168e-005	1.735899e+002	1.394927e+001	5.072572e-002
3.7579922165e+002	5.247785e-001	5.335025e-005	1.737545e+002	9.966340e+000	3.366049e-002
3.7599970511e+002	5.252758e-001	3.462798e-005	1.739191e+002	7.978173e+000	2.182728e-002
3.7619981945e+002	5.257736e-001	3.277080e-005	1.740840e+002	7.979363e+000	2.063708e-002
3.7639942817e+002	5.262719e-001	3.690134e-005	1.742489e+002	8.976784e+000	2.321625e-002
3.7659974279e+002	5.267705e-001	3.624056e-005	1.744140e+002	9.977221e+000	2.277893e-002
3.7679971207e+002	5.272697e-001	3.506875e-005	1.745793e+002	9.977978e+000	2.202153e-002
3.7699998133e+002	5.277693e-001	3.057557e-005	1.747447e+002	8.980818e+000	1.918185e-002
3.7719979423e+002	5.282693e-001	2.317661e-005	1.749103e+002	7.985474e+000	1.452629e-002
3.7739948859e+002	5.287698e-001	3.724727e-005	1.750760e+002	1.197668e+001	2.332318e-002
3.7759963725e+002	5.292707e-001	2.934063e-005	1.752418e+002	8.981645e+000	1.835488e-002
3.7779901024e+002	5.297720e-001	2.517527e-005	1.754078e+002	7.984266e+000	1.573421e-002
3.7799890795e+002	5.302739e-001	3.879485e-005	1.755740e+002	1.097578e+001	2.422333e-002
3.7819896512e+002	5.307761e-001	2.615508e-005	1.757403e+002	7.983684e+000	1.631566e-002
3.7839921672e+002	5.312788e-001	2.945196e-005	1.759068e+002	8.981645e+000	1.835488e-002
3.7859990003e+002	5.317820e-001	1.873101e-005	1.760734e+002	5.988338e+000	1.166239e-002
3.7879959662e+002	5.322856e-001	2.309330e-005	1.762401e+002	6.985635e+000	1.436486e-002
3.7899833629e+002	5.327897e-001	2.261654e-005	1.764070e+002	5.985945e+000	1.405498e-002
3.7919942256e+002	5.332942e-001	2.020773e-005	1.765740e+002	5.987454e+000	1.254615e-002
3.7939992405e+002	5.337992e-001	1.891308e-005	1.767412e+002	5.988269e+000	1.173125e-002
3.7959993019e+002	5.343046e-001	1.777637e-005	1.769086e+002	5.988984e+000	1.101575e-002
3.7979987034e+002	5.348105e-001	2.346359e-005	1.770761e+002	7.985474e+000	1.452629e-002
3.7999856604e+002	5.353168e-001	2.351628e-005	1.772437e+002	6.985455e+000	1.454514e-002
3.8019915496e+002	5.358236e-001	3.643582e-005	1.774115e+002	8.977485e+000	2.251473e-002
3.8039732930e+002	5.363308e-001	5.606288e-005	1.775795e+002	1.296539e+001	3.461009e-002
3.8059985731e+002	5.368385e-001	6.372202e-005	1.777475e+002	1.496070e+001	3.930121e-002
3.8079995000e+002	5.373466e-001	6.002939e-005	1.779158e+002	1.296301e+001	3.698873e-002
3.8099976413e+002	5.378552e-001	4.803684e-005	1.780842e+002	1.197043e+001	2.957121e-002
3.8119987708e+002	5.383642e-001	3.938674e-005	1.782527e+002	1.097578e+001	2.422333e-002
3.8139980243e+002	5.388737e-001	2.201479e-005	1.784214e+002	6.986473e+000	1.352657e-002
3.8159994236e+002	5.393837e-001	2.941839e-005	1.785903e+002	9.981942e+000	1.805847e-002
3.8179963726e+002	5.398941e-001	2.819317e-005	1.787593e+002	8.982710e+000	1.729001e-002
3.8199944915e+002	5.404049e-001	2.332531e-005	1.789284e+002	7.985709e+000	1.429118e-002
3.8219910553e+002	5.409162e-001	3.014995e-005	1.790977e+002	1.098154e+001	1.845510e-002
3.8239973885e+002	5.414280e-001	2.491084e-005	1.792671e+002	9.984766e+000	1.523378e-002
3.8259924200e+002	5.419402e-001	2.794185e-005	1.794367e+002	1.098293e+001	1.707119e-002
3.8279953445e+002	5.424529e-001	3.385015e-005	1.796065e+002	1.397934e+001	2.066134e-002
3.8299963502e+002	5.429661e-001	3.942480e-005	1.797764e+002	1.597596e+001	2.404124e-002
3.8319927549e+002	5.434797e-001	3.533143e-005	1.799465e+002	1.397848e+001	2.152474e-002
3.8339962406e+002	5.439937e-001	2.785568e-005	1.801167e+002	1.198305e+001	1.695430e-002
3.8359791995e+002	5.445082e-001	3.953678e-005	1.802870e+002	1.597596e+001	2.404124e-002
3.8379994694e+002	5.450232e-001	3.543177e-005	1.804575e+002	1.397848e+001	2.152474e-002
3.8399961826e+002	5.455386e-001	3.293228e-005	1.806282e+002	1.298001e+001	1.998740e-002
3.8419965998e+002	5.460545e-001	3.846483e-005	1.807990e+002	1.197668e+001	2.332318e-002
3.8439839969e+002	5.465709e-001	4.796005e-005	1.809700e+002	1.097095e+001	2.905315e-002
3.8459769117e+002	5.470877e-001	7.305544e-005	1.811411e+002	1.095579e+001	4.421357e-002
3.8479812477e+002	5.476050e-001	8.299660e-005	1.813123e+002	8.949817e+000	5.018257e-002
3.8499930934e+002	5.481227e-001	7.918141e-005	1.814838e+002	7.952169e+000	4.783055e-002
3.8519826812e+002	5.486409e-001	8.071244e-005	1.816553e+002	7.951291e+000	4.870934e-002
3.8539960043e+002	5.491596e-001	4.542405e-005	1.818271e+002	3.972613e+000	2.738718e-002
3.8559999060e+002	5.496787e-001	8.727886e-005	1.819989e+002	7.947427e+000	5.257268e-002
3.8579962311e+002	5.501983e-001	1.256584e-004	1.821710e+002	8.924381e+000	7.561922e-002
3.8599833270e+002	5.507183e-001	1.536622e-004	1.823432e+002	1.090762e+001	9.238419e-002
3.8619991725e+002	5.512388e-001	7.685815e-005	1.825155e+002	7.953835e+000	4.616471e-002
3.8639990029e+002	5.517598e-001	9.961203e-005	1.826880e+002	9.940225e+000	5.977530e-002
3.8659939031e+002	5.522812e-001	9.299722e-005	1.828606e+002	9.944247e+000	5.575318e-002
3.8679993591e+002	5.528031e-001	7.384347e-005	1.830334e+002	8.955772e+000	4.422844e-002
3.8699999045e+002	5.533255e-001	6.799967e-005	1.832064e+002	9.959310e+000	4.068985e-002
3.8719966660e+002	5.538483e-001	4.592532e-005	1.833795e+002	5.972545e+000	2.745499e-002
3.8739969326e+002	5.543716e-001	5.289611e-005	1.835528e+002	6.968408e+000	3.159241e-002
3.8759920710e+002	5.548953e-001	5.455953e-005	1.837262e+002	7.967445e+000	3.255514e-002
3.8779919570e+002	5.554196e-001	5.656975e-005	1.838998e+002	8.966277e+000	3.372276e-002
3.8799968712e+002	5.559442e-001	7.185166e-005	1.840735e+002	9.957208e+000	4.279229e-002
3.8819984285e+002	5.564694e-001	5.906829e-005	1.842474e+002	7.964854e+000	3.514577e-002
3.8839862151e+002	5.569950e-001	9.209223e-005	1.844214e+002	7.945257e+000	5.474339e-002
3.8859967560e+002	5.575211e-001	6.359328e-005	1.845956e+002	6.962233e+000	3.776678e-002
3.8879995489e+002	5.583111e-001	6.582733e-005	1.848571e+002	6.960962e+000	3.903822e-002
3.8899957175e+002	5.588384e-001	5.806931e-005	1.850317e+002	6.965595e+000	3.440491e-002
3.8919883367e+002	5.593661e-001	8.542929e-005	1.852065e+002	7.949433e+000	5.056740e-002
3.8939959706e+002	5.598943e-001	9.655805e-005	1.853813e+002	7.942899e+000	5.710083e-002
3.8959946445e+002	5.604229e-001	4.971773e-005	1.855564e+002	4.970627e+000	2.937348e-002
3.8979995442e+002	5.609521e-001	8.798017e-005	1.857316e+002	8.948070e+000	5.193008e-002
3.8999920730e+002	5.614817e-001	1.022711e-004	1.859069e+002	1.093969e+001	6.030836e-002
3.9019938159e+002	5.620118e-001	6.481390e-005	1.860824e+002	7.961816e+000	3.818412e-002
3.9039994286e+002	5.625423e-001	6.305802e-005	1.862581e+002	7.962885e+000	3.711463e-002
3.9059970606e+002	5.630733e-001	5.523144e-005	1.864339e+002	6.967523e+000	3.247741e-002
3.9079985420e+002	5.636048e-001	4.318505e-005	1.866099e+002	6.974630e+000	2.536990e-002
3.9099960483e+002	5.641368e-001	4.552071e-005	1.867860e+002	5.973283e+000	2.671681e-002
3.9119983932e+002	5.646692e-001	4.191697e-005	1.869623e+002	4.975421e+000	2.457852e-002
3.9139981631e+002	5.652021e-001	6.778071e-005	1.871388e+002	6.960293e+000	3.970657e-002
3.9159901938e+002	5.657355e-001	2.679231e-005	1.873154e+002	2.984320e+000	1.568038e-002
3.9179940667e+002	5.662693e-001	3.757440e-005	1.874921e+002	4.978030e+000	2.196995e-002
3.9199913279e+002	5.668036e-001	5.975719e-005	1.876690e+002	8.965093e+000	3.490740e-002
3.9219981949e+002	5.673384e-001	7.575962e-005	1.878461e+002	1.095579e+001	4.421357e-002
3.9239928293e+002	5.678737e-001	4.304114e-005	1.880233e+002	6.974905e+000	2.509528e-002
3.9259975428e+002	5.684094e-001	3.672150e-005	1.882007e+002	6.978610e+000	2.139041e-002
3.9279947884e+002	5.689457e-001	2.325176e-005	1.883783e+002	4.986469e+000	1.353147e-002
3.9299968351e+002	5.694824e-001	2.406024e-005	1.885560e+002	4.986011e+000	1.398878e-002
3.9319832694e+002	5.700195e-001	3.341573e-005	1.887338e+002	5.980590e+000	1.940981e-002
3.9339986360e+002	5.705572e-001	4.291678e-005	1.889118e+002	7.975095e+000	2.490508e-002
3.9359999764e+002	5.710953e-001	4.832550e-005	1.890900e+002	8.971983e+000	2.801740e-002
3.9379979577e+002	5.716339e-001	5.967763e-005	1.892683e+002	1.096543e+001	3.456635e-002
3.9399984574e+002	5.721730e-001	5.307653e-005	1.894468e+002	1.196929e+001	3.071391e-002
3.9419946515e+002	5.727125e-001	3.913208e-005	1.896255e+002	9.977377e+000	2.262331e-002
3.9439955517e+002	5.732526e-001	3.267561e-005	1.898043e+002	7.981127e+000	1.887286e-002
3.9459967785e+002	5.737931e-001	5.344474e-005	1.899832e+002	9.969160e+000	3.083966e-002
3.9479971624e+002	5.743341e-001	5.255117e-005	1.901624e+002	8.969705e+000	3.029548e-002
3.9499936653e+002	5.748755e-001	5.451479e-005	1.903416e+002	7.968602e+000	3.139790e-002
3.9519825841e+002	5.754175e-001	6.028013e-005	1.905211e+002	7.965314e+000	3.468575e-002
3.9539873831e+002	5.759599e-001	5.421727e-005	1.907007e+002	6.968832e+000	3.116775e-002
3.9559891351e+002	5.765028e-001	2.766760e-005	1.908804e+002	3.984110e+000	1.589023e-002
3.9579880065e+002	5.770462e-001	5.289741e-005	1.910603e+002	6.969648e+000	3.035176e-002
3.9599814135e+002	5.775901e-001	8.074746e-005	1.912404e+002	8.953712e+000	4.628808e-002
3.9619983874e+002	5.781344e-001	1.654149e-004	1.914207e+002	1.490527e+001	9.473400e-002
3.9639925197e+002	5.786792e-001	2.288286e-004	1.916011e+002	1.586907e+001	1.309279e-001
3.9659948717e+002	5.792246e-001	1.748911e-004	1.917816e+002	1.090003e+001	9.997253e-002
3.9679938249e+002	5.797704e-001	1.434612e-004	1.919623e+002	9.918071e+000	8.192917e-002
3.9699949008e+002	5.803166e-001	1.125727e-004	1.921432e+002	8.935771e+000	6.422857e-002
3.9719949066e+002	5.808634e-001	7.826276e-005	1.923242e+002	7.955389e+000	4.461092e-002
3.9739926308e+002	5.814106e-001	1.059434e-004	1.925054e+002	8.939668e+000	6.033244e-002
3.9759992175e+002	5.819584e-001	1.697434e-004	1.926868e+002	7.903426e+000	9.657417e-002
3.9779956251e+002	5.825066e-001	1.556689e-004	1.928683e+002	9.911517e+000	8.848324e-002
3.9799907907e+002	5.830553e-001	1.920043e-004	1.930500e+002	1.189097e+001	1.090338e-001
3.9819933423e+002	5.836045e-001	1.447508e-004	1.932318e+002	1.291788e+001	8.212256e-002
3.9839995404e+002	5.841541e-001	1.635799e-004	1.934138e+002	1.290728e+001	9.271766e-002
3.9859885549e+002	5.847043e-001	1.450236e-004	1.935959e+002	1.291788e+001	8.212256e-002
3.9879923904e+002	5.852549e-001	1.066013e-004	1.937783e+002	1.093969e+001	6.030836e-002
3.9899973171e+002	5.858060e-001	1.349554e-004	1.939607e+002	9.923723e+000	7.627750e-002
3.9919920918e+002	5.863576e-001	1.244587e-004	1.941434e+002	8.929721e+000	7.027850e-002
3.9939632333e+002	5.869097e-001	6.855118e-005	1.943262e+002	5.961327e+000	3.867262e-002
3.9959952829e+002	5.874623e-001	8.613866e-005	1.945091e+002	8.951451e+000	4.854875e-002
3.9979994087e+002	5.880154e-001	9.901441e-005	1.946923e+002	9.944247e+000	5.575318e-002
3.9999974669e+002	5.885690e-001	1.526337e-004	1.948755e+002	1.091414e+001	8.586439e-002
[truncated: 2 more rows]
