# Supplementary material for: Snazer: the simulations and networks analyzer
Source: BMC Syst Biol. 2010 Jan 7;4:1. doi: 10.1186/1752-0509-4-1 (PMC2880970; doi:10.1186/1752-0509-4-1)
Supplement: Additional file 2 — Example models. Some example models. (examples.zip) [file 1752-0509-4-1-S2.zip › Examples/BuddingYeastCellCycle (multirun)/BuddingYeastCellCycle_2.E.out]

1.9992553705e-001	99	1	423	24	0	40	384	17	30	3	421
3.9934872172e-001	98	7	417	23	0	41	383	17	28	1	423
5.9985163194e-001	102	3	421	19	4	44	380	15	20	8	416
7.9996051247e-001	105	3	421	23	1	45	379	9	15	8	416
9.9946192531e-001	105	0	424	24	0	45	379	20	14	16	408
1.1993398015e+000	107	6	418	24	0	48	376	17	10	9	415
1.3999351652e+000	111	2	422	27	1	48	376	14	9	3	421
1.5995107196e+000	111	1	423	28	0	49	375	11	10	4	420
1.7994917700e+000	110	1	423	31	0	49	375	14	9	9	415
1.9998413425e+000	109	0	424	33	1	49	375	23	12	22	402
2.1978023460e+000	111	2	422	34	0	53	371	17	13	9	415
2.3999465326e+000	112	5	419	37	0	54	370	19	10	1	423
2.5999347671e+000	113	0	424	45	0	57	367	19	8	7	417
2.7989363863e+000	113	2	422	49	0	57	367	10	8	8	416
2.9999286461e+000	114	1	423	52	0	58	366	18	8	14	410
3.1995498798e+000	110	1	423	57	0	59	365	15	8	2	422
3.3994174660e+000	115	2	422	61	0	59	365	14	8	17	407
3.5993321437e+000	114	1	423	69	2	60	364	12	6	2	422
3.7994881439e+000	116	1	423	71	3	61	363	11	6	8	416
3.9999920209e+000	118	1	423	73	1	62	362	11	6	6	418
4.1996640726e+000	119	2	422	76	0	62	362	18	6	4	420
4.3985900070e+000	115	4	420	79	1	64	360	21	6	11	413
4.5996312530e+000	116	1	423	87	0	68	356	12	5	6	418
4.7992067099e+000	118	1	423	87	1	69	355	10	10	9	415
4.9987443162e+000	119	2	422	82	5	69	355	14	10	9	415
5.1999197539e+000	120	1	423	89	0	70	354	13	8	6	418
5.3986770046e+000	121	0	424	89	1	74	350	14	7	7	417
5.5997658064e+000	123	1	423	90	1	74	350	14	11	3	421
5.7998290757e+000	123	1	423	93	0	78	346	4	8	14	410
5.9998164986e+000	125	6	418	95	0	78	346	14	5	6	418
6.1993138939e+000	126	5	419	96	0	82	342	8	7	6	418
6.3996730949e+000	128	1	423	98	0	82	342	11	8	4	420
6.5999409746e+000	129	2	422	104	0	85	339	13	8	4	420
6.7993688721e+000	131	2	422	106	0	86	338	16	8	9	415
6.9993473252e+000	135	1	423	99	10	89	335	20	10	7	417
7.1999404934e+000	135	2	422	112	0	92	332	14	10	0	424
7.3999558800e+000	135	2	422	119	0	93	331	13	11	4	420
7.5996081383e+000	135	1	423	114	5	93	331	8	11	7	417
7.7999759492e+000	136	0	424	118	3	94	330	8	11	5	419
7.9998817574e+000	138	0	424	122	1	96	328	15	11	2	422
8.1995174911e+000	137	1	423	124	1	98	326	8	10	5	419
8.3997829163e+000	140	0	424	128	1	98	326	11	11	4	420
8.5999256015e+000	142	1	423	130	2	100	324	11	9	7	417
8.7999864448e+000	141	2	422	130	3	103	321	12	10	3	421
8.9997145057e+000	140	1	423	142	0	105	319	10	10	8	416
9.1994000546e+000	139	0	424	147	4	107	317	9	9	11	413
9.3998913280e+000	143	0	424	162	0	108	316	10	8	8	416
9.5992864774e+000	145	2	422	168	0	110	314	11	6	6	418
9.7999270266e+000	146	3	421	176	1	113	311	12	7	6	418
9.9997490327e+000	150	1	423	178	2	113	311	8	7	2	422
1.0199872604e+001	151	2	422	180	3	114	310	7	5	5	419
1.0398823489e+001	154	1	423	184	2	115	309	9	5	5	419
1.0599928283e+001	159	0	424	193	0	117	307	8	3	7	417
1.0799936756e+001	160	1	423	194	0	119	305	12	6	8	416
1.0999944945e+001	161	3	421	197	5	120	304	11	8	15	409
1.1199669514e+001	164	2	422	205	0	121	303	11	9	7	417
1.1399789334e+001	168	0	424	209	0	123	301	4	7	8	416
1.1599805470e+001	167	1	423	217	2	122	302	8	6	5	419
1.1799150010e+001	165	1	423	219	0	125	299	11	5	6	418
1.1999877991e+001	166	1	423	226	3	126	298	10	5	6	418
1.2199068060e+001	166	3	421	225	6	129	295	7	2	2	422
1.2399802622e+001	167	2	422	240	0	130	294	8	0	9	415
1.2599956425e+001	167	2	422	238	0	135	289	6	3	3	421
1.2799815445e+001	171	3	421	237	3	135	289	13	3	8	416
1.2999293955e+001	169	0	424	240	7	138	286	10	2	12	412
1.3199680875e+001	170	0	424	250	1	139	285	10	4	1	423
1.3399995642e+001	173	1	423	251	0	140	284	7	5	8	416
1.3599815457e+001	174	0	424	245	6	139	285	7	5	3	421
1.3799641310e+001	175	0	424	251	4	139	285	7	6	5	419
1.3999521830e+001	176	2	422	258	1	141	283	6	8	3	421
1.4199789133e+001	175	2	422	260	3	142	282	12	8	10	414
1.4399178630e+001	177	0	424	266	2	144	280	10	7	3	421
1.4599833512e+001	176	0	424	270	0	144	280	5	9	5	419
1.4799872773e+001	176	2	422	267	7	149	275	8	7	6	418
1.4999529387e+001	177	3	421	267	10	152	272	11	5	8	416
1.5199950898e+001	180	3	421	273	9	156	268	9	6	4	420
1.5399311999e+001	182	1	423	261	20	159	265	6	4	3	421
1.5599448155e+001	179	3	421	246	31	164	260	4	4	11	413
1.5799590640e+001	175	6	418	248	39	167	257	8	4	0	424
1.5999708484e+001	171	7	417	252	41	171	253	8	3	6	418
1.6199966370e+001	170	3	421	264	34	173	251	7	3	5	419
1.6399943195e+001	167	1	423	268	33	174	250	10	1	7	417
1.6599870418e+001	167	3	421	271	34	176	248	7	2	4	420
1.6799901092e+001	170	0	424	269	36	173	251	8	5	2	422
1.6999739858e+001	162	5	419	268	42	174	250	8	5	4	420
1.7199870327e+001	155	0	424	280	33	177	247	9	4	8	416
1.7399909563e+001	149	1	423	268	44	177	247	7	4	4	420
1.7599661272e+001	145	5	419	262	44	177	247	12	7	18	406
1.7799809382e+001	136	4	420	256	55	178	246	13	8	21	403
1.7999896786e+001	129	8	416	234	71	179	245	14	10	3	421
1.8199759446e+001	127	11	413	228	78	179	245	17	10	9	415
1.8399752478e+001	125	12	412	205	96	178	246	16	10	2	422
1.8599731448e+001	119	13	411	211	92	178	246	15	8	6	418
1.8799855856e+001	118	8	416	217	86	180	244	7	8	8	416
1.8999434301e+001	111	13	411	210	93	182	242	9	8	15	409
1.9199934122e+001	107	9	415	205	92	183	241	10	7	7	417
1.9399799380e+001	103	23	401	190	100	183	241	14	10	11	413
1.9599833148e+001	99	13	411	187	95	184	240	16	12	13	411
1.9799924902e+001	90	15	409	183	102	185	239	24	15	9	415
1.9999988179e+001	86	39	385	170	110	183	241	15	18	17	407
2.0199609112e+001	79	49	375	171	103	184	240	24	17	37	387
2.0399248919e+001	74	156	268	160	106	183	241	39	17	21	403
2.0599798946e+001	60	348	76	154	108	182	242	54	14	5	419
2.0798854929e+001	49	424	0	167	91	181	243	90	10	11	413
2.0999353151e+001	38	424	0	173	82	178	246	117	10	10	414
2.1199119329e+001	25	423	1	174	80	178	246	152	9	4	420
2.1398714023e+001	19	423	1	181	68	178	246	168	10	11	413
2.1599773357e+001	16	424	0	184	63	177	247	174	8	1	423
2.1799827163e+001	14	424	0	165	74	176	248	176	8	7	417
2.1999324311e+001	11	424	0	157	77	174	250	185	8	4	420
2.2199655849e+001	11	424	0	154	77	174	250	195	9	13	411
2.2399977629e+001	10	424	0	157	70	173	251	207	6	1	423
2.2599277469e+001	9	424	0	157	69	172	252	244	3	1	423
2.2799972789e+001	5	424	0	150	72	172	252	272	2	7	417
2.2999986381e+001	6	424	0	128	92	172	252	300	4	9	415
2.3199781945e+001	9	423	1	124	93	172	252	311	6	6	418
2.3398633541e+001	10	424	0	128	83	172	252	297	8	10	414
2.3599768698e+001	11	424	0	128	78	172	252	301	7	4	420
2.3799857347e+001	8	424	0	130	72	170	254	307	8	6	418
2.3999735164e+001	11	424	0	127	70	170	254	301	7	6	418
2.4199497808e+001	10	423	1	123	69	169	255	287	9	7	417
2.4399753935e+001	10	424	0	123	63	169	255	253	8	3	421
2.4599778571e+001	7	424	0	131	53	169	255	254	9	8	416
2.4799747494e+001	8	424	0	130	50	169	255	232	8	8	416
2.4999552036e+001	8	422	2	137	42	169	255	228	7	5	419
2.5199402138e+001	11	424	0	120	54	168	256	235	6	3	421
2.5399377941e+001	10	423	1	121	50	167	257	247	8	8	416
2.5599533329e+001	9	424	0	122	46	166	258	248	8	15	409
2.5799390120e+001	12	424	0	115	52	165	259	255	12	3	421
2.5998981399e+001	14	424	0	112	51	163	261	234	8	5	419
2.6199535171e+001	12	424	0	108	54	163	261	244	9	5	419
2.6399979959e+001	7	423	1	115	45	163	261	226	6	4	420
2.6599829738e+001	8	424	0	107	52	162	262	238	5	9	415
2.6799683932e+001	6	423	1	97	62	162	262	259	6	1	423
2.6999456115e+001	2	424	0	90	65	162	262	280	6	0	424
2.7196451037e+001	2	423	1	89	63	162	262	269	8	1	423
2.7399612922e+001	6	423	1	79	70	160	264	247	9	0	424
2.7599710142e+001	7	424	0	71	74	160	264	225	8	0	424
2.7799391213e+001	6	424	0	50	93	159	265	225	10	6	418
2.7999154431e+001	7	424	0	56	84	159	265	233	9	10	414
2.8199668885e+001	8	423	1	44	92	159	265	224	8	11	413
2.8399470264e+001	4	424	0	45	88	159	265	235	9	13	411
2.8599403889e+001	6	424	0	51	80	157	267	239	12	14	410
2.8799906545e+001	3	424	0	58	73	157	267	182	16	12	412
2.8999945713e+001	3	424	0	64	66	155	269	148	18	17	407
2.9199542188e+001	5	423	1	56	71	155	269	132	15	16	408
2.9399993732e+001	3	422	2	61	64	154	270	134	14	7	417
2.9599126058e+001	2	423	1	65	58	153	271	130	12	3	421
2.9799740438e+001	5	424	0	66	56	152	272	144	9	8	416
2.9998380489e+001	7	424	0	68	52	152	272	171	8	6	418
3.0197236129e+001	7	424	0	59	59	152	272	180	8	10	414
3.0398481734e+001	7	423	1	66	49	152	272	184	9	7	417
3.0599308890e+001	6	424	0	71	44	152	272	181	9	6	418
3.0799270932e+001	4	423	1	67	47	151	273	174	9	3	421
3.0999380425e+001	5	424	0	81	30	151	273	176	9	3	421
3.1199328841e+001	7	424	0	79	31	150	274	205	7	3	421
3.1399807048e+001	6	424	0	86	24	150	274	208	6	4	420
3.1599434512e+001	7	424	0	74	34	150	274	244	3	4	420
3.1799176025e+001	9	423	1	89	14	149	275	261	3	6	418
3.1999906541e+001	7	424	0	89	12	149	275	285	2	2	422
3.2199365334e+001	5	424	0	89	10	148	276	326	2	4	420
3.2397485941e+001	8	424	0	87	11	148	276	356	2	0	424
3.2599724422e+001	8	423	1	78	19	148	276	391	4	8	416
3.2799275741e+001	9	424	0	74	23	145	279	417	3	6	418
3.2999350656e+001	9	424	0	74	23	145	279	423	5	10	414
3.3199573021e+001	9	423	1	77	20	145	279	385	8	7	417
3.3399951387e+001	10	424	0	81	12	143	281	337	9	11	413
3.3598903236e+001	8	423	1	83	10	142	282	306	11	2	422
3.3799677668e+001	6	424	0	95	0	142	282	233	17	5	419
3.3999923215e+001	4	423	1	91	3	140	284	191	15	4	420
3.4199043594e+001	9	424	0	87	3	140	284	166	14	14	410
3.4399293415e+001	8	421	3	79	9	140	284	179	11	4	420
3.4599882389e+001	6	423	1	86	1	140	284	178	10	5	419
3.4798718475e+001	7	422	2	81	2	139	285	195	11	6	418
3.4997074569e+001	8	424	0	77	7	139	285	191	10	4	420
3.5197478290e+001	8	423	1	78	4	138	286	190	10	7	417
3.5399897817e+001	12	424	0	78	4	138	286	199	10	4	420
3.5598078172e+001	15	423	1	82	1	137	287	203	11	10	414
3.5799194569e+001	13	424	0	79	2	137	287	221	11	8	416
3.5999133388e+001	10	424	0	78	3	137	287	185	11	3	421
3.6199897034e+001	8	423	1	71	9	136	288	193	10	8	416
3.6399330441e+001	9	423	1	78	1	134	290	223	7	5	419
3.6599980296e+001	8	423	1	72	7	133	291	230	7	4	420
3.6799821833e+001	7	424	0	70	6	133	291	235	8	7	417
3.6999049332e+001	7	424	0	74	0	133	291	232	9	5	419
3.7199779534e+001	9	423	1	71	2	132	292	234	10	5	419
3.7399634102e+001	11	424	0	69	1	132	292	202	14	10	414
3.7599502692e+001	10	420	4	50	19	132	292	176	15	9	415
3.7799342389e+001	8	424	0	52	16	131	293	149	14	8	416
3.7999655217e+001	11	423	1	55	12	129	295	131	12	3	421
3.8199807018e+001	11	422	2	55	11	126	298	154	11	5	419
3.8395215955e+001	11	424	0	51	12	126	298	168	9	5	419
3.8599908610e+001	12	424	0	38	26	124	300	181	8	4	420
3.8799627297e+001	9	424	0	35	28	124	300	187	9	8	416
3.8999585326e+001	5	423	1	42	18	124	300	192	8	2	422
3.9199901289e+001	5	424	0	55	2	124	300	211	7	8	416
3.9399432029e+001	9	422	2	55	0	123	301	229	6	9	415
3.9599758472e+001	9	424	0	46	7	123	301	234	6	4	420
3.9798662785e+001	12	424	0	48	3	123	301	258	6	9	415
3.9999535546e+001	10	423	1	43	7	123	301	271	10	11	413
4.0199355576e+001	9	424	0	50	0	121	303	250	11	7	417
4.0399844053e+001	9	424	0	50	0	120	304	256	9	15	409
4.0599895117e+001	10	424	0	49	0	119	305	228	13	4	420
4.0799780249e+001	11	423	1	47	2	119	305	202	14	1	423
4.0999755673e+001	11	423	1	48	0	119	305	190	9	5	419
4.1198765033e+001	11	423	1	46	2	118	306	177	11	15	409
4.1399187717e+001	13	424	0	42	5	117	307	189	8	1	423
4.1599950711e+001	17	424	0	44	0	116	308	181	9	4	420
4.1799342374e+001	15	424	0	37	4	115	309	175	11	10	414
4.1999654942e+001	16	424	0	40	0	114	310	183	11	12	412
4.2198206399e+001	13	423	1	38	2	113	311	191	10	2	422
4.2398856153e+001	14	421	3	39	2	112	312	195	8	15	409
4.2599781529e+001	15	423	1	37	4	112	312	192	11	5	419
4.2799765361e+001	17	424	0	41	0	111	313	205	10	3	421
4.2997795510e+001	12	423	1	39	0	111	313	186	10	10	414
4.3198366353e+001	12	424	0	39	0	110	314	197	8	7	417
4.3399934089e+001	10	424	0	37	2	107	317	218	5	3	421
4.3599641594e+001	9	424	0	31	8	105	319	247	4	6	418
4.3799945950e+001	7	424	0	29	8	104	320	253	7	9	415
4.3999209532e+001	7	424	0	37	1	103	321	287	5	3	421
4.4198994693e+001	6	424	0	33	3	103	321	317	4	5	419
4.4398828737e+001	7	423	1	35	1	103	321	316	5	9	415
4.4599539009e+001	7	423	1	34	0	103	321	329	3	5	419
4.4798223526e+001	7	424	0	33	0	102	322	330	6	5	419
4.4998893708e+001	7	424	0	32	1	101	323	351	3	3	421
4.5199083168e+001	4	424	0	31	2	101	323	372	4	9	415
4.5399983558e+001	3	424	0	30	2	101	323	379	2	13	411
4.5599951735e+001	3	424	0	30	2	101	323	397	7	14	410
4.5799659518e+001	4	424	0	31	0	100	324	356	7	7	417
4.5999869390e+001	3	424	0	30	1	99	325	331	7	14	410
4.6199775736e+001	7	423	1	28	3	99	325	316	5	12	412
4.6398861863e+001	9	423	1	27	3	99	325	324	7	7	417
4.6599785917e+001	8	424	0	30	1	99	325	302	8	14	410
4.6799405930e+001	10	424	0	26	4	99	325	296	5	4	420
4.6998785489e+001	10	424	0	30	0	99	325	293	2	9	415
4.7199454285e+001	12	424	0	27	2	99	325	311	2	2	422
4.7399740978e+001	10	424	0	29	0	99	325	348	1	5	419
4.7599313012e+001	9	424	0	28	1	98	326	378	5	3	421
4.7799203382e+001	12	423	1	28	0	98	326	353	6	9	415
4.7999730227e+001	9	424	0	24	4	98	326	332	7	4	420
4.8196089485e+001	11	423	1	26	0	97	327	302	9	9	415
4.8399762889e+001	11	424	0	26	0	97	327	277	8	8	416
4.8597917113e+001	9	424	0	24	2	97	327	271	7	11	413
4.8799666242e+001	9	424	0	26	0	96	328	288	7	12	412
4.8999822939e+001	9	424	0	25	3	96	328	279	8	3	421
4.9198888947e+001	12	424	0	27	0	96	328	299	6	3	421
4.9399848566e+001	13	423	1	26	0	96	328	294	7	7	417
4.9598942352e+001	17	424	0	22	3	96	328	265	9	9	415
4.9798543273e+001	11	424	0	15	10	95	329	238	7	1	423
4.9999491926e+001	7	424	0	23	2	95	329	246	7	7	417
5.0199763273e+001	8	423	1	23	0	95	329	238	7	14	410
5.0399411714e+001	10	424	0	23	0	94	330	232	12	5	419
5.0599295987e+001	7	423	1	21	0	94	330	220	11	7	417
5.0798347465e+001	12	424	0	22	0	93	331	206	9	12	412
5.0999249223e+001	14	424	0	21	0	93	331	192	10	3	421
5.1196698024e+001	15	423	1	21	0	92	332	216	7	5	419
5.1399164280e+001	16	422	2	17	4	91	333	225	5	11	413
5.1599809834e+001	19	423	1	17	4	91	333	246	5	1	423
5.1799889505e+001	15	423	1	20	0	90	334	262	6	15	409
5.1998367992e+001	19	423	1	18	1	89	335	269	9	7	417
5.2199802332e+001	16	423	1	19	0	88	336	290	5	9	415
5.2399758427e+001	13	424	0	19	0	88	336	308	3	6	418
5.2599107610e+001	15	423	1	19	1	88	336	340	6	8	416
5.2799777946e+001	15	423	1	20	1	88	336	318	10	27	397
5.2999624052e+001	15	423	1	18	2	88	336	297	8	20	404
5.3199691759e+001	12	424	0	17	2	88	336	264	8	10	414
5.3399975160e+001	13	421	3	19	1	88	336	259	10	15	409
5.3598090100e+001	12	422	2	19	0	87	337	246	11	28	396
5.3799190159e+001	9	424	0	15	3	85	339	227	12	21	403
5.3999459578e+001	8	423	1	15	3	84	340	206	13	12	412
5.4198456342e+001	12	423	1	17	2	84	340	186	11	3	421
5.4399660574e+001	15	424	0	16	3	83	341	192	7	13	411
5.4599666139e+001	17	420	4	17	2	83	341	193	7	5	419
5.4799952531e+001	20	424	0	14	4	83	341	200	8	8	416
5.4999725707e+001	19	424	0	17	1	83	341	204	7	9	415
5.5199993705e+001	13	424	0	16	2	83	341	222	5	7	417
5.5398881443e+001	15	422	2	17	0	83	341	255	4	10	414
5.5599909403e+001	9	423	1	18	0	82	342	274	6	8	416
5.5799436204e+001	9	424	0	16	2	81	343	286	6	8	416
5.5999286415e+001	11	422	2	17	1	80	344	282	10	7	417
5.6199987343e+001	16	422	2	18	0	80	344	253	10	13	411
5.6399506660e+001	16	422	2	16	2	80	344	235	11	18	406
5.6599311517e+001	16	422	2	11	7	80	344	225	10	10	414
5.6799050534e+001	17	424	0	16	2	80	344	209	12	7	417
5.6999921109e+001	19	422	2	19	0	80	344	192	12	4	420
5.7196981377e+001	13	424	0	18	1	79	345	194	11	5	419
5.7399899368e+001	12	423	1	18	0	79	345	172	8	8	416
5.7599874994e+001	8	423	1	18	0	79	345	178	9	11	413
5.7798987005e+001	10	424	0	16	1	79	345	181	9	5	419
5.7999959704e+001	10	424	0	16	1	79	345	199	10	10	414
5.8197911471e+001	14	423	1	14	3	79	345	191	10	6	418
5.8399198874e+001	15	424	0	18	0	79	345	193	11	7	417
5.8599699899e+001	14	424	0	17	0	79	345	208	11	5	419
5.8799564335e+001	16	424	0	16	0	79	345	208	9	8	416
5.8998488505e+001	16	423	1	16	0	79	345	218	8	11	413
5.9198438975e+001	19	423	1	15	0	79	345	226	10	27	397
5.9398354882e+001	19	423	1	15	0	79	345	182	10	23	401
5.9599948181e+001	18	421	3	14	1	79	345	186	14	16	408
5.9799320213e+001	15	423	1	14	1	79	345	174	13	11	413
5.9998859306e+001	12	423	1	13	2	77	347	193	10	8	416
6.0199358831e+001	11	423	1	16	0	75	349	211	10	6	418
6.0399871983e+001	10	420	4	16	0	73	351	224	10	5	419
6.0597853459e+001	9	423	1	14	2	72	352	236	8	6	418
6.0799953785e+001	10	423	1	17	0	71	353	237	6	15	409
6.0999615120e+001	10	423	1	18	0	71	353	274	6	17	407
6.1199015583e+001	10	424	0	19	0	71	353	265	8	15	409
6.1399857945e+001	10	424	0	17	1	71	353	253	8	8	416
6.1598965027e+001	13	423	1	19	0	71	353	273	9	18	406
6.1799137181e+001	12	422	2	18	1	70	354	262	6	11	413
6.1999982528e+001	12	424	0	21	0	70	354	280	7	9	415
6.2198350455e+001	10	424	0	18	1	70	354	281	7	8	416
6.2399849778e+001	10	424	0	18	1	70	354	267	7	10	414
6.2599994714e+001	11	423	1	12	8	70	354	264	6	5	419
6.2799648824e+001	8	423	1	19	0	69	355	258	8	3	421
6.2999273831e+001	8	423	1	18	1	67	357	232	9	15	409
6.3199798599e+001	10	423	1	18	0	66	358	240	8	13	411
6.3398808593e+001	9	424	0	17	1	65	359	230	7	18	406
6.3598700158e+001	7	422	2	15	1	65	359	242	8	30	394
6.3799795286e+001	8	423	1	15	1	65	359	232	9	20	404
6.3999999258e+001	8	423	1	16	0	65	359	234	8	10	414
6.4199150502e+001	9	423	1	16	1	65	359	256	7	5	419
6.4396690753e+001	9	423	1	17	0	64	360	248	6	7	417
6.4598035459e+001	7	424	0	17	0	64	360	242	5	9	415
6.4799184184e+001	6	423	1	18	0	64	360	251	6	10	414
6.4999893498e+001	6	421	3	15	2	64	360	236	11	18	406
6.5198771633e+001	7	423	1	17	0	64	360	204	12	10	414
6.5398778138e+001	10	423	1	17	0	64	360	193	10	7	417
6.5599563704e+001	11	423	1	17	1	64	360	177	9	12	412
6.5798792839e+001	7	423	1	18	0	64	360	165	12	17	407
6.5999884436e+001	5	424	0	18	0	64	360	167	12	13	411
6.6199574351e+001	7	424	0	14	2	64	360	167	10	6	418
6.6399356554e+001	7	424	0	16	0	64	360	177	8	6	418
6.6598919774e+001	5	422	2	15	1	64	360	191	10	7	417
6.6799497854e+001	6	423	1	15	1	63	361	194	11	9	415
6.6999850412e+001	6	423	1	16	0	63	361	174	11	5	419
6.7198732898e+001	6	424	0	11	4	63	361	186	10	10	414
6.7399322992e+001	9	424	0	15	0	63	361	179	8	5	419
6.7599181640e+001	9	422	2	16	0	63	361	195	7	4	420
6.7798463117e+001	8	423	1	16	0	63	361	211	7	7	417
6.7998642918e+001	9	424	0	14	1	63	361	219	5	14	410
6.8199227394e+001	10	424	0	14	0	63	361	252	8	24	400
6.8399683349e+001	12	424	0	13	1	61	363	242	8	13	411
6.8599913254e+001	11	423	1	13	1	61	363	247	11	7	417
6.8799378972e+001	10	423	1	10	4	61	363	232	13	14	410
6.8999801934e+001	10	422	2	14	2	61	363	212	9	9	415
6.9199054590e+001	10	424	0	15	0	61	363	211	9	14	410
6.9399686361e+001	7	424	0	10	4	61	363	210	9	7	417
6.9598340495e+001	6	423	1	13	3	61	363	198	7	3	421
6.9799972051e+001	8	424	0	16	0	61	363	203	8	6	418
6.9996558890e+001	11	424	0	14	1	61	363	218	10	19	405
7.0199906217e+001	8	424	0	14	0	60	364	227	5	22	402
7.0399878984e+001	11	424	0	14	1	60	364	224	8	10	414
7.0598269334e+001	13	424	0	14	0	60	364	235	7	5	419
7.0798360187e+001	10	424	0	15	0	60	364	259	5	8	416
7.0999165216e+001	7	422	2	15	0	59	365	285	6	10	414
7.1199737388e+001	10	423	1	15	0	59	365	278	8	11	413
7.1399564925e+001	10	424	0	15	1	57	367	258	8	17	407
7.1599796970e+001	12	423	1	14	2	56	368	283	5	5	419
7.1799498743e+001	13	424	0	14	2	56	368	306	6	3	421
7.1999740823e+001	13	423	1	15	1	56	368	299	9	5	419
7.2199186876e+001	13	423	1	16	0	56	368	266	9	6	418
7.2399896248e+001	16	423	1	16	0	56	368	249	8	6	418
7.2599829931e+001	14	424	0	16	0	56	368	231	10	3	421
7.2799099021e+001	11	422	2	17	0	55	369	243	7	9	415
7.2999795259e+001	11	424	0	16	2	55	369	267	4	12	412
7.3199876476e+001	8	423	1	18	0	55	369	279	4	15	409
7.3399252330e+001	7	423	1	17	0	55	369	277	6	13	411
7.3599913770e+001	9	424	0	16	1	55	369	274	10	17	407
7.3798671350e+001	10	420	4	16	0	55	369	236	9	5	419
7.3996586309e+001	7	424	0	15	0	55	369	239	10	9	415
7.4199668177e+001	9	424	0	13	2	55	369	209	11	7	417
7.4399219072e+001	7	423	1	17	0	55	369	223	8	11	413
7.4599193366e+001	7	424	0	17	0	54	370	205	8	6	418
7.4799396117e+001	9	422	2	17	0	53	371	218	7	4	420
7.4999982515e+001	7	424	0	16	1	53	371	251	6	11	413
7.5199881378e+001	7	424	0	14	1	52	372	256	6	12	412
7.5399279659e+001	9	423	1	14	0	52	372	244	11	20	404
7.5599267757e+001	6	424	0	14	0	51	373	229	13	15	409
7.5799981492e+001	6	423	1	14	0	50	374	189	11	13	411
7.5998512949e+001	4	424	0	15	0	50	374	184	11	16	408
7.6199913812e+001	5	423	1	13	0	50	374	189	13	17	407
7.6399529182e+001	6	421	3	11	2	50	374	161	12	7	417
7.6599121561e+001	8	424	0	14	0	50	374	161	12	4	420
7.6799580156e+001	10	422	2	14	0	50	374	135	17	16	408
7.6999815189e+001	8	423	1	12	2	50	374	134	17	14	410
7.7199828182e+001	10	422	2	15	0	50	374	154	14	14	410
7.7399127606e+001	11	420	4	14	1	49	375	151	13	10	414
7.7599147408e+001	11	423	1	16	0	48	376	169	14	12	412
7.7798533589e+001	12	421	3	15	0	48	376	156	15	13	411
7.7999769758e+001	13	423	1	16	0	48	376	130	16	9	415
7.8199703685e+001	15	424	0	15	1	48	376	129	15	13	411
7.8399746128e+001	14	423	1	16	0	48	376	146	15	15	409
7.8599859677e+001	10	423	1	13	4	48	376	153	14	24	400
7.8799747601e+001	8	424	0	15	2	48	376	144	16	17	407
7.8999330240e+001	8	422	2	15	1	48	376	143	14	5	419
7.9199553597e+001	10	421	3	16	0	48	376	144	14	5	419
7.9399997417e+001	9	423	1	17	0	48	376	149	12	4	420
7.9596544639e+001	11	421	3	18	0	48	376	149	14	6	418
7.9799803607e+001	12	424	0	16	2	48	376	151	13	11	413
7.9999460843e+001	13	422	2	18	0	48	376	162	13	13	411
8.0199021382e+001	13	424	0	17	0	48	376	175	14	25	399
8.0399762464e+001	12	423	1	16	1	48	376	145	19	20	404
8.0598316996e+001	9	421	3	18	0	48	376	125	17	8	416
8.0797440607e+001	9	422	2	17	1	45	379	121	17	9	415
8.0999213244e+001	6	422	2	17	1	45	379	123	19	9	415
8.1199872727e+001	4	422	2	17	1	45	379	104	18	9	415
8.1399412702e+001	3	421	3	16	1	45	379	111	17	3	421
8.1597492520e+001	6	422	2	15	2	45	379	121	17	5	419
8.1799908138e+001	7	420	4	17	0	45	379	124	14	6	418
8.1999583703e+001	5	422	2	16	0	45	379	132	11	5	419
8.2199789377e+001	6	424	0	15	1	45	379	160	9	10	414
8.2398205004e+001	9	422	2	15	0	45	379	169	10	11	413
8.2598695077e+001	11	424	0	15	0	45	379	191	10	18	406
8.2799190345e+001	10	423	1	15	0	45	379	200	10	20	404
8.2999917002e+001	8	423	1	15	0	45	379	206	11	12	412
8.3198605877e+001	8	423	1	14	0	45	379	214	8	7	417
8.3398477576e+001	8	424	0	13	2	45	379	198	11	20	404
8.3599286113e+001	8	424	0	14	1	45	379	169	13	26	398
8.3799430610e+001	8	422	2	15	0	45	379	167	12	19	405
8.3998615994e+001	5	423	1	14	0	44	380	176	14	31	393
8.4199640647e+001	6	422	2	15	0	43	381	157	16	34	390
8.4399509265e+001	7	420	4	15	0	42	382	145	16	31	393
8.4598475334e+001	6	424	0	15	0	42	382	113	18	23	401
8.4799488969e+001	5	424	0	15	0	42	382	132	17	23	401
8.4999972765e+001	6	423	1	15	0	42	382	129	15	18	406
8.5197805420e+001	8	423	1	15	0	42	382	143	13	25	399
8.5398966277e+001	12	423	1	15	0	42	382	135	17	16	408
8.5599552502e+001	12	424	0	15	0	42	382	127	16	22	402
8.5799272118e+001	18	423	1	15	0	42	382	123	17	20	404
8.5998872039e+001	16	423	1	16	0	42	382	123	18	29	395
8.6198124864e+001	13	424	0	16	0	42	382	123	16	33	391
8.6398744766e+001	9	424	0	16	0	42	382	110	19	41	383
8.6599342586e+001	12	421	3	14	1	42	382	101	22	38	386
8.6798560846e+001	9	423	1	16	0	42	382	100	26	22	402
8.6999748272e+001	10	424	0	16	0	42	382	103	26	27	397
8.7199006832e+001	10	424	0	14	2	42	382	100	19	8	416
8.7399489888e+001	8	421	3	13	3	42	382	103	26	16	408
8.7599988988e+001	6	421	3	16	0	42	382	77	23	25	399
8.7798896905e+001	4	422	2	15	1	42	382	96	22	16	408
8.7999257857e+001	5	421	3	16	0	42	382	95	26	27	397
8.8199901125e+001	5	423	1	15	0	42	382	100	21	18	406
8.8399619814e+001	4	421	3	14	0	42	382	91	21	12	412
8.8599585998e+001	4	421	3	14	0	42	382	101	16	11	413
8.8799135139e+001	5	424	0	15	0	41	383	133	16	7	417
8.8999479426e+001	5	423	1	15	0	41	383	120	16	9	415
8.9199970310e+001	5	422	2	15	0	41	383	106	16	9	415
8.9399992964e+001	8	421	3	14	0	41	383	125	15	13	411
8.9599864422e+001	11	423	1	12	2	41	383	137	11	17	407
8.9797288791e+001	10	424	0	13	2	41	383	143	11	9	415
8.9999040190e+001	9	424	0	15	0	41	383	166	12	36	388
9.0199145781e+001	11	424	0	13	1	41	383	151	17	22	402
9.0399818771e+001	9	421	3	14	0	41	383	135	17	31	393
9.0597553213e+001	7	421	3	14	0	41	383	123	19	15	409
9.0799556497e+001	8	421	3	13	1	41	383	124	17	14	410
9.0999820606e+001	10	421	3	12	2	41	383	119	19	21	403
9.1199777252e+001	11	424	0	13	0	41	383	126	17	19	405
9.1399179933e+001	11	420	4	11	2	41	383	129	23	23	401
9.1599966736e+001	12	423	1	14	0	41	383	105	23	13	411
9.1799622569e+001	10	423	1	15	0	41	383	107	19	18	406
9.1999235810e+001	8	424	0	13	1	39	385	114	20	32	392
9.2199666035e+001	12	423	1	15	0	39	385	98	22	21	403
9.2397924205e+001	11	423	1	14	1	39	385	104	19	16	408
9.2598976224e+001	9	421	3	12	2	39	385	107	18	18	406
9.2799958487e+001	8	423	1	14	0	39	385	106	20	34	390
9.2998741001e+001	12	420	4	14	0	39	385	109	22	36	388
9.3198583298e+001	9	421	3	13	1	38	386	101	25	38	386
9.3399643971e+001	10	423	1	14	0	38	386	79	24	39	385
9.3599944550e+001	10	421	3	14	0	38	386	86	26	43	381
9.3799332286e+001	10	419	5	15	0	38	386	67	31	53	371
9.3999816350e+001	8	422	2	15	0	38	386	66	31	54	370
9.4197977332e+001	9	422	2	14	0	37	387	51	38	29	395
9.4399872278e+001	10	417	7	15	0	36	388	62	38	29	395
9.4599187011e+001	10	418	6	13	1	36	388	63	34	23	401
9.4799222485e+001	16	420	4	13	0	36	388	59	30	16	408
9.4999860263e+001	15	424	0	10	3	36	388	57	34	32	392
9.5199597117e+001	11	418	6	12	1	36	388	57	38	25	399
9.5399054203e+001	11	418	6	13	0	34	390	62	39	21	403
9.5599653269e+001	13	419	5	12	0	34	390	61	39	25	399
9.5799652247e+001	14	422	2	10	2	34	390	70	32	28	396
9.5999380646e+001	12	423	1	11	1	34	390	60	30	20	404
9.6199724756e+001	12	420	4	13	0	34	390	55	32	28	396
9.6398706569e+001	11	422	2	13	0	34	390	61	27	21	403
9.6599694087e+001	11	422	2	13	0	34	390	70	28	13	411
9.6799082788e+001	13	422	2	12	0	34	390	71	24	16	408
9.6998445470e+001	15	421	3	13	0	34	390	83	29	15	409
9.7199841939e+001	12	424	0	14	0	34	390	98	25	21	403
9.7398566323e+001	12	423	1	13	0	34	390	81	20	11	413
9.7599906828e+001	11	422	2	13	0	34	390	86	19	9	415
9.7799808224e+001	9	424	0	12	0	34	390	118	15	11	413
9.7999797451e+001	6	424	0	9	1	34	390	125	19	13	411
9.8199672604e+001	7	421	3	7	0	34	390	108	21	14	410
9.8399318164e+001	11	423	1	7	0	34	390	113	20	13	411
9.8599886793e+001	11	423	1	7	0	33	391	112	17	7	417
9.8798175961e+001	11	423	1	7	0	33	391	124	17	22	402
9.8999755159e+001	11	422	2	8	0	33	391	130	14	39	385
9.9198794245e+001	11	422	2	9	0	33	391	123	15	39	385
9.9399701334e+001	9	424	0	10	0	33	391	114	17	39	385
9.9599784976e+001	11	424	0	10	0	33	391	124	17	24	400
9.9798765848e+001	8	423	1	10	0	33	391	104	18	27	397
9.9999854817e+001	11	420	4	11	0	33	391	117	20	30	394
1.0019957800e+002	9	424	0	10	1	33	391	116	21	30	394
1.0039999758e+002	9	424	0	11	0	33	391	104	21	27	397
1.0059979181e+002	11	421	3	10	0	31	393	94	22	19	405
1.0079951198e+002	9	422	2	10	1	31	393	89	26	11	413
1.0099927541e+002	11	421	3	10	1	31	393	92	21	23	401
1.0119773212e+002	11	423	1	11	0	31	393	88	17	24	400
1.0139978334e+002	12	422	2	11	0	31	393	105	17	16	408
1.0159933060e+002	13	423	1	11	0	31	393	109	17	30	394
1.0179992771e+002	14	421	3	11	0	31	393	109	20	58	366
1.0199812360e+002	16	421	3	12	0	31	393	119	21	22	402
1.0219976229e+002	15	419	5	12	0	31	393	97	20	11	413
1.0239818170e+002	11	422	2	12	0	31	393	111	20	14	410
1.0259879503e+002	12	423	1	12	1	31	393	110	20	17	407
1.0279980922e+002	7	422	2	13	0	31	393	111	23	27	397
1.0299988591e+002	7	423	1	13	0	31	393	104	21	16	408
1.0319937433e+002	13	420	4	13	0	31	393	89	22	16	408
1.0339981472e+002	11	421	3	13	0	31	393	103	21	14	410
1.0359960360e+002	5	422	2	13	0	31	393	95	17	16	408
1.0379983035e+002	8	419	5	13	0	31	393	91	22	20	404
1.0399918378e+002	7	421	3	13	0	31	393	98	21	13	411
1.0419937775e+002	8	424	0	14	0	31	393	111	18	15	409
1.0439972337e+002	12	422	2	13	1	31	393	102	20	22	402
1.0459961415e+002	11	421	3	12	1	31	393	104	19	25	399
1.0479905258e+002	10	423	1	13	0	31	393	99	15	28	396
1.0499956594e+002	12	422	2	13	1	31	393	89	20	22	402
1.0519998003e+002	11	422	2	14	0	31	393	102	19	7	417
1.0539921790e+002	12	423	1	15	0	31	393	105	18	5	419
1.0559974936e+002	9	424	0	15	0	31	393	112	19	28	396
1.0579892299e+002	12	422	2	14	1	30	394	99	26	29	395
1.0599959677e+002	13	417	7	15	1	30	394	88	32	30	394
1.0619993402e+002	9	418	6	16	0	30	394	85	29	33	391
1.0639936098e+002	10	419	5	16	0	30	394	80	26	31	393
1.0659931176e+002	11	424	0	16	0	30	394	83	27	19	405
1.0679993207e+002	11	423	1	16	0	30	394	84	22	21	403
1.0699912275e+002	10	421	3	15	0	30	394	88	23	11	413
1.0719961946e+002	7	422	2	16	0	30	394	94	22	17	407
1.0739927352e+002	7	422	2	16	1	30	394	102	19	11	413
1.0759996283e+002	7	421	3	17	0	30	394	121	17	7	417
1.0779815939e+002	10	423	1	17	0	30	394	123	15	9	415
1.0799838690e+002	10	423	1	15	1	30	394	127	15	9	415
1.0819948310e+002	10	421	3	15	1	30	394	122	18	16	408
1.0839997953e+002	12	423	1	14	0	30	394	108	19	26	398
1.0859908278e+002	11	424	0	15	0	30	394	107	23	40	384
1.0879983873e+002	10	420	4	14	1	30	394	105	29	47	377
1.0899978662e+002	11	418	6	17	0	30	394	71	36	48	376
1.0919999605e+002	12	418	6	16	1	30	394	59	40	43	381
1.0939961952e+002	7	418	6	16	0	30	394	67	41	49	375
1.0959964106e+002	7	417	7	15	0	30	394	39	50	53	371
1.0979931556e+002	6	420	4	15	0	30	394	49	49	46	378
1.0999906732e+002	5	422	2	15	0	30	394	54	45	45	379
1.1019946501e+002	6	420	4	15	0	29	395	50	41	44	380
1.1039952464e+002	8	413	11	12	1	29	395	61	36	42	382
1.1059910205e+002	7	418	6	13	0	29	395	59	36	46	378
1.1079980697e+002	7	420	4	13	1	29	395	41	36	36	388
1.1099957465e+002	8	421	3	14	0	29	395	49	36	35	389
1.1119988644e+002	5	422	2	15	0	29	395	54	41	22	402
1.1139970824e+002	4	418	6	16	0	29	395	56	40	20	404
1.1159984693e+002	7	419	5	16	0	29	395	49	38	8	416
1.1179994330e+002	7	420	4	15	0	29	395	52	32	37	387
1.1199896082e+002	12	422	2	16	0	29	395	61	27	27	397
1.1219954229e+002	11	424	0	17	0	29	395	75	24	11	413
1.1239971010e+002	12	422	2	15	1	29	395	99	22	12	412
1.1259976783e+002	13	422	2	16	0	28	396	108	20	23	401
1.1279970296e+002	13	424	0	15	0	28	396	105	20	25	399
1.1299942524e+002	11	423	1	15	0	28	396	107	21	31	393
1.1319952225e+002	12	422	2	15	0	28	396	98	20	31	393
1.1339904097e+002	8	422	2	15	0	28	396	85	19	50	374
1.1359967516e+002	6	422	2	16	0	28	396	98	22	51	373
1.1379924344e+002	8	422	2	15	0	28	396	93	29	31	393
1.1399988433e+002	13	422	2	17	0	28	396	67	30	25	399
1.1419995554e+002	12	423	1	17	0	28	396	68	31	34	390
1.1439928406e+002	12	422	2	17	0	28	396	71	25	15	409
1.1459687055e+002	10	423	1	17	0	28	396	86	25	8	416
1.1479891638e+002	8	422	2	15	1	28	396	86	21	16	408
1.1499916534e+002	13	423	1	16	0	28	396	96	24	33	391
1.1519957006e+002	11	423	1	16	0	27	397	107	20	10	414
1.1539998496e+002	13	424	0	16	0	27	397	107	16	8	416
1.1559920396e+002	13	423	1	16	0	27	397	113	17	30	394
1.1579930660e+002	12	421	3	17	0	27	397	114	18	35	389
1.1599819747e+002	12	422	2	17	0	27	397	108	20	27	397
1.1619964183e+002	15	420	4	16	0	27	397	99	24	25	399
1.1639960389e+002	12	420	4	16	0	27	397	93	28	33	391
1.1659895570e+002	12	420	4	16	0	27	397	69	31	40	384
1.1679922947e+002	11	418	6	15	0	27	397	69	31	38	386
1.1699994080e+002	10	420	4	16	0	27	397	67	35	49	375
1.1719765752e+002	7	420	4	15	1	26	398	49	36	49	375
1.1739980132e+002	6	418	6	17	0	26	398	53	36	25	399
1.1759946153e+002	5	417	7	16	0	26	398	49	35	33	391
1.1779987359e+002	6	419	5	15	0	26	398	52	39	12	412
1.1799918015e+002	8	417	7	15	0	26	398	40	32	12	412
1.1819999625e+002	8	422	2	15	0	26	398	69	25	17	407
1.1839981879e+002	5	422	2	19	0	26	398	73	21	10	414
1.1859894757e+002	6	423	1	19	0	26	398	95	20	14	410
1.1879802698e+002	5	422	2	20	0	26	398	100	15	24	400
1.1899971980e+002	7	424	0	20	1	26	398	125	20	34	390
1.1919739191e+002	7	423	1	22	0	26	398	96	21	50	374
1.1939998185e+002	7	424	0	21	0	26	398	87	23	51	373
1.1959921277e+002	7	422	2	21	0	26	398	87	27	59	365
1.1979929713e+002	3	423	1	17	1	26	398	81	25	46	378
1.1999869797e+002	4	423	1	18	0	26	398	82	26	48	376
1.2019873598e+002	5	418	6	19	0	26	398	73	30	48	376
1.2039934718e+002	3	423	1	18	0	26	398	65	33	50	374
1.2059991038e+002	4	422	2	17	0	25	399	64	35	25	399
1.2079601171e+002	6	421	3	17	0	25	399	56	39	36	388
1.2099823927e+002	4	416	8	16	0	25	399	42	37	29	395
1.2119912407e+002	8	421	3	16	0	25	399	45	41	55	369
1.2139970164e+002	9	411	13	15	0	25	399	44	40	39	385
1.2159877544e+002	9	417	7	15	0	25	399	56	37	30	394
1.2179949799e+002	8	418	6	14	1	25	399	68	34	21	403
1.2199971544e+002	10	423	1	15	0	25	399	67	30	15	409
1.2219979114e+002	7	421	3	15	0	25	399	75	28	23	401
1.2239951576e+002	8	422	2	16	0	25	399	73	25	17	407
1.2259825357e+002	6	422	2	15	0	25	399	87	21	23	401
1.2279964556e+002	9	422	2	15	0	24	400	100	25	22	402
1.2299947368e+002	10	422	2	16	0	24	400	80	21	30	394
1.2319998366e+002	12	421	3	16	0	24	400	93	27	27	397
1.2339963263e+002	13	421	3	16	0	24	400	75	28	23	401
1.2359984380e+002	17	422	2	17	0	24	400	83	29	40	384
1.2379895641e+002	16	423	1	17	0	23	401	63	25	23	401
1.2399915247e+002	15	424	0	17	0	23	401	70	26	39	385
1.2419965342e+002	14	417	7	17	0	23	401	67	27	42	382
1.2439990442e+002	13	422	2	17	0	23	401	59	32	70	354
1.2459960478e+002	11	422	2	17	0	23	401	56	38	73	351
1.2479991612e+002	10	421	3	17	0	23	401	60	49	92	332
1.2499954618e+002	10	420	4	19	0	23	401	40	60	95	329
1.2519889934e+002	12	408	16	19	0	22	402	32	60	98	326
1.2539864597e+002	11	413	11	19	0	22	402	29	67	102	322
1.2559923095e+002	9	416	8	20	0	22	402	27	71	114	310
1.2579856257e+002	10	406	18	18	1	22	402	36	79	101	323
1.2599873658e+002	10	409	15	19	0	22	402	25	93	102	322
1.2619981326e+002	8	403	21	19	0	22	402	26	97	88	336
1.2639843389e+002	9	413	11	20	0	22	402	19	92	79	345
1.2659975996e+002	14	405	19	21	0	22	402	21	94	87	337
1.2679871890e+002	7	412	12	22	0	22	402	32	81	83	341
1.2699995414e+002	7	416	8	23	0	22	402	33	71	79	345
1.2719928376e+002	8	413	11	23	0	22	402	41	65	79	345
1.2739978292e+002	9	420	4	23	0	22	402	41	70	68	356
1.2759969694e+002	8	417	7	23	0	22	402	40	75	69	355
1.2779956645e+002	9	414	10	22	0	22	402	31	70	84	340
1.2799792495e+002	10	419	5	21	1	22	402	38	73	84	340
1.2819966681e+002	12	414	10	21	0	22	402	25	76	89	335
1.2839963943e+002	6	416	8	22	0	22	402	29	75	73	351
1.2859851451e+002	5	404	20	22	0	22	402	32	69	60	364
1.2879984229e+002	6	402	22	23	0	22	402	30	69	74	350
1.2899986933e+002	8	412	12	23	0	22	402	38	67	58	366
1.2919999308e+002	9	414	10	23	0	22	402	36	68	69	355
1.2939963565e+002	7	416	8	22	1	22	402	35	66	50	374
1.2959817054e+002	9	418	6	24	0	22	402	33	69	49	375
1.2979925326e+002	6	414	10	24	0	22	402	35	64	55	369
1.2999941155e+002	10	418	6	25	0	22	402	29	59	50	374
1.3019906299e+002	8	416	8	26	0	22	402	29	60	53	371
1.3039648063e+002	8	419	5	26	0	22	402	34	57	58	366
1.3059660040e+002	8	420	4	26	0	22	402	35	60	47	377
1.3079943568e+002	8	420	4	25	0	22	402	38	62	48	376
1.3099995301e+002	10	416	8	24	0	22	402	38	65	36	388
1.3119984249e+002	8	412	12	22	0	22	402	31	59	40	384
1.3139808851e+002	8	414	10	21	0	22	402	46	55	39	385
1.3159970624e+002	7	412	12	21	0	22	402	38	58	33	391
1.3179964247e+002	5	420	4	21	0	22	402	43	56	50	374
1.3199965705e+002	6	418	6	20	0	22	402	60	54	43	381
1.3219966775e+002	5	418	6	20	0	22	402	52	50	34	390
1.3239988731e+002	7	419	5	20	0	22	402	38	45	12	412
1.3259949769e+002	4	415	9	20	0	22	402	40	35	14	410
1.3279949548e+002	6	414	10	20	0	22	402	53	31	29	395
1.3299913824e+002	7	423	1	21	0	22	402	63	25	31	393
1.3319979615e+002	8	424	0	21	0	22	402	67	32	43	381
1.3339933129e+002	8	420	4	21	0	22	402	72	33	62	362
1.3359951099e+002	10	422	2	21	0	22	402	70	41	49	375
1.3379986991e+002	11	420	4	19	1	22	402	59	41	46	378
1.3399883867e+002	9	418	6	20	0	22	402	44	43	51	373
1.3419983909e+002	8	422	2	20	0	22	402	45	41	58	366
1.3439912063e+002	12	420	4	20	0	22	402	57	42	43	381
1.3459963273e+002	11	420	4	20	0	22	402	53	40	50	374
1.3479978106e+002	9	421	3	18	0	22	402	62	43	46	378
1.3499749814e+002	11	419	5	18	0	22	402	47	44	43	381
1.3519960002e+002	9	421	3	18	1	22	402	52	41	45	379
1.3539988418e+002	9	414	10	19	0	22	402	55	45	72	352
1.3559922888e+002	6	420	4	19	0	22	402	51	53	81	343
1.3579987284e+002	6	420	4	18	1	22	402	28	57	89	335
1.3599980069e+002	6	417	7	19	0	22	402	35	62	90	334
1.3619985490e+002	13	412	12	15	2	22	402	26	75	86	338
1.3639913238e+002	16	403	21	17	0	22	402	20	81	78	346
1.3659869020e+002	18	410	14	17	0	22	402	30	85	81	343
1.3679963007e+002	15	414	10	14	0	22	402	24	81	98	326
1.3699998831e+002	14	418	6	14	0	22	402	37	78	101	323
1.3719964913e+002	8	405	19	14	0	22	402	20	82	91	333
1.3739991026e+002	11	411	13	15	0	22	402	29	90	87	337
1.3759999575e+002	10	420	4	15	0	22	402	29	93	93	331
1.3779964229e+002	12	402	22	15	0	21	403	31	106	85	339
1.3799989773e+002	9	408	16	15	1	21	403	20	95	89	335
1.3819946009e+002	9	400	24	18	0	21	403	29	89	68	356
1.3839999522e+002	11	411	13	17	1	21	403	19	90	80	344
1.3859980422e+002	9	406	18	17	1	21	403	25	86	85	339
1.3879971534e+002	7	400	24	18	0	21	403	26	88	94	330
1.3899852487e+002	7	405	19	19	0	21	403	21	87	101	323
1.3919909463e+002	5	406	18	18	1	21	403	28	82	124	300
1.3939786707e+002	4	417	7	20	0	21	403	29	84	131	293
1.3959887227e+002	6	397	27	20	0	21	403	23	94	142	282
1.3979946613e+002	6	399	25	21	0	21	403	24	102	139	285
1.3999990708e+002	5	397	27	20	0	21	403	22	110	117	307
1.4019960975e+002	6	403	21	20	1	21	403	20	115	122	302
1.4039982501e+002	6	405	19	21	0	20	404	18	122	132	292
1.4059949188e+002	5	416	8	21	1	20	404	18	118	128	296
1.4079991428e+002	12	401	23	22	0	20	404	17	116	138	286
1.4099918460e+002	13	397	27	22	0	20	404	23	121	141	283
1.4119969904e+002	13	401	23	23	0	20	404	16	116	138	286
1.4139890963e+002	10	398	26	24	0	20	404	12	121	157	267
1.4159972836e+002	11	385	39	24	0	20	404	24	130	185	239
1.4179916982e+002	14	391	33	24	0	20	404	22	124	198	226
1.4199987698e+002	14	377	47	22	1	20	404	20	132	197	227
1.4219989624e+002	13	371	53	21	1	19	405	15	146	207	217
1.4239966886e+002	14	351	73	22	0	19	405	9	165	206	218
1.4259994867e+002	11	335	89	21	1	19	405	9	175	221	203
1.4279983680e+002	11	307	117	22	0	19	405	12	175	249	175
1.4299989065e+002	11	277	147	23	1	19	405	13	178	254	170
1.4319976231e+002	12	244	180	24	0	19	405	8	191	261	163
1.4339971257e+002	15	221	203	24	0	19	405	19	208	249	175
1.4359985695e+002	17	184	240	23	1	17	407	4	216	248	176
1.4379960730e+002	15	124	300	25	0	17	407	9	230	244	180
1.4399988750e+002	17	59	365	24	1	17	407	14	231	263	161
1.4419977140e+002	20	46	378	25	0	17	407	6	243	272	152
1.4439992032e+002	20	15	409	25	0	18	406	7	251	280	144
1.4459997294e+002	22	19	405	25	0	18	406	7	269	271	153
1.4479999859e+002	23	5	419	24	0	19	405	10	276	261	163
1.4499971642e+002	27	6	418	23	0	19	405	6	263	237	187
1.4519949666e+002	27	10	414	22	1	19	405	6	252	250	174
1.4539982643e+002	32	13	411	20	1	19	405	3	253	229	195
1.4559962452e+002	38	4	420	22	0	19	405	8	236	212	212
1.4579960727e+002	40	1	423	22	0	20	404	8	243	205	219
1.4599959238e+002	39	4	420	22	1	20	404	10	243	198	226
1.4619996255e+002	39	8	416	21	1	21	403	9	239	186	238
1.4639979153e+002	41	4	420	20	0	21	403	9	220	181	243
1.4659976906e+002	42	5	419	20	0	22	402	10	218	169	255
1.4679940104e+002	44	1	423	20	0	22	402	8	217	147	277
1.4699933631e+002	43	5	419	20	1	22	402	7	212	136	288
1.4719998320e+002	45	4	420	21	0	22	402	5	204	118	306
1.4739978043e+002	46	5	419	21	0	23	401	12	175	107	317
1.4759988148e+002	48	1	423	21	0	24	400	7	167	96	328
1.4779909731e+002	51	4	420	20	0	26	398	6	151	95	329
1.4799980547e+002	55	3	421	19	1	27	397	8	138	85	339
1.4819941827e+002	57	3	421	19	1	28	396	10	131	68	356
1.4839982758e+002	59	5	419	21	1	30	394	13	111	63	361
1.4859906237e+002	59	4	420	22	0	32	392	18	106	58	366
1.4879936678e+002	63	6	418	21	1	33	391	17	98	48	376
1.4899978158e+002	64	8	416	23	0	34	390	19	85	31	393
1.4919944228e+002	65	8	416	22	1	35	389	19	71	21	403
1.4939970692e+002	66	4	420	23	0	35	389	15	56	9	415
1.4959972359e+002	68	9	415	22	1	36	388	27	51	22	402
1.4979900100e+002	69	4	420	23	1	37	387	19	47	6	418
1.4999947297e+002	71	7	417	23	1	37	387	22	38	18	406
1.5019995596e+002	71	2	422	24	0	37	387	20	29	14	410
1.5039929539e+002	72	7	417	24	0	40	384	30	31	21	403
1.5059999972e+002	73	6	418	23	0	40	384	20	26	7	417
1.5079993068e+002	71	6	418	22	2	41	383	23	25	11	413
1.5099965799e+002	72	12	412	22	0	42	382	43	19	16	408
1.5119935819e+002	77	10	414	23	0	42	382	28	19	8	416
1.5139999417e+002	77	7	417	24	0	42	382	22	20	9	415
1.5159867967e+002	77	3	421	20	1	44	380	23	19	8	416
1.5179963013e+002	79	3	421	20	0	44	380	16	20	7	417
1.5199967411e+002	80	3	421	20	0	45	379	14	20	7	417
1.5219866894e+002	83	3	421	19	0	46	378	26	22	19	405
1.5239995791e+002	84	3	421	18	2	47	377	17	21	11	413
1.5259996764e+002	88	3	421	20	0	50	374	17	16	5	419
1.5279975914e+002	89	3	421	20	1	51	373	25	12	12	412
1.5299992388e+002	92	4	420	21	0	52	372	16	10	11	413
1.5319998974e+002	93	7	417	19	3	53	371	22	10	7	417
1.5339933579e+002	92	1	423	21	1	56	368	20	8	17	407
1.5359998322e+002	96	5	419	20	2	56	368	21	9	12	412
1.5379994958e+002	97	3	421	23	0	58	366	17	9	24	400
1.5399997165e+002	98	2	422	22	1	59	365	13	8	12	412
1.5419929401e+002	100	0	424	21	2	59	365	19	6	6	418
1.5439975726e+002	100	1	423	24	2	60	364	22	6	6	418
1.5459950565e+002	101	1	423	29	0	61	363	26	6	4	420
1.5479994209e+002	101	3	421	30	0	63	361	19	5	14	410
1.5499972461e+002	102	3	421	32	0	66	358	21	5	5	419
1.5519961194e+002	101	3	421	35	0	66	358	21	7	13	411
1.5539932383e+002	101	4	420	36	1	67	357	16	12	14	410
1.5559993548e+002	104	3	421	40	0	70	354	16	11	12	412
1.5579994727e+002	103	3	421	41	1	70	354	13	7	4	420
1.5599996433e+002	106	3	421	42	3	72	352	17	8	0	424
1.5619981207e+002	110	2	422	47	1	72	352	17	8	7	417
1.5639990145e+002	111	7	417	46	1	72	352	20	8	7	417
1.5659993185e+002	112	4	420	49	3	74	350	20	8	15	409
1.5679994359e+002	116	4	420	53	6	74	350	12	8	14	410
1.5699774329e+002	118	2	422	59	1	75	349	17	10	14	410
1.5719987809e+002	118	2	422	64	2	76	348	16	8	5	419
1.5739913809e+002	123	1	423	68	0	76	348	13	8	8	416
1.5759991136e+002	129	1	423	68	3	77	347	17	10	9	415
1.5779988723e+002	130	2	422	78	0	78	346	11	10	9	415
1.5799877570e+002	129	0	424	79	0	78	346	21	14	6	418
1.5819957957e+002	129	2	422	78	0	79	345	12	13	2	422
1.5839809480e+002	130	2	422	83	0	85	339	12	11	7	417
1.5859902056e+002	135	1	423	86	0	87	337	5	10	1	423
1.5879887117e+002	134	0	424	94	1	89	335	17	10	6	418
1.5899993218e+002	135	2	422	101	1	88	336	9	7	4	420
1.5919948723e+002	142	1	423	109	0	92	332	7	6	7	417
1.5939985174e+002	144	1	423	112	1	92	332	14	6	3	421
1.5959946169e+002	146	0	424	115	0	95	329	13	8	8	416
1.5979999449e+002	150	3	421	118	0	97	327	15	9	2	422
1.5999981281e+002	150	0	424	115	5	99	325	9	9	13	411
1.6019908831e+002	154	0	424	125	0	106	318	11	10	2	422
1.6039969777e+002	152	1	423	128	2	109	315	9	9	3	421
1.6059992593e+002	154	2	422	127	5	112	312	8	8	8	416
1.6079943854e+002	153	2	422	138	0	114	310	9	8	0	424
1.6099965109e+002	153	0	424	134	6	115	309	9	9	2	422
1.6119991140e+002	151	0	424	140	5	117	307	7	8	6	418
1.6139995903e+002	151	4	420	147	3	117	307	14	8	5	419
1.6159984954e+002	157	3	421	158	1	120	304	7	8	15	409
1.6179852263e+002	155	0	424	155	8	119	305	7	9	3	421
1.6199967615e+002	157	2	422	167	0	121	303	9	6	7	417
1.6219970924e+002	161	0	424	175	0	122	302	10	5	7	417
1.6239988222e+002	164	1	423	169	8	127	297	11	7	6	418
1.6259978505e+002	168	1	423	181	5	127	297	9	5	4	420
1.6279978999e+002	169	1	423	195	1	130	294	7	8	5	419
1.6299983831e+002	169	3	421	195	8	132	292	3	7	5	419
1.6319986380e+002	168	0	424	190	23	135	289	9	7	9	415
1.6339990340e+002	165	2	422	193	21	135	289	6	7	5	419
1.6359985837e+002	166	3	421	201	19	135	289	8	4	8	416
1.6379987400e+002	170	5	419	199	25	139	285	12	6	5	419
1.6399973170e+002	170	2	422	193	29	141	283	5	8	6	418
1.6419997779e+002	172	1	423	202	19	141	283	7	8	4	420
1.6439989214e+002	173	3	421	221	1	145	279	8	7	7	417
1.6459957600e+002	174	6	418	216	8	146	278	5	9	1	423
1.6479764677e+002	175	1	423	225	6	147	277	11	8	3	421
1.6499990277e+002	176	3	421	226	9	146	278	10	8	6	418
1.6519963181e+002	176	0	424	231	6	144	280	6	7	1	423
1.6539815875e+002	176	2	422	229	10	146	278	8	5	0	424
1.6559992181e+002	177	0	424	221	20	148	276	8	4	5	419
1.6579990088e+002	173	2	422	227	18	149	275	7	4	2	422
1.6599981107e+002	169	2	422	236	19	149	275	7	4	1	423
1.6619923391e+002	166	1	423	240	18	150	274	8	5	17	407
1.6639996099e+002	167	0	424	249	12	157	267	11	6	6	418
1.6659994087e+002	167	3	421	241	22	161	263	6	6	7	417
1.6679942751e+002	164	1	423	240	26	160	264	5	4	5	419
1.6699996549e+002	162	3	421	239	29	162	262	6	4	1	423
1.6719975974e+002	160	3	421	237	36	162	262	10	5	5	419
1.6739971557e+002	153	2	422	234	40	166	258	11	5	12	412
1.6759994656e+002	151	5	419	222	52	169	255	8	5	3	421
1.6779999826e+002	145	8	416	209	68	172	252	12	4	21	403
1.6799945481e+002	143	2	422	220	63	172	252	8	4	7	417
1.6819957505e+002	135	3	421	217	68	172	252	6	2	6	418
1.6839974444e+002	136	3	421	221	67	171	253	12	5	3	421
1.6859999640e+002	131	5	419	210	82	172	252	12	5	4	420
1.6879998229e+002	123	3	421	220	73	174	250	8	5	5	419
1.6899965909e+002	122	2	422	214	77	174	250	12	6	7	417
1.6919974904e+002	122	4	420	212	78	173	251	18	8	10	414
1.6939959824e+002	121	8	416	213	78	174	250	16	5	8	416
1.6959947646e+002	120	3	421	208	77	174	250	17	7	19	405
1.6979984897e+002	116	6	418	203	85	173	251	12	7	3	421
1.6999992287e+002	115	8	416	209	78	173	251	13	11	16	408
1.7019943952e+002	114	7	417	211	74	174	250	12	11	12	412
1.7039973002e+002	115	9	415	214	66	174	250	21	13	19	405
1.7059996493e+002	118	4	420	211	71	177	247	20	14	3	421
1.7079999797e+002	113	5	419	197	82	178	246	7	13	7	417
1.7099968591e+002	104	17	407	177	93	178	246	14	16	13	411
1.7119996658e+002	97	19	405	161	106	181	243	14	17	9	415
1.7139981849e+002	96	18	406	145	112	182	242	14	16	25	399
1.7159982097e+002	88	32	392	132	120	182	242	14	21	21	403
1.7179941280e+002	86	84	340	126	120	182	242	25	19	6	418
1.7199999323e+002	76	68	356	121	119	181	243	21	21	17	407
1.7219915366e+002	54	221	203	123	111	181	243	30	22	12	412
1.7239963276e+002	40	423	1	107	122	181	243	64	20	7	417
1.7259942844e+002	29	424	0	105	120	181	243	98	16	8	416
1.7279918539e+002	25	424	0	92	129	181	243	125	13	6	418
1.7299982154e+002	23	424	0	87	128	181	243	126	12	2	422
1.7319981184e+002	19	424	0	88	125	181	243	124	12	8	416
1.7339681127e+002	19	424	0	84	126	181	243	124	13	9	415
1.7359997080e+002	17	424	0	75	128	181	243	126	13	7	417
1.7379931139e+002	9	424	0	59	142	181	243	132	15	3	421
1.7399903826e+002	7	424	0	58	141	180	244	152	14	2	422
1.7419999942e+002	7	424	0	61	133	179	245	142	12	2	422
1.7439919756e+002	7	424	0	63	126	178	246	141	11	4	420
1.7459978653e+002	7	424	0	57	127	178	246	156	10	2	422
1.7479821484e+002	7	424	0	63	119	176	248	159	9	3	421
1.7499833661e+002	7	424	0	52	124	175	249	168	8	5	419
1.7519991386e+002	3	424	0	53	120	175	249	183	7	13	411
1.7539848404e+002	4	424	0	54	114	174	250	208	8	5	419
1.7559876201e+002	4	424	0	37	126	174	250	217	10	8	416
1.7579816940e+002	6	424	0	38	124	174	250	183	9	4	420
1.7599866648e+002	6	424	0	36	124	174	250	205	7	4	420
1.7619973379e+002	8	424	0	31	125	173	251	218	4	10	414
1.7639996652e+002	6	423	1	29	123	173	251	258	4	1	423
1.7659949578e+002	7	424	0	27	122	173	251	279	4	2	422
1.7679999282e+002	10	424	0	20	127	172	252	290	5	6	418
1.7699983411e+002	11	424	0	21	123	171	253	289	7	9	415
1.7719949823e+002	6	424	0	23	115	171	253	302	7	7	417
1.7739976002e+002	5	424	0	27	108	171	253	303	4	15	409
1.7759854935e+002	9	424	0	30	104	171	253	310	3	18	406
1.7779922179e+002	10	424	0	37	95	170	254	323	5	14	410
1.7799973501e+002	11	424	0	31	98	170	254	345	4	4	420
1.7819901233e+002	10	424	0	39	88	169	255	334	6	7	417
1.7839985884e+002	10	424	0	43	84	168	256	333	4	5	419
1.7859925262e+002	6	424	0	38	88	168	256	321	7	14	410
1.7879991441e+002	6	424	0	24	98	168	256	307	6	10	414
1.7899940504e+002	7	424	0	32	90	168	256	286	7	3	421
1.7919875694e+002	10	424	0	32	87	168	256	281	5	6	418
1.7939961517e+002	10	424	0	22	93	167	257	284	6	9	415
1.7959984012e+002	9	424	0	26	88	167	257	290	5	5	419
1.7979923641e+002	10	424	0	29	82	166	258	297	7	7	417
1.7999791508e+002	8	424	0	22	88	165	259	286	6	9	415
1.8019921276e+002	8	424	0	25	83	165	259	270	7	1	423
1.8039887043e+002	7	424	0	33	70	163	261	271	6	5	419
1.8059911555e+002	5	424	0	35	66	163	261	276	5	7	417
1.8079947229e+002	7	424	0	44	54	160	264	295	8	9	415
1.8099956235e+002	5	423	1	35	62	159	265	282	8	13	411
1.8119954999e+002	6	424	0	33	63	156	268	268	8	6	418
1.8139999300e+002	10	424	0	28	68	156	268	253	8	2	422
1.8159996311e+002	9	424	0	35	60	155	269	245	9	6	418
1.8179995068e+002	7	424	0	39	55	153	271	255	8	3	421
1.8199807059e+002	8	423	1	29	64	150	274	258	5	13	411
1.8219906754e+002	6	424	0	23	70	149	275	245	7	12	412
1.8239950510e+002	9	423	1	38	53	149	275	239	8	5	419
1.8259989560e+002	11	424	0	45	42	148	276	247	9	3	421
1.8279961727e+002	10	423	1	49	35	148	276	244	10	0	424
1.8299968766e+002	14	423	1	50	33	148	276	218	10	9	415
1.8319970954e+002	15	424	0	51	32	148	276	206	10	6	418
1.8339832414e+002	14	424	0	66	16	148	276	202	6	5	419
1.8359956157e+002	11	424	0	71	12	148	276	209	5	3	421
1.8379983348e+002	7	424	0	69	14	148	276	234	5	7	417
1.8399934138e+002	8	424	0	76	6	146	278	258	5	8	416
1.8419838417e+002	9	423	1	78	3	146	278	282	5	4	420
1.8439934252e+002	10	424	0	70	11	144	280	286	6	3	421
1.8459992139e+002	14	424	0	73	7	143	281	287	6	2	422
1.8479968348e+002	14	424	0	75	3	142	282	282	6	8	416
1.8499914801e+002	12	424	0	73	5	142	282	273	9	4	420
1.8519963985e+002	13	424	0	57	18	141	283	259	7	22	402
1.8539938221e+002	13	424	0	55	16	140	284	257	8	5	419
1.8559962713e+002	14	424	0	46	24	139	285	230	10	12	412
1.8579590831e+002	12	424	0	61	10	139	285	225	9	7	417
1.8599921651e+002	9	422	2	61	8	139	285	211	12	9	415
1.8619955466e+002	11	422	2	58	10	138	286	199	13	8	416
1.8639977191e+002	12	423	1	66	3	137	287	184	14	4	420
1.8659928302e+002	10	422	2	62	5	137	287	170	15	10	414
1.8679823418e+002	11	421	3	64	3	136	288	156	12	5	419
1.8699947239e+002	10	421	3	66	1	135	289	168	12	5	419
1.8719959642e+002	8	423	1	65	1	133	291	172	12	9	415
1.8739818897e+002	10	424	0	61	4	132	292	184	9	2	422
1.8759982830e+002	9	423	1	63	0	131	293	190	11	9	415
1.8779852600e+002	12	424	0	64	0	130	294	200	6	11	413
1.8799967547e+002	15	424	0	59	4	129	295	214	5	8	416
1.8819804110e+002	11	423	1	56	6	129	295	253	7	3	421
1.8839885213e+002	11	424	0	59	1	128	296	246	7	7	417
1.8859928711e+002	11	424	0	55	3	127	297	258	6	8	416
1.8879997325e+002	13	424	0	56	0	127	297	284	8	11	413
1.8899983917e+002	12	421	3	50	5	127	297	283	9	2	422
1.8919984455e+002	10	423	1	54	1	124	300	257	8	5	419
1.8939740976e+002	9	424	0	55	0	124	300	278	7	2	422
1.8959973642e+002	9	424	0	52	2	123	301	287	6	7	417
1.8979991700e+002	6	423	1	54	1	123	301	275	7	5	419
1.8999883676e+002	6	424	0	42	10	122	302	283	5	22	402
1.9019897384e+002	7	424	0	51	2	121	303	279	9	11	413
1.9039980071e+002	7	423	1	54	0	121	303	261	8	3	421
1.9059947602e+002	12	424	0	52	0	121	303	236	11	15	409
1.9079979462e+002	8	422	2	49	3	120	304	218	12	7	417
1.9099992040e+002	7	423	1	48	2	119	305	200	11	14	410
1.9119930285e+002	6	422	2	45	3	118	306	196	9	6	418
1.9139990555e+002	7	422	2	47	0	118	306	206	12	13	411
1.9159832733e+002	5	422	2	36	11	118	306	176	13	3	421
1.9179886824e+002	4	424	0	41	5	118	306	169	10	6	418
1.9199963668e+002	6	424	0	46	1	117	307	186	10	16	408
1.9219994488e+002	9	423	1	47	0	117	307	187	12	14	410
1.9239999968e+002	10	424	0	45	2	116	308	183	11	9	415
1.9259734145e+002	8	419	5	48	0	116	308	188	10	2	422
1.9279958928e+002	9	424	0	39	8	115	309	176	9	8	416
1.9299970307e+002	14	424	0	43	3	115	309	202	8	16	408
1.9319878030e+002	14	423	1	36	9	115	309	223	6	7	417
1.9339599580e+002	8	423	1	44	1	115	309	227	6	5	419
1.9359982895e+002	6	424	0	42	3	115	309	246	7	4	420
1.9379895049e+002	5	424	0	40	4	114	310	243	7	1	423
1.9399985012e+002	5	424	0	42	3	114	310	246	9	0	424
1.9419904498e+002	10	424	0	39	4	113	311	231	8	10	414
1.9439924775e+002	6	424	0	38	3	112	312	242	6	9	415
1.9459974297e+002	7	424	0	40	0	111	313	259	6	20	404
1.9479626834e+002	7	424	0	35	3	111	313	261	8	14	410
1.9499996798e+002	9	424	0	31	7	110	314	260	7	7	417
1.9519993037e+002	9	422	2	38	0	109	315	256	6	1	423
1.9539876658e+002	9	424	0	34	4	108	316	238	7	7	417
1.9559976204e+002	9	423	1	35	3	108	316	248	6	4	420
1.9579924428e+002	6	424	0	31	7	108	316	250	6	13	411
1.9599878235e+002	6	424	0	37	1	108	316	267	4	3	421
1.9619954548e+002	8	423	1	38	1	107	317	280	5	14	410
1.9639869571e+002	7	424	0	37	1	106	318	272	8	10	414
1.9659870026e+002	9	424	0	34	4	105	319	270	7	6	418
1.9679917468e+002	12	423	1	34	4	104	320	286	6	13	411
1.9699913283e+002	9	424	0	38	0	102	322	271	5	22	402
1.9719739317e+002	11	424	0	36	1	102	322	296	7	14	410
1.9739976803e+002	10	424	0	37	0	101	323	290	6	4	420
1.9759930481e+002	13	424	0	35	1	101	323	276	9	5	419
1.9779948912e+002	13	422	2	33	3	101	323	261	10	8	416
1.9799937436e+002	10	424	0	34	3	101	323	253	8	5	419
1.9819956271e+002	7	424	0	33	2	101	323	258	6	3	421
1.9839858593e+002	9	423	1	32	3	100	324	259	5	8	416
1.9859905551e+002	9	423	1	33	2	100	324	255	6	8	416
1.9879911290e+002	8	424	0	33	3	100	324	249	5	3	421
1.9899961512e+002	9	424	0	31	4	100	324	272	4	5	419
1.9919904020e+002	11	423	1	33	2	100	324	299	5	16	408
1.9939980273e+002	13	424	0	35	0	100	324	286	9	13	411
1.9959986996e+002	17	424	0	24	11	100	324	264	9	11	413
1.9979756470e+002	18	423	1	35	0	100	324	262	6	15	409
1.9999929192e+002	14	424	0	29	5	100	324	260	5	10	414
2.0019952949e+002	11	422	2	30	2	100	324	261	6	4	420
2.0039946361e+002	12	422	2	31	0	100	324	269	6	4	420
2.0059729130e+002	12	424	0	27	4	100	324	272	4	4	420
2.0079949228e+002	13	424	0	32	0	100	324	302	3	9	415
2.0099874353e+002	13	423	1	31	1	99	325	337	1	17	407
2.0119968187e+002	8	424	0	32	0	98	326	366	3	15	409
2.0139995678e+002	7	424	0	31	1	97	327	377	6	13	411
2.0159954430e+002	6	424	0	27	4	97	327	374	5	13	411
2.0179945564e+002	7	424	0	27	4	96	328	349	7	10	414
2.0199980855e+002	9	424	0	29	2	96	328	332	8	8	416
2.0219965900e+002	9	424	0	30	0	96	328	266	13	24	400
2.0239966198e+002	7	423	1	29	1	96	328	208	18	18	406
2.0259869421e+002	7	423	1	28	2	95	329	200	16	18	406
2.0279934305e+002	7	424	0	26	4	95	329	161	19	7	417
2.0299836538e+002	9	424	0	30	1	94	330	140	18	2	422
2.0319964037e+002	7	423	1	30	2	93	331	127	17	6	418
2.0339987551e+002	6	422	2	29	1	93	331	112	14	12	412
2.0359872453e+002	6	423	1	27	2	92	332	126	11	4	420
2.0379961656e+002	8	422	2	26	2	92	332	139	15	13	411
2.0399949070e+002	8	424	0	27	1	92	332	144	18	14	410
2.0419997587e+002	11	422	2	27	1	91	333	125	19	16	408
2.0439884164e+002	11	424	0	26	1	91	333	129	19	10	414
2.0459990446e+002	12	423	1	23	4	90	334	130	13	11	413
2.0479853428e+002	9	422	2	27	0	89	335	153	13	12	412
2.0499961491e+002	9	424	0	26	1	89	335	150	12	10	414
2.0519910597e+002	5	419	5	27	0	89	335	172	11	4	420
2.0539949988e+002	3	423	1	24	1	87	337	168	10	9	415
2.0559964535e+002	2	424	0	25	0	87	337	173	9	14	410
2.0579972952e+002	2	424	0	26	0	86	338	198	9	8	416
2.0599954314e+002	5	423	1	24	2	86	338	202	10	4	420
2.0619753530e+002	10	424	0	27	0	86	338	215	7	7	417
2.0639999207e+002	10	423	1	28	0	85	339	220	6	15	409
2.0659917889e+002	10	423	1	24	4	85	339	231	7	7	417
2.0679990596e+002	9	422	2	26	2	84	340	241	8	14	410
2.0699964283e+002	8	424	0	25	2	84	340	249	9	14	410
2.0719867867e+002	8	424	0	25	1	84	340	255	6	3	421
2.0739953236e+002	9	424	0	26	0	84	340	258	5	6	418
2.0759940609e+002	9	424	0	22	4	84	340	292	5	12	412
2.0779861299e+002	10	424	0	25	1	84	340	305	6	2	422
2.0799936474e+002	9	422	2	25	1	84	340	297	7	18	406
2.0819986400e+002	9	423	1	26	0	84	340	271	8	2	422
2.0839940718e+002	10	422	2	26	0	84	340	260	8	10	414
2.0859794216e+002	7	424	0	25	1	84	340	238	8	8	416
2.0879989869e+002	6	424	0	22	4	84	340	265	4	12	412
2.0899979829e+002	7	424	0	25	1	83	341	269	6	2	422
2.0919890160e+002	7	421	3	23	1	83	341	292	7	6	418
2.0939981325e+002	10	424	0	22	1	83	341	299	9	5	419
2.0959873009e+002	13	423	1	21	0	83	341	269	8	7	417
2.0979819134e+002	14	422	2	21	1	82	342	262	9	7	417
2.0999844877e+002	8	422	2	20	0	81	343	249	11	3	421
2.1019932403e+002	10	424	0	20	0	80	344	215	13	6	418
2.1039946822e+002	10	423	1	20	0	79	345	199	14	9	415
2.1059923979e+002	13	423	1	21	0	79	345	173	13	7	417
2.1079994677e+002	12	424	0	22	0	79	345	154	11	9	415
2.1099898910e+002	12	423	1	23	0	79	345	162	11	10	414
2.1119933522e+002	11	423	1	24	0	79	345	164	13	3	421
2.1139993775e+002	9	423	1	25	0	78	346	162	12	6	418
2.1159935999e+002	11	423	1	25	0	78	346	168	13	6	418
2.1179893971e+002	13	424	0	21	4	77	347	174	13	12	412
2.1199921376e+002	9	423	1	26	0	77	347	178	14	10	414
2.1219955875e+002	7	422	2	24	3	76	348	166	16	20	404
2.1239951312e+002	9	422	2	22	3	76	348	140	19	22	402
2.1259975554e+002	10	422	2	21	2	76	348	124	20	15	409
2.1279804550e+002	11	421	3	19	3	75	349	101	22	18	406
2.1299982406e+002	12	424	0	21	2	75	349	109	18	11	413
2.1319992909e+002	17	420	4	22	1	74	350	108	15	6	418
2.1339998278e+002	10	424	0	21	3	73	351	126	13	7	417
2.1359949150e+002	8	423	1	23	0	73	351	139	11	9	415
2.1379910085e+002	9	424	0	23	0	73	351	161	10	7	417
2.1399972387e+002	9	424	0	22	0	73	351	195	8	9	415
2.1419975476e+002	11	424	0	22	0	73	351	196	6	4	420
2.1439865699e+002	12	423	1	22	0	73	351	215	7	3	421
2.1459929511e+002	10	422	2	22	0	73	351	232	7	7	417
2.1479940158e+002	10	424	0	19	2	72	352	236	10	8	416
2.1499978180e+002	9	422	2	21	1	72	352	228	11	3	421
2.1519866482e+002	10	423	1	23	0	72	352	225	9	5	419
2.1539979892e+002	12	424	0	23	0	72	352	199	10	4	420
2.1559959596e+002	10	422	2	19	4	72	352	218	8	6	418
2.1579938924e+002	11	424	0	23	0	71	353	235	8	15	409
2.1599880359e+002	12	422	2	23	0	71	353	244	8	4	420
2.1619976232e+002	13	423	1	25	0	71	353	250	7	8	416
2.1639960592e+002	12	424	0	24	2	70	354	240	7	2	422
2.1659983809e+002	13	424	0	25	1	70	354	251	6	6	418
2.1679915127e+002	10	424	0	23	2	69	355	264	6	17	407
2.1699979881e+002	10	424	0	23	2	68	356	276	8	19	405
2.1719984653e+002	11	422	2	24	1	68	356	232	16	17	407
2.1739876289e+002	7	424	0	22	3	68	356	185	18	9	415
2.1759817207e+002	7	421	3	25	0	68	356	141	20	12	412
2.1779998213e+002	9	422	2	24	0	68	356	133	20	9	415
2.1799992212e+002	11	423	1	25	0	68	356	125	16	14	410
2.1819769806e+002	7	422	2	24	1	68	356	116	15	8	416
2.1839973281e+002	6	421	3	20	5	68	356	119	13	4	420
2.1859965643e+002	10	424	0	23	3	68	356	130	10	7	417
2.1879996553e+002	11	420	4	22	3	68	356	155	11	11	413
2.1899861122e+002	10	420	4	25	0	67	357	172	12	16	408
2.1919782703e+002	8	424	0	24	1	67	357	173	13	5	419
2.1939954969e+002	10	422	2	21	3	67	357	165	11	7	417
2.1959986957e+002	9	424	0	24	0	67	357	170	7	1	423
2.1979748472e+002	10	424	0	23	1	67	357	194	6	8	416
2.1999996051e+002	10	424	0	20	2	67	357	220	6	8	416
2.2019979318e+002	9	422	2	22	0	67	357	242	6	17	407
2.2039915628e+002	10	423	1	20	2	67	357	243	7	10	414
2.2059940247e+002	8	424	0	23	0	67	357	253	8	17	407
2.2079989338e+002	10	423	1	20	1	67	357	247	9	10	414
2.2099987442e+002	13	422	2	20	1	66	358	217	8	11	413
2.2119876830e+002	8	424	0	21	0	66	358	241	7	17	407
2.2139987508e+002	11	424	0	20	1	66	358	232	8	5	419
2.2159829184e+002	10	423	1	21	1	66	358	236	9	5	419
2.2179968420e+002	9	423	1	20	3	66	358	222	8	16	408
2.2199946548e+002	12	423	1	22	2	66	358	217	8	16	408
2.2219992217e+002	12	424	0	23	1	66	358	230	10	31	393
2.2239948918e+002	14	424	0	23	1	66	358	217	14	20	404
2.2259937907e+002	13	421	3	19	5	66	358	200	15	23	401
2.2279995949e+002	13	423	1	23	1	66	358	171	13	19	405
2.2299938161e+002	12	422	2	24	0	66	358	153	12	25	399
2.2319940512e+002	14	423	1	23	1	63	361	130	19	33	391
2.2339882176e+002	15	422	2	22	1	63	361	117	19	8	416
2.2359955232e+002	14	423	1	21	2	62	362	120	14	13	411
2.2379919385e+002	12	423	1	22	1	61	363	143	11	10	414
2.2399981247e+002	14	424	0	22	2	61	363	163	8	14	410
2.2419968500e+002	16	424	0	22	2	61	363	179	7	8	416
2.2439984308e+002	14	424	0	24	0	60	364	196	6	6	418
2.2459997237e+002	11	423	1	23	1	60	364	202	9	10	414
2.2479923286e+002	11	423	1	23	1	59	365	227	8	7	417
2.2499947160e+002	12	423	1	24	0	59	365	227	7	15	409
2.2519945926e+002	11	423	1	23	1	59	365	232	11	13	411
2.2539971970e+002	11	423	1	22	1	59	365	219	10	12	412
2.2559971362e+002	10	423	1	22	3	59	365	223	12	18	406
2.2579971959e+002	9	423	1	25	0	59	365	216	13	22	402
2.2599968360e+002	12	422	2	26	0	59	365	212	12	7	417
2.2619956028e+002	11	423	1	25	0	58	366	210	11	13	411
2.2639986826e+002	12	422	2	25	0	58	366	195	9	7	417
2.2659937680e+002	7	422	2	22	2	58	366	185	8	25	399
2.2679997069e+002	10	423	1	24	1	58	366	190	12	15	409
2.2699924219e+002	12	424	0	24	1	57	367	176	12	3	421
2.2719891329e+002	9	424	0	25	1	57	367	169	11	8	416
2.2739962908e+002	8	424	0	26	0	57	367	182	10	10	414
2.2759995304e+002	8	424	0	24	0	57	367	186	10	13	411
2.2779951702e+002	7	423	1	22	1	57	367	191	9	16	408
2.2799996400e+002	10	423	1	21	1	57	367	202	8	17	407
2.2819968591e+002	8	423	1	21	2	57	367	193	11	5	419
2.2839917471e+002	8	421	3	21	0	57	367	180	12	3	421
2.2859662566e+002	8	424	0	19	0	57	367	194	10	22	402
2.2879958461e+002	10	421	3	19	0	56	368	209	8	17	407
2.2899891246e+002	12	424	0	20	0	55	369	201	12	14	410
2.2919968066e+002	11	423	1	20	0	55	369	179	16	24	400
2.2939922905e+002	6	423	1	19	0	55	369	165	17	20	404
2.2959990742e+002	6	424	0	18	0	55	369	149	15	8	416
2.2979866478e+002	4	423	1	16	0	55	369	145	15	13	411
2.2999996814e+002	8	423	1	16	0	54	370	152	13	28	396
2.3019895462e+002	7	424	0	14	1	54	370	155	12	9	415
2.3039996742e+002	7	422	2	14	0	53	371	157	13	15	409
2.3059851919e+002	9	424	0	15	0	53	371	157	17	18	406
2.3079999898e+002	10	423	1	15	0	53	371	137	17	19	405
2.3099996080e+002	10	424	0	16	0	53	371	130	13	12	412
2.3119963171e+002	9	423	1	17	0	52	372	145	15	21	403
2.3139812235e+002	6	424	0	15	2	52	372	148	14	17	407
2.3159910018e+002	5	423	1	15	0	52	372	156	14	19	405
2.3179956703e+002	5	422	2	15	0	52	372	148	12	14	410
2.3199978133e+002	4	421	3	13	2	52	372	160	11	20	404
2.3219992078e+002	8	424	0	15	0	52	372	154	14	29	395
2.3239959633e+002	10	423	1	15	0	51	373	138	19	19	405
2.3259984100e+002	8	422	2	16	0	50	374	114	17	10	414
2.3279901542e+002	8	422	2	16	1	50	374	107	19	8	416
2.3299883614e+002	10	422	2	16	0	50	374	114	20	27	397
2.3319986516e+002	11	422	2	14	2	50	374	100	22	13	411
2.3339997903e+002	9	423	1	13	3	50	374	116	20	17	407
2.3359971773e+002	9	424	0	15	2	50	374	106	16	14	410
2.3379995708e+002	10	422	2	17	0	50	374	107	14	10	414
2.3399993310e+002	9	422	2	18	0	50	374	114	14	9	415
2.3419941024e+002	7	421	3	18	0	50	374	149	8	6	418
2.3439909128e+002	7	424	0	18	0	49	375	172	12	16	408
2.3459936008e+002	7	424	0	18	0	49	375	151	14	20	404
2.3479999422e+002	4	424	0	14	4	48	376	142	15	5	419
2.3499965132e+002	3	423	1	19	0	48	376	139	15	16	408
2.3519988146e+002	7	424	0	19	0	47	377	139	16	20	404
2.3539946366e+002	4	424	0	19	0	47	377	142	17	15	409
2.3559986078e+002	5	424	0	18	1	47	377	149	13	20	404
2.3579705054e+002	7	423	1	18	0	47	377	164	10	10	414
2.3599980383e+002	7	423	1	17	0	47	377	173	10	7	417
2.3619799411e+002	7	424	0	17	0	47	377	162	12	11	413
2.3639938248e+002	3	423	1	16	1	47	377	156	11	10	414
2.3659978650e+002	4	424	0	16	1	46	378	171	8	13	411
2.3679997709e+002	7	424	0	15	0	46	378	191	6	6	418
2.3699996819e+002	7	423	1	15	0	46	378	231	4	9	415
2.3719990177e+002	5	424	0	14	1	46	378	269	5	27	397
2.3739989320e+002	6	421	3	16	0	46	378	272	9	28	396
2.3759930655e+002	8	423	1	16	0	46	378	235	18	29	395
2.3779921727e+002	5	424	0	16	0	46	378	175	20	27	397
2.3799973134e+002	5	423	1	15	1	46	378	133	20	9	415
2.3819870582e+002	9	422	2	16	0	45	379	132	19	15	409
2.3839887001e+002	8	422	2	13	2	45	379	125	14	18	406
2.3859981756e+002	7	421	3	14	1	45	379	119	15	20	404
2.3879990473e+002	7	423	1	15	0	45	379	133	15	23	401
2.3899994980e+002	8	423	1	13	1	45	379	121	15	24	400
2.3919915421e+002	8	422	2	13	1	45	379	142	15	19	405
2.3939872317e+002	9	422	2	14	0	45	379	135	15	11	413
2.3959891967e+002	9	421	3	15	0	45	379	157	13	8	416
2.3979987998e+002	10	424	0	15	0	45	379	145	15	16	408
2.3999968229e+002	8	422	2	13	1	45	379	116	18	13	411
2.4019998419e+002	10	422	2	14	0	45	379	116	19	20	404
2.4039883431e+002	12	423	1	14	0	45	379	111	19	15	409
2.4059738833e+002	12	422	2	14	0	45	379	121	17	20	404
2.4079838396e+002	9	423	1	14	0	45	379	125	18	5	419
2.4099727721e+002	10	422	2	15	0	45	379	131	17	9	415
2.4119964108e+002	8	423	1	16	0	45	379	110	19	12	412
2.4139945168e+002	10	419	5	14	0	45	379	99	23	34	390
2.4159990876e+002	6	423	1	13	1	45	379	112	22	49	375
2.4179998527e+002	4	422	2	14	0	45	379	106	24	41	383
2.4199999650e+002	5	421	3	15	0	45	379	85	23	28	396
2.4219907944e+002	8	424	0	15	0	44	380	97	18	6	418
2.4239981789e+002	12	422	2	15	0	44	380	92	16	9	415
2.4259792437e+002	14	424	0	15	0	44	380	107	16	9	415
2.4279946086e+002	14	422	2	17	0	44	380	114	14	26	398
2.4299942697e+002	11	423	1	17	0	44	380	117	14	19	405
2.4319798154e+002	11	418	6	15	0	44	380	113	17	20	404
2.4339787267e+002	10	424	0	16	0	43	381	123	18	26	398
2.4359972223e+002	9	423	1	16	0	43	381	107	16	24	400
2.4379980641e+002	11	423	1	16	0	43	381	114	17	16	408
2.4399979513e+002	11	424	0	16	0	43	381	101	16	20	404
2.4419941998e+002	10	424	0	16	0	43	381	119	12	16	408
2.4439890546e+002	9	422	2	17	0	43	381	135	16	16	408
2.4459954321e+002	12	423	1	18	0	42	382	136	18	20	404
2.4479853800e+002	13	423	1	20	0	42	382	146	14	18	406
2.4499995208e+002	9	423	1	19	0	42	382	140	10	36	388
2.4519960965e+002	10	422	2	18	1	41	383	162	15	36	388
2.4539980527e+002	11	424	0	19	1	41	383	145	17	24	400
2.4559867103e+002	9	424	0	20	1	41	383	141	21	40	384
2.4579998529e+002	10	420	4	21	0	41	383	102	29	35	389
2.4599977091e+002	10	420	4	22	0	41	383	76	34	31	393
2.4619983045e+002	10	417	7	21	2	41	383	68	33	21	403
2.4639901077e+002	10	420	4	21	0	41	383	70	29	23	401
2.4659914654e+002	11	416	8	21	0	41	383	67	30	22	402
2.4679994186e+002	8	420	4	18	1	41	383	71	32	27	397
2.4699946394e+002	7	419	5	20	0	41	383	71	32	44	380
2.4719992054e+002	8	424	0	18	1	41	383	74	29	56	368
2.4739898925e+002	6	418	6	18	0	40	384	73	31	45	379
2.4759987572e+002	5	421	3	18	0	40	384	61	31	35	389
2.4779930444e+002	8	423	1	18	1	40	384	64	28	31	393
2.4799980933e+002	9	421	3	19	0	40	384	69	28	29	395
2.4819998835e+002	10	422	2	19	0	40	384	67	21	19	405
2.4839600706e+002	11	423	1	18	1	40	384	80	19	10	414
2.4859933777e+002	16	418	6	16	3	40	384	91	18	17	407
2.4879866628e+002	15	420	4	19	0	39	385	98	18	14	410
2.4899989588e+002	11	422	2	19	0	38	386	104	20	21	403
2.4919996601e+002	10	420	4	18	1	38	386	111	22	27	397
2.4939939917e+002	9	420	4	19	0	38	386	118	18	31	393
2.4959885273e+002	7	422	2	17	1	38	386	94	21	40	384
2.4979933127e+002	7	424	0	17	1	38	386	86	26	47	377
2.4999982147e+002	8	419	5	17	1	38	386	80	26	40	384
2.5019995364e+002	7	422	2	17	0	38	386	85	26	18	406
2.5039788897e+002	10	419	5	17	0	38	386	96	23	21	403
2.5059972765e+002	10	423	1	17	0	38	386	104	20	23	401
2.5079798230e+002	11	423	1	14	2	38	386	106	19	16	408
2.5099995209e+002	14	423	1	15	1	38	386	93	15	5	419
2.5119810245e+002	12	422	2	16	0	38	386	119	12	15	409
2.5139773503e+002	15	424	0	16	0	38	386	141	12	17	407
2.5159972903e+002	16	421	3	16	0	38	386	134	14	18	406
2.5179974710e+002	13	424	0	16	0	38	386	138	17	16	408
2.5199975463e+002	15	423	1	16	0	38	386	141	18	16	408
2.5219769803e+002	17	421	3	15	1	38	386	118	20	25	399
2.5239903744e+002	12	422	2	16	0	38	386	90	23	21	403
2.5259921131e+002	10	424	0	17	0	38	386	93	23	26	398
2.5279956602e+002	10	423	1	17	0	38	386	99	22	24	400
2.5299996577e+002	8	420	4	17	1	38	386	104	23	18	406
2.5319906537e+002	7	419	5	18	0	38	386	99	18	23	401
2.5339907811e+002	8	421	3	18	0	38	386	111	22	42	382
2.5359962415e+002	7	422	2	19	0	38	386	108	28	47	377
2.5379944046e+002	5	423	1	19	0	38	386	79	31	48	376
2.5399942755e+002	4	419	5	21	0	38	386	76	33	39	385
2.5419979687e+002	6	422	2	22	0	38	386	79	40	41	383
2.5439963667e+002	6	422	2	22	0	38	386	76	38	33	391
2.5459970755e+002	7	419	5	23	0	38	386	55	35	31	393
2.5479920140e+002	8	419	5	23	0	38	386	60	33	28	396
2.5499796521e+002	8	419	5	24	0	37	387	67	28	39	385
2.5519838832e+002	11	418	6	24	0	37	387	87	27	38	386
2.5539953352e+002	10	420	4	24	1	36	388	85	30	38	386
2.5559916887e+002	9	422	2	26	0	36	388	71	32	46	378
2.5579890066e+002	12	423	1	26	0	36	388	70	31	59	365
2.5599994997e+002	14	421	3	25	0	36	388	70	35	51	373
2.5619943336e+002	14	422	2	23	0	36	388	50	35	39	385
2.5639921326e+002	18	423	1	23	0	36	388	56	35	32	392
2.5659879271e+002	18	423	1	20	1	36	388	60	34	26	398
2.5679951286e+002	11	422	2	21	0	36	388	58	28	14	410
2.5699882963e+002	16	422	2	19	1	36	388	73	27	6	418
2.5719918623e+002	17	422	2	20	0	36	388	73	23	16	408
2.5739976269e+002	14	422	2	20	0	36	388	95	22	24	400
2.5759953963e+002	8	422	2	19	0	36	388	99	24	9	415
2.5779847569e+002	8	419	5	19	0	36	388	88	29	22	402
2.5799818804e+002	8	422	2	19	0	36	388	78	31	23	401
2.5819985698e+002	7	423	1	18	1	36	388	67	30	23	401
2.5839933974e+002	6	422	2	20	0	36	388	74	20	34	390
2.5859997307e+002	6	422	2	20	0	36	388	70	26	48	376
2.5879878566e+002	7	422	2	19	0	35	389	79	21	30	394
2.5899843684e+002	7	423	1	18	0	35	389	83	21	35	389
2.5919918831e+002	7	422	2	18	0	34	390	84	27	32	392
2.5939990559e+002	6	423	1	16	1	34	390	67	31	30	394
2.5959996165e+002	6	421	3	16	1	33	391	71	28	26	398
2.5979976222e+002	8	423	1	17	0	33	391	81	25	8	416
2.5999990449e+002	10	422	2	17	0	33	391	90	24	13	411
2.6019962038e+002	12	424	0	17	0	33	391	95	23	14	410
2.6039957172e+002	12	423	1	15	1	33	391	78	18	12	412
2.6059985579e+002	12	421	3	16	0	33	391	85	17	29	395
2.6079777750e+002	12	420	4	16	0	33	391	108	17	11	413
2.6099954775e+002	13	422	2	14	2	33	391	128	13	6	418
2.6119935196e+002	11	422	2	15	1	33	391	121	12	17	407
2.6139995035e+002	13	420	4	15	1	32	392	136	16	21	403
2.6159961108e+002	9	421	3	15	0	32	392	142	15	20	404
2.6179816759e+002	10	424	0	16	0	32	392	120	25	45	379
2.6199918953e+002	10	424	0	14	2	31	393	107	27	53	371
2.6219999184e+002	8	421	3	15	1	31	393	96	29	36	388
2.6239903562e+002	8	420	4	16	1	31	393	84	31	38	386
2.6259842305e+002	8	420	4	17	0	31	393	78	28	46	378
2.6279903103e+002	8	421	3	17	0	31	393	104	26	26	398
2.6299993940e+002	12	422	2	17	0	31	393	96	25	19	405
2.6319973969e+002	15	423	1	17	0	30	394	87	26	28	396
2.6339928978e+002	17	422	2	17	0	30	394	82	27	23	401
2.6359877966e+002	18	422	2	15	0	30	394	83	24	16	408
2.6379703309e+002	16	423	1	16	0	30	394	97	25	20	404
2.6399921191e+002	18	422	2	15	0	30	394	82	21	13	411
2.6419975805e+002	21	424	0	15	0	30	394	91	18	28	396
2.6439878445e+002	15	423	1	15	0	30	394	80	23	28	396
2.6459879747e+002	13	421	3	16	0	30	394	79	23	15	409
2.6479902747e+002	13	422	2	17	0	29	395	86	18	12	412
2.6499913265e+002	8	424	0	17	1	29	395	103	15	17	407
2.6519995596e+002	9	423	1	17	1	29	395	125	14	36	388
2.6539978391e+002	8	422	2	18	0	29	395	126	13	12	412
2.6559983427e+002	9	421	3	19	0	29	395	135	13	29	395
2.6579924788e+002	7	422	2	19	0	29	395	135	15	21	403
2.6599924976e+002	13	424	0	19	0	29	395	142	12	7	417
2.6619914797e+002	13	424	0	19	1	29	395	150	13	17	407
2.6639793100e+002	10	423	1	20	0	29	395	146	15	17	407
2.6659991305e+002	11	422	2	19	2	29	395	138	13	9	415
2.6679991685e+002	10	423	1	22	0	29	395	135	13	19	405
2.6699811480e+002	8	423	1	21	0	29	395	112	12	20	404
2.6719910587e+002	9	424	0	19	2	29	395	132	11	18	406
2.6739797913e+002	8	423	1	22	0	29	395	129	11	19	405
2.6759980520e+002	6	421	3	21	0	29	395	139	15	20	404
2.6779998351e+002	8	422	2	21	0	29	395	148	18	35	389
2.6799996423e+002	8	420	4	21	0	29	395	119	24	48	376
2.6819983945e+002	11	423	1	22	0	28	396	100	25	53	371
2.6839994720e+002	11	422	2	23	0	28	396	94	29	56	368
2.6859883966e+002	9	421	3	23	0	28	396	87	33	63	361
2.6879990358e+002	10	423	1	23	0	28	396	63	45	72	352
2.6899939689e+002	10	414	10	23	0	28	396	36	52	69	355
2.6919865214e+002	11	413	11	22	1	28	396	50	52	67	357
2.6939962041e+002	9	423	1	23	1	28	396	39	57	82	342
2.6959952132e+002	10	413	11	23	0	28	396	26	67	94	330
2.6979908746e+002	13	414	10	22	1	28	396	27	74	98	326
2.6999964725e+002	11	416	8	23	0	27	397	33	70	96	328
2.7019977152e+002	11	416	8	22	1	27	397	42	72	101	323
2.7039993766e+002	12	413	11	22	1	27	397	24	76	79	345
2.7059991796e+002	10	412	12	24	0	27	397	22	83	70	354
2.7079938103e+002	7	415	9	21	1	27	397	31	80	71	353
2.7099902934e+002	6	417	7	23	0	27	397	28	78	87	337
2.7119895608e+002	8	412	12	23	0	27	397	24	79	80	344
2.7139957978e+002	7	411	13	23	0	27	397	25	78	87	337
2.7159991259e+002	12	412	12	22	1	26	398	34	73	81	343
2.7179975762e+002	14	413	11	22	0	26	398	28	74	62	362
2.7199997666e+002	10	414	10	21	1	26	398	32	73	78	346
2.7219987313e+002	9	412	12	22	0	26	398	33	81	87	337
2.7239826334e+002	11	406	18	22	0	25	399	28	81	98	326
2.7259979521e+002	12	409	15	20	1	25	399	23	88	117	307
2.7279967150e+002	15	415	9	22	0	25	399	24	81	122	302
2.7299859133e+002	12	414	10	22	0	24	400	32	87	133	291
2.7319988973e+002	14	393	31	22	0	24	400	24	102	145	279
2.7339960012e+002	14	403	21	21	0	24	400	12	109	126	298
2.7359992244e+002	15	410	14	22	0	24	400	19	109	114	310
2.7379848341e+002	17	409	15	21	0	24	400	17	100	125	299
2.7399840565e+002	15	405	19	21	1	24	400	28	104	115	309
2.7419946977e+002	15	393	31	22	1	24	400	17	101	116	308
2.7439991668e+002	14	402	22	23	0	24	400	16	106	120	304
2.7459985272e+002	14	399	25	23	0	24	400	19	112	137	287
2.7479958905e+002	13	393	31	22	0	23	401	17	125	137	287
2.7499893512e+002	11	390	34	20	0	23	401	18	115	136	288
2.7519911549e+002	9	396	28	21	0	23	401	15	123	146	278
2.7539995470e+002	9	398	26	22	0	23	401	14	137	161	263
2.7559946007e+002	10	388	36	23	0	23	401	15	143	169	255
2.7579956818e+002	12	369	55	23	0	23	401	15	151	141	283
2.7599955949e+002	11	366	58	23	0	23	401	20	138	151	273
2.7619823472e+002	12	358	66	23	1	23	401	17	136	147	277
2.7639970817e+002	14	349	75	24	0	22	402	22	123	143	281
2.7659956125e+002	14	369	55	24	0	21	403	23	118	129	295
2.7679985550e+002	13	371	53	25	0	21	403	14	117	104	320
2.7699955212e+002	13	375	49	24	0	21	403	15	114	111	313
2.7719993165e+002	16	371	53	23	0	21	403	21	105	120	304
2.7739907956e+002	17	376	48	23	0	21	403	21	97	112	312
2.7759991957e+002	17	371	53	24	0	21	403	16	107	122	302
2.7779985691e+002	15	382	42	23	0	21	403	21	117	110	314
2.7799978582e+002	10	374	50	20	0	21	403	17	119	102	322
2.7819993650e+002	10	386	38	19	0	21	403	22	115	97	327
2.7839979891e+002	13	372	52	18	0	20	404	23	111	90	334
2.7859971191e+002	14	368	56	18	0	20	404	16	108	103	321
2.7879986133e+002	13	374	50	18	0	20	404	18	117	117	307
2.7899968619e+002	12	367	57	16	0	20	404	13	120	128	296
2.7919999700e+002	17	378	46	16	1	20	404	14	122	135	289
2.7939926134e+002	11	380	44	17	0	20	404	17	122	136	288
2.7959996025e+002	9	361	63	16	0	20	404	10	132	145	279
2.7979979109e+002	11	340	84	16	0	20	404	17	144	151	273
2.7999981781e+002	14	348	76	17	0	20	404	17	144	132	292
2.8019991568e+002	18	326	98	17	0	20	404	10	133	134	290
2.8039988836e+002	16	338	86	16	1	20	404	16	136	136	288
2.8059965293e+002	16	320	104	17	0	20	404	13	139	163	261
2.8079978365e+002	16	311	113	16	0	20	404	13	142	160	264
2.8099981934e+002	16	291	133	16	0	20	404	14	148	151	273
2.8119955119e+002	13	283	141	14	2	20	404	10	153	153	271
2.8139972944e+002	16	281	143	16	0	20	404	13	140	152	272
2.8159938159e+002	14	286	138	18	0	20	404	14	141	153	271
2.8179964506e+002	11	287	137	18	0	20	404	14	144	135	289
2.8199912990e+002	13	293	131	19	0	19	405	17	141	133	291
2.8219956794e+002	14	277	147	20	0	19	405	14	137	134	290
2.8239935023e+002	11	270	154	22	0	19	405	16	146	136	288
2.8259941975e+002	11	274	150	22	0	20	404	20	151	150	274
2.8279950830e+002	13	262	162	22	0	20	404	15	143	147	277
2.8299958068e+002	15	280	144	21	0	20	404	13	141	159	265
2.8319970569e+002	19	286	138	19	1	19	405	13	148	168	256
2.8339940146e+002	18	260	164	20	0	19	405	14	149	167	257
2.8359927546e+002	16	225	199	20	0	20	404	13	159	159	265
2.8379980978e+002	15	209	215	22	0	20	404	16	158	162	262
2.8399954378e+002	19	195	229	23	0	21	403	10	170	174	250
2.8419975508e+002	20	168	256	24	0	21	403	16	183	168	256
2.8439996025e+002	21	125	299	24	0	22	402	14	179	165	259
2.8459987595e+002	23	92	332	23	0	21	403	11	172	158	266
2.8479994205e+002	25	34	390	24	0	21	403	12	178	167	257
2.8499980214e+002	29	7	417	22	1	20	404	16	178	136	288
2.8519984704e+002	30	6	418	20	2	20	404	12	172	123	301
2.8539928360e+002	30	8	416	23	0	20	404	12	160	116	308
2.8559977591e+002	31	14	410	21	0	19	405	9	154	110	314
2.8579994192e+002	34	16	408	20	0	19	405	15	149	116	308
2.8599960070e+002	36	7	417	20	0	19	405	12	139	111	313
2.8619853364e+002	39	9	415	21	0	21	403	16	134	126	298
2.8639998826e+002	40	11	413	18	2	22	402	11	128	111	313
2.8659998097e+002	42	8	416	21	0	23	401	12	129	108	316
2.8679934822e+002	45	3	421	21	0	23	401	17	122	90	334
2.8699996060e+002	46	12	412	20	0	23	401	10	115	86	338
2.8719959208e+002	50	6	418	18	1	24	400	14	110	76	348
2.8739981214e+002	52	5	419	19	0	24	400	12	104	67	357
2.8759936719e+002	57	6	418	20	0	25	399	13	100	40	384
2.8779981230e+002	60	5	419	19	1	26	398	7	92	26	398
2.8799886713e+002	60	2	422	19	0	28	396	11	82	7	417
2.8819970612e+002	60	9	415	19	0	28	396	20	68	11	413
2.8839961945e+002	60	2	422	19	0	28	396	10	55	9	415
2.8859995949e+002	65	4	420	19	0	29	395	15	51	11	413
2.8879958040e+002	67	8	416	19	0	30	394	19	47	26	398
2.8899932547e+002	69	7	417	19	0	31	393	20	42	12	412
2.8919989589e+002	75	3	421	20	0	31	393	21	39	23	401
2.8939958311e+002	75	3	421	17	3	31	393	14	34	17	407
2.8959913166e+002	77	0	424	18	0	31	393	10	32	11	413
2.8979925187e+002	77	4	420	20	0	32	392	20	25	15	409
2.8999983903e+002	81	1	423	21	0	33	391	14	26	14	410
2.9019998237e+002	81	4	420	22	0	33	391	12	25	17	407
2.9039954425e+002	84	1	423	21	0	34	390	18	25	6	418
2.9059893337e+002	89	4	420	20	2	34	390	26	21	3	421
2.9079929242e+002	94	2	422	25	0	35	389	19	16	10	414
2.9099920218e+002	95	0	424	29	0	36	388	14	12	12	412
2.9119991865e+002	100	4	420	26	2	37	387	16	10	9	415
2.9139983680e+002	105	2	422	27	1	39	385	15	13	6	418
2.9159969021e+002	105	4	420	28	0	39	385	20	10	5	419
2.9179978036e+002	108	0	424	27	1	38	386	13	12	22	402
2.9199988136e+002	107	4	420	29	0	37	387	24	14	25	399
2.9219974732e+002	107	1	423	29	1	39	385	13	17	10	414
2.9239940694e+002	110	7	417	34	2	42	382	12	20	7	417
2.9259881221e+002	112	2	422	38	1	42	382	14	19	8	416
2.9279964737e+002	112	3	421	38	1	43	381	9	17	3	421
2.9299986352e+002	114	2	422	40	0	44	380	14	15	5	419
2.9319991082e+002	116	1	423	43	0	46	378	17	16	5	419
2.9339978279e+002	118	2	422	36	7	46	378	19	14	7	417
2.9359948604e+002	117	5	419	47	0	47	377	11	15	17	407
2.9379932011e+002	121	3	421	48	0	49	375	9	12	14	410
2.9399867806e+002	122	3	421	45	2	50	374	17	11	7	417
2.9419987661e+002	120	3	421	51	0	53	371	14	8	10	414
2.9439999606e+002	120	1	423	52	1	55	369	19	8	13	411
2.9459948622e+002	123	3	421	59	0	56	368	15	11	9	415
2.9479914037e+002	125	6	418	62	1	58	366	15	10	6	418
2.9499945233e+002	125	3	421	65	0	59	365	20	8	10	414
2.9519947659e+002	125	3	421	63	1	60	364	17	6	6	418
2.9539917922e+002	122	2	422	62	2	62	362	11	6	4	420
2.9559997496e+002	126	2	422	70	0	63	361	13	5	6	418
2.9579992646e+002	126	1	423	75	0	65	359	18	6	5	419
2.9599981829e+002	130	3	421	73	1	67	357	10	6	12	412
2.9619984109e+002	132	3	421	75	1	71	353	9	6	4	420
2.9639991901e+002	135	2	422	82	0	73	351	10	5	2	422
2.9659970715e+002	133	2	422	86	0	76	348	13	6	11	413
2.9679991298e+002	136	0	424	85	0	77	347	17	5	6	418
2.9699956539e+002	138	1	423	91	0	79	345	9	6	9	415
2.9719999373e+002	137	2	422	92	0	79	345	13	4	11	413
2.9739978827e+002	138	3	421	94	1	79	345	12	8	2	422
2.9759969340e+002	138	0	424	98	1	79	345	9	7	5	419
2.9779921069e+002	139	2	422	98	0	78	346	13	5	6	418
2.9799965905e+002	140	7	417	96	3	83	341	18	4	11	413
2.9819972809e+002	140	3	421	97	3	84	340	10	6	10	414
2.9839958951e+002	140	0	424	104	1	85	339	13	4	4	420
2.9859987510e+002	142	0	424	107	1	86	338	9	8	2	422
2.9879958766e+002	143	3	421	111	1	90	334	16	8	16	408
2.9899937037e+002	140	0	424	116	1	91	333	8	9	2	422
2.9919998562e+002	140	2	422	124	4	92	332	13	5	0	424
2.9939934437e+002	144	2	422	133	3	92	332	16	5	8	416
2.9959977327e+002	142	0	424	137	0	93	331	8	6	4	420
2.9979952099e+002	145	1	423	141	1	99	325	12	6	0	424
2.9999980939e+002	138	2	422	145	0	100	324	13	5	4	420
3.0019902663e+002	141	1	423	144	0	102	322	12	5	12	412
3.0039974948e+002	144	0	424	152	0	103	321	10	5	12	412
3.0059987958e+002	143	1	423	151	0	104	320	14	6	18	406
3.0079988005e+002	148	1	423	157	0	105	319	9	4	5	419
3.0099992931e+002	150	2	422	160	1	109	315	16	3	1	423
3.0119996035e+002	152	0	424	159	6	109	315	13	3	9	415
3.0139924670e+002	153	1	423	154	9	110	314	13	3	5	419
3.0159983300e+002	151	1	423	164	1	110	314	7	3	4	420
3.0179936827e+002	151	1	423	166	0	111	313	9	5	7	417
3.0199994994e+002	151	2	422	168	1	111	313	11	6	1	423
3.0219973284e+002	153	1	423	173	1	113	311	8	4	6	418
3.0239988500e+002	153	1	423	177	1	114	310	10	5	6	418
3.0259982750e+002	157	0	424	177	7	113	311	14	5	4	420
3.0279982344e+002	158	1	423	182	4	115	309	1	4	4	420
3.0299984737e+002	160	2	422	179	9	117	307	12	4	3	421
3.0319859219e+002	162	0	424	193	0	117	307	10	4	6	418
3.0339921146e+002	164	0	424	199	1	116	308	8	4	4	420
3.0359984321e+002	164	4	420	207	1	116	308	14	3	5	419
3.0379993161e+002	167	1	423	213	0	119	305	11	4	10	414
3.0399947294e+002	171	1	423	214	1	119	305	11	3	1	423
3.0419970406e+002	171	0	424	220	2	119	305	8	2	7	417
3.0439994836e+002	175	4	420	217	4	122	302	7	2	6	418
3.0459997635e+002	178	1	423	223	4	122	302	13	1	4	420
3.0479836688e+002	178	0	424	234	0	123	301	8	1	0	424
3.0499926664e+002	180	0	424	242	0	125	299	14	1	3	421
3.0519991382e+002	180	1	423	248	0	128	296	10	1	9	415
3.0539965998e+002	181	0	424	250	1	131	293	11	1	4	420
3.0559986247e+002	181	4	420	254	3	134	290	13	2	12	412
3.0579935469e+002	184	1	423	264	3	138	286	12	2	2	422
3.0599998667e+002	185	0	424	272	1	139	285	12	3	1	423
3.0619910841e+002	185	0	424	272	13	140	284	5	5	4	420
3.0639991212e+002	184	2	422	286	7	139	285	7	6	2	422
3.0659999973e+002	184	1	423	291	2	141	283	15	5	3	421
3.0679983893e+002	185	1	423	289	6	145	279	4	5	8	416
3.0699995044e+002	184	0	424	301	8	149	275	11	3	2	422
3.0719929985e+002	184	0	424	299	19	148	276	12	3	2	422
3.0739939103e+002	181	0	424	309	14	150	274	7	3	2	422
3.0759903457e+002	177	2	422	323	0	151	273	8	3	1	423
3.0779983667e+002	175	0	424	325	2	150	274	6	3	5	419
3.0799950362e+002	174	2	422	328	9	152	272	19	2	1	423
3.0819974401e+002	176	2	422	339	7	157	267	10	2	15	409
3.0839942310e+002	174	3	421	337	11	160	264	11	2	10	414
3.0859951267e+002	173	3	421	333	13	161	263	7	3	4	420
3.0879994689e+002	171	3	421	334	10	163	261	12	2	11	413
3.0899897929e+002	172	3	421	339	11	163	261	9	3	8	416
3.0919986417e+002	173	4	420	322	27	166	258	12	4	6	418
3.0939992160e+002	169	1	423	317	30	166	258	4	4	6	418
3.0959977985e+002	163	6	418	310	34	165	259	10	6	8	416
3.0979935975e+002	159	4	420	309	34	164	260	14	5	8	416
3.0999947553e+002	156	2	422	316	31	165	259	8	5	3	421
3.1019997696e+002	154	2	422	321	34	167	257	8	6	6	418
3.1039988694e+002	153	2	422	322	35	168	256	8	8	7	417
3.1059941742e+002	152	2	422	339	23	168	256	10	7	5	419
3.1079932337e+002	156	1	423	347	16	168	256	9	6	11	413
3.1099992577e+002	155	3	421	337	25	168	256	8	5	4	420
3.1119990581e+002	152	1	423	358	8	169	255	8	6	1	423
3.1139917230e+002	153	1	423	359	4	171	253	7	7	5	419
3.1159926512e+002	156	0	424	363	2	172	252	17	6	9	415
3.1179990997e+002	158	1	423	364	4	173	251	12	7	5	419
3.1199977855e+002	155	7	417	354	10	175	249	7	8	7	417
3.1219941274e+002	156	1	423	350	11	177	247	11	8	14	410
3.1239893496e+002	155	2	422	350	10	177	247	12	9	8	416
3.1259998894e+002	157	0	424	358	7	177	247	12	11	3	421
3.1279955508e+002	156	2	422	368	1	178	246	9	10	5	419
3.1299983877e+002	163	1	423	367	1	181	243	9	11	3	421
3.1319995902e+002	164	1	423	375	1	180	244	7	10	6	418
3.1339989687e+002	165	1	423	371	7	181	243	9	10	4	420
3.1359983850e+002	162	2	422	360	17	182	242	16	8	13	411
3.1379984044e+002	160	1	423	359	18	183	241	9	5	8	416
3.1399916882e+002	161	0	424	365	15	184	240	4	6	7	417
3.1419990609e+002	160	2	422	364	18	185	239	8	8	2	422
3.1439992583e+002	156	1	423	353	29	185	239	11	9	0	424
3.1459923894e+002	157	0	424	357	20	184	240	11	9	3	421
3.1479942104e+002	153	4	420	353	27	184	240	9	7	11	413
3.1499946248e+002	151	3	421	338	38	184	240	8	5	6	418
3.1519969720e+002	150	1	423	338	44	184	240	13	4	7	417
3.1539984964e+002	147	4	420	333	46	186	238	12	5	4	420
3.1559966040e+002	145	3	421	337	46	185	239	10	5	12	412
3.1579983025e+002	148	5	419	328	53	185	239	11	2	2	422
3.1599981124e+002	144	6	418	328	55	187	237	11	4	11	413
3.1619944719e+002	139	2	422	327	60	185	239	7	5	0	424
3.1639988332e+002	135	5	419	320	62	186	238	10	6	8	416
3.1659986656e+002	133	3	421	295	79	189	235	14	8	4	420
3.1679978809e+002	125	11	413	296	79	188	236	10	9	7	417
3.1699954318e+002	119	2	422	288	83	188	236	13	9	9	415
3.1719967640e+002	116	4	420	296	73	187	237	15	9	12	412
3.1739997421e+002	116	6	418	287	78	187	237	12	7	10	414
3.1759988861e+002	113	15	409	261	103	189	235	18	9	7	417
3.1779995061e+002	108	10	414	256	110	189	235	15	8	8	416
3.1799994122e+002	100	33	391	232	135	189	235	22	5	10	414
3.1819992292e+002	89	39	385	218	141	187	237	18	4	2	422
3.1839977633e+002	79	132	292	215	140	189	235	31	4	15	409
3.1859992794e+002	76	159	265	214	135	189	235	24	11	44	380
3.1879991242e+002	66	302	122	232	115	188	236	43	14	12	412
3.1899992767e+002	57	424	0	232	111	187	237	70	12	15	409
3.1919854582e+002	41	423	1	226	109	185	239	95	17	9	415
3.1939878117e+002	36	424	0	209	122	185	239	113	16	5	419
3.1959901499e+002	30	423	1	197	126	182	242	134	11	6	418
3.1979963886e+002	22	424	0	178	135	182	242	132	10	2	422
3.1999934959e+002	19	424	0	178	131	182	242	146	7	4	420
3.2019962679e+002	17	424	0	177	125	182	242	160	8	11	413
3.2039951331e+002	12	424	0	174	122	182	242	176	6	9	415
3.2059962087e+002	10	424	0	176	118	180	244	207	4	9	415
3.2079869570e+002	10	424	0	166	116	179	245	248	5	5	419
3.2099789394e+002	8	424	0	165	112	179	245	258	4	8	416
3.2119978461e+002	10	424	0	165	104	178	246	292	4	10	414
3.2139986714e+002	9	424	0	171	93	177	247	340	2	4	420
3.2159979623e+002	6	424	0	153	103	177	247	367	2	9	415
3.2179999330e+002	8	424	0	148	101	177	247	388	3	9	415
3.2199984882e+002	6	424	0	139	104	177	247	402	3	8	416
3.2219975659e+002	5	424	0	138	100	177	247	399	4	14	410
3.2239907276e+002	9	424	0	129	101	176	248	415	4	6	418
3.2259932836e+002	10	424	0	134	94	175	249	401	8	10	414
3.2279977655e+002	13	423	1	139	86	175	249	375	7	7	417
3.2299997876e+002	11	424	0	116	102	174	250	356	7	10	414
3.2319999849e+002	9	424	0	114	99	173	251	325	7	11	413
3.2339951976e+002	10	424	0	115	96	170	254	313	7	10	414
3.2359998519e+002	10	424	0	115	87	170	254	326	6	11	413
3.2379727760e+002	12	424	0	113	89	170	254	328	5	6	418
3.2399910512e+002	11	423	1	106	90	170	254	307	7	14	410
3.2419990670e+002	8	424	0	93	102	169	255	308	6	8	416
3.2439939994e+002	9	424	0	91	103	168	256	283	8	5	419
3.2459997705e+002	8	424	0	87	106	168	256	272	9	4	420
3.2479989102e+002	11	424	0	76	116	167	257	248	10	12	412
3.2499953074e+002	11	424	0	77	110	167	257	246	8	2	422
3.2519931924e+002	11	424	0	70	113	166	258	254	7	5	419
3.2539986364e+002	8	424	0	74	107	165	259	260	6	3	421
3.2559953776e+002	8	424	0	66	113	165	259	265	7	10	414
3.2579953942e+002	12	422	2	71	105	165	259	255	9	8	416
3.2599930204e+002	12	424	0	76	97	163	261	258	9	4	420
3.2619917493e+002	13	424	0	78	94	163	261	232	9	3	421
3.2639948734e+002	10	424	0	91	77	163	261	229	10	3	421
3.2659917590e+002	10	424	0	95	69	163	261	251	8	7	417
3.2679881859e+002	7	424	0	92	67	163	261	247	9	12	412
3.2699913680e+002	8	424	0	89	67	163	261	256	5	14	410
3.2719962199e+002	9	424	0	98	53	163	261	264	6	1	423
3.2739970575e+002	9	424	0	86	62	163	261	274	6	15	409
3.2759999777e+002	8	424	0	82	64	162	262	256	11	8	416
3.2779902068e+002	9	424	0	89	55	162	262	235	10	4	420
3.2799995157e+002	7	424	0	73	65	162	262	230	9	2	422
3.2819950683e+002	7	423	1	58	74	162	262	212	9	7	417
3.2839957946e+002	8	424	0	59	70	162	262	237	8	6	418
3.2859998982e+002	9	424	0	56	70	162	262	250	7	6	418
3.2879857472e+002	9	424	0	58	67	161	263	259	5	6	418
3.2899990538e+002	10	424	0	58	66	160	264	266	3	6	418
3.2919916037e+002	9	424	0	48	73	159	265	285	3	8	416
3.2939949652e+002	5	424	0	54	66	159	265	314	5	12	412
3.2959657366e+002	3	424	0	57	61	158	266	306	6	5	419
3.2979849858e+002	5	423	1	63	54	158	266	293	7	6	418
3.2999961119e+002	7	424	0	62	50	158	266	299	8	8	416
3.3019989750e+002	6	424	0	62	50	158	266	291	10	10	414
3.3039978155e+002	6	424	0	71	38	158	266	276	8	3	421
3.3059883688e+002	10	424	0	77	32	157	267	264	9	2	422
3.3079971572e+002	10	424	0	88	19	156	268	245	9	7	417
3.3099933214e+002	5	423	1	86	20	154	270	248	8	1	423
3.3119983679e+002	6	423	1	74	32	154	270	237	7	8	416
3.3139796287e+002	6	423	1	75	29	154	270	239	7	6	418
3.3159982820e+002	4	424	0	73	30	153	271	242	8	9	415
3.3179990001e+002	5	422	2	84	22	153	271	252	8	8	416
3.3199963513e+002	10	424	0	86	19	152	272	242	9	6	418
3.3219891279e+002	14	423	1	77	23	150	274	211	11	4	420
3.3239883767e+002	11	424	0	72	23	149	275	188	9	2	422
3.3259975007e+002	9	424	0	63	32	147	277	195	7	7	417
3.3279983748e+002	8	424	0	59	33	147	277	197	8	4	420
3.3299699966e+002	8	423	1	65	28	147	277	190	7	4	420
3.3319918579e+002	10	424	0	60	34	147	277	210	5	4	420
3.3339920141e+002	8	424	0	50	40	147	277	242	4	1	423
3.3359967647e+002	8	424	0	60	30	147	277	274	3	12	412
3.3379962792e+002	9	424	0	56	32	147	277	288	5	5	419
3.3399964698e+002	10	424	0	46	41	146	278	281	5	3	421
3.3419937057e+002	11	423	1	57	30	146	278	275	8	3	421
3.3439989521e+002	5	424	0	56	31	146	278	280	5	9	415
3.3459977569e+002	7	424	0	68	18	146	278	277	5	5	419
3.3479988358e+002	8	424	0	77	7	146	278	278	5	6	418
3.3499783176e+002	8	423	1	85	1	146	278	274	6	5	419
3.3519768569e+002	6	424	0	80	4	146	278	263	9	5	419
3.3539971626e+002	9	423	1	76	4	145	279	243	8	7	417
3.3559969928e+002	9	423	1	71	9	145	279	243	9	11	413
3.3579987396e+002	11	423	1	75	5	145	279	235	7	4	420
3.3599986564e+002	12	423	1	74	6	145	279	259	8	18	406
3.3619965749e+002	11	424	0	73	6	145	279	244	8	9	415
3.3639949380e+002	13	422	2	77	3	143	281	240	8	5	419
3.3659927557e+002	16	423	1	69	13	141	283	222	10	5	419
3.3679689087e+002	15	422	2	69	11	141	283	214	7	8	416
3.3699994925e+002	17	424	0	73	8	141	283	223	7	3	421
3.3719961335e+002	14	423	1	71	8	141	283	241	7	4	420
3.3739989141e+002	12	423	1	79	0	140	284	237	9	2	422
3.3759975039e+002	11	422	2	75	4	139	285	234	7	7	417
3.3779954876e+002	13	424	0	71	4	137	287	217	7	2	422
3.3799978893e+002	11	424	0	60	14	137	287	239	5	2	422
3.3819937538e+002	11	424	0	58	15	136	288	249	5	4	420
3.3839956649e+002	11	424	0	58	15	136	288	239	7	12	412
3.3859923186e+002	11	424	0	65	7	135	289	237	7	3	421
3.3879963327e+002	12	424	0	71	1	134	290	248	4	8	416
3.3899903902e+002	12	424	0	73	0	133	291	279	2	6	418
3.3919905982e+002	14	424	0	60	14	133	291	301	3	4	420
3.3939944970e+002	15	424	0	63	11	132	292	348	2	9	415
3.3959965326e+002	14	424	0	65	6	130	294	386	2	2	422
3.3979997144e+002	17	424	0	70	0	129	295	411	4	8	416
3.3999919231e+002	18	424	0	65	6	129	295	433	2	2	422
3.4019827837e+002	20	424	0	71	0	129	295	458	2	9	415
3.4039895521e+002	20	424	0	68	1	128	296	472	2	7	417
3.4059903810e+002	16	424	0	64	4	128	296	452	5	4	420
3.4079989227e+002	16	424	0	60	7	127	297	452	6	13	411
3.4099997626e+002	11	423	1	64	1	127	297	408	8	10	414
3.4119984814e+002	10	424	0	60	5	125	299	348	11	12	412
3.4139773965e+002	12	424	0	55	8	125	299	308	10	17	407
3.4159968188e+002	10	423	1	61	0	125	299	248	10	12	412
3.4179966649e+002	12	422	2	59	0	124	300	212	11	8	416
3.4199911576e+002	8	424	0	57	1	124	300	193	10	4	420
3.4219949395e+002	9	424	0	51	7	123	301	183	11	15	409
3.4239946832e+002	11	422	2	54	3	123	301	189	9	8	416
3.4259962821e+002	11	424	0	56	2	123	301	173	10	3	421
3.4279932990e+002	13	423	1	55	3	123	301	179	11	5	419
3.4299752881e+002	9	424	0	50	8	123	301	180	13	6	418
3.4319856526e+002	8	424	0	54	3	123	301	183	12	7	417
3.4339945927e+002	7	423	1	57	0	122	302	188	11	8	416
3.4359986070e+002	8	423	1	55	1	122	302	193	9	9	415
3.4379972701e+002	11	424	0	54	2	122	302	188	10	12	412
3.4399963625e+002	7	423	1	55	2	122	302	196	10	11	413
3.4419953514e+002	9	422	2	56	1	122	302	205	10	2	422
3.4439939377e+002	9	424	0	55	1	122	302	211	8	10	414
3.4459971580e+002	11	424	0	51	3	122	302	230	7	7	417
3.4479880863e+002	10	422	2	53	0	122	302	236	6	5	419
3.4499761272e+002	9	424	0	52	1	122	302	247	5	12	412
3.4519884891e+002	11	424	0	51	2	122	302	244	7	5	419
3.4539971309e+002	11	424	0	49	4	122	302	230	9	16	408
3.4559967307e+002	9	424	0	52	1	122	302	206	11	2	422
3.4579881448e+002	6	424	0	50	2	121	303	203	12	10	414
3.4599948686e+002	7	422	2	50	2	121	303	190	12	15	409
3.4619967269e+002	8	423	1	45	5	121	303	182	11	9	415
3.4639913680e+002	7	423	1	50	1	121	303	180	9	3	421
3.4659897163e+002	4	423	1	48	2	119	305	201	8	6	418
3.4679999643e+002	4	424	0	48	2	117	307	223	7	16	408
3.4699732909e+002	6	424	0	46	3	116	308	216	10	22	402
3.4719949874e+002	7	422	2	45	3	116	308	205	13	22	402
3.4739850786e+002	4	422	2	33	13	116	308	194	12	12	412
3.4759955355e+002	6	424	0	34	11	116	308	197	14	19	405
3.4779936225e+002	6	422	2	40	5	115	309	187	12	9	415
3.4799971270e+002	6	424	0	42	3	114	310	187	12	14	410
3.4819946505e+002	8	423	1	43	3	112	312	190	10	0	424
3.4839973860e+002	9	424	0	39	7	112	312	199	6	7	417
3.4859829065e+002	7	424	0	43	2	112	312	219	6	7	417
3.4879929647e+002	6	424	0	44	0	111	313	234	6	8	416
3.4899892954e+002	6	423	1	39	5	111	313	248	5	11	413
3.4919947247e+002	7	424	0	43	1	110	314	275	6	18	406
3.4939781667e+002	6	424	0	44	0	109	315	287	6	11	413
3.4959865332e+002	8	424	0	35	7	108	316	278	5	16	408
3.4979891619e+002	3	424	0	37	3	108	316	317	5	4	420
3.4999915396e+002	5	424	0	40	1	108	316	323	5	5	419
3.5019978416e+002	5	424	0	37	1	108	316	311	9	9	415
3.5039970018e+002	8	423	1	37	0	108	316	268	11	8	416
3.5059897117e+002	10	424	0	37	0	108	316	241	8	4	420
3.5079972688e+002	9	423	1	35	0	108	316	255	7	3	421
3.5099969903e+002	8	424	0	35	1	105	319	264	8	12	412
3.5119965702e+002	10	424	0	35	1	105	319	247	11	21	403
3.5139999560e+002	10	422	2	36	0	105	319	206	16	21	403
3.5159991274e+002	11	423	1	36	0	105	319	167	15	9	415
3.5179819805e+002	11	423	1	36	0	103	321	143	17	13	411
3.5199999206e+002	11	423	1	31	5	103	321	108	14	12	412
3.5219776830e+002	12	424	0	35	0	101	323	119	15	6	418
3.5239926022e+002	13	418	6	33	2	101	323	119	15	12	412
3.5259957021e+002	12	424	0	31	4	100	324	131	12	13	411
3.5279955177e+002	13	424	0	34	1	99	325	142	9	15	409
3.5299839177e+002	13	422	2	34	1	97	327	170	11	3	421
3.5319978691e+002	11	423	1	30	5	97	327	180	9	5	419
3.5339969250e+002	12	424	0	35	0	96	328	188	6	7	417
3.5359981544e+002	12	424	0	33	0	95	329	207	7	9	415
3.5379837384e+002	10	424	0	32	0	95	329	220	7	18	406
3.5399950091e+002	12	424	0	26	4	94	330	227	6	24	400
3.5419937621e+002	12	424	0	26	4	94	330	228	8	18	406
3.5439915657e+002	12	424	0	24	6	94	330	236	8	8	416
3.5459858214e+002	13	424	0	25	3	94	330	256	6	8	416
3.5479903111e+002	14	423	1	26	2	94	330	264	7	4	420
3.5499916383e+002	17	422	2	28	0	94	330	274	5	8	416
3.5519960762e+002	13	423	1	26	1	92	332	302	3	10	414
3.5539868947e+002	13	424	0	25	2	91	333	339	2	8	416
3.5559997509e+002	12	424	0	26	1	91	333	387	3	17	407
3.5579955712e+002	11	424	0	22	3	91	333	389	5	8	416
3.5599971015e+002	11	424	0	21	4	91	333	384	5	5	419
3.5619996592e+002	12	424	0	23	3	90	334	367	6	6	418
3.5639998247e+002	12	423	1	27	0	90	334	353	6	3	421
3.5659975617e+002	16	422	2	26	1	90	334	344	8	4	420
3.5679973825e+002	15	424	0	25	2	90	334	320	5	7	417
3.5699968348e+002	18	424	0	27	0	90	334	317	4	14	410
3.5719949237e+002	15	423	1	26	0	90	334	326	5	4	420
3.5739777963e+002	15	423	1	22	4	90	334	352	4	20	404
3.5759861120e+002	16	422	2	26	0	89	335	369	4	3	421
3.5779979494e+002	17	424	0	22	4	89	335	381	5	9	415
3.5799906249e+002	15	424	0	21	5	89	335	364	8	7	417
3.5819984148e+002	14	424	0	28	0	89	335	319	11	14	410
3.5839966510e+002	17	423	1	29	0	89	335	278	10	5	419
3.5859961463e+002	18	424	0	28	1	89	335	260	9	6	418
3.5879895552e+002	15	422	2	27	0	88	336	230	8	2	422
3.5899992242e+002	13	424	0	26	2	88	336	246	11	9	415
3.5919963873e+002	13	424	0	25	3	87	337	214	11	11	413
3.5939984947e+002	11	424	0	26	0	87	337	204	13	3	421
3.5959968997e+002	12	424	0	25	1	86	338	188	11	11	413
3.5979985559e+002	13	423	1	26	0	86	338	176	11	8	416
3.5999996607e+002	10	422	2	25	1	85	339	190	10	16	408
3.6019984449e+002	10	423	1	24	2	85	339	197	10	17	407
3.6039975467e+002	6	423	1	22	2	85	339	178	12	20	404
3.6059958817e+002	6	423	1	23	0	84	340	177	12	10	414
3.6079993500e+002	6	424	0	21	1	82	342	172	12	12	412
3.6099981309e+002	9	423	1	21	1	81	343	169	12	14	410
3.6119895447e+002	11	423	1	20	4	81	343	171	12	6	418
3.6139952116e+002	8	424	0	24	0	81	343	176	10	5	419
3.6159884851e+002	9	423	1	23	1	81	343	178	12	16	408
3.6179923166e+002	12	424	0	22	1	81	343	168	10	9	415
3.6199995630e+002	14	423	1	20	2	80	344	152	11	13	411
3.6219852607e+002	14	423	1	20	0	80	344	159	9	1	423
3.6239997953e+002	13	424	0	17	2	79	345	153	10	15	409
3.6259981250e+002	11	424	0	19	2	78	346	136	11	16	408
3.6279989519e+002	11	424	0	16	5	77	347	143	12	15	409
3.6299949956e+002	15	423	1	20	1	77	347	144	13	12	412
3.6319933674e+002	15	424	0	21	0	77	347	142	13	9	415
3.6339946491e+002	15	423	1	21	0	77	347	133	15	12	412
3.6359981767e+002	17	421	3	20	1	77	347	142	13	22	402
3.6379960938e+002	15	420	4	20	1	76	348	164	12	19	405
3.6399994245e+002	15	423	1	20	3	74	350	165	12	15	409
3.6419992050e+002	13	420	4	24	0	74	350	154	17	15	409
3.6439981204e+002	11	423	1	18	5	73	351	150	14	12	412
3.6459981126e+002	7	424	0	23	1	73	351	155	18	11	413
3.6479975417e+002	5	422	2	24	0	73	351	157	15	4	420
3.6499918245e+002	4	424	0	23	0	73	351	151	12	12	412
3.6519924983e+002	3	423	1	20	3	73	351	159	12	6	418
3.6539762406e+002	5	424	0	21	2	73	351	162	9	12	412
3.6559951120e+002	7	423	1	19	4	73	351	168	10	9	415
3.6579531928e+002	8	423	1	22	1	71	353	169	6	8	416
3.6599913505e+002	9	424	0	23	0	71	353	204	5	5	419
3.6619927050e+002	9	424	0	23	0	71	353	234	7	26	398
3.6639797848e+002	7	424	0	23	0	70	354	245	9	11	413
3.6659975495e+002	8	423	1	23	0	70	354	234	9	24	400
3.6679967020e+002	8	422	2	22	0	70	354	219	14	10	414
3.6699821775e+002	10	424	0	22	1	68	356	170	14	9	415
3.6719972474e+002	14	422	2	22	1	68	356	151	11	2	422
3.6739995827e+002	14	422	2	19	1	68	356	158	13	20	404
3.6759950333e+002	17	424	0	16	5	66	358	141	13	17	407
3.6779955276e+002	16	421	3	19	2	66	358	146	12	9	415
3.6799995716e+002	16	423	1	21	0	66	358	163	9	16	408
3.6819995949e+002	16	424	0	19	1	66	358	193	7	11	413
3.6839799241e+002	13	424	0	17	1	66	358	208	9	14	410
3.6859752118e+002	11	423	1	18	0	66	358	205	10	8	416
3.6879996841e+002	9	423	1	17	0	65	359	201	9	10	414
3.6899802293e+002	9	424	0	17	0	64	360	209	9	3	421
3.6919929389e+002	10	424	0	17	0	64	360	194	11	14	410
3.6939965140e+002	10	423	1	16	0	64	360	187	9	15	409
3.6959886615e+002	10	424	0	13	2	63	361	184	10	25	399
3.6979943802e+002	12	419	5	15	0	63	361	154	16	24	400
3.6999939085e+002	7	424	0	15	0	63	361	136	18	6	418
3.7019998669e+002	6	424	0	14	1	63	361	123	16	4	420
3.7039960102e+002	7	424	0	14	1	63	361	123	14	3	421
3.7059930063e+002	8	421	3	14	0	63	361	129	14	9	415
3.7079993318e+002	10	424	0	14	0	63	361	134	10	10	414
3.7099938420e+002	9	422	2	13	1	63	361	153	8	10	414
3.7119993781e+002	10	424	0	14	0	63	361	170	8	14	410
3.7139564240e+002	7	422	2	13	0	63	361	181	9	7	417
3.7159944215e+002	10	424	0	13	0	61	363	194	9	4	420
3.7179936137e+002	10	422	2	13	0	61	363	206	9	18	406
3.7199809362e+002	9	423	1	10	3	61	363	212	6	15	409
3.7219906130e+002	9	423	1	13	2	61	363	211	9	12	412
3.7239958309e+002	12	422	2	14	2	61	363	225	10	5	419
3.7259935413e+002	11	424	0	16	0	60	364	235	8	11	413
3.7279745217e+002	10	423	1	14	1	60	364	248	8	15	409
3.7299983435e+002	14	424	0	14	1	60	364	233	12	29	395
3.7319925580e+002	11	424	0	15	0	60	364	200	16	11	413
3.7339888820e+002	8	423	1	14	1	60	364	181	14	20	404
3.7359971122e+002	6	421	3	15	0	60	364	163	16	18	406
3.7379999615e+002	7	423	1	10	4	60	364	150	14	8	416
3.7399992162e+002	8	424	0	15	0	60	364	133	14	4	420
3.7419968444e+002	6	422	2	14	1	60	364	133	11	9	415
3.7439955861e+002	6	422	2	16	0	60	364	143	11	9	415
3.7459981221e+002	9	424	0	14	0	58	366	161	11	12	412
3.7479977254e+002	10	424	0	15	0	58	366	167	8	11	413
3.7499992269e+002	11	423	1	13	2	57	367	190	8	4	420
3.7519907061e+002	9	424	0	15	0	57	367	204	8	16	408
3.7539949836e+002	10	423	1	16	0	57	367	196	10	17	407
3.7559964835e+002	11	424	0	13	1	57	367	188	8	7	417
3.7579932757e+002	12	421	3	13	1	56	368	180	13	7	417
3.7599956159e+002	10	421	3	12	3	56	368	178	10	14	410
3.7619938994e+002	15	424	0	15	0	56	368	175	9	20	404
3.7639947779e+002	12	424	0	15	0	56	368	176	13	32	392
3.7659994525e+002	11	423	1	14	0	56	368	155	22	37	387
3.7679991459e+002	8	422	2	12	2	55	369	120	20	12	412
3.7699985782e+002	6	423	1	14	0	55	369	122	20	28	396
3.7719756949e+002	8	421	3	13	0	55	369	109	20	27	397
3.7739983795e+002	9	422	2	12	1	55	369	94	19	10	414
3.7759938598e+002	7	420	4	13	1	54	370	109	17	6	418
3.7779927677e+002	10	424	0	14	1	54	370	117	13	20	404
3.7799863292e+002	6	422	2	13	1	54	370	120	14	7	417
3.7819941242e+002	6	423	1	14	0	54	370	133	15	5	419
3.7839970397e+002	6	423	1	12	1	54	370	126	12	7	417
3.7859991376e+002	8	424	0	15	0	54	370	148	10	26	398
3.7879992838e+002	6	421	3	16	0	54	370	174	9	10	414
3.7899970153e+002	6	423	1	16	0	54	370	186	12	13	411
3.7919879754e+002	7	422	2	16	0	53	371	162	19	29	395
3.7939927515e+002	8	418	6	17	1	53	371	132	23	21	403
3.7959978118e+002	8	423	1	18	0	53	371	119	21	18	406
3.7979958169e+002	8	422	2	18	0	53	371	117	18	22	402
3.7999978754e+002	9	423	1	18	0	52	372	105	16	21	403
3.8019991819e+002	9	423	1	18	0	52	372	115	14	19	405
3.8039971222e+002	14	423	1	16	1	52	372	126	16	16	408
3.8059983086e+002	11	423	1	17	0	52	372	128	14	10	414
3.8079841539e+002	12	423	1	16	2	52	372	121	15	7	417
3.8099963273e+002	11	422	2	18	0	51	373	130	11	19	405
3.8119606713e+002	11	423	1	20	0	51	373	160	10	20	404
3.8139997951e+002	9	424	0	20	0	51	373	179	10	11	413
3.8159925684e+002	9	423	1	20	1	51	373	185	12	14	410
3.8179899851e+002	10	424	0	21	0	51	373	171	12	16	408
3.8199936977e+002	9	423	1	20	2	51	373	166	15	7	417
3.8219975895e+002	7	423	1	22	0	50	374	160	9	16	408
3.8239998524e+002	6	421	3	21	0	50	374	164	9	20	404
3.8259975702e+002	5	423	1	21	0	49	375	194	10	14	410
3.8279993164e+002	8	422	2	19	1	49	375	220	7	23	401
3.8299990926e+002	5	423	1	21	0	49	375	235	9	26	398
3.8319934261e+002	7	421	3	20	0	49	375	217	15	38	386
3.8339931997e+002	6	421	3	19	0	49	375	186	18	32	392
3.8359868537e+002	6	422	2	18	0	48	376	149	17	21	403
3.8379827340e+002	5	423	1	18	0	48	376	128	18	3	421
3.8399993993e+002	5	421	3	16	2	48	376	135	20	7	417
3.8419981037e+002	8	420	4	17	0	47	377	114	20	10	414
3.8439980294e+002	6	421	3	15	0	47	377	115	18	12	412
3.8459986505e+002	9	424	0	16	0	47	377	106	23	22	402
3.8479996163e+002	10	423	1	16	0	47	377	91	22	23	401
3.8499840239e+002	7	420	4	16	0	47	377	99	25	23	401
3.8519999826e+002	8	423	1	16	0	47	377	91	28	28	396
3.8539953594e+002	10	424	0	13	3	46	378	85	28	34	390
3.8559862731e+002	9	423	1	16	0	46	378	79	26	25	399
3.8579960639e+002	7	423	1	16	0	46	378	71	28	21	403
3.8599965830e+002	10	422	2	15	0	46	378	75	30	17	407
3.8619902059e+002	10	421	3	14	1	46	378	70	29	17	407
3.8639908771e+002	8	420	4	14	0	46	378	71	28	11	413
3.8659988201e+002	9	421	3	13	1	45	379	78	28	14	410
3.8679963232e+002	8	420	4	15	0	45	379	72	27	25	399
3.8699947683e+002	8	423	1	16	0	45	379	80	23	23	401
3.8719916913e+002	7	420	4	16	0	45	379	80	25	28	396
3.8739972294e+002	5	423	1	15	1	45	379	81	22	24	400
3.8759969092e+002	7	422	2	15	1	45	379	80	27	23	401
3.8779993678e+002	10	422	2	14	3	45	379	83	28	33	391
3.8799977400e+002	12	423	1	16	1	44	380	63	29	34	390
3.8819932266e+002	10	422	2	15	2	44	380	65	33	41	383
3.8839977228e+002	12	420	4	16	1	43	381	78	30	24	400
3.8859988370e+002	12	422	2	16	0	41	383	78	23	23	401
3.8879950020e+002	9	422	2	16	0	41	383	74	25	29	395
3.8899914695e+002	6	423	1	16	0	41	383	58	29	33	391
3.8919956428e+002	8	421	3	16	0	41	383	69	29	23	401
3.8939994218e+002	7	423	1	16	0	41	383	57	28	21	403
3.8959897517e+002	9	422	2	11	2	41	383	73	24	20	404
3.8979962016e+002	8	423	1	13	0	40	384	78	22	15	409
3.8999764221e+002	7	422	2	13	0	40	384	83	21	14	410
3.9019924003e+002	11	423	1	13	0	40	384	103	20	17	407
3.9039720575e+002	12	424	0	12	2	40	384	108	20	8	416
3.9059954910e+002	15	423	1	12	2	40	384	124	14	23	401
3.9079982675e+002	11	423	1	14	0	40	384	122	19	37	387
3.9099943111e+002	10	422	2	14	0	40	384	114	21	35	389
3.9119980557e+002	11	423	1	14	1	40	384	107	20	34	390
3.9139965043e+002	14	422	2	18	0	39	385	111	23	28	396
3.9159865638e+002	7	422	2	18	0	39	385	106	18	17	407
3.9179998120e+002	5	423	1	19	0	38	386	100	21	26	398
3.9199958447e+002	4	423	1	19	0	38	386	103	27	40	384
3.9219904480e+002	5	420	4	19	0	38	386	75	30	32	392
3.9239960964e+002	6	421	3	19	0	38	386	73	28	17	407
3.9259953071e+002	8	423	1	19	0	38	386	72	24	18	406
3.9279955425e+002	11	424	0	18	1	37	387	92	21	6	418
3.9299977709e+002	9	422	2	18	1	37	387	104	18	16	408
3.9319994686e+002	7	423	1	19	0	37	387	96	17	24	400
3.9339993411e+002	9	424	0	19	0	37	387	116	14	17	407
3.9359992691e+002	7	423	1	19	0	37	387	131	13	4	420
3.9379889123e+002	8	424	0	17	0	37	387	142	12	31	393
3.9399958704e+002	6	423	1	15	1	37	387	132	16	34	390
3.9419975388e+002	8	421	3	16	0	37	387	119	20	25	399
3.9439991418e+002	10	422	2	15	0	37	387	124	17	21	403
3.9459967702e+002	10	423	1	15	0	37	387	125	16	25	399
3.9479877222e+002	7	424	0	15	0	37	387	102	13	21	403
3.9499969835e+002	9	422	2	14	0	37	387	119	16	18	406
3.9519955740e+002	6	419	5	12	2	37	387	106	22	25	399
3.9539989672e+002	7	421	3	14	0	37	387	103	21	32	392
3.9559866945e+002	7	423	1	14	0	37	387	115	18	20	404
3.9579780031e+002	11	422	2	14	0	37	387	107	19	5	419
3.9599998575e+002	13	423	1	14	0	37	387	113	20	19	405
3.9619553139e+002	13	423	1	15	0	37	387	104	20	14	410
3.9639995895e+002	16	423	1	12	1	37	387	100	21	18	406
3.9659932565e+002	14	423	1	13	0	36	388	84	19	33	391
3.9679958464e+002	13	423	1	14	0	36	388	89	19	23	401
3.9699981315e+002	14	420	4	13	1	36	388	102	20	25	399
3.9719980611e+002	15	423	1	14	0	36	388	98	22	14	410
3.9739985961e+002	14	423	1	16	0	36	388	94	17	20	404
3.9759982943e+002	12	422	2	16	0	35	389	99	13	11	413
3.9779976152e+002	15	423	1	15	0	35	389	115	14	2	422
3.9799979930e+002	14	423	1	15	0	35	389	134	12	14	410
3.9819996634e+002	12	424	0	16	0	35	389	137	13	12	412
3.9839961129e+002	11	423	1	15	1	34	390	144	12	20	404
3.9859973526e+002	10	423	1	16	1	34	390	147	9	20	404
3.9879972230e+002	10	423	1	17	0	34	390	159	8	23	401
3.9899963818e+002	13	422	2	16	0	33	391	175	12	13	411
3.9919936995e+002	12	423	1	15	0	33	391	173	15	9	415
3.9939873999e+002	12	422	2	15	0	33	391	157	16	18	406
3.9959947339e+002	10	424	0	13	1	33	391	123	16	9	415
3.9979993498e+002	8	419	5	14	0	33	391	127	20	41	383
3.9999981043e+002	8	423	1	13	1	33	391	114	25	49	375
[truncated: 2 more rows]
