# Supplementary material for: Snazer: the simulations and networks analyzer
Source: BMC Syst Biol. 2010 Jan 7;4:1. doi: 10.1186/1752-0509-4-1 (PMC2880970; doi:10.1186/1752-0509-4-1)
Supplement: Additional file 2 — Example models. Some example models. (examples.zip) [file 1752-0509-4-1-S2.zip › Examples/BuddingYeastCellCycle (multirun)/BuddingYeastCellCycle_2.V.out]

1.9992553705e-001	7.046997e-001	1.746705e-001	2.333265e+002	1.693169e+001	8.206831e+001
3.9934872172e-001	7.053549e-001	1.727044e-001	2.335434e+002	1.693085e+001	8.106915e+001
5.9985163194e-001	7.060106e-001	1.856325e-001	2.337605e+002	1.494317e+001	8.705683e+001
7.9996051247e-001	7.066669e-001	2.049585e-001	2.339778e+002	8.969076e+000	9.603092e+001
9.9946192531e-001	7.073238e-001	1.817495e-001	2.341953e+002	1.992247e+001	8.507753e+001
1.1993398015e+000	7.079812e-001	1.925771e-001	2.344130e+002	1.693773e+001	9.006227e+001
1.3999351652e+000	7.086392e-001	2.077065e-001	2.346309e+002	1.395240e+001	9.704760e+001
1.5995107196e+000	7.092978e-001	2.143020e-001	2.348489e+002	1.096371e+001	1.000363e+002
1.7994917700e+000	7.099569e-001	2.059495e-001	2.350672e+002	1.395190e+001	9.604810e+001
1.9998413425e+000	7.106166e-001	1.847645e-001	2.352856e+002	2.291188e+001	8.608812e+001
2.1978023460e+000	7.112769e-001	2.020608e-001	2.355042e+002	1.694037e+001	9.405963e+001
2.3999465326e+000	7.119377e-001	2.001149e-001	2.357230e+002	1.893264e+001	9.306736e+001
2.5999347671e+000	7.125991e-001	2.024515e-001	2.359420e+002	1.893336e+001	9.406664e+001
2.7989363863e+000	7.132610e-001	2.219529e-001	2.361612e+002	9.967967e+000	1.030320e+002
2.9999286461e+000	7.139236e-001	2.071298e-001	2.363805e+002	1.793817e+001	9.606183e+001
3.1995498798e+000	7.145867e-001	2.051429e-001	2.366001e+002	1.494793e+001	9.505207e+001
3.3994174660e+000	7.152503e-001	2.182810e-001	2.368198e+002	1.395428e+001	1.010457e+002
3.5993321437e+000	7.159146e-001	2.206310e-001	2.370398e+002	1.196119e+001	1.020388e+002
3.7994881439e+000	7.165794e-001	2.273194e-001	2.372599e+002	1.096543e+001	1.050346e+002
3.9999920209e+000	7.172447e-001	2.318616e-001	2.374802e+002	1.096608e+001	1.070339e+002
4.1996640726e+000	7.179107e-001	2.191212e-001	2.377007e+002	1.794122e+001	1.010588e+002
4.3985900070e+000	7.185772e-001	2.041651e-001	2.379214e+002	2.092635e+001	9.407365e+001
4.5996312530e+000	7.192443e-001	2.260001e-001	2.381422e+002	1.196193e+001	1.040381e+002
4.7992067099e+000	7.199119e-001	2.348908e-001	2.383633e+002	9.969445e+000	1.080306e+002
4.9987443162e+000	7.205802e-001	2.286091e-001	2.385845e+002	1.395601e+001	1.050440e+002
5.1999197539e+000	7.212490e-001	2.331695e-001	2.388060e+002	1.295991e+001	1.070401e+002
5.3986770046e+000	7.219183e-001	2.333926e-001	2.390276e+002	1.395683e+001	1.070432e+002
5.5997658064e+000	7.225883e-001	2.379722e-001	2.392494e+002	1.395762e+001	1.090424e+002
5.7998290757e+000	7.232588e-001	2.599688e-001	2.394714e+002	3.988902e+000	1.190111e+002
5.9998164986e+000	7.239299e-001	2.427853e-001	2.396936e+002	1.395838e+001	1.110416e+002
6.1993138939e+000	7.246016e-001	2.582877e-001	2.399160e+002	7.977620e+000	1.180224e+002
6.3996730949e+000	7.252738e-001	2.563557e-001	2.401386e+002	1.096897e+001	1.170310e+002
6.5999409746e+000	7.259466e-001	2.544141e-001	2.403614e+002	1.296301e+001	1.160370e+002
6.7993688721e+000	7.266200e-001	2.524751e-001	2.405843e+002	1.595408e+001	1.150459e+002
6.9993473252e+000	7.272940e-001	2.527345e-001	2.408075e+002	1.994261e+001	1.150574e+002
7.1999404934e+000	7.279685e-001	2.661185e-001	2.410308e+002	1.396181e+001	1.210382e+002
7.3999558800e+000	7.286436e-001	2.685593e-001	2.412544e+002	1.296482e+001	1.220352e+002
7.5996081383e+000	7.293193e-001	2.797903e-001	2.414781e+002	7.979201e+000	1.270208e+002
7.7999759492e+000	7.299956e-001	2.822541e-001	2.417020e+002	7.979363e+000	1.280206e+002
7.9998817574e+000	7.306725e-001	2.715251e-001	2.419261e+002	1.495974e+001	1.230403e+002
8.1995174911e+000	7.313499e-001	2.849862e-001	2.421504e+002	7.979522e+000	1.290205e+002
8.3997829163e+000	7.320279e-001	2.852674e-001	2.423749e+002	1.097185e+001	1.290282e+002
8.5999256015e+000	7.327065e-001	2.899568e-001	2.425996e+002	1.097227e+001	1.310277e+002
8.7999864448e+000	7.333856e-001	2.858022e-001	2.428244e+002	1.196929e+001	1.290307e+002
8.9997145057e+000	7.340654e-001	2.882723e-001	2.430495e+002	9.974600e+000	1.300254e+002
9.1994000546e+000	7.347457e-001	2.885339e-001	2.432748e+002	8.977140e+000	1.300229e+002
9.3998913280e+000	7.354266e-001	2.954691e-001	2.435002e+002	9.975172e+000	1.330248e+002
9.5992864774e+000	7.361081e-001	2.979712e-001	2.437258e+002	1.097289e+001	1.340271e+002
9.7999270266e+000	7.367902e-001	2.982528e-001	2.439517e+002	1.197043e+001	1.340296e+002
9.9997490327e+000	7.374728e-001	3.163234e-001	2.441777e+002	7.981392e+000	1.420186e+002
1.0199872604e+001	7.381561e-001	3.210696e-001	2.444039e+002	6.983944e+000	1.440161e+002
1.0398823489e+001	7.388399e-001	3.236084e-001	2.446303e+002	8.979499e+000	1.450205e+002
1.0599928283e+001	7.395243e-001	3.373026e-001	2.448569e+002	7.982499e+000	1.510175e+002
1.0799936756e+001	7.402093e-001	3.309290e-001	2.450837e+002	1.197322e+001	1.480268e+002
1.0999944945e+001	7.408948e-001	3.357051e-001	2.453107e+002	1.097578e+001	1.500242e+002
1.1199669514e+001	7.415810e-001	3.427342e-001	2.455379e+002	1.097625e+001	1.530237e+002
1.1399789334e+001	7.422677e-001	3.676764e-001	2.457653e+002	3.991941e+000	1.640081e+002
1.1599805470e+001	7.429550e-001	3.568166e-001	2.459929e+002	7.983377e+000	1.590166e+002
1.1799150010e+001	7.436429e-001	3.459328e-001	2.462206e+002	1.097640e+001	1.540236e+002
1.1999877991e+001	7.443314e-001	3.507437e-001	2.464486e+002	9.978823e+000	1.560212e+002
1.2199068060e+001	7.450205e-001	3.578039e-001	2.466767e+002	6.985455e+000	1.590145e+002
1.2399802622e+001	7.457101e-001	3.581398e-001	2.469051e+002	7.983377e+000	1.590166e+002
1.2599956425e+001	7.464004e-001	3.629702e-001	2.471336e+002	5.987687e+000	1.610123e+002
1.2799815445e+001	7.470912e-001	3.565705e-001	2.473624e+002	1.297282e+001	1.580272e+002
1.2999293955e+001	7.477827e-001	3.591445e-001	2.475913e+002	9.979222e+000	1.590208e+002
1.3199680875e+001	7.484747e-001	3.617372e-001	2.478204e+002	9.979352e+000	1.600206e+002
1.3399995642e+001	7.491673e-001	3.756327e-001	2.480497e+002	6.986067e+000	1.660139e+002
1.3599815457e+001	7.498605e-001	3.782448e-001	2.482793e+002	6.986150e+000	1.670138e+002
1.3799641310e+001	7.505542e-001	3.808614e-001	2.485090e+002	6.986232e+000	1.680138e+002
1.3999521830e+001	7.512486e-001	3.857469e-001	2.487389e+002	5.988338e+000	1.700117e+002
1.4199789133e+001	7.519436e-001	3.702352e-001	2.489690e+002	1.197568e+001	1.630243e+002
1.4399178630e+001	7.526391e-001	3.796599e-001	2.491993e+002	9.980215e+000	1.670198e+002
1.4599833512e+001	7.533353e-001	3.890890e-001	2.494298e+002	4.990338e+000	1.710097e+002
1.4799872773e+001	7.540320e-001	3.826306e-001	2.496605e+002	7.984266e+000	1.680157e+002
1.4999529387e+001	7.547293e-001	3.784396e-001	2.498913e+002	1.097811e+001	1.660219e+002
1.5199950898e+001	7.554272e-001	3.901871e-001	2.501224e+002	8.982609e+000	1.710174e+002
1.5399311999e+001	7.561257e-001	4.019523e-001	2.503537e+002	5.988734e+000	1.760113e+002
1.5599448155e+001	7.568248e-001	4.000297e-001	2.505852e+002	3.992447e+000	1.750076e+002
1.5799590640e+001	7.575245e-001	3.821152e-001	2.508168e+002	7.984172e+000	1.670158e+002
1.5999708484e+001	7.582248e-001	3.733093e-001	2.510487e+002	7.983784e+000	1.630162e+002
1.6199966370e+001	7.589257e-001	3.736497e-001	2.512808e+002	6.985811e+000	1.630142e+002
1.6399943195e+001	7.596272e-001	3.602453e-001	2.515130e+002	9.978958e+000	1.570210e+002
1.6599870418e+001	7.603292e-001	3.674523e-001	2.517455e+002	6.985546e+000	1.600145e+002
1.6799901092e+001	7.610319e-001	3.723931e-001	2.519781e+002	7.983684e+000	1.620163e+002
1.6999739858e+001	7.617352e-001	3.543343e-001	2.522110e+002	7.982839e+000	1.540172e+002
1.7199870327e+001	7.624390e-001	3.362471e-001	2.524440e+002	8.979639e+000	1.460204e+002
1.7399909563e+001	7.631435e-001	3.273289e-001	2.526773e+002	6.983718e+000	1.420163e+002
1.7599661272e+001	7.638486e-001	3.068995e-001	2.529107e+002	1.197021e+001	1.330298e+002
1.7799809382e+001	7.645542e-001	2.841035e-001	2.531444e+002	1.296511e+001	1.230349e+002
1.7999896786e+001	7.652605e-001	2.658881e-001	2.533782e+002	1.395982e+001	1.150402e+002
1.8199759446e+001	7.659673e-001	2.545917e-001	2.536122e+002	1.694901e+001	1.100510e+002
1.8399752478e+001	7.666747e-001	2.525054e-001	2.538465e+002	1.595157e+001	1.090484e+002
1.8599731448e+001	7.673828e-001	2.411482e-001	2.540809e+002	1.495242e+001	1.040476e+002
1.8799855856e+001	7.680914e-001	2.575475e-001	2.543155e+002	6.979186e+000	1.110208e+002
1.8999434301e+001	7.688007e-001	2.369070e-001	2.545504e+002	8.970888e+000	1.020291e+002
1.9199934122e+001	7.695105e-001	2.255166e-001	2.547854e+002	9.965994e+000	9.703401e+001
1.9399799380e+001	7.702210e-001	2.071564e-001	2.550206e+002	1.394814e+001	8.905186e+001
1.9599833148e+001	7.709320e-001	1.934044e-001	2.552561e+002	1.593648e+001	8.306352e+001
1.9799924902e+001	7.716437e-001	1.540944e-001	2.554917e+002	2.388042e+001	6.611958e+001
1.9999988179e+001	7.723559e-001	1.657834e-001	2.557275e+002	1.493044e+001	7.106956e+001
2.0199609112e+001	7.730688e-001	1.287510e-001	2.559635e+002	2.385676e+001	5.514324e+001
2.0399248919e+001	3.868986e-001	4.132104e-002	1.281024e+002	3.863822e+001	3.536178e+001
2.0599798946e+001	3.872706e-001	9.493444e-003	1.282255e+002	5.188349e+001	8.116508e+000
2.0798854929e+001	3.876430e-001	4.552856e-004	1.283488e+002	4.861112e+001	3.888768e-001
2.0999353151e+001	3.880157e-001	1.854914e-004	1.284722e+002	3.784172e+001	1.582831e-001
2.1199119329e+001	3.883887e-001	7.621677e-005	1.285957e+002	2.493503e+001	6.497465e-002
2.1398714023e+001	3.887621e-001	4.944983e-005	1.287194e+002	1.895788e+001	4.211539e-002
2.1599773357e+001	3.891358e-001	3.931545e-005	1.288431e+002	1.596655e+001	3.345199e-002
2.1799827163e+001	3.896971e-001	3.360293e-005	1.290289e+002	1.397145e+001	2.855025e-002
2.1999324311e+001	3.900717e-001	2.460992e-005	1.291530e+002	1.097911e+001	2.088939e-002
2.2199655849e+001	3.904466e-001	2.329749e-005	1.292771e+002	1.098024e+001	1.975639e-002
2.2399977629e+001	3.908219e-001	1.980370e-005	1.294014e+002	9.983222e+000	1.677751e-002
2.2599277469e+001	3.911975e-001	1.496015e-005	1.295257e+002	8.987338e+000	1.266193e-002
2.2799972789e+001	3.915735e-001	7.323586e-006	1.296502e+002	4.993807e+000	6.192563e-003
2.2999986381e+001	3.919499e-001	7.989795e-006	1.297748e+002	5.993251e+000	6.749399e-003
2.3199781945e+001	3.923265e-001	1.167867e-005	1.298996e+002	8.990144e+000	9.856109e-003
2.3398633541e+001	3.927036e-001	1.366674e-005	1.300244e+002	9.988477e+000	1.152285e-002
2.3599768698e+001	3.930809e-001	1.489232e-005	1.301493e+002	1.098746e+001	1.254412e-002
2.3799857347e+001	3.934586e-001	1.051537e-005	1.302744e+002	7.991151e+000	8.848819e-003
2.3999735164e+001	3.938367e-001	1.492095e-005	1.303996e+002	1.098746e+001	1.254412e-002
2.4199497808e+001	3.942151e-001	1.421399e-005	1.305249e+002	9.988062e+000	1.193831e-002
2.4399753935e+001	3.945939e-001	1.621543e-005	1.306503e+002	9.986394e+000	1.360624e-002
2.4599778571e+001	3.949730e-001	1.117816e-005	1.307758e+002	6.990629e+000	9.370502e-003
2.4799747494e+001	3.953524e-001	1.409815e-005	1.309014e+002	7.988193e+000	1.180695e-002
2.4999552036e+001	3.957323e-001	1.436786e-005	1.310272e+002	7.987979e+000	1.202127e-002
2.5199402138e+001	3.961124e-001	1.942183e-005	1.311531e+002	1.098377e+001	1.623423e-002
2.5399377941e+001	3.964929e-001	1.670534e-005	1.312791e+002	9.986050e+000	1.395018e-002
2.5599533329e+001	3.968738e-001	1.492359e-005	1.314052e+002	8.987550e+000	1.245033e-002
2.5799390120e+001	3.972550e-001	1.958952e-005	1.315314e+002	1.198367e+001	1.632730e-002
2.5998981399e+001	3.976366e-001	2.526371e-005	1.316577e+002	1.397896e+001	2.103637e-002
2.6199535171e+001	3.980185e-001	2.055631e-005	1.317842e+002	1.198290e+001	1.710023e-002
2.6399979959e+001	3.984007e-001	1.271443e-005	1.319107e+002	6.989433e+000	1.056664e-002
2.6599829738e+001	3.987834e-001	1.385009e-005	1.320374e+002	7.988501e+000	1.149941e-002
2.6799683932e+001	3.991663e-001	9.453730e-006	1.321642e+002	5.992158e+000	7.841683e-003
2.6999456115e+001	3.995496e-001	2.871014e-006	1.322911e+002	1.997621e+000	2.379165e-003
2.7196451037e+001	3.999333e-001	2.992017e-006	1.324182e+002	1.997523e+000	2.477060e-003
2.7399612922e+001	4.003173e-001	9.952394e-006	1.325453e+002	5.991768e+000	8.231579e-003
2.7599710142e+001	4.007017e-001	1.284643e-005	1.326726e+002	6.989385e+000	1.061503e-002
2.7799391213e+001	4.010865e-001	1.097163e-005	1.328000e+002	5.990943e+000	9.057182e-003
2.7999154431e+001	4.014715e-001	1.241621e-005	1.329275e+002	6.989760e+000	1.023986e-002
2.8199668885e+001	4.018570e-001	1.485997e-005	1.330551e+002	7.987756e+000	1.224352e-002
2.8399470264e+001	4.022428e-001	6.955102e-006	1.331828e+002	3.994275e+000	5.724996e-003
2.8599403889e+001	4.026289e-001	1.035304e-005	1.333107e+002	5.991486e+000	8.513787e-003
2.8799906545e+001	4.030154e-001	6.741770e-006	1.334387e+002	2.994461e+000	5.538756e-003
2.8999945713e+001	4.034023e-001	8.326848e-006	1.335668e+002	2.993166e+000	6.834429e-003
2.9199542188e+001	4.037895e-001	1.585427e-005	1.336950e+002	4.987000e+000	1.300023e-002
2.9399993732e+001	4.041771e-001	9.232097e-006	1.338233e+002	2.992437e+000	7.562905e-003
2.9599126058e+001	4.045650e-001	6.304766e-006	1.339517e+002	1.994840e+000	5.159892e-003
2.9799740438e+001	4.049533e-001	1.453081e-005	1.340803e+002	4.988119e+000	1.188078e-002
2.9998380489e+001	4.053420e-001	1.726484e-005	1.342090e+002	6.985897e+000	1.410266e-002
3.0197236129e+001	4.057310e-001	1.638424e-005	1.343378e+002	6.986629e+000	1.337051e-002
3.0398481734e+001	4.061203e-001	1.603009e-005	1.344667e+002	6.986931e+000	1.306896e-002
3.0599308890e+001	4.065100e-001	1.391027e-005	1.345957e+002	5.988670e+000	1.132985e-002
3.0799270932e+001	4.069001e-001	9.555073e-006	1.347249e+002	3.992225e+000	7.775104e-003
3.0999380425e+001	4.072905e-001	1.188540e-005	1.348541e+002	4.990338e+000	9.662050e-003
3.1199328841e+001	4.076813e-001	1.438807e-005	1.349835e+002	6.988315e+000	1.168535e-002
3.1399807048e+001	4.080725e-001	1.210054e-005	1.351130e+002	5.990182e+000	9.818101e-003
3.1599434512e+001	4.084640e-001	1.204701e-005	1.352427e+002	6.990235e+000	9.765298e-003
3.1799176025e+001	4.088559e-001	1.458215e-005	1.353724e+002	8.988191e+000	1.180895e-002
3.1999906541e+001	4.092481e-001	1.029224e-005	1.355023e+002	6.991673e+000	8.326899e-003
3.2199365334e+001	4.096407e-001	6.374019e-006	1.356323e+002	4.994848e+000	5.151934e-003
3.2397485941e+001	4.100336e-001	9.416895e-006	1.357624e+002	7.992396e+000	7.604107e-003
3.2599724422e+001	4.104269e-001	8.565327e-006	1.358926e+002	7.993090e+000	6.909841e-003
3.2799275741e+001	4.108206e-001	9.054709e-006	1.360230e+002	8.992702e+000	7.297637e-003
3.2999350656e+001	4.112147e-001	8.932150e-006	1.361534e+002	8.992808e+000	7.191963e-003
3.3199573021e+001	4.116090e-001	9.843469e-006	1.362840e+002	8.992082e+000	7.918141e-003
3.3399951387e+001	4.120038e-001	1.258637e-005	1.364147e+002	9.989885e+000	1.011485e-002
3.3598903236e+001	4.123989e-001	1.105850e-005	1.365455e+002	7.991122e+000	8.878478e-003
3.3799677668e+001	4.127944e-001	1.089456e-005	1.366765e+002	5.991262e+000	8.738476e-003
3.3999923215e+001	4.131903e-001	8.822340e-006	1.368075e+002	3.992930e+000	7.069581e-003
3.4199043594e+001	4.135865e-001	2.365604e-005	1.369387e+002	8.981062e+000	1.893807e-002
3.4399293415e+001	4.139830e-001	1.932845e-005	1.370700e+002	7.984541e+000	1.545876e-002
3.4599882389e+001	4.143800e-001	1.442638e-005	1.372015e+002	5.988473e+000	1.152706e-002
3.4798718475e+001	4.147773e-001	1.541568e-005	1.373330e+002	6.987694e+000	1.230574e-002
3.4997074569e+001	4.151749e-001	1.811552e-005	1.374647e+002	7.985553e+000	1.444706e-002
3.5197478290e+001	4.155730e-001	1.823232e-005	1.375965e+002	7.985474e+000	1.452629e-002
3.5399897817e+001	4.159714e-001	2.664315e-005	1.377284e+002	1.197879e+001	2.120714e-002
3.5598078172e+001	4.163701e-001	3.315797e-005	1.378604e+002	1.497363e+001	2.636747e-002
3.5799194569e+001	4.167692e-001	2.600410e-005	1.379926e+002	1.297934e+001	2.065885e-002
3.5999133388e+001	4.171687e-001	2.379063e-005	1.381248e+002	9.981118e+000	1.888227e-002
3.6199897034e+001	4.175686e-001	1.802337e-005	1.382572e+002	7.985709e+000	1.429118e-002
3.6399330441e+001	4.179688e-001	1.754983e-005	1.383897e+002	8.986098e+000	1.390238e-002
3.6599980296e+001	4.185698e-001	1.506033e-005	1.385887e+002	7.988087e+000	1.191315e-002
3.6799821833e+001	4.189710e-001	1.284392e-005	1.387215e+002	6.989850e+000	1.015018e-002
3.6999049332e+001	4.193725e-001	1.302738e-005	1.388545e+002	6.989715e+000	1.028530e-002
3.7199779534e+001	4.197744e-001	1.676532e-005	1.389875e+002	8.986776e+000	1.322379e-002
3.7399634102e+001	4.201766e-001	2.415437e-005	1.391207e+002	1.098097e+001	1.903373e-002
3.7599502692e+001	4.205792e-001	2.528264e-005	1.392540e+002	9.980096e+000	1.990373e-002
3.7799342389e+001	4.209822e-001	2.382640e-005	1.393875e+002	7.981261e+000	1.873936e-002
3.7999655217e+001	4.213856e-001	3.851104e-005	1.395210e+002	1.096974e+001	3.025977e-002
3.8199807018e+001	4.217893e-001	3.236464e-005	1.396547e+002	1.097459e+001	2.540594e-002
3.8395215955e+001	4.221934e-001	2.951383e-005	1.397885e+002	1.097685e+001	2.314591e-002
3.8599908610e+001	4.225978e-001	2.994412e-005	1.399224e+002	1.197654e+001	2.346088e-002
3.8799627297e+001	4.230027e-001	2.134607e-005	1.400564e+002	8.983292e+000	1.670839e-002
3.8999585326e+001	4.234079e-001	1.130052e-005	1.401906e+002	4.991163e+000	8.836893e-003
3.9199901289e+001	4.238134e-001	1.026983e-005	1.403249e+002	4.991977e+000	8.023215e-003
3.9399432029e+001	4.242194e-001	1.732729e-005	1.404593e+002	8.986476e+000	1.352384e-002
3.9599758472e+001	4.246257e-001	1.695907e-005	1.405938e+002	8.986776e+000	1.322379e-002
3.9798662785e+001	4.250324e-001	2.070406e-005	1.407285e+002	1.198387e+001	1.612848e-002
3.9999535546e+001	4.254394e-001	1.627892e-005	1.408633e+002	9.987331e+000	1.266916e-002
4.0199355576e+001	4.258469e-001	1.588036e-005	1.409982e+002	8.987653e+000	1.234716e-002
4.0399844053e+001	4.262547e-001	1.551000e-005	1.411332e+002	8.987952e+000	1.204766e-002
4.0599895117e+001	4.266629e-001	1.954065e-005	1.412683e+002	9.984836e+000	1.516402e-002
4.0799780249e+001	4.270714e-001	2.455073e-005	1.414036e+002	1.098097e+001	1.903373e-002
4.0999755673e+001	4.274803e-001	2.621827e-005	1.415390e+002	1.097969e+001	2.030710e-002
4.1198765033e+001	4.278896e-001	2.829397e-005	1.416745e+002	1.097811e+001	2.189385e-002
4.1399187717e+001	4.282993e-001	3.157197e-005	1.418102e+002	1.297559e+001	2.440699e-002
4.1599950711e+001	4.287094e-001	4.434061e-005	1.419459e+002	1.696575e+001	3.424512e-002
4.1799342374e+001	4.291198e-001	4.013915e-005	1.420818e+002	1.496903e+001	3.097060e-002
4.1999654942e+001	4.295306e-001	4.106343e-005	1.422178e+002	1.596835e+001	3.165346e-002
4.2198206399e+001	4.299418e-001	3.133770e-005	1.423540e+002	1.297587e+001	2.413334e-002
4.2398856153e+001	4.303533e-001	3.322153e-005	1.424902e+002	1.397444e+001	2.555963e-002
4.2599781529e+001	4.307652e-001	3.643162e-005	1.426266e+002	1.497200e+001	2.800256e-002
4.2799765361e+001	4.311775e-001	3.891474e-005	1.427631e+002	1.697012e+001	2.988257e-002
4.2997795510e+001	4.315902e-001	2.970443e-005	1.428998e+002	1.197721e+001	2.278818e-002
4.3198366353e+001	4.320033e-001	2.796854e-005	1.430366e+002	1.197856e+001	2.143595e-002
4.3399934089e+001	4.324167e-001	2.075464e-005	1.431734e+002	9.984108e+000	1.589179e-002
4.3599641594e+001	4.328305e-001	1.634395e-005	1.433105e+002	8.987497e+000	1.250256e-002
4.3799945950e+001	4.332447e-001	1.231106e-005	1.434476e+002	6.990591e+000	9.408539e-003
4.3999209532e+001	4.336593e-001	1.082836e-005	1.435849e+002	6.991733e+000	8.267495e-003
4.4198994693e+001	4.340742e-001	8.365345e-006	1.437222e+002	5.993619e+000	6.380869e-003
4.4398828737e+001	4.344896e-001	9.832032e-006	1.438598e+002	6.992508e+000	7.492451e-003
4.4599539009e+001	4.349053e-001	9.444540e-006	1.439974e+002	6.992810e+000	7.190285e-003
4.4798223526e+001	4.353214e-001	9.424339e-006	1.441352e+002	6.992832e+000	7.168048e-003
4.4998893708e+001	4.357378e-001	8.858059e-006	1.442731e+002	6.993269e+000	6.730902e-003
4.5199083168e+001	4.361547e-001	4.736504e-006	1.444111e+002	3.996404e+000	3.595649e-003
4.5399983558e+001	4.365719e-001	3.480197e-006	1.445492e+002	2.997361e+000	2.639417e-003
4.5599951735e+001	4.369895e-001	3.324516e-006	1.446875e+002	2.997481e+000	2.518938e-003
4.5799659518e+001	4.374075e-001	4.965816e-006	1.448259e+002	3.996241e+000	3.758931e-003
4.5999869390e+001	4.378259e-001	4.000430e-006	1.449644e+002	2.996975e+000	3.025277e-003
4.6199775736e+001	4.382446e-001	9.917005e-006	1.451031e+002	6.992508e+000	7.492451e-003
4.6398861863e+001	4.386638e-001	1.251971e-005	1.452418e+002	8.990550e+000	9.449801e-003
4.6599785917e+001	4.390833e-001	1.193404e-005	1.453807e+002	7.991001e+000	8.999130e-003
4.6799405930e+001	4.395032e-001	1.534885e-005	1.455198e+002	9.988437e+000	1.156309e-002
4.6998785489e+001	4.399234e-001	1.552619e-005	1.456589e+002	9.988314e+000	1.168551e-002
4.7199454285e+001	4.403441e-001	1.765234e-005	1.457982e+002	1.198673e+001	1.327303e-002
4.7399740978e+001	4.407652e-001	1.302725e-005	1.459376e+002	9.990214e+000	9.786006e-003
4.7599313012e+001	4.411866e-001	1.075077e-005	1.460772e+002	8.991932e+000	8.068209e-003
4.7799203382e+001	4.416084e-001	1.552487e-005	1.462168e+002	1.198836e+001	1.163994e-002
4.7999730227e+001	4.420306e-001	1.230368e-005	1.463566e+002	8.990784e+000	9.216004e-003
4.8196089485e+001	4.424532e-001	1.670531e-005	1.464965e+002	1.098750e+001	1.250107e-002
4.8399762889e+001	4.428762e-001	1.829072e-005	1.466366e+002	1.098633e+001	1.367441e-002
4.8597917113e+001	4.432995e-001	1.520797e-005	1.467767e+002	8.988641e+000	1.135884e-002
4.8799666242e+001	4.437233e-001	1.429614e-005	1.469171e+002	8.989332e+000	1.066760e-002
4.8999822939e+001	4.443596e-001	1.479324e-005	1.471277e+002	8.988977e+000	1.102272e-002
4.9198888947e+001	4.447843e-001	1.857493e-005	1.472684e+002	1.198617e+001	1.382731e-002
4.9399848566e+001	4.452094e-001	2.057152e-005	1.474091e+002	1.298470e+001	1.529896e-002
4.9598942352e+001	4.456349e-001	3.050404e-005	1.475500e+002	1.697734e+001	2.266408e-002
4.9798543273e+001	4.460608e-001	2.158228e-005	1.476910e+002	1.098398e+001	1.602003e-002
4.9999491926e+001	4.464871e-001	1.305841e-005	1.478321e+002	6.990316e+000	9.683700e-003
5.0199763273e+001	4.469137e-001	1.552170e-005	1.479734e+002	7.988501e+000	1.149941e-002
5.0399411714e+001	4.473407e-001	2.011913e-005	1.481148e+002	9.985109e+000	1.489123e-002
5.0599295987e+001	4.477682e-001	1.469180e-005	1.482563e+002	6.989136e+000	1.086380e-002
5.0798347465e+001	4.481960e-001	2.767332e-005	1.483980e+002	1.197956e+001	2.044341e-002
5.0999249223e+001	4.486242e-001	3.521440e-005	1.485397e+002	1.397401e+001	2.598948e-002
5.1196698024e+001	4.490528e-001	3.345219e-005	1.486817e+002	1.497533e+001	2.466534e-002
5.1399164280e+001	4.494818e-001	3.435151e-005	1.488237e+002	1.597470e+001	2.530426e-002
5.1599809834e+001	4.499111e-001	3.759834e-005	1.489659e+002	1.897233e+001	2.766954e-002
5.1799889505e+001	4.503409e-001	2.730981e-005	1.491082e+002	1.497992e+001	2.007878e-002
5.1998367992e+001	4.507711e-001	3.420986e-005	1.492506e+002	1.897487e+001	2.512784e-002
5.2199802332e+001	4.512016e-001	2.631389e-005	1.493931e+002	1.598069e+001	1.930965e-002
5.2399758427e+001	4.516326e-001	1.987916e-005	1.495358e+002	1.298543e+001	1.457380e-002
5.2599107610e+001	4.520639e-001	2.084227e-005	1.496786e+002	1.498473e+001	1.526530e-002
5.2799777946e+001	4.524956e-001	2.237511e-005	1.498216e+002	1.498363e+001	1.637234e-002
5.2999624052e+001	4.529277e-001	2.406215e-005	1.499647e+002	1.498241e+001	1.758998e-002
5.3199691759e+001	4.533603e-001	2.155891e-005	1.501079e+002	1.198425e+001	1.574502e-002
5.3399975160e+001	4.537932e-001	2.394701e-005	1.502512e+002	1.298253e+001	1.747243e-002
5.3598090100e+001	4.542265e-001	2.325907e-005	1.503947e+002	1.198305e+001	1.695430e-002
5.3799190159e+001	4.546601e-001	1.874074e-005	1.505383e+002	8.986352e+000	1.364771e-002
5.3999459578e+001	4.550942e-001	1.835571e-005	1.506820e+002	7.986645e+000	1.335457e-002
5.4198456342e+001	4.555287e-001	3.135201e-005	1.508258e+002	1.197721e+001	2.278818e-002
5.4399660574e+001	4.559636e-001	3.856275e-005	1.509698e+002	1.497200e+001	2.800256e-002
5.4599666139e+001	4.563989e-001	4.399324e-005	1.511139e+002	1.696808e+001	3.191548e-002
5.4799952531e+001	4.568345e-001	5.065588e-005	1.512582e+002	1.996329e+001	3.671394e-002
5.4999725707e+001	4.572706e-001	4.687044e-005	1.514026e+002	1.896606e+001	3.393796e-002
5.5199993705e+001	4.577071e-001	2.842199e-005	1.515471e+002	1.297944e+001	2.056018e-002
5.5398881443e+001	4.581439e-001	2.859209e-005	1.516917e+002	1.497934e+001	2.066350e-002
5.5599909403e+001	4.585812e-001	1.555436e-005	1.518365e+002	8.988770e+000	1.123042e-002
5.5799436204e+001	4.590188e-001	1.489559e-005	1.519814e+002	8.989255e+000	1.074452e-002
5.5999286415e+001	4.594569e-001	1.862586e-005	1.521264e+002	1.098658e+001	1.342244e-002
5.6199987343e+001	4.598953e-001	3.100155e-005	1.522716e+002	1.597768e+001	2.231950e-002
5.6399506660e+001	4.603342e-001	3.357725e-005	1.524169e+002	1.597585e+001	2.415082e-002
5.6599311517e+001	4.607734e-001	3.521447e-005	1.525624e+002	1.597470e+001	2.530426e-002
5.6799050534e+001	4.612130e-001	4.076007e-005	1.527079e+002	1.697074e+001	2.926128e-002
5.6999921109e+001	4.616531e-001	5.059434e-005	1.528536e+002	1.896371e+001	3.628659e-002
5.7196981377e+001	4.620935e-001	3.312410e-005	1.529994e+002	1.297627e+001	2.373418e-002
5.7399899368e+001	4.625344e-001	3.461309e-005	1.531454e+002	1.197522e+001	2.477743e-002
5.7599874994e+001	4.629756e-001	2.174275e-005	1.532915e+002	7.984451e+000	1.554950e-002
5.7798987005e+001	4.634172e-001	2.704500e-005	1.534377e+002	9.980677e+000	1.932301e-002
5.7999959704e+001	4.638593e-001	2.449764e-005	1.535841e+002	9.982514e+000	1.748630e-002
5.8197911471e+001	4.643017e-001	3.665046e-005	1.537306e+002	1.397386e+001	2.613600e-002
5.8399198874e+001	4.647446e-001	3.908505e-005	1.538772e+002	1.497215e+001	2.784558e-002
5.8599699899e+001	4.651878e-001	3.350895e-005	1.540240e+002	1.397615e+001	2.385022e-002
5.8799564335e+001	4.656315e-001	3.873028e-005	1.541709e+002	1.597246e+001	2.754027e-002
5.8998488505e+001	4.660755e-001	3.685169e-005	1.543179e+002	1.597382e+001	2.617949e-002
5.9198438975e+001	4.665200e-001	4.274604e-005	1.544650e+002	1.896966e+001	3.033790e-002
5.9398354882e+001	4.669648e-001	5.430834e-005	1.546123e+002	1.896149e+001	3.850723e-002
5.9599948181e+001	4.674101e-001	4.997064e-005	1.547598e+002	1.796460e+001	3.539784e-002
5.9799320213e+001	4.678558e-001	4.403700e-005	1.549073e+002	1.496884e+001	3.116490e-002
5.9998859306e+001	4.683018e-001	3.098720e-005	1.550550e+002	1.197809e+001	2.190869e-002
6.0199358831e+001	4.687483e-001	2.573621e-005	1.552028e+002	1.098182e+001	1.817879e-002
6.0399871983e+001	4.691952e-001	2.188956e-005	1.553508e+002	9.984553e+000	1.544698e-002
6.0597853459e+001	4.696425e-001	1.859199e-005	1.554989e+002	8.986893e+000	1.310746e-002
6.0799953785e+001	4.700901e-001	2.067733e-005	1.556471e+002	9.985436e+000	1.456375e-002
6.0999615120e+001	4.705382e-001	1.780025e-005	1.557955e+002	9.987475e+000	1.252539e-002
6.1199015583e+001	4.709867e-001	1.844518e-005	1.559440e+002	9.987033e+000	1.296684e-002
6.1399857945e+001	4.714356e-001	1.937316e-005	1.560926e+002	9.986394e+000	1.360624e-002
6.1598965027e+001	4.718850e-001	2.356274e-005	1.562414e+002	1.298347e+001	1.653293e-002
6.1799137181e+001	4.723347e-001	2.264064e-005	1.563903e+002	1.198413e+001	1.587080e-002
6.1999982528e+001	4.727848e-001	2.114218e-005	1.565393e+002	1.198519e+001	1.480629e-002
6.2198350455e+001	4.732353e-001	1.744046e-005	1.566885e+002	9.987798e+000	1.220228e-002
6.2399849778e+001	4.736863e-001	1.840674e-005	1.568378e+002	9.987134e+000	1.286607e-002
6.2599994714e+001	4.741376e-001	2.058657e-005	1.569873e+002	1.098562e+001	1.437605e-002
6.2799648824e+001	4.745894e-001	1.516613e-005	1.571368e+002	7.989419e+000	1.058076e-002
6.2999273831e+001	4.750416e-001	1.693984e-005	1.572865e+002	7.988193e+000	1.180695e-002
6.3199798599e+001	4.754941e-001	2.064265e-005	1.574364e+002	9.985626e+000	1.437409e-002
6.3398808593e+001	4.759471e-001	1.935229e-005	1.575864e+002	8.986537e+000	1.346275e-002
6.3598700158e+001	4.766274e-001	1.417684e-005	1.578116e+002	6.990152e+000	9.848283e-003
6.3799795286e+001	4.770814e-001	1.701258e-005	1.579619e+002	7.988193e+000	1.180695e-002
6.3999999258e+001	4.775358e-001	1.687832e-005	1.581124e+002	7.988297e+000	1.170262e-002
6.4199150502e+001	4.779906e-001	1.739250e-005	1.582630e+002	8.987952e+000	1.204766e-002
6.4396690753e+001	4.784459e-001	1.799093e-005	1.584137e+002	8.987550e+000	1.245033e-002
6.4598035459e+001	4.789015e-001	1.424449e-005	1.585646e+002	6.990152e+000	9.848283e-003
6.4799184184e+001	4.793576e-001	1.172314e-005	1.587156e+002	5.991903e+000	8.097376e-003
6.4999893498e+001	4.798141e-001	1.249843e-005	1.588667e+002	5.991375e+000	8.624668e-003
6.5198771633e+001	4.802710e-001	1.703582e-005	1.590180e+002	6.988255e+000	1.174456e-002
6.5398778138e+001	4.807283e-001	2.621928e-005	1.591694e+002	9.981942e+000	1.805847e-002
6.5599563704e+001	4.811860e-001	3.181816e-005	1.593210e+002	1.097811e+001	2.189385e-002
6.5798792839e+001	4.816442e-001	2.129207e-005	1.594727e+002	6.985363e+000	1.463699e-002
6.5999884436e+001	4.821027e-001	1.484843e-005	1.596245e+002	4.989802e+000	1.019767e-002
6.6199574351e+001	4.825617e-001	2.106658e-005	1.597765e+002	6.985546e+000	1.445443e-002
6.6399356554e+001	4.830210e-001	1.984885e-005	1.599286e+002	6.986394e+000	1.360597e-002
6.6598919774e+001	4.834808e-001	1.297308e-005	1.600808e+002	4.991116e+000	8.884315e-003
6.6799497854e+001	4.839411e-001	1.541691e-005	1.602332e+002	5.989452e+000	1.054787e-002
6.6999850412e+001	4.844017e-001	1.726482e-005	1.603857e+002	5.988199e+000	1.180094e-002
6.7198732898e+001	4.848627e-001	1.613143e-005	1.605383e+002	5.988984e+000	1.101575e-002
6.7399322992e+001	4.853242e-001	2.564105e-005	1.606911e+002	8.982507e+000	1.749299e-002
6.7599181640e+001	4.857860e-001	2.346199e-005	1.608441e+002	8.984009e+000	1.599116e-002
6.7798463117e+001	4.862483e-001	1.913007e-005	1.609971e+002	7.986974e+000	1.302622e-002
6.7998642918e+001	4.867110e-001	2.082481e-005	1.611503e+002	8.985833e+000	1.416673e-002
6.8199227394e+001	4.871742e-001	2.010253e-005	1.613037e+002	9.986338e+000	1.366238e-002
6.8399683349e+001	4.876377e-001	2.540349e-005	1.614571e+002	1.198275e+001	1.724869e-002
6.8599913254e+001	4.881017e-001	2.271715e-005	1.616108e+002	1.098459e+001	1.541003e-002
6.8799378972e+001	4.885661e-001	2.197323e-005	1.617645e+002	9.985109e+000	1.489123e-002
6.8999801934e+001	4.890309e-001	2.416788e-005	1.619184e+002	9.983637e+000	1.636297e-002
6.9199054590e+001	4.894961e-001	2.431100e-005	1.620725e+002	9.983556e+000	1.644423e-002
6.9399686361e+001	4.899617e-001	1.686677e-005	1.622266e+002	6.988602e+000	1.139803e-002
6.9598340495e+001	4.904278e-001	1.529866e-005	1.623809e+002	5.989671e+000	1.032853e-002
6.9799972051e+001	4.908943e-001	2.010372e-005	1.625354e+002	7.986440e+000	1.355965e-002
6.9996558890e+001	4.913612e-001	2.606707e-005	1.626900e+002	1.098243e+001	1.756513e-002
7.0199906217e+001	4.918285e-001	1.793823e-005	1.628447e+002	7.987924e+000	1.207608e-002
7.0399878984e+001	4.922962e-001	2.538226e-005	1.629996e+002	1.098293e+001	1.707119e-002
7.0598269334e+001	4.927644e-001	2.881009e-005	1.631546e+002	1.298064e+001	1.935821e-002
7.0798360187e+001	4.932330e-001	1.978120e-005	1.633097e+002	9.986721e+000	1.327885e-002
7.0999165216e+001	4.937020e-001	1.241619e-005	1.634650e+002	6.991673e+000	8.326899e-003
7.1199737388e+001	4.941714e-001	1.841563e-005	1.636205e+002	9.987661e+000	1.233869e-002
7.1399564925e+001	4.946413e-001	1.991755e-005	1.637760e+002	9.986668e+000	1.333231e-002
7.1599796970e+001	4.951116e-001	2.189582e-005	1.639317e+002	1.198536e+001	1.464260e-002
7.1799498743e+001	4.955823e-001	2.196237e-005	1.640876e+002	1.298533e+001	1.467315e-002
7.1999740823e+001	4.960534e-001	2.252063e-005	1.642436e+002	1.298497e+001	1.503184e-002
7.2199186876e+001	4.965250e-001	2.547809e-005	1.643997e+002	1.298301e+001	1.698970e-002
7.2399896248e+001	4.969969e-001	3.407680e-005	1.645560e+002	1.597730e+001	2.270205e-002
7.2599829931e+001	4.974693e-001	3.204276e-005	1.647124e+002	1.397867e+001	2.132669e-002
7.2799099021e+001	4.979422e-001	2.357409e-005	1.648690e+002	1.098432e+001	1.567531e-002
7.2999795259e+001	4.984154e-001	2.138744e-005	1.650257e+002	1.098579e+001	1.420782e-002
7.3199876476e+001	4.988891e-001	1.470885e-005	1.651825e+002	7.990238e+000	9.761909e-003
7.3399252330e+001	4.993632e-001	1.293019e-005	1.653395e+002	6.991427e+000	8.573304e-003
7.3599913770e+001	4.998377e-001	1.695372e-005	1.654966e+002	8.988770e+000	1.123042e-002
7.3798671350e+001	5.003127e-001	2.210392e-005	1.656538e+002	9.985372e+000	1.462809e-002
7.3996586309e+001	5.007881e-001	1.508780e-005	1.658112e+002	6.990025e+000	9.975439e-003
7.4199668177e+001	5.012639e-001	2.251792e-005	1.659688e+002	8.985126e+000	1.487380e-002
7.4399219072e+001	5.017402e-001	1.623441e-005	1.661265e+002	6.989287e+000	1.071316e-002
7.4599193366e+001	5.022168e-001	1.772445e-005	1.662843e+002	6.988315e+000	1.168535e-002
7.4799396117e+001	5.026939e-001	2.161140e-005	1.664423e+002	8.985766e+000	1.423440e-002
7.4999982515e+001	5.031715e-001	1.441513e-005	1.666004e+002	6.990514e+000	9.485548e-003
7.5199881378e+001	5.036494e-001	1.413949e-005	1.667586e+002	6.990705e+000	9.295342e-003
7.5399279659e+001	5.041278e-001	1.927882e-005	1.669170e+002	8.987338e+000	1.266193e-002
7.5599267757e+001	5.046066e-001	1.355619e-005	1.670756e+002	5.991105e+000	8.894975e-003
7.5799981492e+001	5.050859e-001	1.652931e-005	1.672342e+002	5.989164e+000	1.083551e-002
7.5998512949e+001	5.055656e-001	1.121371e-005	1.673931e+002	3.992656e+000	7.343983e-003
7.6199913812e+001	5.060457e-001	1.372587e-005	1.675520e+002	4.991019e+000	8.980700e-003
7.6399529182e+001	5.065262e-001	1.956406e-005	1.677111e+002	5.987212e+000	1.278842e-002
7.6599121561e+001	5.070072e-001	2.644996e-005	1.678704e+002	7.982727e+000	1.727312e-002
7.6799580156e+001	5.074886e-001	4.048330e-005	1.680298e+002	9.973587e+000	2.641251e-002
7.6999815189e+001	5.079705e-001	3.216223e-005	1.681893e+002	7.979036e+000	2.096369e-002
7.7199828182e+001	5.086940e-001	3.523934e-005	1.684289e+002	9.977063e+000	2.293671e-002
7.7399127606e+001	5.091770e-001	3.990499e-005	1.685888e+002	1.097405e+001	2.594887e-002
7.7599147408e+001	5.096603e-001	3.540334e-005	1.687488e+002	1.097700e+001	2.299976e-002
7.7798533589e+001	5.101441e-001	4.240640e-005	1.689090e+002	1.197248e+001	2.752317e-002
7.7999769758e+001	5.106283e-001	5.655870e-005	1.690694e+002	1.296333e+001	3.667368e-002
7.8199703685e+001	5.111130e-001	6.703149e-005	1.692298e+002	1.495658e+001	4.342321e-002
7.8399746128e+001	5.115981e-001	5.411032e-005	1.693904e+002	1.396498e+001	3.501960e-002
7.8599859677e+001	5.120836e-001	3.572157e-005	1.695512e+002	9.976903e+000	2.309668e-002
7.8799747601e+001	5.125696e-001	3.007364e-005	1.697121e+002	7.980574e+000	1.942644e-002
7.8999330240e+001	5.130560e-001	3.032455e-005	1.698732e+002	7.980430e+000	1.956994e-002
7.9199553597e+001	5.135428e-001	3.822262e-005	1.700344e+002	9.975356e+000	2.464358e-002
7.9399997417e+001	5.140301e-001	3.296184e-005	1.701957e+002	8.978768e+000	2.123161e-002
7.9596544639e+001	5.145178e-001	4.090634e-005	1.703572e+002	1.097368e+001	2.632390e-002
7.9799803607e+001	5.150060e-001	4.434622e-005	1.705188e+002	1.197149e+001	2.851047e-002
7.9999460843e+001	5.154946e-001	4.486766e-005	1.706806e+002	1.297118e+001	2.881836e-002
8.0199021382e+001	5.159836e-001	4.131489e-005	1.708425e+002	1.297349e+001	2.651128e-002
8.0399762464e+001	5.164731e-001	4.647297e-005	1.710046e+002	1.197021e+001	2.979290e-002
8.0598316996e+001	5.169630e-001	3.998624e-005	1.711668e+002	8.974390e+000	2.561009e-002
8.0797440607e+001	5.174533e-001	4.144872e-005	1.713291e+002	8.973478e+000	2.652161e-002
8.0999213244e+001	5.179441e-001	2.648246e-005	1.714916e+002	5.983071e+000	1.692916e-002
8.1199872727e+001	5.184354e-001	2.066626e-005	1.716543e+002	3.986801e+000	1.319858e-002
8.1399412702e+001	5.189270e-001	1.436937e-005	1.718171e+002	2.990832e+000	9.168353e-003
8.1597492520e+001	5.194191e-001	2.701829e-005	1.719800e+002	5.982777e+000	1.722265e-002
8.1799908138e+001	5.199117e-001	3.101283e-005	1.721431e+002	6.980250e+000	1.975021e-002
8.1999583703e+001	5.204047e-001	2.043301e-005	1.723063e+002	4.987000e+000	1.300023e-002
8.2199789377e+001	5.208981e-001	2.024950e-005	1.724697e+002	5.987129e+000	1.287127e-002
8.2398205004e+001	5.213920e-001	2.926434e-005	1.726332e+002	8.981416e+000	1.858379e-002
8.2598695077e+001	5.218863e-001	3.183093e-005	1.727969e+002	1.097981e+001	2.019451e-002
8.2799190345e+001	5.223811e-001	2.744340e-005	1.729607e+002	9.982606e+000	1.739444e-002
8.2999917002e+001	5.228763e-001	2.108962e-005	1.731247e+002	7.986645e+000	1.335457e-002
8.3198605877e+001	5.233719e-001	2.029124e-005	1.732888e+002	7.987163e+000	1.283684e-002
8.3398477576e+001	5.238680e-001	2.201762e-005	1.734530e+002	7.986084e+000	1.391581e-002
8.3599286113e+001	5.243645e-001	2.599926e-005	1.736174e+002	7.983583e+000	1.641677e-002
8.3799430610e+001	5.248615e-001	2.635050e-005	1.737820e+002	7.983377e+000	1.662280e-002
8.3998615994e+001	5.253589e-001	1.533082e-005	1.739467e+002	4.990338e+000	9.662050e-003
8.4199640647e+001	5.258568e-001	2.084745e-005	1.741115e+002	5.986874e+000	1.312639e-002
8.4399509265e+001	5.263551e-001	2.663204e-005	1.742765e+002	6.983247e+000	1.675273e-002
8.4598475334e+001	5.268539e-001	2.944700e-005	1.744416e+002	5.981494e+000	1.850592e-002
8.4799488969e+001	5.273531e-001	2.070583e-005	1.746069e+002	4.987000e+000	1.300023e-002
8.4999972765e+001	5.278528e-001	2.567644e-005	1.747724e+002	5.983894e+000	1.610579e-002
8.5197805420e+001	5.283529e-001	3.122868e-005	1.749380e+002	7.980430e+000	1.956994e-002
8.5398966277e+001	5.288534e-001	5.144350e-005	1.751037e+002	1.196779e+001	3.220737e-002
8.5599552502e+001	5.293544e-001	5.506196e-005	1.752696e+002	1.196556e+001	3.444016e-002
8.5799272118e+001	5.298559e-001	9.049832e-005	1.754356e+002	1.794345e+001	5.655132e-002
8.5998872039e+001	5.303577e-001	7.902486e-005	1.756018e+002	1.595067e+001	4.933496e-002
8.6198124864e+001	5.308601e-001	6.252763e-005	1.757681e+002	1.296100e+001	3.899886e-002
8.6398744766e+001	5.313629e-001	4.718076e-005	1.759346e+002	8.970601e+000	2.939908e-002
8.6599342586e+001	5.318661e-001	7.141095e-005	1.761012e+002	1.195554e+001	4.445519e-002
8.6798560846e+001	5.323698e-001	5.244235e-005	1.762680e+002	8.967384e+000	3.261585e-002
8.6999748272e+001	5.328740e-001	5.707332e-005	1.764349e+002	9.964538e+000	3.546244e-002
8.7199006832e+001	5.333785e-001	5.902311e-005	1.766020e+002	9.963361e+000	3.663925e-002
8.7399489888e+001	5.338836e-001	4.478942e-005	1.767692e+002	7.972223e+000	2.777722e-002
8.7599988988e+001	5.343891e-001	4.493248e-005	1.769366e+002	5.972160e+000	2.783959e-002
8.7798896905e+001	5.348950e-001	2.316931e-005	1.771041e+002	3.985658e+000	1.434183e-002
8.7999257857e+001	5.354014e-001	2.962949e-005	1.772717e+002	4.981677e+000	1.832334e-002
8.8199901125e+001	5.359083e-001	2.810262e-005	1.774396e+002	4.982637e+000	1.736266e-002
8.8399619814e+001	5.364156e-001	2.456502e-005	1.776075e+002	3.984837e+000	1.516267e-002
8.8599585998e+001	5.369233e-001	2.206276e-005	1.777756e+002	3.986395e+000	1.360528e-002
8.8799135139e+001	5.374315e-001	2.093715e-005	1.779439e+002	4.987101e+000	1.289895e-002
8.8999479426e+001	5.379402e-001	2.331866e-005	1.781123e+002	4.985647e+000	1.435256e-002
8.9199970310e+001	5.384493e-001	2.656453e-005	1.782809e+002	4.983665e+000	1.633493e-002
8.9399992964e+001	5.389589e-001	3.674083e-005	1.784496e+002	7.977429e+000	2.257113e-002
8.9599864422e+001	5.394689e-001	4.696234e-005	1.786185e+002	1.097118e+001	2.882327e-002
8.9797288791e+001	5.399794e-001	4.049159e-005	1.787875e+002	9.975172e+000	2.482834e-002
8.9999040190e+001	5.404903e-001	3.091460e-005	1.789567e+002	8.981062e+000	1.893807e-002
9.0199145781e+001	5.410017e-001	4.239914e-005	1.791260e+002	1.097405e+001	2.594887e-002
9.0399818771e+001	5.415136e-001	3.857096e-005	1.792955e+002	8.976416e+000	2.358366e-002
9.0597553213e+001	5.420259e-001	3.260978e-005	1.794651e+002	6.980080e+000	1.991993e-002
9.0799556497e+001	5.425386e-001	3.730266e-005	1.796349e+002	7.977235e+000	2.276508e-002
9.0999820606e+001	5.430518e-001	4.965664e-005	1.798048e+002	9.969724e+000	3.027583e-002
9.1199777252e+001	5.438225e-001	5.185428e-005	1.800600e+002	1.096843e+001	3.157093e-002
9.1399179933e+001	5.443369e-001	5.058813e-005	1.802303e+002	1.096923e+001	3.077095e-002
9.1599966736e+001	5.448517e-001	7.002211e-005	1.804007e+002	1.195745e+001	4.255170e-002
9.1799622569e+001	5.453670e-001	5.601257e-005	1.805713e+002	9.965994e+000	3.400609e-002
9.1999235810e+001	5.458827e-001	4.106079e-005	1.807421e+002	7.975095e+000	2.490508e-002
9.2199666035e+001	5.463989e-001	7.590886e-005	1.809130e+002	1.195400e+001	4.599839e-002
9.2397924205e+001	5.469156e-001	6.443252e-005	1.810841e+002	1.096099e+001	3.900720e-002
9.2598976224e+001	5.474327e-001	5.008972e-005	1.812553e+002	8.969705e+000	3.029548e-002
9.2799958487e+001	5.479503e-001	4.456781e-005	1.814267e+002	7.973070e+000	2.693024e-002
9.2998741001e+001	5.484683e-001	6.759260e-005	1.815982e+002	1.195920e+001	4.080445e-002
9.3198583298e+001	5.489868e-001	5.349395e-005	1.817699e+002	8.967737e+000	3.226285e-002
9.3399643971e+001	5.495058e-001	7.920368e-005	1.819417e+002	9.952276e+000	4.772358e-002
9.3599944550e+001	5.500252e-001	7.201691e-005	1.821137e+002	9.956648e+000	4.335227e-002
9.3799332286e+001	5.505451e-001	9.593251e-005	1.822858e+002	9.942306e+000	5.769430e-002
9.3999816350e+001	5.510655e-001	7.551884e-005	1.824581e+002	7.954625e+000	4.537453e-002
9.4197977332e+001	5.515863e-001	1.170782e-004	1.826306e+002	8.929721e+000	7.027850e-002
9.4399872278e+001	5.521076e-001	1.053755e-004	1.828031e+002	9.936806e+000	6.319402e-002
9.4599187011e+001	5.526293e-001	1.035020e-004	1.829759e+002	9.937988e+000	6.201186e-002
9.4799222485e+001	5.531515e-001	2.036780e-004	1.831488e+002	1.587808e+001	1.219158e-001
9.4999860263e+001	5.536742e-001	1.956533e-004	1.833219e+002	1.488300e+001	1.170019e-001
9.5199597117e+001	5.541973e-001	1.313559e-004	1.834951e+002	1.092152e+001	7.847748e-002
9.5399054203e+001	5.547209e-001	1.187101e-004	1.836684e+002	1.092914e+001	7.085541e-002
9.5599653269e+001	5.552450e-001	1.490745e-004	1.838419e+002	1.291110e+001	8.889526e-002
9.5799652247e+001	5.557695e-001	1.379245e-004	1.840156e+002	1.391783e+001	8.216876e-002
9.5999380646e+001	5.562945e-001	1.378867e-004	1.841894e+002	1.191793e+001	8.206873e-002
9.6199724756e+001	5.568200e-001	1.538793e-004	1.843634e+002	1.190850e+001	9.150091e-002
9.6398706569e+001	5.573459e-001	1.216348e-004	1.845376e+002	1.092774e+001	7.225921e-002
9.6599694087e+001	5.578723e-001	1.033229e-004	1.847119e+002	1.093868e+001	6.132275e-002
9.6799082788e+001	5.583992e-001	1.242910e-004	1.848863e+002	1.292630e+001	7.369785e-002
9.6998445470e+001	5.589265e-001	1.225650e-004	1.850609e+002	1.492739e+001	7.260585e-002
9.7199841939e+001	5.594543e-001	7.772259e-005	1.852357e+002	1.195400e+001	4.599839e-002
9.7398566323e+001	5.599826e-001	9.684320e-005	1.854106e+002	1.194274e+001	5.726043e-002
9.7599906828e+001	5.605113e-001	8.179454e-005	1.855856e+002	1.095168e+001	4.831699e-002
9.7799808224e+001	5.610405e-001	4.617265e-005	1.857609e+002	8.972751e+000	2.724900e-002
9.7999797451e+001	5.615702e-001	2.823196e-005	1.859362e+002	5.983354e+000	1.664551e-002
9.8199672604e+001	5.621004e-001	3.882140e-005	1.861118e+002	6.977133e+000	2.286743e-002
9.8399318164e+001	5.626310e-001	6.045855e-005	1.862875e+002	1.096442e+001	3.557903e-002
9.8599886793e+001	5.631621e-001	6.111240e-005	1.864633e+002	1.096407e+001	3.592989e-002
9.8798175961e+001	5.636936e-001	5.469701e-005	1.866393e+002	1.096787e+001	3.212776e-002
9.8999755159e+001	5.642257e-001	5.199731e-005	1.868155e+002	1.096949e+001	3.051322e-002
9.9198794245e+001	5.647582e-001	5.528788e-005	1.869918e+002	1.096759e+001	3.241361e-002
9.9399701334e+001	5.652912e-001	4.828825e-005	1.871683e+002	8.971717e+000	2.828325e-002
9.9599784976e+001	5.658246e-001	5.490379e-005	1.873449e+002	1.096787e+001	3.212776e-002
9.9798765848e+001	5.663585e-001	4.702091e-005	1.875217e+002	7.972511e+000	2.748904e-002
9.9999854817e+001	5.668929e-001	5.862645e-005	1.876986e+002	1.096576e+001	3.424148e-002
1.0019957800e+002	5.674278e-001	4.756804e-005	1.878757e+002	8.972244e+000	2.775649e-002
1.0039999758e+002	5.679632e-001	5.360259e-005	1.880530e+002	8.968752e+000	3.124824e-002
1.0059979181e+002	5.684990e-001	7.500456e-005	1.882304e+002	1.095632e+001	4.368355e-002
1.0079951198e+002	5.690353e-001	6.372320e-005	1.884079e+002	8.962922e+000	3.707818e-002
1.0099927541e+002	5.695721e-001	7.699203e-005	1.885857e+002	1.095524e+001	4.475660e-002
1.0119773212e+002	5.701093e-001	8.104615e-005	1.887635e+002	1.095293e+001	4.706892e-002
1.0139978334e+002	5.706470e-001	7.333722e-005	1.889416e+002	1.195745e+001	4.255170e-002
1.0159933060e+002	5.711852e-001	7.704643e-005	1.891198e+002	1.295534e+001	4.466173e-002
1.0179992771e+002	5.717239e-001	8.391864e-005	1.892981e+002	1.395140e+001	4.859953e-002
1.0199812360e+002	5.722631e-001	8.856647e-005	1.894767e+002	1.594876e+001	5.124289e-002
1.0219976229e+002	5.728027e-001	1.042832e-004	1.896553e+002	1.493972e+001	6.027948e-002
1.0239818170e+002	5.733428e-001	6.283686e-005	1.898342e+002	1.096371e+001	3.628775e-002
1.0259879503e+002	5.738834e-001	7.000607e-005	1.900132e+002	1.195961e+001	4.038983e-002
1.0279980922e+002	5.744245e-001	3.853228e-005	1.901923e+002	6.977790e+000	2.221017e-002
1.0299988591e+002	5.749660e-001	4.134113e-005	1.903716e+002	6.976193e+000	2.380675e-002
1.0319937433e+002	5.755081e-001	9.794285e-005	1.905511e+002	1.294365e+001	5.634837e-002
1.0339981472e+002	5.760506e-001	6.859933e-005	1.907307e+002	1.096057e+001	3.942932e-002
1.0359960360e+002	5.765936e-001	3.190909e-005	1.909105e+002	4.981677e+000	1.832334e-002
1.0379983035e+002	5.771370e-001	5.538552e-005	1.910904e+002	7.968226e+000	3.177439e-002
1.0399918378e+002	5.776810e-001	4.426361e-005	1.912705e+002	6.974630e+000	2.536990e-002
1.0419937775e+002	5.782254e-001	4.475570e-005	1.914508e+002	7.974372e+000	2.562779e-002
1.0439972337e+002	5.787703e-001	7.684912e-005	1.916312e+002	1.195604e+001	4.396354e-002
1.0459961415e+002	5.793157e-001	6.824960e-005	1.918118e+002	1.096099e+001	3.900720e-002
1.0479905258e+002	5.798616e-001	6.488459e-005	1.919925e+002	9.962951e+000	3.704906e-002
1.0499956594e+002	5.804079e-001	9.000614e-005	1.921734e+002	1.194865e+001	5.134507e-002
1.0519998003e+002	5.809548e-001	6.994019e-005	1.923545e+002	1.096014e+001	3.986066e-002
1.0539921790e+002	5.817760e-001	7.476747e-005	1.926264e+002	1.195745e+001	4.255170e-002
1.0559974936e+002	5.823240e-001	5.070549e-005	1.928078e+002	8.971170e+000	2.883037e-002
1.0579892299e+002	5.828725e-001	8.004972e-005	1.929895e+002	1.195453e+001	4.547223e-002
1.0599959677e+002	5.834216e-001	1.006057e-004	1.931712e+002	1.294290e+001	5.709525e-002
1.0619993402e+002	5.839711e-001	6.881932e-005	1.933532e+002	8.960981e+000	3.901926e-002
1.0639936098e+002	5.845211e-001	8.305434e-005	1.935353e+002	9.952954e+000	4.704594e-002
1.0659931176e+002	5.850715e-001	8.891490e-005	1.937175e+002	1.094968e+001	5.031826e-002
1.0679993207e+002	5.856225e-001	8.778663e-005	1.939000e+002	1.095037e+001	4.963301e-002
1.0699912275e+002	5.861739e-001	7.479251e-005	1.940825e+002	9.957753e+000	4.224658e-002
1.0719961946e+002	5.867259e-001	4.701457e-005	1.942653e+002	6.973469e+000	2.653122e-002
1.0739927352e+002	5.872783e-001	4.311185e-005	1.944482e+002	6.975694e+000	2.430596e-002
1.0759996283e+002	5.878312e-001	3.598399e-005	1.946313e+002	6.979732e+000	2.026827e-002
1.0779815939e+002	5.883846e-001	5.190393e-005	1.948145e+002	9.970792e+000	2.920781e-002
1.0799838690e+002	5.889385e-001	5.018251e-005	1.949979e+002	9.971787e+000	2.821256e-002
1.0819948310e+002	5.894929e-001	5.246439e-005	1.951814e+002	9.970532e+000	2.946769e-002
1.0839997953e+002	5.900477e-001	7.347102e-005	1.953652e+002	1.195877e+001	4.122768e-002
1.0859908278e+002	5.906031e-001	6.741422e-005	1.955490e+002	1.096221e+001	3.779339e-002
1.0879983873e+002	5.911589e-001	6.198855e-005	1.957331e+002	9.965281e+000	3.471900e-002
1.0899978662e+002	5.917153e-001	1.077780e-004	1.959173e+002	1.093969e+001	6.030836e-002
1.0919999605e+002	5.922721e-001	1.498952e-004	1.961017e+002	1.191620e+001	8.379660e-002
1.0939961952e+002	5.928294e-001	6.874012e-005	1.962862e+002	6.961608e+000	3.839198e-002
1.0959964106e+002	5.933872e-001	1.281905e-004	1.964709e+002	6.928472e+000	7.152828e-002
1.0979931556e+002	5.939455e-001	8.215601e-005	1.966557e+002	5.954201e+000	4.579866e-002
1.0999906732e+002	5.945043e-001	6.021561e-005	1.968407e+002	4.966464e+000	3.353621e-002
1.1019946501e+002	5.950636e-001	8.045773e-005	1.970259e+002	5.955232e+000	4.476766e-002
1.1039952464e+002	5.956234e-001	8.926419e-005	1.972113e+002	7.950379e+000	4.962100e-002
1.1059910205e+002	5.961836e-001	7.968033e-005	1.973968e+002	6.955748e+000	4.425181e-002
1.1079980697e+002	5.967444e-001	1.214359e-004	1.975824e+002	6.932622e+000	6.737810e-002
1.1099957465e+002	5.973057e-001	1.154351e-004	1.977683e+002	7.936012e+000	6.398839e-002
1.1119988644e+002	5.978674e-001	6.055625e-005	1.979543e+002	4.966464e+000	3.353621e-002
1.1139970824e+002	5.984297e-001	4.571970e-005	1.981404e+002	3.974704e+000	2.529591e-002
1.1159984693e+002	5.989924e-001	9.892343e-005	1.983268e+002	6.945319e+000	5.468117e-002
1.1179994330e+002	5.995556e-001	9.247882e-005	1.985132e+002	6.948929e+000	5.107081e-002
1.1199896082e+002	6.001194e-001	1.457440e-004	1.986999e+002	1.191959e+001	8.041056e-002
1.1219954229e+002	6.006836e-001	1.026209e-004	1.988867e+002	1.094343e+001	5.656529e-002
1.1239971010e+002	6.012483e-001	8.257339e-005	1.990737e+002	1.195453e+001	4.547223e-002
1.1259976783e+002	6.018135e-001	8.202857e-005	1.992608e+002	1.295487e+001	4.512978e-002
1.1279970296e+002	6.023793e-001	8.477079e-005	1.994481e+002	1.295341e+001	4.659467e-002
1.1299942524e+002	6.029455e-001	6.882304e-005	1.996356e+002	1.096221e+001	3.779339e-002
1.1319952225e+002	6.035122e-001	8.384336e-005	1.998233e+002	1.195400e+001	4.599839e-002
1.1339904097e+002	6.040794e-001	6.246512e-005	2.000111e+002	7.965762e+000	3.423762e-002
1.1359967516e+002	6.046471e-001	3.928295e-005	2.001990e+002	5.978489e+000	2.151107e-002
1.1379924344e+002	6.052153e-001	5.671980e-005	2.003872e+002	7.968970e+000	3.103021e-002
1.1399988433e+002	6.057841e-001	1.447374e-004	2.005755e+002	1.292089e+001	7.910846e-002
1.1419995554e+002	6.063533e-001	1.290078e-004	2.007639e+002	1.192955e+001	7.044501e-002
1.1439928406e+002	6.069230e-001	1.226148e-004	2.009526e+002	1.193311e+001	6.689127e-002
1.1459687055e+002	6.074932e-001	7.954141e-005	2.011414e+002	9.956648e+000	4.335227e-002
1.1479891638e+002	6.080639e-001	6.207513e-005	2.013303e+002	7.966199e+000	3.380091e-002
1.1499916534e+002	6.086351e-001	9.489084e-005	2.015195e+002	1.294838e+001	5.162110e-002
1.1519957006e+002	6.092068e-001	6.953774e-005	2.017088e+002	1.096221e+001	3.779339e-002
1.1539998496e+002	6.097791e-001	8.399453e-005	2.018982e+002	1.295439e+001	4.560774e-002
1.1559920396e+002	6.103518e-001	7.905010e-005	2.020878e+002	1.295712e+001	4.288271e-002
1.1579930660e+002	6.109250e-001	7.161382e-005	2.022776e+002	1.196119e+001	3.881226e-002
1.1599819747e+002	6.114987e-001	7.614203e-005	2.024676e+002	1.195877e+001	4.122768e-002
1.1619964183e+002	6.120730e-001	1.087937e-004	2.026577e+002	1.494115e+001	5.885190e-002
1.1639960389e+002	6.126477e-001	9.033889e-005	2.028480e+002	1.195118e+001	4.882294e-002
1.1659895570e+002	6.132229e-001	1.281992e-004	2.030385e+002	1.193078e+001	6.921925e-002
1.1679922947e+002	6.137987e-001	1.156257e-004	2.032291e+002	1.093763e+001	6.237181e-002
1.1699994080e+002	6.143749e-001	1.070549e-004	2.034199e+002	9.942306e+000	5.769430e-002
1.1719765752e+002	6.149517e-001	1.015591e-004	2.036109e+002	6.945319e+000	5.468117e-002
1.1739980132e+002	6.155289e-001	7.795940e-005	2.038020e+002	5.958065e+000	4.193533e-002
1.1759946153e+002	6.161067e-001	6.943078e-005	2.039933e+002	4.962687e+000	3.731265e-002
1.1779987359e+002	6.166850e-001	7.978856e-005	2.041848e+002	5.957161e+000	4.283879e-002
1.1799918015e+002	6.172638e-001	1.523505e-004	2.043764e+002	7.918279e+000	8.172090e-002
1.1819999625e+002	6.178431e-001	8.053449e-005	2.045682e+002	7.956842e+000	4.315824e-002
1.1839981879e+002	6.184229e-001	4.523590e-005	2.047602e+002	4.975781e+000	2.421908e-002
1.1859894757e+002	6.190032e-001	4.156553e-005	2.049523e+002	5.977767e+000	2.223312e-002
1.1879802698e+002	6.195840e-001	3.249051e-005	2.051446e+002	4.982637e+000	1.736266e-002
1.1899971980e+002	6.201653e-001	3.668046e-005	2.053371e+002	6.980417e+000	1.958336e-002
1.1919739191e+002	6.207471e-001	4.862773e-005	2.055298e+002	6.974062e+000	2.593757e-002
1.1939998185e+002	6.213295e-001	5.412282e-005	2.057226e+002	6.971158e+000	2.884154e-002
1.1959921277e+002	6.219123e-001	5.417359e-005	2.059156e+002	6.971158e+000	2.884154e-002
1.1979929713e+002	6.224957e-001	2.383708e-005	2.061087e+002	2.987321e+000	1.267876e-002
1.1999869797e+002	6.230796e-001	3.181087e-005	2.063020e+002	3.983096e+000	1.690410e-002
1.2019873598e+002	6.236639e-001	4.561927e-005	2.064955e+002	4.975781e+000	2.421908e-002
1.2039934718e+002	6.242488e-001	3.003746e-005	2.066892e+002	2.984068e+000	1.593182e-002
1.2059991038e+002	6.248343e-001	4.141195e-005	2.068830e+002	3.978056e+000	2.194425e-002
1.2079601171e+002	6.254202e-001	7.449833e-005	2.070770e+002	5.960560e+000	3.943979e-002
1.2099823927e+002	6.260066e-001	6.526745e-005	2.072712e+002	3.965479e+000	3.452055e-002
1.2119912407e+002	6.265936e-001	1.340238e-004	2.074655e+002	7.929180e+000	7.082002e-002
1.2139970164e+002	6.271810e-001	1.593842e-004	2.076600e+002	8.915858e+000	8.414189e-002
1.2159877544e+002	6.277690e-001	1.192118e-004	2.078547e+002	8.937125e+000	6.287520e-002
1.2179949799e+002	6.283575e-001	8.326065e-005	2.080495e+002	7.956127e+000	4.387256e-002
1.2199971544e+002	6.289465e-001	1.095940e-004	2.082446e+002	9.942306e+000	5.769430e-002
1.2219979114e+002	6.295360e-001	6.445918e-005	2.084398e+002	6.966098e+000	3.390191e-002
1.2239951576e+002	6.301260e-001	7.711310e-005	2.086351e+002	7.959481e+000	4.051919e-002
1.2259825357e+002	6.307166e-001	4.651558e-005	2.088306e+002	5.975581e+000	2.441879e-002
1.2279964556e+002	6.316034e-001	6.221759e-005	2.091243e+002	8.967384e+000	3.261585e-002
1.2299947368e+002	6.321952e-001	8.982834e-005	2.093202e+002	9.952954e+000	4.704594e-002
1.2319998366e+002	6.327876e-001	9.330865e-005	2.095164e+002	1.195118e+001	4.882294e-002
1.2339963263e+002	6.333804e-001	1.319541e-004	2.097127e+002	1.293102e+001	6.897921e-002
1.2359984380e+002	6.339738e-001	1.622738e-004	2.099091e+002	1.691525e+001	8.474950e-002
1.2379895641e+002	6.345677e-001	2.140070e-004	2.101058e+002	1.588834e+001	1.116632e-001
1.2399915247e+002	6.351622e-001	1.719110e-004	2.103026e+002	1.491039e+001	8.961467e-002
1.2419965342e+002	6.357571e-001	1.666221e-004	2.104996e+002	1.391322e+001	8.677635e-002
1.2439990442e+002	6.363526e-001	1.781970e-004	2.106967e+002	1.290728e+001	9.271766e-002
1.2459960478e+002	6.369486e-001	1.542883e-004	2.108941e+002	1.091980e+001	8.020265e-002
1.2479991612e+002	6.375451e-001	1.265051e-004	2.110916e+002	9.934301e+000	6.569874e-002
1.2499954618e+002	6.381421e-001	2.096402e-004	2.112892e+002	9.891228e+000	1.087720e-001
1.2519889934e+002	6.387397e-001	3.734468e-004	2.114871e+002	1.180642e+001	1.935819e-001
1.2539864597e+002	6.393377e-001	3.795789e-004	2.116851e+002	1.080342e+001	1.965765e-001
1.2559923095e+002	6.399363e-001	3.114509e-004	2.118833e+002	8.838856e+000	1.611435e-001
1.2579856257e+002	6.405354e-001	2.421112e-004	2.120817e+002	9.874850e+000	1.251502e-001
1.2599873658e+002	6.411351e-001	4.124618e-004	2.122802e+002	9.786993e+000	2.130072e-001
1.2619981326e+002	6.417352e-001	2.778905e-004	2.124789e+002	7.856624e+000	1.433764e-001
1.2639843389e+002	6.423359e-001	5.447676e-004	2.126778e+002	8.719192e+000	2.808077e-001
1.2659975996e+002	6.429371e-001	1.136989e-003	2.128769e+002	1.341447e+001	5.855281e-001
1.2679871890e+002	6.435389e-001	1.771979e-004	2.130761e+002	6.908832e+000	9.116827e-002
1.2699995414e+002	6.441411e-001	1.706733e-004	2.132755e+002	6.912271e+000	8.772926e-002
1.2719928376e+002	6.447439e-001	1.543817e-004	2.134751e+002	7.920719e+000	7.928089e-002
1.2739978292e+002	6.453472e-001	1.791359e-004	2.136749e+002	8.908093e+000	9.190713e-002
1.2759969694e+002	6.459510e-001	1.594310e-004	2.138748e+002	7.918279e+000	8.172090e-002
1.2779956645e+002	6.465554e-001	2.590394e-004	2.140749e+002	8.867346e+000	1.326539e-001
1.2799792495e+002	6.471603e-001	2.274929e-004	2.142752e+002	9.883610e+000	1.163901e-001
1.2819966681e+002	6.477657e-001	5.706030e-004	2.144756e+002	1.170834e+001	2.916595e-001
1.2839963943e+002	6.483716e-001	1.661360e-004	2.146762e+002	5.915160e+000	8.483980e-002
1.2859851451e+002	6.489781e-001	1.184632e-004	2.148770e+002	4.939562e+000	6.043848e-002
1.2879984229e+002	6.495851e-001	1.596524e-004	2.150780e+002	5.918623e+000	8.137657e-002
1.2899986933e+002	6.501926e-001	1.710011e-004	2.152792e+002	7.912920e+000	8.707966e-002
1.2919999308e+002	6.508007e-001	2.134574e-004	2.154805e+002	8.891402e+000	1.085983e-001
1.2939963565e+002	6.514092e-001	1.604870e-004	2.156820e+002	6.918427e+000	8.157290e-002
1.2959817054e+002	6.520183e-001	2.399777e-004	2.158837e+002	8.878137e+000	1.218628e-001
1.2979925326e+002	6.526280e-001	1.331954e-004	2.160855e+002	5.932425e+000	6.757460e-002
1.2999941155e+002	6.532382e-001	3.349787e-004	2.162876e+002	9.830213e+000	1.697875e-001
1.3019906299e+002	6.538489e-001	2.438079e-004	2.164898e+002	7.876539e+000	1.234612e-001
1.3039648063e+002	6.544601e-001	1.980863e-004	2.166921e+002	7.899785e+000	1.002146e-001
1.3059660040e+002	6.550718e-001	1.910689e-004	2.168947e+002	7.903426e+000	9.657417e-002
1.3079943568e+002	6.556841e-001	1.724453e-004	2.170974e+002	7.912920e+000	8.707966e-002
1.3099995301e+002	6.562970e-001	2.307047e-004	2.173003e+002	9.883610e+000	1.163901e-001
1.3119984249e+002	6.569103e-001	2.241624e-004	2.175034e+002	7.887016e+000	1.129839e-001
1.3139808851e+002	6.575242e-001	1.369839e-004	2.177067e+002	7.931021e+000	6.897915e-002
1.3159970624e+002	6.581386e-001	1.466959e-004	2.179101e+002	6.926199e+000	7.380072e-002
1.3179964247e+002	6.587536e-001	8.583278e-005	2.181137e+002	4.956859e+000	4.314100e-002
1.3199965705e+002	6.593691e-001	7.276782e-005	2.183175e+002	5.963460e+000	3.654019e-002
1.3219966775e+002	6.599851e-001	6.966858e-005	2.185215e+002	4.965049e+000	3.495126e-002
1.3239988731e+002	6.606017e-001	1.472449e-004	2.187256e+002	6.926199e+000	7.380072e-002
1.3259949769e+002	6.612188e-001	7.272630e-005	2.189299e+002	3.963583e+000	3.641718e-002
1.3279949548e+002	6.618364e-001	8.382444e-005	2.191344e+002	5.958065e+000	4.193533e-002
1.3299913824e+002	6.624546e-001	8.226006e-005	2.193391e+002	6.958886e+000	4.111430e-002
1.3319979615e+002	6.630733e-001	8.933933e-005	2.195440e+002	7.955389e+000	4.461092e-002
1.3339933129e+002	6.636925e-001	8.248182e-005	2.197490e+002	7.958852e+000	4.114824e-002
1.3359951099e+002	6.643123e-001	1.100111e-004	2.199542e+002	9.945169e+000	5.483075e-002
1.3379986991e+002	6.649326e-001	1.511013e-004	2.201596e+002	1.092476e+001	7.524028e-002
1.3399883867e+002	6.655535e-001	1.691357e-004	2.203652e+002	8.915858e+000	8.414189e-002
1.3419983909e+002	6.661748e-001	1.424900e-004	2.205709e+002	7.929180e+000	7.082002e-002
1.3439912063e+002	6.667968e-001	1.761737e-004	2.207768e+002	1.191252e+001	8.747978e-002
1.3459963273e+002	6.674192e-001	1.730820e-004	2.209829e+002	1.091414e+001	8.586439e-002
1.3479978106e+002	6.680423e-001	1.126190e-004	2.211892e+002	8.944183e+000	5.581715e-002
1.3499749814e+002	6.686658e-001	2.018970e-004	2.213957e+002	1.090003e+001	9.997253e-002
1.3519960002e+002	6.692899e-001	1.387936e-004	2.216023e+002	8.931338e+000	6.866179e-002
1.3539988418e+002	6.699145e-001	1.299534e-004	2.218091e+002	8.935771e+000	6.422857e-002
1.3559922888e+002	6.705397e-001	8.866664e-005	2.220161e+002	5.956218e+000	4.378201e-002
1.3579987284e+002	6.711654e-001	1.796184e-004	2.222233e+002	5.911390e+000	8.860969e-002
1.3599980069e+002	6.717917e-001	1.371065e-004	2.224306e+002	5.932425e+000	6.757460e-002
1.3619985490e+002	6.724185e-001	6.405621e-004	2.226382e+002	1.268459e+001	3.154144e-001
1.3639913238e+002	6.730458e-001	2.021991e-003	2.228459e+002	1.500529e+001	9.947057e-001
1.3659869020e+002	6.736737e-001	9.475886e-004	2.230538e+002	1.753427e+001	4.657257e-001
1.3679963007e+002	6.743021e-001	1.028314e-003	2.232618e+002	1.449507e+001	5.049302e-001
1.3699998831e+002	6.749311e-001	4.016061e-004	2.234701e+002	1.380298e+001	1.970157e-001
1.3719964913e+002	6.755606e-001	4.309009e-004	2.236785e+002	7.788810e+000	2.111899e-001
1.3739991026e+002	6.761907e-001	4.014587e-004	2.238871e+002	1.080342e+001	1.965765e-001
1.3759999575e+002	6.768213e-001	3.470720e-004	2.240959e+002	9.830213e+000	1.697875e-001
1.3779964229e+002	6.774524e-001	4.161576e-004	2.243049e+002	1.179661e+001	2.033944e-001
1.3799989773e+002	6.780841e-001	5.266332e-004	2.245141e+002	8.742851e+000	2.571489e-001
1.3819946009e+002	6.787163e-001	2.983131e-004	2.247234e+002	8.854473e+000	1.455272e-001
1.3839999522e+002	6.793491e-001	8.542867e-004	2.249329e+002	1.058364e+001	4.163615e-001
1.3859980422e+002	6.799825e-001	3.706395e-004	2.251426e+002	8.819526e+000	1.804737e-001
1.3879971534e+002	6.809335e-001	2.450627e-004	2.254575e+002	6.880839e+000	1.191606e-001
1.3899852487e+002	6.815682e-001	3.292363e-004	2.256676e+002	6.840060e+000	1.599405e-001
1.3919909463e+002	6.822034e-001	1.457585e-004	2.258780e+002	4.929258e+000	7.074242e-002
1.3939786707e+002	6.828392e-001	1.076046e-004	2.260885e+002	3.947824e+000	5.217618e-002
1.3959887227e+002	6.834756e-001	2.350736e-004	2.262992e+002	5.886122e+000	1.138783e-001
1.3979946613e+002	6.841125e-001	2.226103e-004	2.265101e+002	5.892260e+000	1.077402e-001
1.3999990708e+002	6.847499e-001	1.964725e-004	2.267211e+002	4.904999e+000	9.500134e-002
1.4019960975e+002	6.853879e-001	2.842281e-004	2.269324e+002	5.862694e+000	1.373063e-001
1.4039982501e+002	6.860265e-001	3.295523e-004	2.271438e+002	5.840946e+000	1.590536e-001
1.4059949188e+002	6.866656e-001	2.551873e-004	2.273554e+002	4.876952e+000	1.230478e-001
1.4079991428e+002	6.873052e-001	1.375994e-003	2.275672e+002	1.133713e+001	6.628676e-001
1.4099918460e+002	6.879455e-001	8.333164e-004	2.277792e+002	1.259893e+001	4.010661e-001
1.4119969904e+002	6.885862e-001	2.069227e-003	2.279913e+002	1.200503e+001	9.949695e-001
1.4139890963e+002	6.892275e-001	2.071957e-003	2.282037e+002	9.004645e+000	9.953554e-001
1.4159972836e+002	6.898694e-001	5.580267e-004	2.284162e+002	1.073218e+001	2.678232e-001
1.4179916982e+002	6.905118e-001	1.091767e-003	2.286289e+002	1.347650e+001	5.235027e-001
1.4199987698e+002	6.911548e-001	1.383519e-003	2.288418e+002	1.333722e+001	6.627806e-001
1.4219989624e+002	6.917983e-001	2.536763e-003	2.290548e+002	1.178588e+001	1.214117e+000
1.4239966886e+002	6.924424e-001	1.152357e-002	2.292681e+002	8.489851e+000	5.510149e+000
1.4259994867e+002	6.930870e-001	6.106806e-003	2.294815e+002	8.082665e+000	2.917335e+000
1.4279983680e+002	6.937322e-001	2.840303e-003	2.296952e+002	9.644396e+000	1.355604e+000
1.4299989065e+002	6.943779e-001	2.245357e-003	2.299090e+002	9.929345e+000	1.070655e+000
1.4319976231e+002	6.950242e-001	9.537202e-003	2.301229e+002	7.456600e+000	4.543400e+000
1.4339971257e+002	6.956711e-001	1.978970e-003	2.303371e+002	1.405812e+001	9.418791e-001
1.4359985695e+002	6.963185e-001	2.754694e-002	2.305515e+002	3.901383e+000	1.309862e+001
1.4379960730e+002	6.969665e-001	1.355638e-002	2.307660e+002	8.559914e+000	6.440086e+000
1.4399988750e+002	6.976150e-001	8.546839e-003	2.309808e+002	1.294352e+001	4.056483e+000
1.4419977140e+002	6.982641e-001	2.981442e-002	2.311957e+002	5.862694e+000	1.413731e+001
1.4439992032e+002	6.989137e-001	2.780377e-002	2.314108e+002	6.828353e+000	1.317165e+001
1.4459997294e+002	6.995640e-001	3.200898e-002	2.316261e+002	6.850285e+000	1.514971e+001
1.4479999859e+002	7.002147e-001	2.800834e-002	2.318415e+002	9.756095e+000	1.324390e+001
1.4499971642e+002	7.008660e-001	4.464860e-002	2.320572e+002	5.907271e+000	2.109273e+001
1.4519949666e+002	7.015179e-001	4.469012e-002	2.322730e+002	5.907271e+000	2.109273e+001
1.4539982643e+002	7.021704e-001	6.157250e-002	2.324890e+002	2.966174e+000	2.903383e+001
1.4559962452e+002	7.028234e-001	6.386549e-002	2.327052e+002	7.912920e+000	3.008708e+001
1.4579960727e+002	7.034769e-001	6.816282e-002	2.329216e+002	7.918279e+000	3.208172e+001
1.4599959238e+002	7.041311e-001	6.191164e-002	2.331382e+002	9.887547e+000	2.911245e+001
1.4619996255e+002	7.047858e-001	6.406691e-002	2.333550e+002	8.902070e+000	3.009793e+001
1.4639979153e+002	7.054410e-001	6.837483e-002	2.335720e+002	8.908093e+000	3.209191e+001
1.4659976906e+002	7.060968e-001	6.846010e-002	2.337891e+002	9.897913e+000	3.210209e+001
1.4679940104e+002	7.067532e-001	7.699938e-002	2.340064e+002	7.927238e+000	3.607276e+001
1.4699933631e+002	7.074102e-001	7.705155e-002	2.342239e+002	6.936318e+000	3.606368e+001
1.4719998320e+002	7.080677e-001	8.562878e-002	2.344416e+002	4.958994e+000	4.004101e+001
1.4739978043e+002	7.087257e-001	7.302440e-002	2.346595e+002	1.188466e+001	3.411534e+001
1.4759988148e+002	7.093844e-001	8.796265e-002	2.348776e+002	6.943999e+000	4.105600e+001
1.4779909731e+002	7.100436e-001	9.659616e-002	2.350959e+002	5.956218e+000	4.504378e+001
1.4799980547e+002	7.107034e-001	1.010049e-001	2.353143e+002	7.944103e+000	4.705590e+001
1.4819941827e+002	7.113637e-001	1.011287e-001	2.355330e+002	9.930149e+000	4.706985e+001
1.4839982758e+002	7.120246e-001	9.912138e-002	2.357518e+002	1.290728e+001	4.609272e+001
1.4859906237e+002	7.126861e-001	8.856081e-002	2.359708e+002	1.785630e+001	4.114370e+001
1.4879936678e+002	7.133481e-001	9.936693e-002	2.361900e+002	1.687883e+001	4.612117e+001
1.4899978158e+002	7.140107e-001	9.733980e-002	2.364094e+002	1.886165e+001	4.513835e+001
1.4919944228e+002	7.146739e-001	9.958228e-002	2.366290e+002	1.886461e+001	4.613539e+001
1.4939970692e+002	7.153376e-001	1.103933e-001	2.368487e+002	1.490343e+001	5.109657e+001
1.4959972359e+002	7.160019e-001	8.912742e-002	2.370687e+002	2.678483e+001	4.121517e+001
1.4979900100e+002	7.166668e-001	1.084948e-001	2.372888e+002	1.887532e+001	5.012468e+001
1.4999947297e+002	7.173322e-001	1.064779e-001	2.375091e+002	2.185278e+001	4.914722e+001
1.5019995596e+002	7.179983e-001	1.108736e-001	2.377297e+002	1.987132e+001	5.112868e+001
1.5039929539e+002	7.186649e-001	9.166892e-002	2.379504e+002	2.976664e+001	4.223336e+001
1.5059999972e+002	7.193320e-001	1.154142e-001	2.381713e+002	1.987612e+001	5.312388e+001
1.5079993068e+002	7.199997e-001	1.047206e-001	2.383924e+002	2.284294e+001	4.815706e+001
1.5099965799e+002	7.206680e-001	6.416050e-002	2.386136e+002	4.252238e+001	2.947762e+001
1.5119935819e+002	7.213369e-001	1.071594e-001	2.388351e+002	2.781278e+001	4.918722e+001
1.5139999417e+002	7.220064e-001	1.202208e-001	2.390567e+002	2.186866e+001	5.513134e+001
1.5159867967e+002	7.226764e-001	1.181682e-001	2.392786e+002	2.286019e+001	5.413981e+001
1.5179963013e+002	7.233470e-001	1.378170e-001	2.395006e+002	1.591646e+001	6.308354e+001
1.5199967411e+002	7.240181e-001	1.444749e-001	2.397229e+002	1.393019e+001	6.606981e+001
1.5219866894e+002	7.246899e-001	1.250854e-001	2.399453e+002	2.585024e+001	5.714976e+001
1.5239995791e+002	7.253622e-001	1.469639e-001	2.401679e+002	1.691651e+001	6.708349e+001
1.5259996764e+002	7.260351e-001	1.558611e-001	2.403907e+002	1.692118e+001	7.107882e+001
1.5279975914e+002	7.267086e-001	1.407508e-001	2.406136e+002	2.487159e+001	6.412841e+001
1.5299992388e+002	7.273826e-001	1.671139e-001	2.408368e+002	1.593066e+001	7.606934e+001
1.5319998974e+002	7.280572e-001	1.563461e-001	2.410602e+002	2.189803e+001	7.110197e+001
1.5339933579e+002	7.287324e-001	1.586689e-001	2.412837e+002	1.990856e+001	7.209144e+001
1.5359998322e+002	7.294082e-001	1.654266e-001	2.415075e+002	2.090781e+001	7.509219e+001
1.5379994958e+002	7.300845e-001	1.765562e-001	2.417314e+002	1.692999e+001	8.007001e+001
1.5399997165e+002	7.307615e-001	1.877120e-001	2.419556e+002	1.294959e+001	8.505041e+001
1.5419929401e+002	7.314390e-001	1.791089e-001	2.421799e+002	1.892272e+001	8.107728e+001
1.5439975726e+002	7.321171e-001	1.726760e-001	2.424044e+002	2.190712e+001	7.809288e+001
1.5459950565e+002	7.327957e-001	1.662434e-001	2.426291e+002	2.588590e+001	7.511410e+001
1.5479994209e+002	7.334750e-001	1.818207e-001	2.428540e+002	1.892366e+001	8.207634e+001
1.5499972461e+002	7.341548e-001	1.797920e-001	2.430791e+002	2.091460e+001	8.108540e+001
1.5519961194e+002	7.348352e-001	1.777416e-001	2.433044e+002	2.091354e+001	8.008646e+001
1.5539932383e+002	7.355162e-001	1.889592e-001	2.435299e+002	1.593796e+001	8.506204e+001
1.5559993548e+002	7.361977e-001	1.958001e-001	2.437555e+002	1.594007e+001	8.805993e+001
1.5579994727e+002	7.368799e-001	2.004052e-001	2.439814e+002	1.295237e+001	9.004763e+001
1.5599996433e+002	7.375626e-001	1.983974e-001	2.442074e+002	1.693703e+001	8.906297e+001
1.5619981207e+002	7.382459e-001	2.074939e-001	2.444337e+002	1.693973e+001	9.306027e+001
1.5639990145e+002	7.389298e-001	2.032498e-001	2.446601e+002	1.992755e+001	9.107245e+001
1.5659993185e+002	7.396143e-001	2.056702e-001	2.448867e+002	1.992834e+001	9.207166e+001
1.5679994359e+002	7.402993e-001	2.326160e-001	2.451136e+002	1.196193e+001	1.040381e+002
1.5699774329e+002	7.409850e-001	2.261567e-001	2.453406e+002	1.694448e+001	1.010555e+002
1.5719987809e+002	7.416712e-001	2.285977e-001	2.455678e+002	1.594826e+001	1.020517e+002
1.5739913809e+002	7.423580e-001	2.467175e-001	2.457952e+002	1.296100e+001	1.100390e+002
1.5759991136e+002	7.430454e-001	2.514592e-001	2.460228e+002	1.694991e+001	1.120501e+002
1.5779988723e+002	7.437334e-001	2.673718e-001	2.462506e+002	1.096949e+001	1.190305e+002
1.5799877570e+002	7.444219e-001	2.429634e-001	2.464786e+002	2.093585e+001	1.080641e+002
1.5819957957e+002	7.451111e-001	2.633738e-001	2.467067e+002	1.196615e+001	1.170339e+002
1.5839809480e+002	7.458008e-001	2.658694e-001	2.469351e+002	1.196643e+001	1.180336e+002
1.5859902056e+002	7.464912e-001	2.931234e-001	2.471637e+002	4.987299e+000	1.300127e+002
1.5879887117e+002	7.471821e-001	2.641376e-001	2.473924e+002	1.695205e+001	1.170480e+002
1.5899993218e+002	7.478736e-001	2.846558e-001	2.476214e+002	8.976416e+000	1.260236e+002
1.5919948723e+002	7.485657e-001	3.052522e-001	2.478505e+002	6.982876e+000	1.350171e+002
1.5939985174e+002	7.492583e-001	2.942617e-001	2.480799e+002	1.396444e+001	1.300356e+002
1.5959946169e+002	7.499516e-001	3.013216e-001	2.483094e+002	1.296772e+001	1.330323e+002
1.5979999449e+002	7.506455e-001	3.061446e-001	2.485392e+002	1.496331e+001	1.350367e+002
1.5999981281e+002	7.513399e-001	3.200078e-001	2.487691e+002	8.978919e+000	1.410211e+002
1.6019908831e+002	7.520349e-001	3.248563e-001	2.489992e+002	1.097459e+001	1.430254e+002
1.6039969777e+002	7.527306e-001	3.251462e-001	2.492296e+002	8.979213e+000	1.430208e+002
1.6059992593e+002	7.534268e-001	3.322674e-001	2.494601e+002	7.981901e+000	1.460181e+002
1.6079943854e+002	7.541236e-001	3.280253e-001	2.496908e+002	8.979357e+000	1.440206e+002
1.6099965109e+002	7.548210e-001	3.283286e-001	2.499217e+002	8.979357e+000	1.440206e+002
1.6119991140e+002	7.555190e-001	3.286218e-001	2.501528e+002	6.983944e+000	1.440161e+002
1.6139995903e+002	7.562176e-001	3.129784e-001	2.503841e+002	1.396625e+001	1.370337e+002
1.6159984954e+002	7.569168e-001	3.429446e-001	2.506156e+002	6.984584e+000	1.500154e+002
1.6179852263e+002	7.576165e-001	3.386858e-001	2.508473e+002	6.984376e+000	1.480156e+002
1.6199967615e+002	7.583169e-001	3.390091e-001	2.510792e+002	8.979913e+000	1.480201e+002
1.6219970924e+002	7.590179e-001	3.462038e-001	2.513113e+002	9.978124e+000	1.510219e+002
1.6239988222e+002	7.597194e-001	3.511172e-001	2.515436e+002	1.097625e+001	1.530237e+002
1.6259978505e+002	7.604216e-001	3.652100e-001	2.517760e+002	8.981300e+000	1.590187e+002
1.6279978999e+002	7.611243e-001	3.724336e-001	2.520087e+002	6.985724e+000	1.620143e+002
1.6299983831e+002	7.618277e-001	3.819623e-001	2.522416e+002	2.994028e+000	1.660060e+002
1.6319986380e+002	7.628838e-001	3.663925e-001	2.525913e+002	8.981300e+000	1.590187e+002
1.6339990340e+002	7.635886e-001	3.667167e-001	2.528247e+002	5.987533e+000	1.590125e+002
1.6359985837e+002	7.642941e-001	3.647569e-001	2.530582e+002	7.983272e+000	1.580167e+002
1.6379987400e+002	7.650001e-001	3.651132e-001	2.532920e+002	1.197491e+001	1.580251e+002
1.6399973170e+002	7.657067e-001	3.816039e-001	2.535260e+002	4.989987e+000	1.650100e+002
1.6419997779e+002	7.664139e-001	3.819656e-001	2.537601e+002	6.985983e+000	1.650140e+002
1.6439989214e+002	7.671218e-001	3.823230e-001	2.539945e+002	7.983980e+000	1.650160e+002
1.6459957600e+002	7.678302e-001	3.919377e-001	2.542290e+002	4.990224e+000	1.690098e+002
1.6479764677e+002	7.685392e-001	3.807225e-001	2.544638e+002	1.097784e+001	1.640222e+002
1.6499990277e+002	7.692488e-001	3.857154e-001	2.546988e+002	9.980096e+000	1.660199e+002
1.6519963181e+002	7.699591e-001	3.953542e-001	2.549339e+002	5.988338e+000	1.700117e+002
1.6539815875e+002	7.706699e-001	3.910735e-001	2.551693e+002	7.984266e+000	1.680157e+002
1.6559992181e+002	7.713813e-001	3.937640e-001	2.554048e+002	7.984359e+000	1.690156e+002
1.6579990088e+002	7.720933e-001	3.871278e-001	2.556406e+002	6.986067e+000	1.660139e+002
1.6599981107e+002	7.728060e-001	3.781497e-001	2.558765e+002	6.985724e+000	1.620143e+002
1.6619923391e+002	7.735192e-001	3.691596e-001	2.561127e+002	7.983272e+000	1.580167e+002
1.6639996099e+002	7.742330e-001	3.648389e-001	2.563490e+002	1.097671e+001	1.560233e+002
1.6659994087e+002	7.749475e-001	3.768525e-001	2.565856e+002	5.987687e+000	1.610123e+002
1.6679942751e+002	7.756625e-001	3.725103e-001	2.568223e+002	4.989610e+000	1.590104e+002
1.6699996549e+002	7.763782e-001	3.658249e-001	2.570593e+002	5.987293e+000	1.560127e+002
1.6719975974e+002	7.770944e-001	3.521023e-001	2.572964e+002	9.977978e+000	1.500220e+002
1.6739971557e+002	7.778113e-001	3.336421e-001	2.575338e+002	1.097442e+001	1.420256e+002
1.6759994656e+002	7.785287e-001	3.362845e-001	2.577713e+002	7.981522e+000	1.430185e+002
1.6779999826e+002	7.792468e-001	3.130862e-001	2.580091e+002	1.197021e+001	1.330298e+002
1.6799945481e+002	7.799655e-001	3.180623e-001	2.582471e+002	7.980430e+000	1.350196e+002
1.6819957505e+002	7.806848e-001	3.041986e-001	2.584852e+002	5.984641e+000	1.290154e+002
1.6839974444e+002	7.814047e-001	2.927181e-001	2.587236e+002	1.196805e+001	1.240319e+002
1.6859999640e+002	7.821252e-001	2.811802e-001	2.589621e+002	1.196671e+001	1.190333e+002
1.6879998229e+002	7.828463e-001	2.719575e-001	2.592009e+002	7.977038e+000	1.150230e+002
1.6899965909e+002	7.835680e-001	2.604063e-001	2.594398e+002	1.196400e+001	1.100360e+002
1.6919974904e+002	7.842903e-001	2.464839e-001	2.596790e+002	1.794291e+001	1.040571e+002
1.6939959824e+002	7.850132e-001	2.490658e-001	2.599184e+002	1.594973e+001	1.050503e+002
1.6959947646e+002	7.857368e-001	2.445591e-001	2.601579e+002	1.694556e+001	1.030544e+002
1.6979984897e+002	7.864609e-001	2.471209e-001	2.603977e+002	1.196193e+001	1.040381e+002
1.6999992287e+002	7.871857e-001	2.426031e-001	2.606377e+002	1.295795e+001	1.020420e+002
1.7019943952e+002	7.879111e-001	2.428190e-001	2.608778e+002	1.196119e+001	1.020388e+002
1.7039973002e+002	7.886370e-001	2.240708e-001	2.611182e+002	2.092635e+001	9.407365e+001
1.7059996493e+002	7.893636e-001	2.337983e-001	2.613588e+002	1.993270e+001	9.806730e+001
1.7079999797e+002	7.900908e-001	2.529951e-001	2.615996e+002	6.978207e+000	1.060218e+002
1.7099968591e+002	7.908187e-001	2.150834e-001	2.618405e+002	1.394871e+001	9.005129e+001
1.7119996658e+002	7.915471e-001	1.985572e-001	2.620817e+002	1.394441e+001	8.305559e+001
1.7139981849e+002	7.922761e-001	1.963488e-001	2.623231e+002	1.394374e+001	8.205626e+001
1.7159982097e+002	7.930058e-001	1.773837e-001	2.625647e+002	1.393769e+001	7.406231e+001
1.7179941280e+002	7.937361e-001	1.465560e-001	2.628065e+002	2.486533e+001	6.113467e+001
1.7199999323e+002	7.944670e-001	1.322719e-001	2.630485e+002	2.087462e+001	5.512538e+001
1.7219915366e+002	3.976071e-001	2.930304e-002	1.316480e+002	2.959839e+001	2.440161e+001
1.7239963276e+002	3.979890e-001	6.402715e-004	1.317744e+002	3.946734e+001	5.326637e-001
1.7259942844e+002	3.983713e-001	1.663003e-004	1.319010e+002	2.886178e+001	1.382181e-001
1.7279918539e+002	3.987538e-001	9.927791e-005	1.320276e+002	2.491757e+001	8.243426e-002
1.7299982154e+002	3.991368e-001	8.877877e-005	1.321544e+002	2.292635e+001	7.364569e-002
1.7319981184e+002	3.995201e-001	7.202604e-005	1.322813e+002	1.894031e+001	5.969128e-002
1.7339681127e+002	3.999037e-001	7.209521e-005	1.324084e+002	1.894031e+001	5.969128e-002
1.7359997080e+002	4.002877e-001	6.221185e-005	1.325355e+002	1.694854e+001	5.145894e-002
1.7379931139e+002	4.006721e-001	2.923304e-005	1.326628e+002	8.975843e+000	2.415710e-002
1.7399903826e+002	4.010568e-001	1.931513e-005	1.327901e+002	6.984054e+000	1.594600e-002
1.7419999942e+002	4.014418e-001	2.076195e-005	1.329176e+002	6.982876e+000	1.712401e-002
1.7439919756e+002	4.018273e-001	2.093655e-005	1.330453e+002	6.982749e+000	1.725145e-002
1.7459978653e+002	4.022130e-001	1.885206e-005	1.331730e+002	6.984481e+000	1.551896e-002
1.7479821484e+002	4.025992e-001	1.849860e-005	1.333008e+002	6.984787e+000	1.521339e-002
1.7499833661e+002	4.029856e-001	1.748360e-005	1.334288e+002	6.985635e+000	1.436486e-002
1.7519991386e+002	4.033725e-001	6.710326e-006	1.335569e+002	2.994492e+000	5.508043e-003
1.7539848404e+002	4.037597e-001	7.903777e-006	1.336851e+002	3.993519e+000	6.481443e-003
1.7559876201e+002	4.041472e-001	7.577619e-006	1.338134e+002	3.993792e+000	6.208021e-003
1.7579816940e+002	4.045351e-001	1.368659e-005	1.339418e+002	5.988798e+000	1.120209e-002
1.7599866648e+002	4.049234e-001	1.218786e-005	1.340704e+002	5.990034e+000	9.965853e-003
1.7619973379e+002	4.053120e-001	1.541523e-005	1.341990e+002	7.987407e+000	1.259275e-002
1.7639996652e+002	4.057010e-001	9.646571e-006	1.343278e+002	5.992127e+000	7.872758e-003
1.7659949578e+002	4.060903e-001	1.043782e-005	1.344567e+002	6.991490e+000	8.510346e-003
1.7679999282e+002	4.064800e-001	1.449938e-005	1.345858e+002	9.988189e+000	1.181056e-002
1.7699983411e+002	4.068700e-001	1.607927e-005	1.347149e+002	1.098692e+001	1.308490e-002
1.7719949823e+002	4.072604e-001	8.245869e-006	1.348442e+002	5.993296e+000	6.703848e-003
1.7739976002e+002	4.076512e-001	6.832067e-006	1.349736e+002	4.994451e+000	5.549111e-003
1.7759854935e+002	4.080423e-001	1.218679e-005	1.351031e+002	8.990111e+000	9.888816e-003
1.7779922179e+002	4.084338e-001	1.303477e-005	1.352327e+002	9.989433e+000	1.056676e-002
1.7799973501e+002	4.088256e-001	1.345055e-005	1.353624e+002	1.098911e+001	1.089336e-002
1.7819901233e+002	4.092178e-001	1.261689e-005	1.354923e+002	9.989792e+000	1.020840e-002
1.7839985884e+002	4.096104e-001	1.266805e-005	1.356223e+002	9.989760e+000	1.023997e-002
1.7859925262e+002	4.100033e-001	7.801231e-006	1.357524e+002	5.993700e+000	6.299930e-003
1.7879991441e+002	4.103966e-001	8.171496e-006	1.358826e+002	5.993407e+000	6.592616e-003
1.7899940504e+002	4.107903e-001	1.029404e-005	1.360129e+002	6.991703e+000	8.297091e-003
1.7919875694e+002	4.111843e-001	1.515365e-005	1.361434e+002	9.987798e+000	1.220228e-002
1.7939961517e+002	4.115786e-001	1.500233e-005	1.362739e+002	9.987931e+000	1.206885e-002
1.7959984012e+002	4.119734e-001	1.317885e-005	1.364046e+002	8.989408e+000	1.059177e-002
1.7979923641e+002	4.123685e-001	1.435111e-005	1.365354e+002	9.988477e+000	1.152285e-002
1.7999791508e+002	4.127639e-001	1.186356e-005	1.366664e+002	7.990484e+000	9.516415e-003
1.8019921276e+002	4.131597e-001	1.259916e-005	1.367974e+002	7.989903e+000	1.009679e-002
1.8039887043e+002	4.135559e-001	1.095140e-005	1.369286e+002	6.991232e+000	8.767895e-003
1.8059911555e+002	4.139524e-001	7.628008e-006	1.370599e+002	4.993899e+000	6.101276e-003
1.8079947229e+002	4.143494e-001	1.005915e-005	1.371913e+002	6.991962e+000	8.038119e-003
1.8099956235e+002	4.147466e-001	7.477302e-006	1.373229e+002	4.994031e+000	5.969282e-003
1.8119954999e+002	4.151443e-001	9.494847e-006	1.374545e+002	5.992427e+000	7.572668e-003
1.8139999300e+002	4.155423e-001	1.707628e-005	1.375863e+002	9.986394e+000	1.360624e-002
1.8159996311e+002	4.159406e-001	1.583907e-005	1.377182e+002	8.987392e+000	1.260836e-002
1.8179995068e+002	4.163394e-001	1.173540e-005	1.378502e+002	6.990667e+000	9.332771e-003
1.8199807059e+002	4.167385e-001	1.331743e-005	1.379824e+002	7.989419e+000	1.058076e-002
1.8219906754e+002	4.171379e-001	1.045723e-005	1.381146e+002	5.991700e+000	8.300362e-003
1.8239950510e+002	4.175378e-001	1.631403e-005	1.382470e+002	8.987063e+000	1.293676e-002
1.8259989560e+002	4.179379e-001	1.945160e-005	1.383795e+002	1.098459e+001	1.541003e-002
1.8279961727e+002	4.185389e-001	1.785993e-005	1.385785e+002	9.985871e+000	1.412875e-002
1.8299968766e+002	4.189400e-001	2.870101e-005	1.387113e+002	1.397732e+001	2.268325e-002
1.8319970954e+002	4.193415e-001	3.287113e-005	1.388442e+002	1.497405e+001	2.595415e-002
1.8339832414e+002	4.197434e-001	3.119846e-005	1.389773e+002	1.397539e+001	2.460986e-002
1.8359956157e+002	4.201456e-001	2.330030e-005	1.391105e+002	1.098164e+001	1.836207e-002
1.8379983348e+002	4.205482e-001	1.294898e-005	1.392438e+002	6.989805e+000	1.019482e-002
1.8399934138e+002	4.209511e-001	1.345205e-005	1.393772e+002	7.989419e+000	1.058076e-002
1.8419838417e+002	4.213545e-001	1.387343e-005	1.395107e+002	8.989098e+000	1.090175e-002
1.8439934252e+002	4.217581e-001	1.526212e-005	1.396444e+002	9.988018e+000	1.198151e-002
1.8459992139e+002	4.221622e-001	2.162178e-005	1.397782e+002	1.398304e+001	1.695790e-002
1.8479968348e+002	4.225666e-001	2.204572e-005	1.399121e+002	1.398273e+001	1.727385e-002
1.8499914801e+002	4.229714e-001	1.942119e-005	1.400461e+002	1.198480e+001	1.520284e-002
1.8519963985e+002	4.233766e-001	2.234190e-005	1.401803e+002	1.298253e+001	1.747243e-002
1.8539938221e+002	4.237822e-001	2.254634e-005	1.403145e+002	1.298238e+001	1.761543e-002
1.8559962713e+002	4.241881e-001	2.744887e-005	1.404489e+002	1.397857e+001	2.142526e-002
1.8579590831e+002	4.245944e-001	2.388160e-005	1.405835e+002	1.198138e+001	1.862298e-002
1.8599921651e+002	4.250010e-001	1.890333e-005	1.407181e+002	8.985273e+000	1.472679e-002
1.8619955466e+002	4.254081e-001	2.484459e-005	1.408529e+002	1.098066e+001	1.933686e-002
1.8639977191e+002	4.258155e-001	2.964701e-005	1.409878e+002	1.197695e+001	2.305258e-002
1.8659928302e+002	4.262232e-001	2.658052e-005	1.411228e+002	9.979352e+000	2.064839e-002
1.8679823418e+002	4.266314e-001	3.228584e-005	1.412579e+002	1.097494e+001	2.505643e-002
1.8699947239e+002	4.270399e-001	2.696776e-005	1.413932e+002	9.979091e+000	2.090915e-002
1.8719959642e+002	4.274488e-001	2.080711e-005	1.415286e+002	7.983883e+000	1.611713e-002
1.8739818897e+002	4.278581e-001	2.454017e-005	1.416641e+002	9.981009e+000	1.899056e-002
1.8759982830e+002	4.282677e-001	2.125427e-005	1.417997e+002	8.983568e+000	1.643202e-002
1.8779852600e+002	4.286777e-001	2.731124e-005	1.419355e+002	1.197891e+001	2.109456e-002
1.8799967547e+002	4.290881e-001	3.228557e-005	1.420713e+002	1.497509e+001	2.491276e-002
1.8819804110e+002	4.294989e-001	1.949479e-005	1.422074e+002	1.098497e+001	1.502853e-002
1.8839885213e+002	4.299101e-001	2.009382e-005	1.423435e+002	1.098452e+001	1.547550e-002
1.8859928711e+002	4.303216e-001	1.913732e-005	1.424797e+002	1.098528e+001	1.472476e-002
1.8879997325e+002	4.307335e-001	2.063607e-005	1.426161e+002	1.298414e+001	1.586275e-002
1.8899983917e+002	4.311457e-001	1.906700e-005	1.427526e+002	1.198536e+001	1.464260e-002
1.8919984455e+002	4.315584e-001	1.744767e-005	1.428892e+002	9.986614e+000	1.338621e-002
1.8939740976e+002	4.319714e-001	1.443422e-005	1.430260e+002	8.988936e+000	1.106364e-002
1.8959973642e+002	4.323848e-001	1.398088e-005	1.431629e+002	8.989294e+000	1.070592e-002
1.8979991700e+002	4.327986e-001	9.641369e-006	1.432999e+002	5.992624e+000	7.375863e-003
1.8999883676e+002	4.332128e-001	9.372225e-006	1.434370e+002	5.992837e+000	7.163107e-003
1.9019897384e+002	4.336273e-001	1.114561e-005	1.435743e+002	6.991490e+000	8.510346e-003
1.9039980071e+002	4.340422e-001	1.194579e-005	1.437117e+002	6.990887e+000	9.112614e-003
1.9059947602e+002	4.344575e-001	2.323832e-005	1.438492e+002	1.198229e+001	1.770995e-002
1.9079979462e+002	4.348732e-001	1.653953e-005	1.439868e+002	7.987407e+000	1.259275e-002
1.9099992040e+002	4.352893e-001	1.575968e-005	1.441245e+002	6.988012e+000	1.198752e-002
1.9119930285e+002	4.357057e-001	1.373444e-005	1.442624e+002	5.989563e+000	1.043705e-002
1.9139990555e+002	4.361225e-001	1.531462e-005	1.444004e+002	6.988373e+000	1.162673e-002
1.9159832733e+002	4.365397e-001	1.273893e-005	1.445386e+002	4.990338e+000	9.662050e-003
1.9179886824e+002	4.369573e-001	1.057118e-005	1.446768e+002	3.991990e+000	8.010219e-003
1.9199963668e+002	4.373753e-001	1.455152e-005	1.448152e+002	5.988984e+000	1.101575e-002
1.9219994488e+002	4.377936e-001	2.209246e-005	1.449537e+002	8.983292e+000	1.670839e-002
1.9239999968e+002	4.382123e-001	2.527902e-005	1.450924e+002	9.980900e+000	1.910010e-002
1.9259734145e+002	4.386314e-001	1.945735e-005	1.452311e+002	7.985313e+000	1.468737e-002
1.9279958928e+002	4.390509e-001	2.361209e-005	1.453700e+002	8.982193e+000	1.780654e-002
1.9299970307e+002	4.394708e-001	3.266474e-005	1.455090e+002	1.397539e+001	2.460986e-002
1.9319878030e+002	4.398910e-001	2.941667e-005	1.456482e+002	1.397786e+001	2.214157e-002
1.9339599580e+002	4.403117e-001	1.605928e-005	1.457875e+002	7.987924e+000	1.207608e-002
1.9359982895e+002	4.407327e-001	1.100276e-005	1.459269e+002	5.991734e+000	8.265827e-003
1.9379895049e+002	4.411541e-001	9.254798e-006	1.460664e+002	4.993054e+000	6.946029e-003
1.9399985012e+002	4.415759e-001	9.148496e-006	1.462060e+002	4.993140e+000	6.859688e-003
1.9419904498e+002	4.419981e-001	1.996864e-005	1.463458e+002	9.985041e+000	1.495850e-002
1.9439924775e+002	4.424206e-001	1.123182e-005	1.464857e+002	5.991594e+000	8.405720e-003
1.9459974297e+002	4.428436e-001	1.228462e-005	1.466258e+002	6.990815e+000	9.184837e-003
1.9479626834e+002	4.432669e-001	1.219968e-005	1.467659e+002	6.990887e+000	9.112614e-003
1.9499996798e+002	4.436906e-001	1.588752e-005	1.469062e+002	8.988144e+000	1.185593e-002
1.9519993037e+002	4.441147e-001	1.615987e-005	1.470467e+002	8.987952e+000	1.204766e-002
1.9539876658e+002	4.445392e-001	1.744476e-005	1.471872e+002	8.987007e+000	1.299316e-002
1.9559976204e+002	4.449641e-001	1.673192e-005	1.473279e+002	8.987550e+000	1.245033e-002
1.9579924428e+002	4.453893e-001	1.093699e-005	1.474687e+002	5.991869e+000	8.130515e-003
1.9599878235e+002	4.458150e-001	1.023534e-005	1.476096e+002	5.992398e+000	7.601644e-003
1.9619954548e+002	4.462410e-001	1.310831e-005	1.477507e+002	7.990274e+000	9.726066e-003
1.9639869571e+002	4.466674e-001	1.178365e-005	1.478919e+002	6.991265e+000	8.734852e-003
1.9659870026e+002	4.470943e-001	1.539684e-005	1.480332e+002	8.988598e+000	1.140230e-002
1.9679917468e+002	4.475215e-001	1.957479e-005	1.481746e+002	1.198552e+001	1.448249e-002
1.9699913283e+002	4.479490e-001	1.536748e-005	1.483162e+002	8.988641e+000	1.135884e-002
1.9719739317e+002	4.483770e-001	1.728493e-005	1.484579e+002	1.098724e+001	1.276392e-002
1.9739976803e+002	4.488054e-001	1.600916e-005	1.485997e+002	9.988189e+000	1.181056e-002
1.9759930481e+002	4.492342e-001	2.217619e-005	1.487417e+002	1.298366e+001	1.634460e-002
1.9779948912e+002	4.496633e-001	2.353799e-005	1.488838e+002	1.298267e+001	1.733173e-002
1.9799937436e+002	4.503078e-001	1.850493e-005	1.490972e+002	9.986394e+000	1.360624e-002
1.9819956271e+002	4.507379e-001	1.255336e-005	1.492396e+002	6.990779e+000	9.221379e-003
1.9839858593e+002	4.511684e-001	1.621981e-005	1.493821e+002	8.988097e+000	1.190329e-002
1.9859905551e+002	4.515993e-001	1.649891e-005	1.495248e+002	8.987903e+000	1.209656e-002
1.9879911290e+002	4.520306e-001	1.498390e-005	1.496676e+002	7.989025e+000	1.097531e-002
1.9899961512e+002	4.524623e-001	1.546337e-005	1.498106e+002	8.988684e+000	1.131571e-002
1.9919904020e+002	4.528944e-001	1.727743e-005	1.499536e+002	1.098737e+001	1.263113e-002
1.9939980273e+002	4.533269e-001	2.155960e-005	1.500968e+002	1.298425e+001	1.574669e-002
1.9959986996e+002	4.537598e-001	3.118575e-005	1.502401e+002	1.697724e+001	2.275570e-002
1.9979756470e+002	4.541930e-001	3.345730e-005	1.503836e+002	1.797561e+001	2.438992e-002
1.9999929192e+002	4.546267e-001	2.583631e-005	1.505272e+002	1.398118e+001	1.881636e-002
2.0019952949e+002	4.550608e-001	1.999503e-005	1.506709e+002	1.098545e+001	1.454831e-002
2.0039946361e+002	4.554952e-001	2.123962e-005	1.508147e+002	1.198456e+001	1.543913e-002
2.0059729130e+002	4.559301e-001	2.101493e-005	1.509587e+002	1.198474e+001	1.526124e-002
2.0079949228e+002	4.563653e-001	2.050400e-005	1.511028e+002	1.298512e+001	1.487599e-002
2.0099874353e+002	4.568009e-001	1.830897e-005	1.512471e+002	1.298673e+001	1.327080e-002
2.0119968187e+002	4.572370e-001	1.020793e-005	1.513914e+002	7.992608e+000	7.391907e-003
2.0139995678e+002	4.576734e-001	8.650798e-006	1.515359e+002	6.993742e+000	6.258359e-003
2.0159954430e+002	4.581102e-001	7.462365e-006	1.516806e+002	5.994607e+000	5.393448e-003
2.0179945564e+002	4.585474e-001	9.376211e-006	1.518253e+002	6.993230e+000	6.770225e-003
2.0199980855e+002	4.589851e-001	1.277560e-005	1.519702e+002	8.990784e+000	9.216004e-003
2.0219965900e+002	4.594231e-001	1.606732e-005	1.521153e+002	8.988420e+000	1.157952e-002
2.0239966198e+002	4.598615e-001	1.598783e-005	1.522604e+002	6.988489e+000	1.151125e-002
2.0259869421e+002	4.603003e-001	1.666520e-005	1.524057e+002	6.988012e+000	1.198752e-002
2.0279934305e+002	4.607395e-001	2.089574e-005	1.525511e+002	6.984984e+000	1.501628e-002
2.0299836538e+002	4.611791e-001	3.159873e-005	1.526967e+002	8.977314e+000	2.268610e-002
2.0319964037e+002	4.616191e-001	2.684939e-005	1.528424e+002	6.980742e+000	1.925798e-002
2.0339987551e+002	4.620596e-001	2.606829e-005	1.529882e+002	5.981320e+000	1.867990e-002
2.0359872453e+002	4.625004e-001	2.305822e-005	1.531342e+002	5.983493e+000	1.650721e-002
2.0379961656e+002	4.629416e-001	2.819564e-005	1.532802e+002	7.979834e+000	2.016581e-002
2.0399949070e+002	4.633832e-001	2.718776e-005	1.534265e+002	7.980574e+000	1.942644e-002
2.0419997587e+002	4.638252e-001	4.461303e-005	1.535728e+002	1.096815e+001	3.184691e-002
2.0439884164e+002	4.642676e-001	4.314687e-005	1.537193e+002	1.096923e+001	3.077095e-002
2.0459990446e+002	4.647104e-001	4.711309e-005	1.538659e+002	1.196643e+001	3.356751e-002
2.0479853428e+002	4.651536e-001	2.900126e-005	1.540127e+002	8.979357e+000	2.064336e-002
2.0499961491e+002	4.655973e-001	2.964493e-005	1.541595e+002	8.978919e+000	2.108143e-002
2.0519910597e+002	4.660413e-001	1.392490e-005	1.543066e+002	4.990107e+000	9.892992e-003
2.0539949988e+002	4.664857e-001	8.464265e-006	1.544537e+002	2.993992e+000	6.007737e-003
2.0559964535e+002	4.669305e-001	5.450499e-006	1.546010e+002	1.996135e+000	3.864951e-003
2.0579972952e+002	4.673758e-001	4.761016e-006	1.547484e+002	1.996627e+000	3.372822e-003
2.0599954314e+002	4.678214e-001	1.185321e-005	1.548959e+002	4.991611e+000	8.389112e-003
2.0619753530e+002	4.682674e-001	2.280369e-005	1.550436e+002	9.983876e+000	1.612394e-002
2.0639999207e+002	4.687139e-001	2.228290e-005	1.551914e+002	9.984259e+000	1.574070e-002
2.0659917889e+002	4.691607e-001	2.119580e-005	1.553394e+002	9.985041e+000	1.495850e-002
2.0679990596e+002	4.696080e-001	1.819058e-005	1.554875e+002	8.987175e+000	1.282541e-002
2.0699964283e+002	4.700556e-001	1.558139e-005	1.556357e+002	7.989025e+000	1.097531e-002
2.0719867867e+002	4.705037e-001	1.521793e-005	1.557841e+002	7.989291e+000	1.070909e-002
2.0739953236e+002	4.709521e-001	1.699895e-005	1.559325e+002	8.988049e+000	1.195103e-002
2.0759940609e+002	4.714010e-001	1.497348e-005	1.560812e+002	8.989483e+000	1.051701e-002
2.0779861299e+002	4.718503e-001	1.597639e-005	1.562299e+002	9.988789e+000	1.121074e-002
2.0799936474e+002	4.723000e-001	1.474190e-005	1.563788e+002	8.989665e+000	1.033464e-002
2.0819986400e+002	4.727501e-001	1.621831e-005	1.565278e+002	8.988641e+000	1.135884e-002
2.0839940718e+002	4.732006e-001	1.890199e-005	1.566770e+002	9.986774e+000	1.322581e-002
2.0859794216e+002	4.736515e-001	1.433191e-005	1.568263e+002	6.989981e+000	1.001856e-002
2.0879989869e+002	4.741028e-001	1.096873e-005	1.569757e+002	5.992340e+000	7.660265e-003
2.0899979829e+002	4.745545e-001	1.266251e-005	1.571253e+002	6.991165e+000	8.834737e-003
2.0919890160e+002	4.750067e-001	1.165296e-005	1.572750e+002	6.991877e+000	8.122628e-003
2.0939981325e+002	4.754592e-001	1.643240e-005	1.574248e+002	9.988557e+000	1.144321e-002
2.0959873009e+002	4.759122e-001	2.413462e-005	1.575748e+002	1.298321e+001	1.679088e-002
2.0979819134e+002	4.763655e-001	2.685373e-005	1.577249e+002	1.398134e+001	1.866484e-002
2.0999844877e+002	4.768193e-001	1.580559e-005	1.578752e+002	7.989025e+000	1.097531e-002
2.1019932403e+002	4.772735e-001	2.324227e-005	1.580256e+002	9.983876e+000	1.612394e-002
2.1039946822e+002	4.777281e-001	2.523009e-005	1.581761e+002	9.982514e+000	1.748630e-002
2.1059923979e+002	4.781831e-001	3.876565e-005	1.583267e+002	1.297316e+001	2.684188e-002
2.1079994677e+002	4.786385e-001	4.034632e-005	1.584775e+002	1.197209e+001	2.790977e-002
2.1099898910e+002	4.790944e-001	3.823641e-005	1.586284e+002	1.197357e+001	2.642506e-002
2.1119933522e+002	4.797789e-001	3.441409e-005	1.588551e+002	1.097625e+001	2.374954e-002
2.1139993775e+002	4.802358e-001	2.818459e-005	1.590064e+002	8.980568e+000	1.943199e-002
2.1159935999e+002	4.806930e-001	3.360331e-005	1.591578e+002	1.097685e+001	2.314591e-002
2.1179893971e+002	4.811507e-001	3.876454e-005	1.593093e+002	1.297332e+001	2.667555e-002
2.1199921376e+002	4.816088e-001	2.559500e-005	1.594610e+002	8.982404e+000	1.759627e-002
2.1219955875e+002	4.820673e-001	2.117705e-005	1.596128e+002	6.985455e+000	1.454514e-002
2.1239951312e+002	4.825263e-001	3.306137e-005	1.597647e+002	8.977314e+000	2.268610e-002
2.1259975554e+002	4.829856e-001	4.223377e-005	1.599168e+002	9.971048e+000	2.895247e-002
2.1279804550e+002	4.834454e-001	5.884493e-005	1.600691e+002	1.095970e+001	4.030154e-002
2.1299982406e+002	4.839056e-001	5.963596e-005	1.602214e+002	1.195920e+001	4.080445e-002
2.1319992909e+002	4.843662e-001	9.009719e-005	1.603739e+002	1.693841e+001	6.158819e-002
2.1339998278e+002	4.848272e-001	4.166630e-005	1.605266e+002	9.971545e+000	2.845496e-002
2.1359949150e+002	4.852886e-001	2.955669e-005	1.606793e+002	7.979834e+000	2.016581e-002
2.1379910085e+002	4.857504e-001	2.869534e-005	1.608323e+002	8.980440e+000	1.955952e-002
2.1399972387e+002	4.862127e-001	2.348260e-005	1.609853e+002	8.984009e+000	1.599116e-002
2.1419975476e+002	4.866754e-001	2.888269e-005	1.611385e+002	1.098035e+001	1.964981e-002
2.1439865699e+002	4.871385e-001	2.874671e-005	1.612918e+002	1.198046e+001	1.953870e-002
2.1459929511e+002	4.876020e-001	2.192987e-005	1.614453e+002	9.985109e+000	1.489123e-002
2.1479940158e+002	4.880659e-001	2.156285e-005	1.615989e+002	9.985372e+000	1.462809e-002
2.1499978180e+002	4.885303e-001	2.004504e-005	1.617527e+002	8.986415e+000	1.358549e-002
2.1519866482e+002	4.889950e-001	2.270736e-005	1.619066e+002	9.984625e+000	1.537525e-002
2.1539979892e+002	4.894602e-001	3.135015e-005	1.620606e+002	1.197879e+001	2.120714e-002
2.1559959596e+002	4.899258e-001	2.351490e-005	1.622147e+002	9.984108e+000	1.589179e-002
2.1579938924e+002	4.903918e-001	2.404446e-005	1.623690e+002	1.098377e+001	1.623423e-002
2.1599880359e+002	4.908583e-001	2.535117e-005	1.625235e+002	1.198290e+001	1.710023e-002
2.1619976232e+002	4.913252e-001	2.691067e-005	1.626781e+002	1.298187e+001	1.813491e-002
2.1639960592e+002	4.917925e-001	2.584431e-005	1.628328e+002	1.198260e+001	1.739975e-002
2.1659983809e+002	4.922602e-001	2.684877e-005	1.629876e+002	1.298194e+001	1.805883e-002
2.1679915127e+002	4.927283e-001	1.937251e-005	1.631426e+002	9.986982e+000	1.301782e-002
2.1699979881e+002	4.931969e-001	1.851732e-005	1.632978e+002	9.987569e+000	1.243134e-002
2.1719984653e+002	4.936658e-001	2.453302e-005	1.634531e+002	1.098355e+001	1.645424e-002
2.1739876289e+002	4.941352e-001	1.939479e-005	1.636085e+002	6.987004e+000	1.299569e-002
2.1759817207e+002	4.946051e-001	2.577058e-005	1.637640e+002	6.982749e+000	1.725145e-002
2.1779998213e+002	4.950753e-001	3.583029e-005	1.639197e+002	8.976037e+000	2.396288e-002
2.1799992212e+002	4.955460e-001	4.766409e-005	1.640756e+002	1.096815e+001	3.184691e-002
2.1819769806e+002	4.960171e-001	3.175168e-005	1.642316e+002	6.978805e+000	2.119484e-002
2.1839973281e+002	4.964886e-001	2.628114e-005	1.643877e+002	5.982474e+000	1.752649e-002
2.1859965643e+002	4.969605e-001	4.128999e-005	1.645439e+002	9.972490e+000	2.750951e-002
2.1879996553e+002	4.974329e-001	3.790455e-005	1.647003e+002	1.097477e+001	2.522998e-002
2.1899861122e+002	4.979057e-001	3.066838e-005	1.648569e+002	9.979606e+000	2.039406e-002
2.1919782703e+002	4.983789e-001	2.411310e-005	1.650136e+002	7.983980e+000	1.601966e-002
2.1939954969e+002	4.988526e-001	3.211103e-005	1.651704e+002	9.978687e+000	2.131287e-002
2.1959986957e+002	4.993266e-001	2.785220e-005	1.653274e+002	8.981531e+000	1.846863e-002
2.1979748472e+002	4.998011e-001	2.711167e-005	1.654845e+002	9.982039e+000	1.796053e-002
2.1999996051e+002	5.002761e-001	2.378339e-005	1.656417e+002	9.984259e+000	1.574070e-002
2.2019979318e+002	5.007514e-001	1.931383e-005	1.657991e+002	8.987230e+000	1.277045e-002
2.2039915628e+002	5.012272e-001	2.148007e-005	1.659566e+002	9.985811e+000	1.418930e-002
2.2059940247e+002	5.017034e-001	1.635932e-005	1.661143e+002	7.989204e+000	1.079638e-002
2.2079989338e+002	5.021801e-001	2.115823e-005	1.662721e+002	9.986050e+000	1.395018e-002
2.2099987442e+002	5.026571e-001	3.197687e-005	1.664301e+002	1.297894e+001	2.106319e-002
2.2119876830e+002	5.031346e-001	1.724966e-005	1.665882e+002	7.988648e+000	1.135158e-002
2.2139987508e+002	5.036126e-001	2.502733e-005	1.667464e+002	1.098355e+001	1.645424e-002
2.2159829184e+002	5.040909e-001	2.227084e-005	1.669048e+002	9.985372e+000	1.462809e-002
2.2179968420e+002	5.045697e-001	2.128536e-005	1.670633e+002	8.986032e+000	1.396754e-002
2.2199946548e+002	5.050489e-001	2.951339e-005	1.672220e+002	1.198065e+001	1.934842e-002
2.2219992217e+002	5.055286e-001	2.778275e-005	1.673808e+002	1.198180e+001	1.819657e-002
2.2239948918e+002	5.060087e-001	3.483642e-005	1.675398e+002	1.397721e+001	2.279479e-002
2.2259937907e+002	5.064892e-001	3.514393e-005	1.676989e+002	1.297703e+001	2.297419e-002
2.2279995949e+002	5.069701e-001	4.161836e-005	1.678581e+002	1.297282e+001	2.718082e-002
2.2299938161e+002	5.074515e-001	4.307762e-005	1.680175e+002	1.197189e+001	2.810717e-002
2.2319940512e+002	5.079333e-001	6.110689e-005	1.681770e+002	1.396017e+001	3.983304e-002
2.2339882176e+002	5.084155e-001	7.448976e-005	1.683367e+002	1.495149e+001	4.851073e-002
2.2359955232e+002	5.088982e-001	6.697623e-005	1.684965e+002	1.395642e+001	4.357624e-002
2.2379919385e+002	5.093813e-001	4.653253e-005	1.686565e+002	1.196975e+001	3.024640e-002
2.2399981247e+002	5.098649e-001	4.779061e-005	1.688166e+002	1.396897e+001	3.103470e-002
2.2419968500e+002	5.105910e-001	5.000783e-005	1.690570e+002	1.596757e+001	3.242835e-002
2.2439984308e+002	5.110756e-001	3.923665e-005	1.692175e+002	1.397458e+001	2.541948e-002
2.2459997237e+002	5.115607e-001	2.940770e-005	1.693781e+002	1.098097e+001	1.903373e-002
2.2479923286e+002	5.120462e-001	2.603449e-005	1.695388e+002	1.098317e+001	1.683449e-002
2.2499947160e+002	5.125321e-001	2.856001e-005	1.696997e+002	1.198155e+001	1.845004e-002
2.2519945926e+002	5.130185e-001	2.549476e-005	1.698607e+002	1.098355e+001	1.645424e-002
2.2539971970e+002	5.135053e-001	2.711110e-005	1.700219e+002	1.098252e+001	1.748083e-002
2.2559971362e+002	5.139925e-001	2.409190e-005	1.701832e+002	9.984481e+000	1.551937e-002
2.2579971959e+002	5.144802e-001	2.233144e-005	1.703447e+002	8.985628e+000	1.437169e-002
2.2599968360e+002	5.149684e-001	3.084398e-005	1.705063e+002	1.198017e+001	1.983124e-002
2.2619956028e+002	5.154569e-001	2.844266e-005	1.706681e+002	1.098173e+001	1.826997e-002
2.2639986826e+002	5.159459e-001	3.376742e-005	1.708300e+002	1.197833e+001	2.166974e-002
2.2659937680e+002	5.164353e-001	2.027007e-005	1.709921e+002	6.987004e+000	1.299569e-002
2.2679997069e+002	5.169252e-001	2.866242e-005	1.711543e+002	9.981641e+000	1.835884e-002
2.2699924219e+002	5.174155e-001	3.777783e-005	1.713166e+002	1.197583e+001	2.417450e-002
2.2719891329e+002	5.179063e-001	2.906870e-005	1.714791e+002	8.981416e+000	1.858379e-002
2.2739962908e+002	5.183975e-001	2.378703e-005	1.716417e+002	7.984807e+000	1.519278e-002
2.2759995304e+002	5.188891e-001	2.327562e-005	1.718045e+002	7.985148e+000	1.485206e-002
2.2779951702e+002	5.193812e-001	1.972223e-005	1.719674e+002	6.987427e+000	1.257274e-002
2.2799996400e+002	5.198737e-001	2.702772e-005	1.721305e+002	9.982786e+000	1.721360e-002
2.2819968591e+002	5.203667e-001	2.246041e-005	1.722937e+002	7.985709e+000	1.429118e-002
2.2839917471e+002	5.208601e-001	2.417735e-005	1.724571e+002	7.984631e+000	1.536907e-002
2.2859662566e+002	5.213539e-001	2.238227e-005	1.726206e+002	7.985786e+000	1.421450e-002
2.2879958461e+002	5.218482e-001	2.617779e-005	1.727843e+002	9.983391e+000	1.660920e-002
2.2899891246e+002	5.223429e-001	3.310296e-005	1.729481e+002	1.197902e+001	2.098317e-002
2.2919968066e+002	5.228381e-001	3.416172e-005	1.731120e+002	1.097837e+001	2.163378e-002
2.2939922905e+002	5.233337e-001	1.970586e-005	1.732761e+002	5.987533e+000	1.246742e-002
2.2959990742e+002	5.238298e-001	2.192598e-005	1.734404e+002	5.986141e+000	1.385890e-002
2.2979866478e+002	5.243263e-001	1.483867e-005	1.736047e+002	3.990630e+000	9.370299e-003
2.2999996814e+002	5.248232e-001	2.908626e-005	1.737693e+002	7.981650e+000	1.834995e-002
2.3019895462e+002	5.253206e-001	2.478817e-005	1.739340e+002	6.984376e+000	1.562356e-002
2.3039996742e+002	5.258184e-001	2.448164e-005	1.740988e+002	6.984584e+000	1.541575e-002
2.3059851919e+002	5.263167e-001	3.192998e-005	1.742638e+002	8.979913e+000	2.008683e-002
2.3079999898e+002	5.268154e-001	4.136522e-005	1.744289e+002	9.974002e+000	2.599781e-002
2.3099996080e+002	5.273146e-001	4.381196e-005	1.745942e+002	9.972490e+000	2.750951e-002
2.3119963171e+002	5.278142e-001	3.483847e-005	1.747596e+002	8.978146e+000	2.185435e-002
2.3139812235e+002	5.283143e-001	2.226903e-005	1.749252e+002	5.986044e+000	1.395625e-002
2.3159910018e+002	5.288148e-001	1.747085e-005	1.750909e+002	4.989061e+000	1.093882e-002
2.3179956703e+002	5.293158e-001	1.846330e-005	1.752568e+002	4.988451e+000	1.154927e-002
2.3199978133e+002	5.298172e-001	1.355555e-005	1.754228e+002	3.991529e+000	8.471319e-003
2.3219992078e+002	5.303190e-001	2.898924e-005	1.755890e+002	7.981901e+000	1.809921e-002
2.3239959633e+002	5.308213e-001	4.135511e-005	1.757553e+002	9.974205e+000	2.579531e-002
2.3259984100e+002	5.313241e-001	3.996571e-005	1.759217e+002	7.975095e+000	2.490508e-002
2.3279901542e+002	5.318273e-001	4.282120e-005	1.760883e+002	7.973341e+000	2.665927e-002
2.3299883614e+002	5.323310e-001	5.100772e-005	1.762551e+002	9.968274e+000	3.172591e-002
2.3319986516e+002	5.328351e-001	6.558201e-005	1.764220e+002	1.095925e+001	4.075228e-002
2.3339997903e+002	5.333396e-001	4.471039e-005	1.765891e+002	8.972244e+000	2.775649e-002
2.3359971773e+002	5.338446e-001	4.934796e-005	1.767563e+002	8.969393e+000	3.060655e-002
2.3379995708e+002	5.343501e-001	5.488107e-005	1.769236e+002	9.965994e+000	3.400609e-002
2.3399993310e+002	5.348560e-001	4.568842e-005	1.770911e+002	8.971717e+000	2.828325e-002
2.3419941024e+002	5.353624e-001	2.632670e-005	1.772588e+002	6.983718e+000	1.628203e-002
2.3439909128e+002	5.358692e-001	2.268639e-005	1.774266e+002	6.985983e+000	1.401737e-002
2.3459936008e+002	5.363764e-001	2.601115e-005	1.775946e+002	6.983944e+000	1.605646e-002
2.3479999422e+002	5.368842e-001	1.552354e-005	1.777627e+002	3.990427e+000	9.573486e-003
2.3499965132e+002	5.373923e-001	1.182482e-005	1.779309e+002	2.992714e+000	7.285563e-003
2.3519988146e+002	5.379010e-001	2.844991e-005	1.780993e+002	6.982488e+000	1.751212e-002
2.3539946366e+002	5.384100e-001	1.556766e-005	1.782679e+002	3.990427e+000	9.573486e-003
2.3559986078e+002	5.389196e-001	1.866807e-005	1.784366e+002	4.988531e+000	1.146926e-002
2.3579705054e+002	5.394296e-001	2.399814e-005	1.786055e+002	6.985270e+000	1.473000e-002
2.3599980383e+002	5.401954e-001	2.273208e-005	1.788590e+002	6.986067e+000	1.393311e-002
2.3619799411e+002	5.407065e-001	2.436461e-005	1.790283e+002	6.985080e+000	1.491962e-002
2.3639938248e+002	5.412181e-001	1.058876e-005	1.791977e+002	2.993522e+000	6.477876e-003
2.3659978650e+002	5.417302e-001	1.294929e-005	1.793672e+002	3.992086e+000	7.914487e-003
2.3679997709e+002	5.422427e-001	2.059034e-005	1.795369e+002	6.987427e+000	1.257274e-002
2.3699996819e+002	5.427556e-001	1.693530e-005	1.797067e+002	6.989669e+000	1.033115e-002
2.3719990177e+002	5.432690e-001	1.027605e-005	1.798767e+002	4.993737e+000	6.262842e-003
2.3739989320e+002	5.437829e-001	1.225019e-005	1.800468e+002	5.992541e+000	7.458941e-003
2.3759930655e+002	5.442972e-001	1.915336e-005	1.802171e+002	7.988349e+000	1.165115e-002
2.3779921727e+002	5.448120e-001	1.599182e-005	1.803876e+002	4.990281e+000	9.718769e-003
2.3799973134e+002	5.453273e-001	2.124475e-005	1.805582e+002	4.987101e+000	1.289895e-002
2.3819870582e+002	5.458430e-001	3.982470e-005	1.807289e+002	8.975843e+000	2.415710e-002
2.3839887001e+002	5.463591e-001	3.724530e-005	1.808998e+002	7.977429e+000	2.257113e-002
2.3859981756e+002	5.468757e-001	3.407273e-005	1.810709e+002	6.979371e+000	2.062900e-002
2.3879990473e+002	5.473928e-001	3.032661e-005	1.812421e+002	6.981656e+000	1.834360e-002
2.3899994980e+002	5.479104e-001	3.866882e-005	1.814135e+002	7.976633e+000	2.336745e-002
2.3919915421e+002	5.484284e-001	3.265650e-005	1.815850e+002	7.980284e+000	1.971558e-002
2.3939872317e+002	5.489468e-001	3.910042e-005	1.817566e+002	8.976416e+000	2.358366e-002
2.3959891967e+002	5.494658e-001	3.333436e-005	1.819285e+002	8.979913e+000	2.008683e-002
2.3979987998e+002	5.499852e-001	4.063262e-005	1.821004e+002	9.975538e+000	2.446154e-002
2.3999968229e+002	5.505050e-001	4.064434e-005	1.822725e+002	7.975555e+000	2.444549e-002
2.4019998419e+002	5.510253e-001	5.180649e-005	1.824448e+002	9.968870e+000	3.112953e-002
2.4039883431e+002	5.515461e-001	6.660442e-005	1.826173e+002	1.196002e+001	3.998354e-002
2.4059738833e+002	5.520673e-001	6.057387e-005	1.827898e+002	1.196367e+001	3.632898e-002
2.4079838396e+002	5.525891e-001	4.274185e-005	1.829626e+002	8.974390e+000	2.561009e-002
2.4099727721e+002	5.531112e-001	4.557668e-005	1.831355e+002	9.972717e+000	2.728288e-002
2.4119964108e+002	5.536339e-001	4.327082e-005	1.833085e+002	7.974122e+000	2.587811e-002
2.4139945168e+002	5.541570e-001	6.200833e-005	1.834817e+002	9.962951e+000	3.704906e-002
2.4159990876e+002	5.546805e-001	3.129375e-005	1.836551e+002	5.981320e+000	1.867990e-002
2.4179998527e+002	5.552046e-001	2.169954e-005	1.838286e+002	3.987059e+000	1.294069e-002
2.4199999650e+002	5.557290e-001	3.458104e-005	1.840022e+002	4.979397e+000	2.060321e-002
2.4219907944e+002	5.562540e-001	4.979851e-005	1.841760e+002	7.970358e+000	2.964171e-002
2.4239981789e+002	5.567794e-001	8.312154e-005	1.843500e+002	1.195057e+001	4.942997e-002
2.4259792437e+002	5.573053e-001	8.355336e-005	1.845241e+002	1.395036e+001	4.963988e-002
2.4279946086e+002	5.578317e-001	7.780290e-005	1.846984e+002	1.395382e+001	4.617986e-002
2.4299942697e+002	5.583585e-001	5.774384e-005	1.848729e+002	1.096576e+001	3.424148e-002
2.4319798154e+002	5.588858e-001	6.005611e-005	1.850474e+002	1.096442e+001	3.557903e-002
2.4339787267e+002	5.594136e-001	4.934828e-005	1.852222e+002	9.970792e+000	2.920781e-002
2.4359972223e+002	5.599418e-001	5.123429e-005	1.853971e+002	8.969705e+000	3.029548e-002
2.4379980641e+002	5.604705e-001	5.964394e-005	1.855721e+002	1.096477e+001	3.523494e-002
2.4399979513e+002	5.609997e-001	6.828484e-005	1.857473e+002	1.095970e+001	4.030154e-002
2.4419941998e+002	5.615294e-001	5.134622e-005	1.859227e+002	9.969724e+000	3.027583e-002
2.4439890546e+002	5.620595e-001	4.003441e-005	1.860982e+002	8.976416e+000	2.358366e-002
2.4459954321e+002	5.625901e-001	5.428526e-005	1.862739e+002	1.196805e+001	3.194846e-002
2.4479853800e+002	5.631211e-001	5.489194e-005	1.864497e+002	1.296772e+001	3.227504e-002
2.4499995208e+002	5.636526e-001	3.861993e-005	1.866257e+002	8.977314e+000	2.268610e-002
2.4519960965e+002	5.641846e-001	3.703145e-005	1.868019e+002	9.978268e+000	2.173249e-002
2.4539980527e+002	5.647171e-001	4.623378e-005	1.869782e+002	1.097289e+001	2.710744e-002
2.4559867103e+002	5.652501e-001	3.843681e-005	1.871546e+002	8.977485e+000	2.251473e-002
2.4579998529e+002	5.657835e-001	6.125389e-005	1.873313e+002	9.964154e+000	3.584622e-002
2.4599977091e+002	5.663174e-001	8.531320e-005	1.875080e+002	9.950121e+000	4.987884e-002
2.4619983045e+002	5.668517e-001	9.708392e-005	1.876850e+002	9.943293e+000	5.670715e-002
2.4639901077e+002	5.673866e-001	9.396006e-005	1.878620e+002	9.945169e+000	5.483075e-002
2.4659914654e+002	5.679219e-001	1.107734e-004	1.880393e+002	1.093542e+001	6.458130e-002
2.4679994186e+002	5.684577e-001	7.176035e-005	1.882167e+002	7.958203e+000	4.179712e-002
2.4699946394e+002	5.689939e-001	6.187877e-005	1.883942e+002	6.963992e+000	3.600759e-002
2.4719992054e+002	5.695307e-001	6.864813e-005	1.885720e+002	7.960091e+000	3.990906e-002
2.4739898925e+002	5.700679e-001	5.077757e-005	1.887498e+002	5.970508e+000	2.949208e-002
2.4759987572e+002	5.706056e-001	5.062108e-005	1.889279e+002	4.970627e+000	2.937348e-002
2.4779930444e+002	5.711437e-001	8.104479e-005	1.891060e+002	7.953017e+000	4.698288e-002
2.4799980933e+002	5.716824e-001	8.521204e-005	1.892844e+002	8.950648e+000	4.935216e-002
2.4819998835e+002	5.722215e-001	9.970962e-005	1.894629e+002	9.942306e+000	5.769430e-002
2.4839600706e+002	5.727611e-001	9.080493e-005	1.896416e+002	1.094751e+001	5.249233e-002
2.4859933777e+002	5.733012e-001	1.216532e-004	1.898204e+002	1.592974e+001	7.025881e-002
2.4879866628e+002	5.738417e-001	1.032205e-004	1.899993e+002	1.494044e+001	5.955714e-002
2.4899989588e+002	5.743828e-001	6.766845e-005	1.901785e+002	1.096099e+001	3.900720e-002
2.4919996601e+002	5.749243e-001	5.671891e-005	1.903578e+002	9.967335e+000	3.266459e-002
2.4939939917e+002	5.754663e-001	4.735986e-005	1.905372e+002	8.972751e+000	2.724900e-002
2.4959885273e+002	5.760087e-001	4.615580e-005	1.907168e+002	6.973469e+000	2.653122e-002
2.4979933127e+002	5.765517e-001	5.085492e-005	1.908966e+002	6.970795e+000	2.920483e-002
2.4999982147e+002	5.770951e-001	6.379587e-005	1.910765e+002	7.963398e+000	3.660203e-002
2.5019995364e+002	5.779112e-001	5.162510e-005	1.913467e+002	6.970423e+000	2.957739e-002
2.5039788897e+002	5.784558e-001	6.697459e-005	1.915271e+002	9.961665e+000	3.833539e-002
2.5059972765e+002	5.790009e-001	6.135682e-005	1.917076e+002	9.964913e+000	3.508678e-002
2.5079798230e+002	5.795465e-001	6.684554e-005	1.918882e+002	1.096181e+001	3.818951e-002
2.5099995209e+002	5.800926e-001	1.022969e-004	1.920690e+002	1.394161e+001	5.838819e-002
2.5119810245e+002	5.806391e-001	6.489515e-005	1.922500e+002	1.196299e+001	3.700547e-002
2.5139773503e+002	5.811862e-001	6.898603e-005	1.924311e+002	1.496070e+001	3.930121e-002
2.5159972903e+002	5.817337e-001	7.862870e-005	1.926124e+002	1.595525e+001	4.475245e-002
2.5179974710e+002	5.822817e-001	6.038078e-005	1.927938e+002	1.296567e+001	3.433409e-002
2.5199975463e+002	5.828302e-001	6.918118e-005	1.929754e+002	1.496070e+001	3.930121e-002
2.5219769803e+002	5.833792e-001	9.781810e-005	1.931572e+002	1.694448e+001	5.551729e-002
2.5239903744e+002	5.839287e-001	8.939760e-005	1.933391e+002	1.194931e+001	5.069044e-002
2.5259921131e+002	5.844786e-001	7.010590e-005	1.935212e+002	9.960286e+000	3.971421e-002
2.5279956602e+002	5.850291e-001	6.546282e-005	1.937035e+002	9.962951e+000	3.704906e-002
2.5299996577e+002	5.855800e-001	4.861673e-005	1.938859e+002	7.972511e+000	2.748904e-002
2.5319906537e+002	5.861314e-001	4.442496e-005	1.940685e+002	6.974905e+000	2.509528e-002
2.5339907811e+002	5.866833e-001	4.541036e-005	1.942512e+002	7.974372e+000	2.562779e-002
2.5359962415e+002	5.872357e-001	4.055736e-005	1.944341e+002	6.977133e+000	2.286743e-002
2.5379944046e+002	5.877886e-001	3.952670e-005	1.946172e+002	4.977735e+000	2.226534e-002
2.5399942755e+002	5.883419e-001	3.252781e-005	1.948004e+002	3.981694e+000	1.830564e-002
2.5419979687e+002	5.888958e-001	4.816606e-005	1.949838e+002	5.972919e+000	2.708087e-002
2.5439963667e+002	5.894501e-001	5.026626e-005	1.951673e+002	5.971765e+000	2.823511e-002
2.5459970755e+002	5.900049e-001	8.536832e-005	1.953510e+002	6.952093e+000	4.790723e-002
2.5479920140e+002	5.905603e-001	9.019343e-005	1.955349e+002	7.949433e+000	5.056740e-002
2.5499796521e+002	5.911161e-001	7.964416e-005	1.957189e+002	7.955389e+000	4.461092e-002
2.5519838832e+002	5.916724e-001	8.521209e-005	1.959031e+002	1.095232e+001	4.768480e-002
2.5539953352e+002	5.922292e-001	7.857100e-005	1.960874e+002	9.956073e+000	4.392710e-002
2.5559916887e+002	5.927864e-001	8.552700e-005	1.962719e+002	8.952229e+000	4.777107e-002
2.5579890066e+002	5.933442e-001	1.219218e-004	1.964566e+002	1.193196e+001	6.803538e-002
2.5599994997e+002	5.939025e-001	1.473879e-004	1.966415e+002	1.391783e+001	8.216876e-002
2.5619943336e+002	5.944612e-001	2.282737e-004	1.968265e+002	1.387286e+001	1.271429e-001
2.5639921326e+002	5.950205e-001	2.782929e-004	1.970116e+002	1.784514e+001	1.548568e-001
2.5659879271e+002	5.955802e-001	2.524154e-004	1.971970e+002	1.785967e+001	1.403252e-001
2.5679951286e+002	5.961404e-001	1.383217e-004	1.973825e+002	1.092318e+001	7.682485e-002
2.5699882963e+002	5.967012e-001	1.662602e-004	1.975681e+002	1.590774e+001	9.225531e-002
2.5719918623e+002	5.972624e-001	1.799275e-004	1.977539e+002	1.690025e+001	9.974528e-002
2.5739976269e+002	5.978241e-001	1.028350e-004	1.979399e+002	1.394305e+001	5.695441e-002
2.5759953963e+002	5.983863e-001	5.239805e-005	1.981261e+002	7.971007e+000	2.899302e-002
2.5779847569e+002	5.989490e-001	5.962357e-005	1.983124e+002	7.967040e+000	3.296007e-002
2.5799818804e+002	5.995122e-001	6.815665e-005	1.984989e+002	7.962358e+000	3.764178e-002
2.5819985698e+002	6.000759e-001	6.958036e-005	1.986855e+002	6.961608e+000	3.839198e-002
2.5839933974e+002	6.006401e-001	5.271843e-005	1.988723e+002	5.970939e+000	2.906084e-002
2.5859997307e+002	6.012048e-001	5.604597e-005	1.990593e+002	5.969134e+000	3.086611e-002
2.5879878566e+002	6.017700e-001	5.821182e-005	1.992464e+002	6.967971e+000	3.202880e-002
2.5899843684e+002	6.023356e-001	5.521568e-005	1.994337e+002	6.969648e+000	3.035176e-002
2.5919918831e+002	6.029018e-001	5.455345e-005	1.996212e+002	6.970040e+000	2.995957e-002
2.5939990559e+002	6.034685e-001	5.900596e-005	1.998088e+002	5.967626e+000	3.237437e-002
2.5959996165e+002	6.040357e-001	5.544876e-005	1.999966e+002	5.969606e+000	3.039410e-002
2.5979976222e+002	6.046033e-001	6.592628e-005	2.001845e+002	7.963897e+000	3.610339e-002
2.5999990449e+002	6.051715e-001	7.529603e-005	2.003727e+002	9.958804e+000	4.119586e-002
2.6019962038e+002	6.057402e-001	8.717907e-005	2.005609e+002	1.195235e+001	4.765252e-002
2.6039957172e+002	6.063094e-001	1.095889e-004	2.007494e+002	1.194015e+001	5.984562e-002
2.6059985579e+002	6.068790e-001	9.923723e-005	2.009380e+002	1.194586e+001	5.414178e-002
2.6079777750e+002	6.074492e-001	7.563780e-005	2.011268e+002	1.195877e+001	4.122768e-002
2.6099954775e+002	6.080199e-001	6.851320e-005	2.013158e+002	1.296269e+001	3.730924e-002
2.6119935196e+002	6.085911e-001	6.065833e-005	2.015049e+002	1.096700e+001	3.300083e-002
2.6139995035e+002	6.091627e-001	6.419205e-005	2.016942e+002	1.296511e+001	3.489056e-002
2.6159961108e+002	6.097349e-001	4.115090e-005	2.018836e+002	8.977654e+000	2.234592e-002
2.6179816759e+002	6.103076e-001	5.530097e-005	2.020732e+002	9.969998e+000	3.000157e-002
2.6199918953e+002	6.108808e-001	6.274124e-005	2.022630e+002	9.965994e+000	3.400609e-002
2.6219999184e+002	6.114545e-001	5.535962e-005	2.024530e+002	7.970023e+000	2.997706e-002
2.6239903562e+002	6.120287e-001	6.411548e-005	2.026431e+002	7.965314e+000	3.468575e-002
2.6259842305e+002	6.126034e-001	6.964494e-005	2.028334e+002	7.962358e+000	3.764178e-002
2.6279903103e+002	6.131786e-001	5.090806e-005	2.030238e+002	7.972511e+000	2.748904e-002
2.6299993940e+002	6.137543e-001	8.728620e-005	2.032144e+002	1.195291e+001	4.708809e-002
2.6319973969e+002	6.143305e-001	1.272789e-004	2.034052e+002	1.493140e+001	6.859848e-002
2.6339928978e+002	6.149072e-001	1.597964e-004	2.035962e+002	1.691396e+001	8.604335e-002
2.6359877966e+002	6.154844e-001	1.693419e-004	2.037873e+002	1.790890e+001	9.109769e-002
2.6379703309e+002	6.160622e-001	1.210990e-004	2.039786e+002	1.593492e+001	6.508425e-002
2.6399921191e+002	6.166404e-001	1.722897e-004	2.041700e+002	1.790749e+001	9.250973e-002
2.6419975805e+002	6.172191e-001	1.840357e-004	2.043616e+002	2.090128e+001	9.872398e-002
2.6439878445e+002	6.177984e-001	1.416816e-004	2.045534e+002	1.492407e+001	7.593234e-002
2.6459879747e+002	6.183781e-001	1.210754e-004	2.047454e+002	1.293517e+001	6.482789e-002
2.6479902747e+002	6.189584e-001	1.096401e-004	2.049375e+002	1.294135e+001	5.864999e-002
2.6499913265e+002	6.195392e-001	5.197538e-005	2.051298e+002	7.972223e+000	2.777722e-002
2.6519995596e+002	6.201205e-001	4.796530e-005	2.053223e+002	8.974390e+000	2.561009e-002
2.6539978391e+002	6.209933e-001	4.197550e-005	2.056113e+002	7.977620e+000	2.238046e-002
2.6559983427e+002	6.215759e-001	4.427365e-005	2.058042e+002	8.976416e+000	2.358366e-002
2.6579924788e+002	6.221590e-001	3.393176e-005	2.059972e+002	6.981942e+000	1.805781e-002
2.6599924976e+002	6.227426e-001	6.258024e-005	2.061904e+002	1.296673e+001	3.327275e-002
2.6619914797e+002	6.233266e-001	5.899172e-005	2.063838e+002	1.296866e+001	3.133541e-002
2.6639793100e+002	6.239112e-001	4.575626e-005	2.065774e+002	9.975718e+000	2.428218e-002
2.6659991305e+002	6.244964e-001	5.393747e-005	2.067711e+002	1.097140e+001	2.859701e-002
2.6679991685e+002	6.250820e-001	4.986394e-005	2.069650e+002	9.973587e+000	2.641251e-002
2.6699811480e+002	6.256681e-001	4.796391e-005	2.071591e+002	7.974618e+000	2.538227e-002
2.6719910587e+002	6.262548e-001	4.569155e-005	2.073533e+002	8.975843e+000	2.415710e-002
2.6739797913e+002	6.268419e-001	4.132356e-005	2.075477e+002	7.978173e+000	2.182728e-002
2.6759980520e+002	6.274296e-001	2.823165e-005	2.077423e+002	5.985102e+000	1.489811e-002
2.6779998351e+002	6.280178e-001	3.579725e-005	2.079371e+002	7.981127e+000	1.887286e-002
2.6799996423e+002	6.286065e-001	4.516059e-005	2.081320e+002	7.976213e+000	2.378706e-002
2.6819983945e+002	6.291957e-001	7.744220e-005	2.083271e+002	1.095925e+001	4.075228e-002
2.6839994720e+002	6.297855e-001	8.309035e-005	2.085224e+002	1.095632e+001	4.368355e-002
2.6859883966e+002	6.303757e-001	7.239307e-005	2.087178e+002	8.961976e+000	3.802397e-002
2.6879990358e+002	6.309665e-001	1.181738e-004	2.089134e+002	9.937988e+000	6.201186e-002
2.6899939689e+002	6.315578e-001	2.387178e-004	2.091092e+002	9.874850e+000	1.251502e-001
2.6919865214e+002	6.321496e-001	1.763833e-004	2.093051e+002	1.090762e+001	9.238419e-002
2.6939962041e+002	6.327419e-001	1.871462e-004	2.095012e+002	8.902070e+000	9.792969e-002
2.6959952132e+002	6.333347e-001	3.831105e-004	2.096975e+002	9.799714e+000	2.002860e-001
2.6979908746e+002	6.339281e-001	5.634760e-004	2.098940e+002	1.270570e+001	2.943035e-001
2.6999964725e+002	6.345219e-001	3.103070e-004	2.100906e+002	1.083808e+001	1.619216e-001
2.7019977152e+002	6.351163e-001	2.221610e-004	2.102874e+002	1.088418e+001	1.158176e-001
2.7039993766e+002	6.357112e-001	6.032702e-004	2.104844e+002	1.168580e+001	3.142042e-001
2.7059991796e+002	6.363067e-001	5.052457e-004	2.106815e+002	9.737097e+000	2.629034e-001
2.7079938103e+002	6.369026e-001	1.825236e-004	2.108788e+002	6.905113e+000	9.488682e-002
2.7099902934e+002	6.374991e-001	1.706086e-004	2.110763e+002	5.911390e+000	8.860969e-002
2.7119895608e+002	6.380961e-001	3.095353e-004	2.112740e+002	7.839386e+000	1.606143e-001
2.7139957978e+002	6.386936e-001	2.422351e-004	2.114718e+002	6.874425e+000	1.255754e-001
2.7159991259e+002	6.392916e-001	3.408400e-004	2.116698e+002	1.182347e+001	1.765271e-001
2.7179975762e+002	6.398902e-001	6.116009e-004	2.118680e+002	1.368354e+001	3.164628e-001
2.7199997666e+002	6.404892e-001	2.849355e-004	2.120664e+002	9.852703e+000	1.472972e-001
2.7219987313e+002	6.410888e-001	2.359550e-004	2.122649e+002	8.878137e+000	1.218628e-001
2.7239826334e+002	6.416890e-001	4.024559e-004	2.124636e+002	1.079234e+001	2.076604e-001
2.7259979521e+002	6.422896e-001	6.603660e-004	2.126625e+002	1.165958e+001	3.404190e-001
2.7279967150e+002	6.428908e-001	9.804119e-004	2.128615e+002	1.449507e+001	5.049302e-001
2.7299859133e+002	6.434925e-001	3.762255e-004	2.130607e+002	1.180642e+001	1.935819e-001
2.7319988973e+002	6.440947e-001	8.378991e-004	2.132601e+002	1.356927e+001	4.307269e-001
2.7339960012e+002	6.446974e-001	6.120818e-003	2.134597e+002	1.085650e+001	3.143500e+000
2.7359992244e+002	6.453007e-001	1.835681e-003	2.136595e+002	1.405812e+001	9.418791e-001
2.7379848341e+002	6.459045e-001	4.316509e-003	2.138594e+002	1.478729e+001	2.212709e+000
2.7399840565e+002	6.465088e-001	7.081777e-004	2.140595e+002	1.463732e+001	3.626835e-001
2.7419946977e+002	6.471136e-001	2.637327e-003	2.142597e+002	1.365059e+001	1.349408e+000
2.7439991668e+002	6.477190e-001	2.509290e-003	2.144602e+002	1.271730e+001	1.282697e+000
2.7459985272e+002	6.483249e-001	1.489912e-003	2.146608e+002	1.323910e+001	7.609008e-001
2.7479958905e+002	6.489313e-001	1.633469e-003	2.148616e+002	1.216656e+001	8.334355e-001
2.7499893512e+002	6.495383e-001	9.162330e-004	2.150625e+002	1.053295e+001	4.670476e-001
2.7519911549e+002	6.501458e-001	8.641486e-004	2.152637e+002	8.559914e+000	4.400861e-001
2.7539995470e+002	6.507538e-001	1.002659e-003	2.154650e+002	8.489851e+000	5.101487e-001
2.7559946007e+002	6.513623e-001	1.105323e-003	2.156665e+002	9.438142e+000	5.618580e-001
2.7579956818e+002	6.519714e-001	1.835204e-003	2.158681e+002	1.106800e+001	9.319995e-001
2.7599955949e+002	6.525810e-001	7.395576e-004	2.160700e+002	1.062477e+001	3.752300e-001
2.7619823472e+002	6.531911e-001	1.307697e-003	2.162720e+002	1.133713e+001	6.628676e-001
2.7639970817e+002	6.538018e-001	1.033725e-003	2.164742e+002	1.347650e+001	5.235027e-001
2.7659956125e+002	6.544129e-001	9.345025e-004	2.166765e+002	1.352719e+001	4.728121e-001
2.7679985550e+002	6.550247e-001	2.993743e-003	2.168791e+002	1.148673e+001	1.513272e+000
2.7699955212e+002	6.556369e-001	2.404163e-003	2.170818e+002	1.178588e+001	1.214117e+000
2.7719993165e+002	6.562497e-001	1.697022e-003	2.172847e+002	1.514379e+001	8.562061e-001
2.7739907956e+002	6.568630e-001	2.076452e-003	2.174877e+002	1.595334e+001	1.046664e+000
2.7759991957e+002	6.574769e-001	5.421836e-003	2.176910e+002	1.426960e+001	2.730398e+000
2.7779985691e+002	6.580912e-001	1.402804e-003	2.178944e+002	1.429422e+001	7.057825e-001
2.7799978582e+002	6.587062e-001	8.490787e-004	2.180980e+002	9.573208e+000	4.267920e-001
2.7819993650e+002	6.593216e-001	5.235203e-004	2.183018e+002	9.737097e+000	2.629034e-001
2.7839979891e+002	6.599376e-001	7.993902e-004	2.185057e+002	1.259893e+001	4.010661e-001
2.7859971191e+002	6.605541e-001	2.559014e-003	2.187099e+002	1.271730e+001	1.282697e+000
2.7879986133e+002	6.611712e-001	1.422264e-003	2.189142e+002	1.228776e+001	7.122399e-001
2.7899968619e+002	6.617888e-001	2.870045e-003	2.191187e+002	1.056408e+001	1.435917e+000
2.7919999700e+002	6.624069e-001	8.115486e-003	2.193233e+002	1.294352e+001	4.056483e+000
2.7939926134e+002	6.630256e-001	1.062870e-003	2.195282e+002	1.046923e+001	5.307743e-001
2.7959996025e+002	6.636448e-001	2.374260e-003	2.197332e+002	7.815452e+000	1.184548e+000
2.7979979109e+002	6.642645e-001	1.064856e-003	2.199384e+002	1.046923e+001	5.307743e-001
2.7999981781e+002	6.648848e-001	2.121529e-003	2.201438e+002	1.294352e+001	1.056483e+000
2.8019991568e+002	6.655056e-001	1.684381e-002	2.203493e+002	9.619913e+000	8.380087e+000
2.8039988836e+002	6.661269e-001	4.309496e-003	2.205550e+002	1.385795e+001	2.142049e+000
2.8059965293e+002	6.667488e-001	8.044809e-003	2.207609e+002	1.200503e+001	3.994970e+000
2.8079978365e+002	6.673712e-001	8.052319e-003	2.209670e+002	1.200503e+001	3.994970e+000
2.8099981934e+002	6.679942e-001	6.622829e-003	2.211733e+002	1.271730e+001	3.282697e+000
2.8119955119e+002	6.686177e-001	7.676149e-003	2.213797e+002	9.198758e+000	3.801242e+000
2.8139972944e+002	6.692418e-001	8.074888e-003	2.215864e+002	1.200503e+001	3.994970e+000
2.8159938159e+002	6.698664e-001	4.033768e-003	2.217932e+002	1.200619e+001	1.993805e+000
2.8179964506e+002	6.704915e-001	1.756649e-003	2.220001e+002	1.013254e+001	8.674646e-001
2.8199912990e+002	6.711172e-001	1.689314e-003	2.222073e+002	1.216656e+001	8.334355e-001
2.8219956794e+002	6.717434e-001	4.045070e-003	2.224146e+002	1.200619e+001	1.993805e+000
2.8239935023e+002	6.723701e-001	1.244323e-003	2.226222e+002	1.038725e+001	6.127519e-001
2.8259941975e+002	6.729974e-001	7.626952e-004	2.228299e+002	1.062477e+001	3.752300e-001
2.8279950830e+002	6.736253e-001	2.470125e-003	2.230377e+002	1.178588e+001	1.214117e+000
2.8299958068e+002	6.742536e-001	6.545231e-003	2.232458e+002	1.178588e+001	3.214117e+000
2.8319970569e+002	6.748826e-001	1.349210e-002	2.234540e+002	1.238071e+001	6.619290e+000
2.8339940146e+002	6.755120e-001	9.972789e-003	2.236625e+002	1.311186e+001	4.888139e+000
2.8359927546e+002	6.761421e-001	8.158145e-003	2.238711e+002	1.200503e+001	3.994970e+000
2.8379980978e+002	6.767726e-001	3.393618e-003	2.240798e+002	1.333972e+001	1.660276e+000
2.8399954378e+002	6.774037e-001	1.911351e-002	2.242888e+002	9.657720e+000	9.342280e+000
2.8419975508e+002	6.780354e-001	1.022827e-002	2.244979e+002	1.500529e+001	4.994706e+000
2.8439996025e+002	6.786676e-001	1.554830e-002	2.247073e+002	1.341447e+001	7.585528e+000
2.8459987595e+002	6.793003e-001	2.521183e-002	2.249168e+002	1.071140e+001	1.228860e+001
2.8479994205e+002	6.799336e-001	2.729517e-002	2.251264e+002	1.170834e+001	1.329166e+001
2.8499980214e+002	6.805675e-001	2.751493e-002	2.253363e+002	1.561380e+001	1.338620e+001
2.8519984704e+002	6.812018e-001	3.747373e-002	2.255463e+002	1.178576e+001	1.821424e+001
2.8539928360e+002	6.818368e-001	3.750866e-002	2.257566e+002	1.178576e+001	1.821424e+001
2.8559977591e+002	6.824723e-001	4.562034e-002	2.259670e+002	8.867346e+000	2.213265e+001
2.8579994192e+002	6.834265e-001	3.974144e-002	2.262829e+002	1.474641e+001	1.925359e+001
2.8599960070e+002	6.840634e-001	4.991983e-002	2.264938e+002	1.183778e+001	2.416222e+001
2.8619853364e+002	6.847008e-001	4.802801e-002	2.267048e+002	1.577511e+001	2.322489e+001
2.8639998826e+002	6.853387e-001	6.028248e-002	2.269161e+002	1.087635e+001	2.912365e+001
2.8659998097e+002	6.859772e-001	6.242451e-002	2.271275e+002	1.186957e+001	3.013043e+001
2.8679934822e+002	6.866163e-001	5.847385e-002	2.273391e+002	1.680270e+001	2.819730e+001
2.8699996060e+002	6.872559e-001	7.491285e-002	2.275509e+002	9.909093e+000	3.609091e+001
2.8719959208e+002	6.878961e-001	7.505791e-002	2.277628e+002	1.387286e+001	3.612714e+001
2.8739981214e+002	6.885368e-001	8.338595e-002	2.279750e+002	1.190172e+001	4.009828e+001
2.8759936719e+002	6.891781e-001	9.178661e-002	2.281873e+002	1.290312e+001	4.409688e+001
2.8779981230e+002	6.898199e-001	1.105114e-001	2.283998e+002	6.956577e+000	5.304342e+001
2.8799886713e+002	6.904623e-001	1.023361e-001	2.286125e+002	1.092628e+001	4.907372e+001
2.8819970612e+002	6.911052e-001	8.383320e-002	2.288253e+002	1.983647e+001	4.016353e+001
2.8839961945e+002	6.917487e-001	1.045993e-001	2.290384e+002	9.934301e+000	5.006570e+001
2.8859995949e+002	6.923927e-001	1.047652e-001	2.292516e+002	1.490152e+001	5.009848e+001
2.8879958040e+002	6.930373e-001	1.007421e-001	2.294651e+002	1.887019e+001	4.812981e+001
2.8899932547e+002	6.936824e-001	1.029394e-001	2.296787e+002	1.986613e+001	4.913387e+001
2.8919989589e+002	6.943281e-001	1.135074e-001	2.298925e+002	2.087232e+001	5.412768e+001
2.8939958311e+002	6.949744e-001	1.281964e-001	2.301064e+002	1.392451e+001	6.107549e+001
2.8959913166e+002	6.956212e-001	1.408660e-001	2.303206e+002	9.950861e+000	6.704914e+001
2.8979925187e+002	6.962686e-001	1.201072e-001	2.305350e+002	1.988473e+001	5.711527e+001
2.8999983903e+002	6.969165e-001	1.411696e-001	2.307495e+002	1.393123e+001	6.706877e+001
2.9019998237e+002	6.975650e-001	1.454903e-001	2.309642e+002	1.194274e+001	6.905726e+001
2.9039954425e+002	6.982140e-001	1.393678e-001	2.311791e+002	1.791027e+001	6.608973e+001
2.9059893337e+002	6.988636e-001	1.332622e-001	2.313942e+002	2.586436e+001	6.313564e+001
2.9079929242e+002	6.995138e-001	1.586282e-001	2.316094e+002	1.891658e+001	7.508342e+001
2.9099920218e+002	7.001645e-001	1.714077e-001	2.318249e+002	1.394305e+001	8.105695e+001
2.9119991865e+002	7.008158e-001	1.779294e-001	2.320405e+002	1.593723e+001	8.406277e+001
2.9139983680e+002	7.014677e-001	1.907898e-001	2.322564e+002	1.494505e+001	9.005495e+001
2.9159969021e+002	7.021201e-001	1.804124e-001	2.324724e+002	1.992247e+001	8.507753e+001
2.9179978036e+002	7.027730e-001	2.017367e-001	2.326886e+002	1.295487e+001	9.504513e+001
2.9199988136e+002	7.034265e-001	1.765367e-001	2.329050e+002	2.390475e+001	8.309525e+001
2.9219974732e+002	7.040806e-001	1.999866e-001	2.331215e+002	1.295439e+001	9.404561e+001
2.9239940694e+002	7.047353e-001	2.086753e-001	2.333383e+002	1.195961e+001	9.804039e+001
2.9259881221e+002	7.053905e-001	2.088837e-001	2.335552e+002	1.395288e+001	9.804712e+001
2.9279964737e+002	7.060463e-001	2.197010e-001	2.337723e+002	8.971170e+000	1.030288e+002
2.9299986352e+002	7.067026e-001	2.135390e-001	2.339897e+002	1.395382e+001	1.000462e+002
2.9319991082e+002	7.073595e-001	2.116234e-001	2.342072e+002	1.694337e+001	9.905663e+001
2.9339978279e+002	7.080170e-001	2.118344e-001	2.344248e+002	1.893671e+001	9.906329e+001
2.9359948604e+002	7.086750e-001	2.269516e-001	2.346427e+002	1.096576e+001	1.060342e+002
2.9379932011e+002	7.093336e-001	2.400001e-001	2.348608e+002	8.973478e+000	1.120265e+002
2.9399867806e+002	7.099927e-001	2.252704e-001	2.350790e+002	1.694659e+001	1.050534e+002
2.9419987661e+002	7.106525e-001	2.276049e-001	2.352975e+002	1.395642e+001	1.060436e+002
2.9439999606e+002	7.113128e-001	2.171144e-001	2.355161e+002	1.893796e+001	1.010620e+002
2.9459948622e+002	7.119736e-001	2.323335e-001	2.357349e+002	1.495417e+001	1.080458e+002
2.9479914037e+002	7.126350e-001	2.368522e-001	2.359539e+002	1.495500e+001	1.100450e+002
2.9499945233e+002	7.132970e-001	2.263391e-001	2.361731e+002	1.993717e+001	1.050628e+002
2.9519947659e+002	7.139596e-001	2.329948e-001	2.363925e+002	1.694807e+001	1.080519e+002
2.9539917922e+002	7.146227e-001	2.396447e-001	2.366120e+002	1.096730e+001	1.110327e+002
2.9559997496e+002	7.152864e-001	2.441993e-001	2.368318e+002	1.296203e+001	1.130380e+002
2.9579992646e+002	7.159507e-001	2.336512e-001	2.370517e+002	1.794501e+001	1.080550e+002
2.9599981829e+002	7.166155e-001	2.597808e-001	2.372718e+002	9.972490e+000	1.200275e+002
2.9619984109e+002	7.172809e-001	2.665138e-001	2.374922e+002	8.975843e+000	1.230242e+002
2.9639991901e+002	7.179469e-001	2.711029e-001	2.377127e+002	9.973587e+000	1.250264e+002
2.9659970715e+002	7.186134e-001	2.605230e-001	2.379334e+002	1.296424e+001	1.200358e+002
2.9679991298e+002	7.192806e-001	2.586172e-001	2.381542e+002	1.695285e+001	1.190472e+002
2.9699956539e+002	7.199482e-001	2.805489e-001	2.383753e+002	8.976963e+000	1.290230e+002
2.9719999373e+002	7.206165e-001	2.699523e-001	2.385966e+002	1.296539e+001	1.240346e+002
2.9739978827e+002	7.212853e-001	2.745529e-001	2.388180e+002	1.196856e+001	1.260314e+002
2.9759969340e+002	7.219547e-001	2.813308e-001	2.390397e+002	8.976963e+000	1.290230e+002
2.9779921069e+002	7.226247e-001	2.750684e-001	2.392615e+002	1.296594e+001	1.260341e+002
2.9799965905e+002	7.232953e-001	2.666176e-001	2.394835e+002	1.795130e+001	1.220487e+002
2.9819972809e+002	7.239664e-001	2.843064e-001	2.397057e+002	9.974600e+000	1.300254e+002
2.9839958951e+002	7.246381e-001	2.780228e-001	2.399281e+002	1.296620e+001	1.270338e+002
2.9859987510e+002	7.253104e-001	2.913993e-001	2.401507e+002	8.977654e+000	1.330223e+002
2.9879958766e+002	7.259832e-001	2.785560e-001	2.403735e+002	1.595841e+001	1.270416e+002
2.9899937037e+002	7.266566e-001	2.897404e-001	2.405965e+002	7.979987e+000	1.320200e+002
2.9919998562e+002	7.273306e-001	2.790559e-001	2.408196e+002	1.296620e+001	1.270338e+002
2.9939934437e+002	7.280052e-001	2.815299e-001	2.410430e+002	1.595873e+001	1.280413e+002
2.9959977327e+002	7.286803e-001	2.949482e-001	2.412665e+002	7.980284e+000	1.340197e+002
2.9979952099e+002	7.293561e-001	2.930411e-001	2.414902e+002	1.197021e+001	1.330298e+002
2.9999980939e+002	7.300324e-001	2.756839e-001	2.417142e+002	1.296567e+001	1.250343e+002
3.0019902663e+002	7.307093e-001	2.847592e-001	2.419383e+002	1.196929e+001	1.290307e+002
3.0039974948e+002	7.313867e-001	2.960546e-001	2.421626e+002	9.975356e+000	1.340246e+002
3.0059987958e+002	7.320648e-001	2.852987e-001	2.423871e+002	1.396417e+001	1.290358e+002
3.0079988005e+002	7.327434e-001	3.076618e-001	2.426118e+002	8.978616e+000	1.390214e+002
3.0099992931e+002	7.334226e-001	2.969114e-001	2.428367e+002	1.596057e+001	1.340394e+002
3.0119996035e+002	7.341024e-001	3.082534e-001	2.430617e+002	1.296911e+001	1.390309e+002
3.0139924670e+002	7.347827e-001	3.107578e-001	2.432870e+002	1.296933e+001	1.400307e+002
3.0159983300e+002	7.354636e-001	3.198985e-001	2.435125e+002	6.983944e+000	1.440161e+002
3.0179936827e+002	7.361452e-001	3.157591e-001	2.437381e+002	8.979067e+000	1.420209e+002
3.0199994994e+002	7.368273e-001	3.116120e-001	2.439640e+002	1.097405e+001	1.400259e+002
3.0219973284e+002	7.375099e-001	3.230208e-001	2.441900e+002	7.981776e+000	1.450182e+002
3.0239988500e+002	7.381932e-001	3.188719e-001	2.444162e+002	9.976903e+000	1.430231e+002
3.0259982750e+002	7.388771e-001	3.191879e-001	2.446426e+002	1.396767e+001	1.430323e+002
3.0279982344e+002	7.395615e-001	3.506871e-001	2.448693e+002	9.978955e-001	1.570021e+002
3.0299984737e+002	7.402465e-001	3.309456e-001	2.450961e+002	1.197322e+001	1.480268e+002
3.0319859219e+002	7.409321e-001	3.401920e-001	2.453231e+002	9.978268e+000	1.520217e+002
3.0339921146e+002	7.416183e-001	3.494558e-001	2.455503e+002	7.983058e+000	1.560169e+002
3.0359984321e+002	7.423050e-001	3.363589e-001	2.457777e+002	1.396917e+001	1.500308e+002
3.0379993161e+002	7.429924e-001	3.501175e-001	2.460052e+002	1.097671e+001	1.560233e+002
3.0399947294e+002	7.436803e-001	3.594247e-001	2.462330e+002	1.097729e+001	1.600227e+002
3.0419970406e+002	7.443688e-001	3.664874e-001	2.464610e+002	7.983784e+000	1.630162e+002
3.0439994836e+002	7.450579e-001	3.780724e-001	2.466891e+002	6.986232e+000	1.680138e+002
3.0459997635e+002	7.457476e-001	3.716930e-001	2.469175e+002	1.297397e+001	1.650260e+002
3.0479836688e+002	7.464379e-001	3.832855e-001	2.471461e+002	7.984451e+000	1.700155e+002
3.0499926664e+002	7.471288e-001	3.746420e-001	2.473748e+002	1.397214e+001	1.660279e+002
3.0519991382e+002	7.478202e-001	3.840041e-001	2.476037e+002	9.980564e+000	1.700194e+002
3.0539965998e+002	7.485123e-001	3.843638e-001	2.478329e+002	1.097862e+001	1.700214e+002
3.0559986247e+002	7.492049e-001	3.802034e-001	2.480622e+002	1.297443e+001	1.680256e+002
3.0579935469e+002	7.498981e-001	3.896090e-001	2.482917e+002	1.197695e+001	1.720231e+002
3.0599998667e+002	7.505920e-001	3.922361e-001	2.485215e+002	1.197708e+001	1.730229e+002
3.0619910841e+002	7.512864e-001	4.084512e-001	2.487514e+002	4.990820e+000	1.800092e+002
3.0639991212e+002	7.519813e-001	4.020244e-001	2.489815e+002	6.986931e+000	1.770131e+002
3.0659999973e+002	7.526769e-001	3.842472e-001	2.492118e+002	1.497067e+001	1.690293e+002
3.0679983893e+002	7.533731e-001	4.118568e-001	2.494423e+002	3.992697e+000	1.810073e+002
3.0699995044e+002	7.540699e-001	3.940492e-001	2.496730e+002	1.097899e+001	1.730210e+002
3.0719929985e+002	7.547672e-001	3.921387e-001	2.499039e+002	1.197695e+001	1.720231e+002
3.0739939103e+002	7.554652e-001	3.970424e-001	2.501350e+002	6.986706e+000	1.740133e+002
3.0759903457e+002	7.561637e-001	3.859959e-001	2.503663e+002	7.984359e+000	1.690156e+002
3.0779983667e+002	7.568628e-001	3.863439e-001	2.505977e+002	5.988269e+000	1.690117e+002
3.0799950362e+002	7.575626e-001	3.547347e-001	2.508294e+002	1.895951e+001	1.550405e+002
3.0819974401e+002	7.582629e-001	3.802069e-001	2.510613e+002	9.980096e+000	1.660199e+002
3.0839942310e+002	7.589638e-001	3.736871e-001	2.512934e+002	1.097770e+001	1.630223e+002
3.0859951267e+002	7.596653e-001	3.808964e-001	2.515256e+002	6.986067e+000	1.660139e+002
3.0879994689e+002	7.603674e-001	3.651983e-001	2.517581e+002	1.197507e+001	1.590249e+002
3.0899897929e+002	7.610701e-001	3.747148e-001	2.519908e+002	8.981757e+000	1.630182e+002
3.0919986417e+002	7.617734e-001	3.704743e-001	2.522236e+002	1.197538e+001	1.610246e+002
3.0939992160e+002	7.624773e-001	3.799898e-001	2.524567e+002	3.991990e+000	1.650080e+002
3.0959977985e+002	7.635343e-001	3.528753e-001	2.528067e+002	9.978409e+000	1.530216e+002
3.0979935975e+002	7.642397e-001	3.347596e-001	2.530402e+002	1.396811e+001	1.450319e+002
3.0999947553e+002	7.649456e-001	3.419674e-001	2.532740e+002	7.982145e+000	1.480179e+002
3.1019997696e+002	7.656522e-001	3.376589e-001	2.535079e+002	7.981901e+000	1.460181e+002
3.1039988694e+002	7.663594e-001	3.356565e-001	2.537421e+002	7.981776e+000	1.450182e+002
3.1059941742e+002	7.670672e-001	3.290280e-001	2.539764e+002	9.976741e+000	1.420233e+002
3.1079932337e+002	7.677756e-001	3.409191e-001	2.542110e+002	8.979777e+000	1.470202e+002
3.1099992577e+002	7.684845e-001	3.412287e-001	2.544457e+002	7.982024e+000	1.470180e+002
3.1119990581e+002	7.691941e-001	3.345752e-001	2.546806e+002	7.981650e+000	1.440183e+002
3.1139917230e+002	7.699043e-001	3.395289e-001	2.549158e+002	6.984163e+000	1.460158e+002
3.1159926512e+002	7.706151e-001	3.236074e-001	2.551511e+002	1.695961e+001	1.390404e+002
3.1179990997e+002	7.713264e-001	3.401824e-001	2.553867e+002	1.197285e+001	1.460271e+002
3.1199977855e+002	7.720384e-001	3.451330e-001	2.556224e+002	6.984376e+000	1.480156e+002
3.1219941274e+002	7.727510e-001	3.384719e-001	2.558583e+002	1.097494e+001	1.450251e+002
3.1239893496e+002	7.734642e-001	3.341184e-001	2.560945e+002	1.197228e+001	1.430277e+002
3.1259998894e+002	7.741780e-001	3.391023e-001	2.563308e+002	1.197267e+001	1.450273e+002
3.1279955508e+002	7.748924e-001	3.440793e-001	2.565673e+002	8.979777e+000	1.470202e+002
3.1299983877e+002	7.756074e-001	3.607922e-001	2.568041e+002	8.980694e+000	1.540193e+002
3.1319995902e+002	7.763230e-001	3.681483e-001	2.570410e+002	6.985270e+000	1.570147e+002
3.1339989687e+002	7.770392e-001	3.661513e-001	2.572782e+002	8.980941e+000	1.560191e+002
3.1359983850e+002	7.777560e-001	3.430393e-001	2.575155e+002	1.596381e+001	1.460362e+002
3.1379984044e+002	7.784734e-001	3.550728e-001	2.577530e+002	8.980311e+000	1.510197e+002
3.1399916882e+002	7.791914e-001	3.694938e-001	2.579908e+002	3.991583e+000	1.570084e+002
3.1419990609e+002	7.799101e-001	3.580781e-001	2.582287e+002	7.982614e+000	1.520174e+002
3.1439992583e+002	7.806293e-001	3.419227e-001	2.584668e+002	1.097494e+001	1.450251e+002
3.1459923894e+002	7.813491e-001	3.445974e-001	2.587052e+002	1.097511e+001	1.460249e+002
3.1479942104e+002	7.820696e-001	3.401811e-001	2.589437e+002	8.979357e+000	1.440206e+002
3.1499946248e+002	7.827907e-001	3.381254e-001	2.591825e+002	7.981522e+000	1.430185e+002
3.1519969720e+002	7.835123e-001	3.242692e-001	2.594214e+002	1.296866e+001	1.370313e+002
3.1539984964e+002	7.842346e-001	3.198263e-001	2.596606e+002	1.197065e+001	1.350294e+002
3.1559966040e+002	7.849575e-001	3.201095e-001	2.598999e+002	9.975538e+000	1.350245e+002
3.1579983025e+002	7.856810e-001	3.251553e-001	2.601395e+002	1.097348e+001	1.370265e+002
3.1599981124e+002	7.864051e-001	3.159564e-001	2.603792e+002	1.097269e+001	1.330273e+002
3.1619944719e+002	7.871298e-001	3.138470e-001	2.606192e+002	6.982488e+000	1.320175e+002
3.1639988332e+002	7.878551e-001	2.975008e-001	2.608593e+002	9.973587e+000	1.250264e+002
3.1659986656e+002	7.885811e-001	2.835143e-001	2.610997e+002	1.396117e+001	1.190388e+002
3.1679978809e+002	7.893076e-001	2.742158e-001	2.613402e+002	9.971298e+000	1.150287e+002
3.1699954318e+002	7.900348e-001	2.530217e-001	2.615810e+002	1.295954e+001	1.060405e+002
3.1719967640e+002	7.907625e-001	2.413338e-001	2.618220e+002	1.495101e+001	1.010490e+002
3.1739997421e+002	7.914909e-001	2.487014e-001	2.620631e+002	1.196193e+001	1.040381e+002
3.1759988861e+002	7.922199e-001	2.274547e-001	2.623045e+002	1.793752e+001	9.506248e+001
3.1779995061e+002	7.929495e-001	2.228521e-001	2.625461e+002	1.494682e+001	9.305318e+001
3.1799994122e+002	7.936798e-001	1.871961e-001	2.627879e+002	2.190712e+001	7.809288e+001
3.1819992292e+002	7.944106e-001	1.705507e-001	2.630298e+002	1.791655e+001	7.108345e+001
3.1839977633e+002	7.951421e-001	1.157804e-001	2.632720e+002	3.078855e+001	4.821145e+001
3.1859992794e+002	7.958741e-001	1.253575e-001	2.635144e+002	2.384859e+001	5.215141e+001
3.1879991242e+002	3.983113e-001	2.838466e-002	1.318811e+002	4.240495e+001	2.359505e+001
3.1899992767e+002	3.986939e-001	1.554221e-003	1.320078e+002	5.570928e+001	1.290724e+000
3.1919854582e+002	3.990768e-001	2.997838e-004	1.321346e+002	4.075128e+001	2.487206e-001
3.1939878117e+002	3.994600e-001	1.855917e-004	1.322614e+002	3.584617e+001	1.538315e-001
3.1959901499e+002	3.998436e-001	1.148687e-004	1.323885e+002	2.990488e+001	9.511996e-002
3.1979963886e+002	4.002275e-001	7.975759e-005	1.325156e+002	2.193402e+001	6.598194e-002
3.1999934959e+002	4.006118e-001	5.975503e-005	1.326428e+002	1.895061e+001	4.938678e-002
3.2019962679e+002	4.009965e-001	4.754776e-005	1.327702e+002	1.696074e+001	3.925993e-002
3.2039951331e+002	4.013815e-001	2.930589e-005	1.328977e+002	1.197583e+001	2.417450e-002
3.2059962087e+002	4.017668e-001	2.035831e-005	1.330252e+002	9.983222e+000	1.677751e-002
3.2079869570e+002	4.021526e-001	1.687271e-005	1.331530e+002	9.986108e+000	1.389165e-002
3.2099789394e+002	4.025386e-001	1.286365e-005	1.332808e+002	7.989419e+000	1.058076e-002
3.2119978461e+002	4.029250e-001	1.427077e-005	1.334087e+002	9.988273e+000	1.172690e-002
3.2139986714e+002	4.033118e-001	1.095493e-005	1.335368e+002	8.991007e+000	8.993495e-003
3.2159979623e+002	4.036990e-001	6.703428e-006	1.336650e+002	5.994502e+000	5.497931e-003
3.2179999330e+002	4.040865e-001	8.499522e-006	1.337933e+002	7.993036e+000	6.964343e-003
3.2199984882e+002	4.044743e-001	6.123201e-006	1.339217e+002	5.994988e+000	5.012422e-003
3.2219975659e+002	4.048625e-001	5.133480e-006	1.340502e+002	4.995802e+000	4.198212e-003
3.2239907276e+002	4.052511e-001	8.975916e-006	1.341789e+002	8.992666e+000	7.333556e-003
3.2259932836e+002	4.056400e-001	1.036542e-005	1.343076e+002	9.991539e+000	8.460699e-003
3.2279977655e+002	4.060293e-001	1.456736e-005	1.344365e+002	1.298812e+001	1.187910e-002
3.2299997876e+002	4.064189e-001	1.294546e-005	1.345655e+002	1.098945e+001	1.054639e-002
3.2319999849e+002	4.068089e-001	1.157386e-005	1.346947e+002	8.990580e+000	9.419930e-003
3.2339951976e+002	4.071992e-001	1.342377e-005	1.348239e+002	9.989085e+000	1.091509e-002
3.2359998519e+002	4.075899e-001	1.288449e-005	1.349533e+002	9.989533e+000	1.046655e-002
3.2379727760e+002	4.079810e-001	1.547612e-005	1.350828e+002	1.198744e+001	1.255978e-002
3.2399910512e+002	4.083724e-001	1.515842e-005	1.352124e+002	1.098771e+001	1.229016e-002
3.2419990670e+002	4.087642e-001	1.088804e-005	1.353421e+002	7.991181e+000	8.819357e-003
3.2439939994e+002	4.091564e-001	1.342269e-005	1.354719e+002	8.989138e+000	1.086201e-002
3.2459997705e+002	4.095489e-001	1.239456e-005	1.356019e+002	7.989980e+000	1.002040e-002
3.2479989102e+002	4.099417e-001	1.899906e-005	1.357320e+002	1.098465e+001	1.534511e-002
3.2499953074e+002	4.103350e-001	1.917888e-005	1.358622e+002	1.098452e+001	1.547550e-002
3.2519931924e+002	4.107285e-001	1.856621e-005	1.359925e+002	1.098503e+001	1.496678e-002
3.2539986364e+002	4.111225e-001	1.303384e-005	1.361229e+002	7.989503e+000	1.049690e-002
3.2559953776e+002	4.115168e-001	1.279287e-005	1.362535e+002	7.989707e+000	1.029296e-002
3.2579953942e+002	4.119115e-001	2.031227e-005	1.363841e+002	1.198367e+001	1.632730e-002
3.2599930204e+002	4.123065e-001	2.008416e-005	1.365149e+002	1.198387e+001	1.612848e-002
3.2619917493e+002	4.127019e-001	2.445912e-005	1.366459e+002	1.298038e+001	1.962295e-002
3.2639948734e+002	4.130977e-001	1.883314e-005	1.367769e+002	9.984905e+000	1.509489e-002
3.2659917590e+002	4.134938e-001	1.713291e-005	1.369080e+002	9.986281e+000	1.371899e-002
3.2679881859e+002	4.138903e-001	1.205469e-005	1.370393e+002	6.990357e+000	9.643410e-003
3.2699913680e+002	4.142871e-001	1.334571e-005	1.371707e+002	7.989334e+000	1.066597e-002
3.2719962199e+002	4.146843e-001	1.461627e-005	1.373022e+002	8.988330e+000	1.167022e-002
3.2739970575e+002	4.150819e-001	1.407893e-005	1.374339e+002	8.988770e+000	1.123042e-002
3.2759999777e+002	4.154799e-001	1.338413e-005	1.375656e+002	7.989334e+000	1.066597e-002
3.2779902068e+002	4.158782e-001	1.653633e-005	1.376975e+002	8.986835e+000	1.316537e-002
3.2799995157e+002	4.162769e-001	1.304701e-005	1.378295e+002	6.989623e+000	1.037740e-002
3.2819950683e+002	4.166759e-001	1.420423e-005	1.379616e+002	6.988713e+000	1.128702e-002
3.2839957946e+002	4.170753e-001	1.454855e-005	1.380939e+002	7.988450e+000	1.154955e-002
3.2859998982e+002	4.174751e-001	1.556817e-005	1.382263e+002	8.987653e+000	1.234716e-002
3.2879857472e+002	4.178752e-001	1.502290e-005	1.383587e+002	8.988097e+000	1.190329e-002
3.2899990538e+002	4.184761e-001	1.632479e-005	1.385577e+002	9.987084e+000	1.291626e-002
3.2919916037e+002	4.188772e-001	1.364214e-005	1.386905e+002	8.989217e+000	1.078340e-002
3.2939949652e+002	4.192786e-001	6.777064e-006	1.388234e+002	4.994648e+000	5.351788e-003
3.2959657366e+002	4.196804e-001	4.150671e-006	1.389564e+002	2.996725e+000	3.274610e-003
3.2979849858e+002	4.200825e-001	7.284580e-006	1.390896e+002	4.994258e+000	5.741559e-003
3.2999961119e+002	4.204851e-001	1.006843e-005	1.392229e+002	6.992072e+000	7.928138e-003
3.3019989750e+002	4.208880e-001	8.850301e-006	1.393563e+002	5.993038e+000	6.962281e-003
3.3039978155e+002	4.212912e-001	9.350306e-006	1.394898e+002	5.992651e+000	7.348580e-003
3.3059883688e+002	4.216949e-001	1.657970e-005	1.396234e+002	9.986982e+000	1.301782e-002
3.3079971572e+002	4.220989e-001	1.793531e-005	1.397572e+002	9.985931e+000	1.406872e-002
3.3099933214e+002	4.225032e-001	8.681410e-006	1.398911e+002	4.993197e+000	6.803309e-003
3.3119983679e+002	4.229080e-001	1.096849e-005	1.400251e+002	5.991413e+000	8.587388e-003
3.3139796287e+002	4.233131e-001	1.088490e-005	1.401592e+002	5.991486e+000	8.513787e-003
3.3159982820e+002	4.237186e-001	7.111262e-006	1.402935e+002	3.994443e+000	5.556856e-003
3.3179990001e+002	4.241244e-001	8.573790e-006	1.404279e+002	4.993307e+000	6.693288e-003
3.3199963513e+002	4.245307e-001	1.827154e-005	1.405624e+002	9.985750e+000	1.425037e-002
3.3219891279e+002	4.249373e-001	3.014433e-005	1.406970e+002	1.397651e+001	2.348772e-002
3.3239883767e+002	4.253442e-001	2.638141e-005	1.408317e+002	1.097946e+001	2.053608e-002
3.3259975007e+002	4.257516e-001	2.056251e-005	1.409666e+002	8.984009e+000	1.599116e-002
3.3279983748e+002	4.261593e-001	1.800561e-005	1.411016e+002	7.986011e+000	1.398930e-002
3.3299699966e+002	4.265674e-001	1.871468e-005	1.412367e+002	7.985474e+000	1.452629e-002
3.3319918579e+002	4.269759e-001	2.131175e-005	1.413720e+002	9.983474e+000	1.652631e-002
3.3339920141e+002	4.273847e-001	1.459009e-005	1.415073e+002	7.988697e+000	1.130314e-002
3.3359967647e+002	4.277939e-001	1.284951e-005	1.416428e+002	7.990055e+000	9.945162e-003
3.3379962792e+002	4.282035e-001	1.379612e-005	1.417784e+002	8.989332e+000	1.066760e-002
3.3399964698e+002	4.286135e-001	1.579598e-005	1.419142e+002	9.987798e+000	1.220228e-002
3.3419937057e+002	4.290238e-001	1.785267e-005	1.420500e+002	1.098622e+001	1.377786e-002
3.3439989521e+002	4.294345e-001	7.798340e-006	1.421860e+002	4.993987e+000	6.012640e-003
3.3459977569e+002	4.298456e-001	1.113014e-005	1.423221e+002	6.991427e+000	8.573304e-003
3.3479988358e+002	4.302571e-001	1.273228e-005	1.424584e+002	7.990202e+000	9.798018e-003
3.3499783176e+002	4.306689e-001	1.293586e-005	1.425947e+002	7.990055e+000	9.945162e-003
3.3519768569e+002	4.310811e-001	1.005090e-005	1.427312e+002	5.992280e+000	7.719798e-003
3.3539971626e+002	4.314937e-001	1.657156e-005	1.428678e+002	8.987284e+000	1.271596e-002
3.3559969928e+002	4.319067e-001	1.658742e-005	1.430046e+002	8.987284e+000	1.271596e-002
3.3579987396e+002	4.323200e-001	2.119713e-005	1.431414e+002	1.098377e+001	1.623423e-002
3.3599986564e+002	4.327337e-001	2.099399e-005	1.432784e+002	1.198394e+001	1.606328e-002
3.3619965749e+002	4.331479e-001	2.041866e-005	1.434155e+002	1.098439e+001	1.560813e-002
3.3639949380e+002	4.335623e-001	2.479133e-005	1.435528e+002	1.298107e+001	1.893252e-002
3.3659927557e+002	4.339772e-001	3.364869e-005	1.436901e+002	1.597433e+001	2.567209e-002
3.3679689087e+002	4.343924e-001	3.268467e-005	1.438276e+002	1.497509e+001	2.491276e-002
3.3699994925e+002	4.348080e-001	3.581990e-005	1.439652e+002	1.697272e+001	2.727638e-002
3.3719961335e+002	4.352240e-001	2.680051e-005	1.441029e+002	1.397961e+001	2.038873e-002
3.3739989141e+002	4.356404e-001	2.319820e-005	1.442408e+002	1.198237e+001	1.763137e-002
3.3759975039e+002	4.360572e-001	2.147609e-005	1.443788e+002	1.098369e+001	1.630691e-002
3.3779954876e+002	4.364743e-001	2.776661e-005	1.445169e+002	1.297894e+001	2.106319e-002
3.3799978893e+002	4.368918e-001	2.104608e-005	1.446552e+002	1.098405e+001	1.594987e-002
3.3819937538e+002	4.373097e-001	2.018242e-005	1.447935e+002	1.098472e+001	1.528073e-002
3.3839956649e+002	4.377280e-001	2.108636e-005	1.449320e+002	1.098405e+001	1.594987e-002
3.3859923186e+002	4.381467e-001	2.129301e-005	1.450706e+002	1.098391e+001	1.609080e-002
3.3879963327e+002	4.385657e-001	2.226713e-005	1.452094e+002	1.198319e+001	1.681084e-002
3.3899903902e+002	4.389852e-001	1.970414e-005	1.453483e+002	1.198514e+001	1.486167e-002
3.3919905982e+002	4.394050e-001	2.140849e-005	1.454873e+002	1.398387e+001	1.613173e-002
3.3939944970e+002	4.398252e-001	1.979138e-005	1.456264e+002	1.498510e+001	1.489896e-002
3.3959965326e+002	4.402457e-001	1.655310e-005	1.457656e+002	1.398755e+001	1.244928e-002
3.3979997144e+002	4.406667e-001	1.899689e-005	1.459050e+002	1.698573e+001	1.427356e-002
3.3999919231e+002	4.410880e-001	1.911562e-005	1.460445e+002	1.798565e+001	1.434905e-002
3.4019827837e+002	4.415098e-001	2.014434e-005	1.461842e+002	1.998489e+001	1.510681e-002
3.4039895521e+002	4.419319e-001	1.953956e-005	1.463239e+002	1.998536e+001	1.463927e-002
3.4059903810e+002	4.423544e-001	1.622042e-005	1.464638e+002	1.598786e+001	1.214092e-002
3.4079989227e+002	4.427773e-001	1.623592e-005	1.466038e+002	1.598786e+001	1.214092e-002
3.4099997626e+002	4.432005e-001	1.226960e-005	1.467440e+002	1.099083e+001	9.166216e-003
3.4119984814e+002	4.436242e-001	1.311175e-005	1.468842e+002	9.990214e+000	9.786006e-003
3.4139773965e+002	4.440482e-001	1.798103e-005	1.470246e+002	1.198659e+001	1.340739e-002
3.4159968188e+002	4.444726e-001	1.864829e-005	1.471652e+002	9.986108e+000	1.389165e-002
3.4179966649e+002	4.448975e-001	2.664709e-005	1.473058e+002	1.198017e+001	1.983124e-002
3.4199911576e+002	4.453227e-001	1.922131e-005	1.474466e+002	7.985709e+000	1.429118e-002
3.4219949395e+002	4.457482e-001	2.300990e-005	1.475875e+002	8.982908e+000	1.709169e-002
3.4239946832e+002	4.461742e-001	2.751822e-005	1.477286e+002	1.097958e+001	2.042095e-002
3.4259962821e+002	4.468139e-001	3.027315e-005	1.479404e+002	1.097757e+001	2.243318e-002
3.4279932990e+002	4.472409e-001	3.494973e-005	1.480817e+002	1.297413e+001	2.587393e-002
3.4299752881e+002	4.476682e-001	2.351356e-005	1.482232e+002	8.982609e+000	1.739091e-002
3.4319856526e+002	4.480959e-001	2.044394e-005	1.483648e+002	7.984894e+000	1.510614e-002
3.4339945927e+002	4.485240e-001	1.731334e-005	1.485066e+002	6.987219e+000	1.278071e-002
3.4359986070e+002	4.489525e-001	1.937799e-005	1.486485e+002	7.985709e+000	1.429118e-002
3.4379972701e+002	4.493814e-001	2.787229e-005	1.487905e+002	1.097946e+001	2.053608e-002
3.4399963625e+002	4.498107e-001	1.662945e-005	1.489326e+002	6.987759e+000	1.224075e-002
3.4419953514e+002	4.502404e-001	2.063784e-005	1.490749e+002	8.984823e+000	1.517679e-002
3.4439939377e+002	4.506705e-001	2.004506e-005	1.492173e+002	8.985273e+000	1.472679e-002
3.4459971580e+002	4.511009e-001	2.262212e-005	1.493598e+002	1.098340e+001	1.660426e-002
3.4479880863e+002	4.515318e-001	1.994876e-005	1.495024e+002	9.985372e+000	1.462809e-002
3.4499761272e+002	4.519630e-001	1.706640e-005	1.496452e+002	8.987497e+000	1.250256e-002
3.4519884891e+002	4.523946e-001	2.132595e-005	1.497881e+002	1.098439e+001	1.560813e-002
3.4539971309e+002	4.528267e-001	2.270866e-005	1.499312e+002	1.098340e+001	1.660426e-002
3.4559967307e+002	4.532591e-001	2.067094e-005	1.500744e+002	8.984900e+000	1.509989e-002
3.4579881448e+002	4.536919e-001	1.379414e-005	1.502177e+002	5.989933e+000	1.006685e-002
3.4599948686e+002	4.541251e-001	1.733834e-005	1.503611e+002	6.987359e+000	1.264131e-002
3.4619967269e+002	4.545587e-001	2.085774e-005	1.505047e+002	7.984807e+000	1.519278e-002
3.4639913680e+002	4.549927e-001	1.837352e-005	1.506484e+002	6.986629e+000	1.337051e-002
3.4659897163e+002	4.554271e-001	9.231421e-006	1.507922e+002	3.993289e+000	6.711347e-003
3.4679999643e+002	4.558619e-001	8.313446e-006	1.509361e+002	3.993962e+000	6.038204e-003
3.4699732909e+002	4.562971e-001	1.301595e-005	1.510802e+002	5.990555e+000	9.444702e-003
3.4719949874e+002	4.567326e-001	1.611921e-005	1.512245e+002	6.988315e+000	1.168535e-002
3.4739850786e+002	4.571686e-001	9.607508e-006	1.513688e+002	3.993042e+000	6.958159e-003
3.4759955355e+002	4.576050e-001	1.434937e-005	1.515133e+002	5.989617e+000	1.038250e-002
3.4779936225e+002	4.580417e-001	1.515506e-005	1.516579e+002	5.989045e+000	1.095501e-002
3.4799971270e+002	4.584789e-001	1.516953e-005	1.518026e+002	5.989045e+000	1.095501e-002
3.4819946505e+002	4.589165e-001	2.013392e-005	1.519475e+002	7.985474e+000	1.452629e-002
3.4839973860e+002	4.593544e-001	2.171926e-005	1.520925e+002	8.984345e+000	1.565514e-002
3.4859829065e+002	4.597928e-001	1.515738e-005	1.522377e+002	6.989085e+000	1.091496e-002
3.4879929647e+002	4.602315e-001	1.209333e-005	1.523829e+002	5.991300e+000	8.700208e-003
3.4899892954e+002	4.606707e-001	1.140560e-005	1.525283e+002	5.991802e+000	8.197613e-003
3.4919947247e+002	4.611102e-001	1.202868e-005	1.526739e+002	6.991363e+000	8.637201e-003
3.4939781667e+002	4.615502e-001	9.843318e-006	1.528195e+002	5.992939e+000	7.061266e-003
3.4959865332e+002	4.619905e-001	1.367135e-005	1.529653e+002	7.990202e+000	9.798018e-003
3.4979891619e+002	4.624313e-001	4.413435e-006	1.531113e+002	2.996840e+000	3.160018e-003
3.4999915396e+002	4.628724e-001	7.270179e-006	1.532573e+002	4.994800e+000	5.200485e-003
3.5019978416e+002	4.633140e-001	7.562173e-006	1.534035e+002	4.994596e+000	5.404198e-003
3.5039970018e+002	4.637559e-001	1.425071e-005	1.535499e+002	7.989826e+000	1.017436e-002
3.5059897117e+002	4.641983e-001	2.006516e-005	1.536963e+002	9.985688e+000	1.431196e-002
3.5079972688e+002	4.646410e-001	1.697538e-005	1.538429e+002	8.987903e+000	1.209656e-002
3.5099969903e+002	4.650842e-001	1.451452e-005	1.539896e+002	7.989667e+000	1.033311e-002
3.5119965702e+002	4.655277e-001	1.961396e-005	1.541365e+002	9.986050e+000	1.395018e-002
3.5139999560e+002	4.659717e-001	2.373193e-005	1.542835e+002	9.983137e+000	1.686295e-002
3.5159991274e+002	4.664160e-001	3.281376e-005	1.544306e+002	1.097671e+001	2.329392e-002
3.5179819805e+002	4.668608e-001	3.879965e-005	1.545779e+002	1.097248e+001	2.751696e-002
3.5199999206e+002	4.673060e-001	5.279290e-005	1.547253e+002	1.096259e+001	3.740539e-002
3.5219776830e+002	4.677515e-001	5.227826e-005	1.548728e+002	1.196299e+001	3.700547e-002
3.5239926022e+002	4.681975e-001	5.721987e-005	1.550205e+002	1.295954e+001	4.046484e-002
3.5259957021e+002	4.686439e-001	4.711394e-005	1.551683e+002	1.196671e+001	3.328637e-002
3.5279955177e+002	4.690907e-001	4.713955e-005	1.553162e+002	1.296673e+001	3.327275e-002
3.5299839177e+002	4.695378e-001	3.879037e-005	1.554643e+002	1.297265e+001	2.735352e-002
3.5319978691e+002	4.699854e-001	3.052708e-005	1.556125e+002	1.097849e+001	2.150606e-002
3.5339969250e+002	4.704334e-001	3.201069e-005	1.557608e+002	1.197747e+001	2.252977e-002
3.5359981544e+002	4.708818e-001	2.892521e-005	1.559093e+002	1.197966e+001	2.033877e-002
3.5379837384e+002	4.713307e-001	2.240731e-005	1.560579e+002	9.984259e+000	1.574070e-002
3.5399950091e+002	4.717799e-001	2.628916e-005	1.562066e+002	1.198155e+001	1.845004e-002
3.5419937621e+002	4.722295e-001	2.619259e-005	1.563555e+002	1.198164e+001	1.836477e-002
3.5439915657e+002	4.726795e-001	2.528275e-005	1.565045e+002	1.198229e+001	1.770995e-002
3.5459858214e+002	4.731300e-001	2.527520e-005	1.566536e+002	1.298231e+001	1.768781e-002
3.5479903111e+002	4.735808e-001	2.648349e-005	1.568029e+002	1.398148e+001	1.851574e-002
3.5499916383e+002	4.740321e-001	3.131320e-005	1.569523e+002	1.697813e+001	2.187156e-002
3.5519960762e+002	4.744837e-001	2.131804e-005	1.571019e+002	1.298512e+001	1.487599e-002
3.5539868947e+002	4.751620e-001	1.892819e-005	1.573264e+002	1.298681e+001	1.318947e-002
3.5559997509e+002	4.756147e-001	1.520581e-005	1.574763e+002	1.198941e+001	1.058557e-002
3.5579955712e+002	4.760678e-001	1.384135e-005	1.576263e+002	1.099037e+001	9.626526e-003
3.5599971015e+002	4.765213e-001	1.404008e-005	1.577765e+002	1.099024e+001	9.755446e-003
3.5619996592e+002	4.769752e-001	1.610757e-005	1.579268e+002	1.198882e+001	1.118135e-002
3.5639998247e+002	4.774295e-001	1.678417e-005	1.580772e+002	1.198836e+001	1.163994e-002
3.5659975617e+002	4.778843e-001	2.328677e-005	1.582278e+002	1.598387e+001	1.613417e-002
3.5679973825e+002	4.783394e-001	2.349813e-005	1.583785e+002	1.498373e+001	1.626511e-002
3.5699968348e+002	4.787950e-001	2.878998e-005	1.585293e+002	1.798009e+001	1.990911e-002
3.5719949237e+002	4.792509e-001	2.308923e-005	1.586803e+002	1.498405e+001	1.595168e-002
3.5739777963e+002	4.797073e-001	2.133007e-005	1.588314e+002	1.498528e+001	1.472231e-002
3.5759861120e+002	4.801641e-001	2.174250e-005	1.589826e+002	1.598501e+001	1.499269e-002
3.5779979494e+002	4.806213e-001	2.242525e-005	1.591340e+002	1.698455e+001	1.544878e-002
3.5799906249e+002	4.810790e-001	2.065631e-005	1.592855e+002	1.498578e+001	1.421662e-002
3.5819984148e+002	4.815370e-001	2.207827e-005	1.594372e+002	1.398482e+001	1.518083e-002
3.5839966510e+002	4.819955e-001	3.135198e-005	1.595890e+002	1.697846e+001	2.153684e-002
3.5859961463e+002	4.824543e-001	3.583237e-005	1.597409e+002	1.797541e+001	2.459117e-002
3.5879895552e+002	4.829136e-001	3.363624e-005	1.598930e+002	1.497694e+001	2.306205e-002
3.5899992242e+002	4.833733e-001	2.692893e-005	1.600452e+002	1.298155e+001	1.844575e-002
3.5919963873e+002	4.838334e-001	3.123793e-005	1.601975e+002	1.297862e+001	2.137698e-002
3.5939984947e+002	4.842939e-001	2.755229e-005	1.603500e+002	1.098116e+001	1.883687e-002
3.5959968997e+002	4.847549e-001	3.298519e-005	1.605026e+002	1.197747e+001	2.252977e-002
3.5979985559e+002	4.852162e-001	3.861355e-005	1.606554e+002	1.297365e+001	2.634902e-002
3.5999996607e+002	4.856780e-001	2.692983e-005	1.608083e+002	9.981641e+000	1.835884e-002
3.6019984449e+002	4.861402e-001	2.594841e-005	1.609613e+002	9.982327e+000	1.767295e-002
3.6039975467e+002	4.866028e-001	1.694077e-005	1.611145e+002	5.988473e+000	1.152706e-002
3.6059958817e+002	4.870659e-001	1.705585e-005	1.612678e+002	5.988406e+000	1.159433e-002
3.6079993500e+002	4.875293e-001	1.758520e-005	1.614213e+002	5.988057e+000	1.194281e-002
3.6099981309e+002	4.879932e-001	2.738975e-005	1.615748e+002	8.981416e+000	1.858379e-002
3.6119895447e+002	4.884575e-001	3.350735e-005	1.617286e+002	1.097729e+001	2.271294e-002
3.6139952116e+002	4.889222e-001	2.323404e-005	1.618824e+002	7.984266e+000	1.573421e-002
3.6159884851e+002	4.893873e-001	2.600838e-005	1.620364e+002	8.982404e+000	1.759627e-002
3.6179923166e+002	4.898528e-001	3.759507e-005	1.621906e+002	1.197459e+001	2.541120e-002
3.6199995630e+002	4.903188e-001	4.961141e-005	1.623449e+002	1.396650e+001	3.350140e-002
3.6219852607e+002	4.907852e-001	4.726783e-005	1.624993e+002	1.396811e+001	3.188851e-002
3.6239997953e+002	4.912520e-001	4.549868e-005	1.626538e+002	1.296933e+001	3.066581e-002
3.6259981250e+002	4.917192e-001	4.314697e-005	1.628085e+002	1.097095e+001	2.905315e-002
3.6279989519e+002	4.921868e-001	4.090444e-005	1.629634e+002	1.097248e+001	2.751696e-002
3.6299949956e+002	4.926549e-001	5.712184e-005	1.631183e+002	1.496161e+001	3.839011e-002
3.6319933674e+002	4.931234e-001	5.807369e-005	1.632735e+002	1.496101e+001	3.899274e-002
3.6339946491e+002	4.935923e-001	6.254704e-005	1.634287e+002	1.495804e+001	4.195642e-002
3.6359981767e+002	4.940616e-001	6.699088e-005	1.635841e+002	1.695511e+001	4.489464e-002
3.6379960938e+002	4.945314e-001	4.966360e-005	1.637397e+002	1.496675e+001	3.325097e-002
3.6399994245e+002	4.950016e-001	4.938029e-005	1.638953e+002	1.496697e+001	3.302988e-002
3.6419992050e+002	4.954722e-001	4.556500e-005	1.640511e+002	1.296955e+001	3.044893e-002
3.6439981204e+002	4.959432e-001	3.914670e-005	1.642071e+002	1.097386e+001	2.613504e-002
3.6459981126e+002	4.964147e-001	2.342420e-005	1.643632e+002	6.984376e+000	1.562356e-002
3.6479975417e+002	4.968866e-001	1.630826e-005	1.645194e+002	4.989133e+000	1.086702e-002
3.6499918245e+002	4.973589e-001	1.350234e-005	1.646758e+002	3.991011e+000	8.988745e-003
3.6519924983e+002	4.978316e-001	9.553020e-006	1.648323e+002	2.993646e+000	6.353576e-003
3.6539762406e+002	4.983047e-001	1.583512e-005	1.649890e+002	4.989478e+000	1.052171e-002
3.6559951120e+002	4.987783e-001	2.163958e-005	1.651458e+002	6.985635e+000	1.436486e-002
3.6579531928e+002	4.992523e-001	2.475414e-005	1.653028e+002	7.983583e+000	1.641677e-002
3.6599913505e+002	4.997268e-001	2.302342e-005	1.654598e+002	8.984746e+000	1.525447e-002
3.6619927050e+002	5.002016e-001	1.997749e-005	1.656171e+002	8.986776e+000	1.322379e-002
3.6639797848e+002	5.006769e-001	1.470473e-005	1.657744e+002	6.990276e+000	9.724328e-003
3.6659975495e+002	5.011526e-001	1.771305e-005	1.659319e+002	7.988297e+000	1.170262e-002
3.6679967020e+002	5.016288e-001	1.898818e-005	1.660896e+002	7.987467e+000	1.253317e-002
3.6699821775e+002	5.021053e-001	3.131274e-005	1.662474e+002	9.979352e+000	2.064839e-002
3.6719972474e+002	5.025823e-001	5.122237e-005	1.664053e+002	1.396625e+001	3.374523e-002
3.6739995827e+002	5.032987e-001	4.880870e-005	1.666425e+002	1.396789e+001	3.210935e-002
3.6759950333e+002	5.037767e-001	6.885717e-005	1.668008e+002	1.695474e+001	4.525547e-002
3.6779955276e+002	5.042552e-001	6.188522e-005	1.669592e+002	1.595937e+001	4.063465e-002
3.6799995716e+002	5.047342e-001	5.480022e-005	1.671178e+002	1.596405e+001	3.594840e-002
3.6819995949e+002	5.052135e-001	4.557607e-005	1.672765e+002	1.597013e+001	2.986908e-002
3.6839799241e+002	5.056933e-001	3.365195e-005	1.674354e+002	1.297797e+001	2.203347e-002
3.6859752118e+002	5.061736e-001	2.864890e-005	1.675944e+002	1.098126e+001	1.873995e-002
3.6879996841e+002	5.066542e-001	2.370662e-005	1.677535e+002	8.984508e+000	1.549237e-002
3.6899802293e+002	5.071353e-001	2.278168e-005	1.679128e+002	8.985126e+000	1.487380e-002
3.6919929389e+002	5.076168e-001	2.753563e-005	1.680722e+002	9.982039e+000	1.796053e-002
3.6939965140e+002	5.080988e-001	2.864953e-005	1.682318e+002	9.981331e+000	1.866936e-002
3.6959886615e+002	5.085812e-001	2.917011e-005	1.683915e+002	9.981009e+000	1.899056e-002
3.6979943802e+002	5.090640e-001	4.291100e-005	1.685514e+002	1.197209e+001	2.790977e-002
3.6999939085e+002	5.095473e-001	2.757524e-005	1.687114e+002	6.982082e+000	1.791822e-002
3.7019998669e+002	5.100310e-001	2.607786e-005	1.688716e+002	5.983071e+000	1.692916e-002
3.7039960102e+002	5.105151e-001	3.071400e-005	1.690319e+002	6.980080e+000	1.991993e-002
3.7059930063e+002	5.109996e-001	3.368684e-005	1.691923e+002	7.978173e+000	2.182728e-002
3.7079993318e+002	5.114846e-001	4.113011e-005	1.693529e+002	9.973375e+000	2.662485e-002
3.7099938420e+002	5.119701e-001	3.192016e-005	1.695136e+002	8.979357e+000	2.064336e-002
3.7119993781e+002	5.124559e-001	3.195824e-005	1.696745e+002	9.979352e+000	2.064839e-002
3.7139564240e+002	5.129422e-001	2.059484e-005	1.698355e+002	6.986706e+000	1.329383e-002
3.7159944215e+002	5.134290e-001	2.785091e-005	1.699967e+002	9.982039e+000	1.796053e-002
3.7179936137e+002	5.139162e-001	2.617375e-005	1.701580e+002	9.983137e+000	1.686295e-002
3.7199809362e+002	5.144038e-001	2.276730e-005	1.703194e+002	8.985346e+000	1.465438e-002
3.7219906130e+002	5.148918e-001	2.290152e-005	1.704810e+002	8.985273e+000	1.472679e-002
3.7239958309e+002	5.153803e-001	2.898792e-005	1.706427e+002	1.198138e+001	1.862298e-002
3.7259935413e+002	5.158692e-001	2.529364e-005	1.708046e+002	1.098377e+001	1.623423e-002
3.7279745217e+002	5.163586e-001	2.166434e-005	1.709667e+002	9.986108e+000	1.389165e-002
3.7299983435e+002	5.168484e-001	3.298748e-005	1.711288e+002	1.397887e+001	2.113226e-002
3.7319925580e+002	5.173387e-001	3.005395e-005	1.712911e+002	1.098077e+001	1.923475e-002
3.7339888820e+002	5.178294e-001	2.389802e-005	1.714536e+002	7.984720e+000	1.528042e-002
3.7359971122e+002	5.183205e-001	1.976515e-005	1.716162e+002	5.987374e+000	1.262588e-002
3.7379999615e+002	5.188120e-001	2.533487e-005	1.717790e+002	6.983832e+000	1.616846e-002
3.7399992162e+002	5.193040e-001	3.314207e-005	1.719419e+002	7.978869e+000	2.113090e-002
3.7419968444e+002	5.197965e-001	2.449046e-005	1.721049e+002	5.984400e+000	1.559996e-002
3.7439955861e+002	5.202894e-001	2.272907e-005	1.722681e+002	5.985536e+000	1.446427e-002
3.7459981221e+002	5.207827e-001	3.076484e-005	1.724315e+002	8.980440e+000	1.955952e-002
3.7479977254e+002	5.212765e-001	3.312802e-005	1.725950e+002	9.978958e+000	2.104201e-002
3.7499992269e+002	5.217707e-001	3.200130e-005	1.727586e+002	1.097969e+001	2.030710e-002
3.7519907061e+002	5.222654e-001	2.406182e-005	1.729224e+002	8.984746e+000	1.525447e-002
3.7539949836e+002	5.227605e-001	2.805278e-005	1.730863e+002	9.982232e+000	1.776778e-002
3.7559964835e+002	5.232560e-001	3.245426e-005	1.732504e+002	1.097946e+001	2.053608e-002
3.7579932757e+002	5.237520e-001	3.733204e-005	1.734146e+002	1.197640e+001	2.360022e-002
3.7599956159e+002	5.242484e-001	3.114024e-005	1.735790e+002	9.980333e+000	1.966731e-002
3.7619938994e+002	5.247453e-001	4.908380e-005	1.737435e+002	1.496903e+001	3.097060e-002
3.7639947779e+002	5.252426e-001	3.834931e-005	1.739082e+002	1.197583e+001	2.417450e-002
3.7659994525e+002	5.257404e-001	4.006159e-005	1.740730e+002	1.097477e+001	2.522998e-002
3.7679991459e+002	5.262386e-001	3.746981e-005	1.742379e+002	7.976425e+000	2.357539e-002
3.7699985782e+002	5.267372e-001	2.716350e-005	1.744030e+002	5.982925e+000	1.707464e-002
3.7719756949e+002	5.272364e-001	4.161411e-005	1.745683e+002	7.973867e+000	2.613336e-002
3.7739983795e+002	5.277359e-001	5.563834e-005	1.747337e+002	8.965093e+000	3.490740e-002
3.7759938598e+002	5.282359e-001	3.612619e-005	1.748992e+002	6.977356e+000	2.264406e-002
3.7779927677e+002	5.287363e-001	4.924802e-005	1.750649e+002	9.969160e+000	3.083966e-002
3.7799863292e+002	5.292372e-001	2.776971e-005	1.752308e+002	5.982627e+000	1.737324e-002
3.7819941242e+002	5.297386e-001	2.495888e-005	1.753968e+002	5.984400e+000	1.559996e-002
3.7839970397e+002	5.302404e-001	2.643544e-005	1.755629e+002	5.983493e+000	1.650721e-002
3.7859991376e+002	5.307426e-001	3.025252e-005	1.757292e+002	7.981127e+000	1.887286e-002
3.7879992838e+002	5.312453e-001	1.893440e-005	1.758956e+002	5.988199e+000	1.180094e-002
3.7899970153e+002	5.317484e-001	1.769132e-005	1.760622e+002	5.988984e+000	1.101575e-002
3.7919879754e+002	5.322520e-001	2.398365e-005	1.762290e+002	6.985080e+000	1.491962e-002
3.7939927515e+002	5.327560e-001	3.427395e-005	1.763959e+002	7.978699e+000	2.130079e-002
3.7959978118e+002	5.332605e-001	3.831070e-005	1.765629e+002	7.976213e+000	2.378706e-002
3.7979958169e+002	5.337655e-001	3.904816e-005	1.767301e+002	7.975778e+000	2.422200e-002
3.7999978754e+002	5.342709e-001	4.989972e-005	1.768974e+002	8.969076e+000	3.092406e-002
3.8019991819e+002	5.347767e-001	4.525226e-005	1.770649e+002	8.971983e+000	2.801740e-002
3.8039971222e+002	5.352830e-001	6.668866e-005	1.772325e+002	1.395875e+001	4.125044e-002
3.8059983086e+002	5.357897e-001	5.021796e-005	1.774003e+002	1.096897e+001	3.103307e-002
3.8079841539e+002	5.362969e-001	5.884351e-005	1.775682e+002	1.196367e+001	3.632898e-002
3.8099963273e+002	5.368046e-001	4.947026e-005	1.777363e+002	1.096949e+001	3.051322e-002
3.8119606713e+002	5.373127e-001	3.957296e-005	1.779046e+002	1.097561e+001	2.438549e-002
3.8139997951e+002	5.378212e-001	2.841462e-005	1.780729e+002	8.982507e+000	1.749299e-002
3.8159925684e+002	5.383302e-001	2.747393e-005	1.782415e+002	8.983102e+000	1.689787e-002
3.8179899851e+002	5.388397e-001	3.339537e-005	1.784102e+002	9.979480e+000	2.052044e-002
3.8199936977e+002	5.393496e-001	3.084935e-005	1.785790e+002	8.981062e+000	1.893807e-002
3.8219975895e+002	5.398600e-001	2.464371e-005	1.787480e+002	6.984886e+000	1.511419e-002
3.8239998524e+002	5.403708e-001	2.047588e-005	1.789171e+002	5.987454e+000	1.254615e-002
3.8259975702e+002	5.411379e-001	1.429012e-005	1.791711e+002	4.991256e+000	8.743554e-003
3.8279993164e+002	5.416499e-001	2.040655e-005	1.793406e+002	7.987526e+000	1.247415e-002
3.8299990926e+002	5.421623e-001	1.176883e-005	1.795103e+002	4.992813e+000	7.187268e-003
3.8319934261e+002	5.426752e-001	1.805975e-005	1.796801e+002	6.988981e+000	1.101874e-002
3.8339931997e+002	5.431885e-001	1.807194e-005	1.798501e+002	5.988984e+000	1.101575e-002
3.8359868537e+002	5.437023e-001	2.275779e-005	1.800202e+002	5.986141e+000	1.385890e-002
3.8379827340e+002	5.442166e-001	2.206083e-005	1.801904e+002	4.986578e+000	1.342178e-002
3.8399993993e+002	5.447313e-001	2.089594e-005	1.803609e+002	4.987299e+000	1.270105e-002
3.8419981037e+002	5.452465e-001	4.101293e-005	1.805314e+002	7.975095e+000	2.490508e-002
3.8439980294e+002	5.457621e-001	2.994600e-005	1.807022e+002	5.981832e+000	1.816751e-002
3.8459986505e+002	5.462782e-001	5.049731e-005	1.808730e+002	8.969393e+000	3.060655e-002
3.8479996163e+002	5.467948e-001	6.719709e-005	1.810441e+002	9.959310e+000	4.068985e-002
3.8499840239e+002	5.473118e-001	4.148268e-005	1.812153e+002	6.974905e+000	2.509528e-002
3.8519999826e+002	5.478292e-001	5.257297e-005	1.813866e+002	7.968226e+000	3.177439e-002
3.8539953594e+002	5.483472e-001	7.274918e-005	1.815581e+002	9.956073e+000	4.392710e-002
3.8559862731e+002	5.488656e-001	7.019395e-005	1.817297e+002	8.957656e+000	4.234418e-002
3.8579960639e+002	5.493844e-001	5.974621e-005	1.819015e+002	6.963992e+000	3.600759e-002
3.8599965830e+002	5.499037e-001	8.410662e-005	1.820735e+002	9.949359e+000	5.064114e-002
3.8619902059e+002	5.504235e-001	9.115095e-005	1.822456e+002	9.945169e+000	5.483075e-002
3.8639908771e+002	5.509438e-001	6.954945e-005	1.824178e+002	7.958203e+000	4.179712e-002
3.8659988201e+002	5.514645e-001	7.154231e-005	1.825902e+002	8.957046e+000	4.295418e-002
3.8679963232e+002	5.519856e-001	6.859920e-005	1.827628e+002	7.958852e+000	4.114824e-002
3.8699947683e+002	5.525073e-001	6.107777e-005	1.829355e+002	7.963398e+000	3.660203e-002
3.8719916913e+002	5.530294e-001	5.276804e-005	1.831084e+002	6.968408e+000	3.159241e-002
3.8739972294e+002	5.535519e-001	3.624962e-005	1.832814e+002	4.978318e+000	2.168229e-002
3.8759969092e+002	5.540750e-001	5.286781e-005	1.834546e+002	6.968408e+000	3.159241e-002
3.8779993678e+002	5.545984e-001	7.558285e-005	1.836279e+002	9.954876e+000	4.512369e-002
3.8799977400e+002	5.551224e-001	1.295794e-004	1.838014e+002	1.192271e+001	7.728714e-002
3.8819932266e+002	5.556468e-001	1.003138e-004	1.839750e+002	9.940225e+000	5.977530e-002
3.8839977228e+002	5.561717e-001	1.005267e-004	1.841488e+002	1.194015e+001	5.984562e-002
3.8859988370e+002	5.566971e-001	1.006216e-004	1.843227e+002	1.194015e+001	5.984562e-002
3.8879950020e+002	5.572229e-001	7.670940e-005	1.844968e+002	8.954419e+000	4.558056e-002
3.8899914695e+002	5.577492e-001	6.390217e-005	1.846711e+002	5.962065e+000	3.793470e-002
3.8919956428e+002	5.582759e-001	7.277004e-005	1.848455e+002	7.956842e+000	4.315824e-002
3.8939994218e+002	5.588032e-001	7.764682e-005	1.850201e+002	6.953993e+000	4.600709e-002
3.8959897517e+002	5.593309e-001	7.819481e-005	1.851948e+002	8.953712e+000	4.628808e-002
3.8979962016e+002	5.598590e-001	6.364860e-005	1.853697e+002	7.962358e+000	3.764178e-002
3.8999764221e+002	5.603877e-001	5.137034e-005	1.855447e+002	6.969648e+000	3.035176e-002
3.9019924003e+002	5.609168e-001	6.679711e-005	1.857199e+002	1.096057e+001	3.942932e-002
3.9039720575e+002	5.614463e-001	6.990965e-005	1.858952e+002	1.195877e+001	4.122768e-002
3.9059954910e+002	5.619764e-001	7.706998e-005	1.860707e+002	1.495459e+001	4.540746e-002
3.9079982675e+002	5.625069e-001	5.556182e-005	1.862464e+002	1.096730e+001	3.270458e-002
3.9099943111e+002	5.630379e-001	5.395004e-005	1.864222e+002	9.968274e+000	3.172591e-002
3.9119980557e+002	5.635693e-001	6.432846e-005	1.865981e+002	1.096221e+001	3.779339e-002
3.9139965043e+002	5.641012e-001	8.110005e-005	1.867743e+002	1.395240e+001	4.760187e-002
3.9159865638e+002	5.646336e-001	3.978117e-005	1.869505e+002	6.976672e+000	2.332764e-002
3.9179998120e+002	5.651665e-001	2.963690e-005	1.871270e+002	4.982637e+000	1.736266e-002
3.9199958447e+002	5.656999e-001	2.277732e-005	1.873036e+002	3.986669e+000	1.333142e-002
3.9219904480e+002	5.662337e-001	4.024139e-005	1.874803e+002	4.976469e+000	2.353083e-002
3.9239960964e+002	5.667680e-001	5.048364e-005	1.876572e+002	5.970508e+000	2.949208e-002
3.9259953071e+002	5.673027e-001	7.050277e-005	1.878343e+002	7.958852e+000	4.114824e-002
3.9279955425e+002	5.678380e-001	7.675763e-005	1.880115e+002	1.095524e+001	4.475660e-002
3.9299977709e+002	5.683737e-001	5.364133e-005	1.881889e+002	8.968752e+000	3.124824e-002
3.9319994686e+002	5.689099e-001	4.456693e-005	1.883664e+002	6.974062e+000	2.593757e-002
3.9339993411e+002	5.694465e-001	4.773727e-005	1.885441e+002	8.972244e+000	2.775649e-002
3.9359992691e+002	5.699837e-001	3.208600e-005	1.887219e+002	6.981361e+000	1.863859e-002
3.9379889123e+002	5.705213e-001	3.397203e-005	1.888999e+002	7.980284e+000	1.971558e-002
3.9399958704e+002	5.710594e-001	2.711866e-005	1.890781e+002	5.984277e+000	1.572342e-002
3.9419975388e+002	5.715979e-001	4.106496e-005	1.892564e+002	7.976213e+000	2.378706e-002
3.9439991418e+002	5.721370e-001	5.002944e-005	1.894349e+002	9.971048e+000	2.895247e-002
3.9459967702e+002	5.726765e-001	4.964264e-005	1.896135e+002	9.971298e+000	2.870156e-002
3.9479877222e+002	5.732165e-001	4.207958e-005	1.897923e+002	6.975694e+000	2.430596e-002
3.9499969835e+002	5.737570e-001	4.679142e-005	1.899713e+002	8.972998e+000	2.700215e-002
3.9519955740e+002	5.742979e-001	3.433739e-005	1.901504e+002	5.980203e+000	1.979657e-002
3.9539989672e+002	5.748394e-001	4.176088e-005	1.903297e+002	6.975946e+000	2.405377e-002
3.9559866945e+002	5.753813e-001	3.717191e-005	1.905091e+002	6.978610e+000	2.139041e-002
3.9579780031e+002	5.759237e-001	6.573865e-005	1.906887e+002	1.096221e+001	3.779339e-002
3.9599998575e+002	5.764666e-001	7.466143e-005	1.908684e+002	1.295712e+001	4.288271e-002
3.9619553139e+002	5.770099e-001	8.208882e-005	1.910483e+002	1.295290e+001	4.710432e-002
3.9639995895e+002	5.775538e-001	1.094968e-004	1.912284e+002	1.593723e+001	6.277245e-002
3.9659932565e+002	5.780981e-001	1.149677e-004	1.914086e+002	1.393415e+001	6.584673e-002
3.9679958464e+002	5.786429e-001	9.847635e-005	1.915890e+002	1.294365e+001	5.634837e-002
3.9699981315e+002	5.791882e-001	9.174371e-005	1.917696e+002	1.394755e+001	5.244651e-002
3.9719980611e+002	5.800070e-001	1.043295e-004	1.920407e+002	1.494044e+001	5.955714e-002
3.9739985961e+002	5.805535e-001	1.011055e-004	1.922216e+002	1.394234e+001	5.766239e-002
3.9759982943e+002	5.811004e-001	7.980635e-005	1.924027e+002	1.195453e+001	4.547223e-002
3.9779976152e+002	5.816479e-001	8.691640e-005	1.925840e+002	1.495052e+001	4.947679e-002
3.9799979930e+002	5.821958e-001	6.771428e-005	1.927654e+002	1.396149e+001	3.850979e-002
3.9819996634e+002	5.827442e-001	5.578155e-005	1.929470e+002	1.196831e+001	3.169367e-002
3.9839961129e+002	5.832932e-001	4.811264e-005	1.931287e+002	1.097269e+001	2.731066e-002
3.9859973526e+002	5.838425e-001	4.250604e-005	1.933106e+002	9.975895e+000	2.410543e-002
3.9879972230e+002	5.843924e-001	3.912820e-005	1.934927e+002	9.977831e+000	2.216896e-002
3.9899963818e+002	5.849428e-001	4.683646e-005	1.936749e+002	1.297349e+001	2.651128e-002
3.9919936995e+002	5.854936e-001	4.354307e-005	1.938573e+002	1.197538e+001	2.462390e-002
3.9939873999e+002	5.860450e-001	4.838068e-005	1.940398e+002	1.197267e+001	2.733386e-002
3.9959947339e+002	5.865968e-001	5.174622e-005	1.942226e+002	9.970792e+000	2.920781e-002
3.9979993498e+002	5.871491e-001	3.935537e-005	1.944054e+002	7.977807e+000	2.219298e-002
3.9999981043e+002	5.877019e-001	4.420639e-005	1.945885e+002	7.975095e+000	2.490508e-002
[truncated: 2 more rows]
