# Supplementary material for: Snazer: the simulations and networks analyzer
Source: BMC Syst Biol. 2010 Jan 7;4:1. doi: 10.1186/1752-0509-4-1 (PMC2880970; doi:10.1186/1752-0509-4-1)
Supplement: Additional file 2 — Example models. Some example models. (examples.zip) [file 1752-0509-4-1-S2.zip › Examples/BuddingYeastCellCycle (multirun)/BuddingYeastCellCycle_3.E.out]

1.9981834185e-001	98	1	423	25	0	41	383	18	33	10	414
3.9982191263e-001	100	3	421	27	0	43	381	8	24	14	410
5.9960066380e-001	102	2	422	28	0	43	381	25	23	11	413
7.9948170749e-001	102	0	424	27	0	44	380	18	20	3	421
9.9978893283e-001	104	3	421	32	0	45	379	19	18	13	411
1.1996431654e+000	105	2	422	31	0	47	377	16	17	5	419
1.3991225545e+000	107	2	422	32	0	49	375	21	15	10	414
1.5996669999e+000	107	5	419	31	1	52	372	17	13	2	422
1.7998355461e+000	108	2	422	31	0	56	368	15	15	5	419
1.9998193599e+000	109	1	423	29	2	58	366	13	17	13	411
2.1992054213e+000	113	1	423	35	0	60	364	13	18	11	413
2.3999050381e+000	111	1	423	37	0	61	363	22	16	6	418
2.5997813903e+000	110	3	421	39	0	62	362	21	20	8	416
2.7993380802e+000	113	2	422	42	0	65	359	18	17	10	414
2.9998700293e+000	113	3	421	40	1	65	359	14	14	10	414
3.1989606051e+000	118	2	422	44	1	66	358	18	12	4	420
3.3999694334e+000	119	5	419	51	0	65	359	20	9	4	420
3.5997721662e+000	122	1	423	50	0	68	356	17	10	9	415
3.7999164370e+000	124	1	423	58	0	70	354	11	6	11	413
3.9998443684e+000	128	3	421	64	0	72	352	9	6	16	408
4.1999800404e+000	131	2	422	65	2	71	353	14	6	12	412
4.3997238041e+000	134	1	423	69	1	73	351	15	7	1	423
4.5996106010e+000	136	1	423	74	1	74	350	13	8	5	419
4.7997357529e+000	137	0	424	78	1	74	350	19	8	3	421
4.9984261465e+000	140	0	424	80	0	77	347	15	7	5	419
5.1992717731e+000	140	2	422	89	0	78	346	10	8	8	416
5.3976152929e+000	140	0	424	93	3	77	347	15	8	9	415
5.5998872173e+000	144	4	420	96	0	77	347	10	8	7	417
5.7998957811e+000	146	1	423	95	2	77	347	7	5	2	422
5.9999248367e+000	147	1	423	101	1	80	344	17	6	1	423
6.1995410602e+000	151	0	424	107	0	80	344	13	6	5	419
6.3998437586e+000	152	0	424	111	1	81	343	12	5	3	421
6.5995125649e+000	156	1	423	117	1	84	340	15	6	4	420
6.7999021799e+000	156	2	422	120	6	83	341	7	4	4	420
6.9999627835e+000	153	1	423	129	0	84	340	8	5	7	417
7.1998640501e+000	155	1	423	127	0	89	335	12	3	6	418
7.3996279018e+000	157	2	422	133	2	92	332	8	2	4	420
7.5993257410e+000	159	2	422	140	0	95	329	7	2	6	418
7.7992998522e+000	158	1	423	142	0	97	327	16	5	3	421
7.9982170452e+000	159	0	424	148	0	102	322	13	5	3	421
8.1992701646e+000	159	1	423	157	1	101	323	16	4	5	419
8.3996727535e+000	160	2	422	161	3	102	322	9	5	4	420
8.5998306839e+000	164	3	421	170	0	101	323	10	6	0	424
8.7987639171e+000	167	0	424	172	0	106	318	9	5	5	419
8.9995418929e+000	167	4	420	175	0	107	317	12	3	4	420
9.1992500590e+000	168	1	423	182	0	109	315	9	3	3	421
9.3996518224e+000	171	2	422	179	7	113	311	10	4	2	422
9.5995275866e+000	168	0	424	186	3	118	306	4	5	4	420
9.7999161823e+000	168	1	423	193	8	122	302	14	9	6	418
9.9993054229e+000	168	2	422	206	6	123	301	8	7	7	417
1.0199174660e+001	169	1	423	219	2	126	298	4	7	6	418
1.0399686566e+001	169	1	423	211	13	125	299	8	9	5	419
1.0599672811e+001	166	2	422	207	23	129	295	7	7	7	417
1.0799964613e+001	159	2	422	196	34	130	294	10	6	5	419
1.0999415038e+001	159	3	421	213	26	130	294	7	6	9	415
1.1199614761e+001	157	2	422	213	28	134	290	10	3	3	421
1.1399854334e+001	157	3	421	228	20	135	289	14	4	5	419
1.1599157506e+001	159	3	421	224	22	136	288	13	3	7	417
1.1799998820e+001	160	2	422	228	18	138	286	7	3	3	421
1.1999490068e+001	162	2	422	235	12	138	286	16	3	4	420
1.2199779942e+001	160	1	423	229	19	138	286	10	1	7	417
1.2399849733e+001	160	2	422	241	8	139	285	7	1	1	423
1.2599621947e+001	164	2	422	245	11	139	285	10	1	4	420
1.2799413237e+001	169	0	424	260	2	140	284	9	1	3	421
1.2999271097e+001	167	1	423	268	2	141	283	5	0	4	420
1.3199773784e+001	168	6	418	268	5	143	281	10	2	4	420
1.3399715144e+001	170	2	422	267	7	144	280	12	3	0	424
1.3599794171e+001	173	0	424	283	0	141	283	14	5	3	421
1.3799951021e+001	172	6	418	275	12	143	281	8	7	4	420
1.3999885967e+001	174	1	423	275	13	143	281	5	8	1	423
1.4199812147e+001	175	0	424	292	1	145	279	8	5	1	423
1.4399642991e+001	181	2	422	296	2	145	279	9	4	0	424
1.4598415849e+001	184	1	423	298	3	147	277	6	4	6	418
1.4799406352e+001	185	0	424	305	2	146	278	4	5	4	420
1.4999362911e+001	184	1	423	304	6	150	274	12	6	7	417
1.5199619174e+001	183	3	421	303	11	151	273	12	8	1	423
1.5399274772e+001	184	0	424	312	4	155	269	8	7	6	418
1.5599768889e+001	182	0	424	319	8	155	269	13	7	3	421
1.5799837779e+001	179	1	423	323	11	157	267	10	7	5	419
1.5999526192e+001	181	2	422	328	10	158	266	9	7	8	416
1.6199872010e+001	184	2	422	320	20	164	260	5	6	2	422
1.6399207890e+001	184	1	423	335	9	163	261	7	3	4	420
1.6599717101e+001	185	1	423	337	13	164	260	10	3	8	416
1.6799809198e+001	183	1	423	336	19	167	257	7	4	3	421
1.6999964678e+001	175	2	422	342	15	167	257	2	4	6	418
1.7198904325e+001	172	2	422	338	25	169	255	5	5	6	418
1.7399901201e+001	174	2	422	354	20	170	254	6	5	3	421
1.7599776598e+001	173	1	423	371	10	173	251	12	6	4	420
1.7799238039e+001	171	2	422	370	12	174	250	3	7	1	423
1.7999348237e+001	171	2	422	364	18	177	247	8	9	5	419
1.8199680821e+001	170	1	423	377	18	178	246	11	9	7	417
1.8399377238e+001	169	4	420	365	31	180	244	7	5	13	411
1.8599876309e+001	167	4	420	358	42	181	243	8	4	1	423
1.8799902367e+001	163	6	418	360	45	182	242	9	5	9	415
1.8999533515e+001	156	7	417	343	64	184	240	9	7	2	422
1.9199749785e+001	152	6	418	325	80	182	242	4	8	0	424
1.9399881293e+001	145	13	411	296	101	188	236	5	5	7	417
1.9599731248e+001	142	10	414	301	93	189	235	11	5	9	415
1.9799797447e+001	135	4	420	295	97	191	233	13	6	1	423
1.9999976199e+001	125	20	404	290	103	191	233	14	9	12	412
2.0199685849e+001	115	24	400	263	123	191	233	9	9	5	419
2.0399690390e+001	98	23	401	263	123	193	231	11	8	5	419
2.0599787047e+001	88	44	380	259	124	193	231	20	10	13	411
2.0799978903e+001	85	37	387	242	132	193	231	13	11	6	418
2.0999731547e+001	74	75	349	227	141	191	233	21	12	19	405
2.1199771467e+001	64	208	216	198	164	190	234	30	10	8	416
2.1399729701e+001	45	424	0	190	165	190	234	63	11	16	408
2.1599060960e+001	39	424	0	170	176	188	236	114	11	6	418
2.1797817816e+001	25	424	0	154	186	188	236	135	11	19	405
2.1999943243e+001	16	424	0	153	183	187	237	130	13	18	406
2.2199549252e+001	11	424	0	142	185	186	238	142	13	11	413
2.2399633963e+001	11	424	0	134	186	186	238	157	8	11	413
2.2599617050e+001	13	424	0	113	202	185	239	175	8	9	415
2.2799306639e+001	9	424	0	91	219	185	239	211	8	3	421
2.2999363467e+001	6	424	0	86	220	183	241	205	7	8	416
2.3199228766e+001	7	424	0	84	209	183	241	232	7	1	423
2.3399970881e+001	8	424	0	65	218	182	242	236	7	8	416
2.3599561277e+001	7	424	0	52	226	180	244	259	5	7	417
2.3799983782e+001	6	424	0	48	227	177	247	278	4	7	417
2.3999834730e+001	9	424	0	43	229	175	249	284	7	5	419
2.4199121341e+001	10	424	0	41	228	173	251	305	6	5	419
2.4399796929e+001	8	424	0	32	236	172	252	296	8	5	419
2.4597521000e+001	8	424	0	34	225	172	252	285	9	6	418
2.4798906070e+001	9	424	0	38	215	172	252	248	8	7	417
2.4999821736e+001	10	424	0	34	213	172	252	239	8	4	420
2.5199477281e+001	7	424	0	29	213	172	252	251	6	5	419
2.5399985982e+001	8	424	0	23	212	171	253	269	7	6	418
2.5598629868e+001	7	424	0	23	210	170	254	248	6	2	422
2.5797422389e+001	6	424	0	36	192	170	254	261	4	5	419
2.5998702741e+001	5	424	0	49	176	170	254	273	6	1	423
2.6199826421e+001	6	424	0	44	178	170	254	252	7	1	423
2.6399799185e+001	10	424	0	34	184	169	255	238	6	9	415
2.6599395377e+001	11	424	0	27	185	169	255	253	3	4	420
2.6799501158e+001	11	424	0	25	179	168	256	283	5	7	417
2.6999408241e+001	7	424	0	11	190	168	256	286	7	9	415
2.7199901586e+001	7	423	1	2	196	168	256	288	7	6	418
2.7399270581e+001	9	424	0	9	181	168	256	281	6	4	420
2.7599849554e+001	15	424	0	27	163	168	256	282	6	7	417
2.7797445684e+001	7	424	0	20	168	167	257	281	6	1	423
2.7999543313e+001	6	424	0	24	154	167	257	284	4	1	423
2.8199764567e+001	8	424	0	28	146	165	259	294	3	1	423
2.8399704437e+001	9	424	0	27	142	165	259	329	2	4	420
2.8599802706e+001	10	424	0	27	138	165	259	368	4	3	421
2.8799996490e+001	11	424	0	23	140	165	259	357	6	16	408
2.8999731752e+001	12	424	0	25	134	164	260	350	7	8	416
2.9199741476e+001	11	424	0	19	135	164	260	345	7	3	421
2.9399913022e+001	11	424	0	11	141	164	260	317	7	3	421
2.9599106214e+001	10	424	0	15	136	163	261	313	7	7	417
2.9799496122e+001	7	424	0	8	140	163	261	315	7	7	417
2.9999221992e+001	6	423	1	14	128	162	262	295	8	8	416
3.0199750406e+001	5	424	0	9	132	162	262	297	6	5	419
3.0399717046e+001	7	424	0	13	127	160	264	283	8	1	423
3.0599907119e+001	7	424	0	16	120	160	264	270	9	10	414
3.0799516645e+001	7	424	0	11	121	159	265	247	9	6	418
3.0999050667e+001	6	424	0	8	119	159	265	231	9	2	422
3.1199829538e+001	3	424	0	9	114	158	266	214	9	1	423
3.1395259948e+001	4	423	1	8	115	157	267	224	9	5	419
3.1599465073e+001	5	424	0	21	99	157	267	236	9	2	422
3.1799785891e+001	10	423	1	26	93	155	269	232	8	7	417
3.1997828153e+001	11	424	0	31	86	155	269	243	7	9	415
3.2199997262e+001	11	424	0	37	78	154	270	237	7	11	413
3.2399406765e+001	13	424	0	46	68	153	271	226	8	10	414
3.2598951948e+001	16	423	1	62	51	153	271	230	6	7	417
3.2799071967e+001	17	423	1	62	51	152	272	251	4	7	417
3.2998670310e+001	18	423	1	66	45	152	272	259	6	2	422
3.3198840891e+001	13	424	0	79	29	151	273	256	6	4	420
3.3399581581e+001	13	424	0	72	34	150	274	272	5	1	423
3.3599796195e+001	13	424	0	74	31	150	274	285	4	7	417
3.3799237833e+001	13	424	0	82	19	150	274	305	3	5	419
3.3998396183e+001	13	424	0	80	15	150	274	331	3	4	420
3.4199352268e+001	10	424	0	80	13	150	274	348	3	7	417
3.4399748415e+001	12	423	1	87	2	148	276	351	5	9	415
3.4599841393e+001	13	423	1	82	5	148	276	356	5	1	423
3.4799609446e+001	13	423	1	71	14	145	279	338	8	10	414
3.4999073315e+001	13	423	1	77	6	144	280	316	8	11	413
3.5198570095e+001	11	424	0	64	17	144	280	289	9	0	424
3.5398890422e+001	12	423	1	70	10	144	280	277	8	9	415
3.5599403117e+001	10	423	1	74	6	144	280	267	8	2	422
3.5799687992e+001	13	424	0	78	0	143	281	260	8	14	410
3.5999561926e+001	13	423	1	67	9	143	281	261	9	11	413
3.6199882992e+001	13	423	1	73	2	142	282	264	7	2	422
3.6399862205e+001	14	424	0	73	1	142	282	269	5	10	414
3.6599825055e+001	11	424	0	69	5	142	282	278	6	10	414
3.6799567583e+001	10	423	1	69	3	141	283	274	4	4	420
3.6999956288e+001	8	424	0	66	3	141	283	292	4	9	415
3.7199717921e+001	8	424	0	68	0	141	283	275	8	15	409
3.7398471011e+001	9	424	0	53	13	141	283	260	7	5	419
3.7599990571e+001	9	424	0	54	10	140	284	279	5	6	418
3.7799665098e+001	11	423	1	54	10	140	284	279	10	9	415
3.7997354646e+001	10	424	0	59	4	140	284	258	9	4	420
3.8198169974e+001	11	421	3	59	1	140	284	238	6	22	402
3.8399717842e+001	13	423	1	55	5	140	284	262	6	9	415
3.8598903516e+001	13	423	1	52	5	140	284	274	8	19	405
3.8799871698e+001	11	424	0	53	3	140	284	267	9	17	407
3.8999757248e+001	10	422	2	52	3	140	284	223	10	11	413
3.9198598314e+001	11	422	2	54	0	140	284	205	10	8	416
3.9397788196e+001	13	423	1	52	1	140	284	190	7	5	419
3.9598151899e+001	16	424	0	50	2	139	285	201	7	14	410
3.9799669930e+001	15	423	1	48	2	139	285	186	8	4	420
3.9999929050e+001	14	422	2	43	6	139	285	208	9	8	416
4.0199433529e+001	15	422	2	47	1	138	286	208	8	14	410
4.0398986568e+001	14	420	4	44	4	136	288	222	11	3	421
4.0599497606e+001	13	424	0	37	9	136	288	227	8	8	416
4.0799867347e+001	10	424	0	41	6	136	288	216	9	7	417
4.0999876998e+001	8	423	1	45	1	136	288	192	9	3	421
4.1198755598e+001	7	424	0	46	0	133	291	212	7	5	419
4.1399964367e+001	10	423	1	46	0	132	292	215	8	3	421
4.1599471526e+001	9	424	0	43	3	132	292	233	6	6	418
4.1798332788e+001	9	423	1	41	4	132	292	227	5	13	411
4.1999818746e+001	9	424	0	41	4	131	293	241	6	4	420
4.2199400372e+001	10	423	1	42	3	130	294	249	7	3	421
4.2399682143e+001	10	423	1	42	1	129	295	265	8	12	412
4.2599655559e+001	12	424	0	38	5	129	295	242	8	12	412
4.2798422616e+001	10	423	1	35	8	128	296	257	6	4	420
4.2999428832e+001	9	422	2	32	9	128	296	259	7	8	416
4.3199594103e+001	12	424	0	38	1	128	296	257	7	3	421
4.3399222381e+001	13	423	1	34	3	128	296	267	7	2	422
4.3599883779e+001	12	424	0	35	2	127	297	267	5	16	408
4.3798026125e+001	16	424	0	31	3	127	297	277	4	4	420
4.3998058523e+001	13	424	0	33	0	127	297	292	5	5	419
4.4199378869e+001	13	424	0	32	1	127	297	285	9	4	420
4.4397976165e+001	15	423	1	32	0	127	297	288	6	14	410
4.4599351934e+001	12	424	0	17	14	127	297	305	6	2	422
4.4795784576e+001	12	424	0	30	1	125	299	286	8	12	412
4.4999989565e+001	16	423	1	28	2	125	299	256	7	1	423
4.5199947791e+001	13	423	1	27	3	124	300	255	5	6	418
4.5399422385e+001	14	424	0	30	0	124	300	278	5	1	423
4.5597355435e+001	13	423	1	24	7	124	300	292	4	7	417
4.5796796887e+001	17	424	0	22	8	124	300	305	6	13	411
4.5999464310e+001	11	422	2	27	3	124	300	290	8	11	413
4.6199360303e+001	12	424	0	21	9	124	300	292	7	12	412
4.6399939889e+001	8	424	0	29	2	122	302	264	9	10	414
4.6599978905e+001	9	424	0	30	1	122	302	240	8	4	420
4.6799400567e+001	10	423	1	32	1	121	303	231	9	12	412
4.6999965897e+001	15	424	0	34	0	121	303	208	10	7	417
4.7199857615e+001	11	423	1	26	8	121	303	215	9	4	420
4.7399763870e+001	8	424	0	30	4	121	303	212	7	2	422
4.7598675242e+001	9	423	1	32	3	121	303	216	8	3	421
4.7797695154e+001	12	424	0	29	6	121	303	244	6	5	419
4.7997958014e+001	11	424	0	30	6	121	303	229	8	6	418
4.8199586145e+001	14	424	0	36	0	118	306	221	9	8	416
4.8399758344e+001	14	422	2	33	2	118	306	201	10	6	418
4.8598139480e+001	14	424	0	33	0	118	306	199	8	3	421
4.8799961135e+001	13	424	0	30	3	118	306	209	9	8	416
4.8999270667e+001	12	423	1	29	5	117	307	207	9	13	411
4.9198887049e+001	10	424	0	32	1	115	309	206	7	3	421
4.9399788790e+001	9	424	0	32	1	113	311	219	5	4	420
4.9599954032e+001	9	424	0	25	7	113	311	231	6	6	418
4.9799749377e+001	11	423	1	32	1	112	312	245	8	11	413
4.9999719134e+001	9	423	1	33	0	112	312	258	9	3	421
5.0199499238e+001	12	424	0	29	3	112	312	256	8	10	414
5.0399810725e+001	10	423	1	29	0	110	314	255	9	9	415
5.0599855224e+001	8	422	2	29	1	110	314	250	10	9	415
5.0799586422e+001	7	424	0	30	0	110	314	249	9	16	408
5.0999334034e+001	8	423	1	25	3	110	314	235	11	17	407
5.1199480130e+001	7	424	0	17	10	109	315	210	10	10	414
5.1399707573e+001	5	423	1	24	4	108	316	205	9	19	405
5.1599831854e+001	4	424	0	21	8	107	317	190	10	16	408
5.1798727104e+001	6	422	2	25	4	107	317	207	12	15	409
5.1999131708e+001	5	423	1	30	0	107	317	205	9	8	416
5.2198755947e+001	6	423	1	28	0	106	318	219	6	16	408
5.2398305049e+001	8	424	0	28	0	106	318	229	7	6	418
5.2599883723e+001	12	424	0	27	0	106	318	242	7	7	417
5.2799300553e+001	10	423	1	23	4	106	318	260	6	3	421
5.2998385819e+001	8	423	1	24	3	105	319	259	5	4	420
5.3199958870e+001	6	424	0	21	6	104	320	253	8	9	415
5.3399923952e+001	5	424	0	28	0	104	320	262	9	10	414
5.3599451585e+001	8	423	1	23	5	103	321	267	9	8	416
5.3799861994e+001	8	424	0	28	0	102	322	246	6	9	415
5.3999740159e+001	10	424	0	27	0	101	323	233	7	17	407
5.4198457787e+001	8	424	0	22	4	101	323	244	6	5	419
5.4399171664e+001	10	424	0	22	3	100	324	263	6	10	414
5.4599523031e+001	7	424	0	21	4	99	325	273	6	7	417
5.4799480433e+001	6	423	1	24	0	99	325	261	5	8	416
5.4999997114e+001	8	424	0	23	0	99	325	269	6	4	420
5.5199576276e+001	9	424	0	23	1	99	325	274	6	7	417
5.5399525577e+001	8	424	0	20	4	98	326	265	9	12	412
5.5599700069e+001	9	424	0	20	4	97	327	298	5	5	419
5.5799738550e+001	9	424	0	23	1	97	327	322	4	3	421
5.5999628680e+001	8	424	0	20	4	97	327	353	2	6	418
5.6197470555e+001	6	424	0	17	6	97	327	375	4	8	416
5.6399919717e+001	7	424	0	13	11	97	327	381	5	2	422
5.6599473167e+001	4	423	1	17	6	97	327	348	8	12	412
5.6799529231e+001	5	424	0	22	2	97	327	328	7	9	415
5.6999156976e+001	9	422	2	23	1	97	327	317	5	7	417
5.7198383453e+001	10	424	0	19	4	96	328	318	6	18	406
5.7399642096e+001	13	423	1	18	5	96	328	305	5	15	409
5.7599114818e+001	12	424	0	16	7	96	328	272	8	7	417
5.7798471972e+001	12	423	1	19	3	96	328	277	9	11	413
5.7999394311e+001	9	422	2	21	0	96	328	242	10	9	415
5.8198133567e+001	9	424	0	15	6	94	330	229	10	8	416
5.8397978391e+001	7	424	0	12	8	93	331	222	9	9	415
5.8599125301e+001	6	420	4	19	1	93	331	250	8	20	404
5.8799822276e+001	9	422	2	16	2	93	331	264	7	15	409
5.8999656805e+001	9	423	1	18	0	92	332	243	8	16	408
5.9199997892e+001	10	420	4	18	0	92	332	240	11	26	398
5.9399811910e+001	9	423	1	18	0	92	332	210	16	14	410
5.9599470262e+001	11	423	1	14	3	91	333	170	15	4	420
5.9799244980e+001	8	423	1	16	2	91	333	160	12	3	421
5.9999724879e+001	9	422	2	17	1	91	333	153	12	5	419
6.0199883604e+001	9	422	2	17	1	91	333	157	10	9	415
6.0398169899e+001	10	422	2	17	1	89	335	159	11	17	407
6.0596529662e+001	8	424	0	16	2	89	335	164	9	5	419
6.0799689173e+001	10	424	0	13	5	89	335	166	10	9	415
6.0999192544e+001	10	422	2	15	3	89	335	187	10	20	404
6.1199046932e+001	11	423	1	16	2	89	335	194	10	21	403
6.1399375373e+001	12	420	4	12	5	88	336	181	14	21	403
6.1599071895e+001	5	424	0	15	1	88	336	169	13	29	395
6.1799889143e+001	6	423	1	17	1	88	336	170	16	24	400
6.1999817652e+001	4	418	6	17	1	88	336	130	18	17	407
6.2199613197e+001	5	422	2	18	1	88	336	113	16	6	418
6.2399296920e+001	6	422	2	13	6	88	336	121	17	5	419
6.2598938875e+001	7	421	3	17	1	88	336	113	15	7	417
6.2799920050e+001	8	423	1	16	4	88	336	132	13	2	422
6.2999964396e+001	11	423	1	17	2	88	336	127	12	15	409
6.3198994182e+001	13	423	1	13	5	88	336	129	14	4	420
6.3397183777e+001	14	424	0	18	0	88	336	135	15	13	411
6.3599667075e+001	8	424	0	18	0	87	337	155	13	6	418
6.3799132132e+001	9	423	1	16	2	87	337	146	12	4	420
6.3999875827e+001	12	423	1	16	1	87	337	156	13	17	407
6.4199519927e+001	13	422	2	16	0	86	338	130	14	13	411
6.4399750455e+001	11	423	1	16	0	86	338	146	12	21	403
6.4598843241e+001	10	423	1	15	1	86	338	143	16	26	398
6.4799706996e+001	9	422	2	15	1	86	338	150	18	8	416
6.4999821259e+001	11	422	2	15	1	86	338	135	13	12	412
6.5199700632e+001	10	422	2	16	1	86	338	154	10	8	416
6.5399903299e+001	11	423	1	16	1	86	338	172	10	8	416
6.5599596780e+001	12	424	0	16	1	86	338	176	10	9	415
6.5799279254e+001	9	424	0	14	3	86	338	195	7	10	414
6.5998707349e+001	10	421	3	14	3	86	338	207	9	21	403
6.6199179577e+001	10	423	1	15	2	86	338	223	8	12	412
6.6399598021e+001	10	422	2	17	0	86	338	232	7	5	419
6.6599918308e+001	8	423	1	16	0	86	338	233	11	25	399
6.6797850556e+001	7	424	0	17	0	86	338	219	13	44	380
6.6999832056e+001	9	424	0	14	1	86	338	196	13	22	402
6.7199537792e+001	11	424	0	15	0	83	341	163	14	20	404
6.7399004840e+001	11	424	0	14	1	83	341	162	14	8	416
6.7599445336e+001	12	423	1	11	4	83	341	156	15	6	418
6.7798279157e+001	14	424	0	14	1	83	341	150	16	3	421
6.7999557646e+001	11	421	3	13	1	83	341	132	16	6	418
6.8199773464e+001	9	421	3	10	2	83	341	112	16	2	422
6.8399398667e+001	13	421	3	12	0	83	341	115	13	7	417
6.8598102160e+001	15	422	2	11	2	83	341	142	10	12	412
6.8794037571e+001	15	424	0	10	3	83	341	152	9	25	399
6.8998396569e+001	11	422	2	13	1	82	342	167	13	15	409
6.9199164478e+001	10	423	1	14	0	82	342	181	12	27	397
6.9399590908e+001	10	422	2	13	1	82	342	165	13	14	410
6.9598435779e+001	13	422	2	10	4	82	342	177	11	11	413
6.9799534038e+001	10	424	0	10	5	81	343	188	10	16	408
6.9999609599e+001	9	424	0	15	0	81	343	203	10	6	418
7.0198415315e+001	9	421	3	16	0	81	343	212	9	11	413
7.0399962790e+001	9	422	2	14	3	81	343	217	11	14	410
7.0599138780e+001	9	421	3	16	1	79	345	219	11	18	406
7.0799715601e+001	9	422	2	17	0	79	345	204	14	9	415
7.0999518661e+001	8	424	0	18	0	78	346	174	14	4	420
7.1199548387e+001	9	421	3	17	1	78	346	172	12	11	413
7.1399793756e+001	8	423	1	18	0	78	346	186	11	1	423
7.1599386606e+001	11	422	2	15	2	78	346	200	9	7	417
7.1799347104e+001	10	423	1	16	1	78	346	201	8	7	417
7.1999306903e+001	9	424	0	15	2	78	346	221	10	5	419
7.2199557204e+001	6	423	1	16	1	78	346	191	9	6	418
7.2399916139e+001	7	421	3	15	2	78	346	195	9	4	420
7.2598638633e+001	11	424	0	17	0	78	346	191	9	7	417
7.2799847548e+001	11	423	1	16	1	77	347	205	8	9	415
7.2998930196e+001	13	424	0	16	1	77	347	208	6	2	422
7.3198754682e+001	13	424	0	16	2	77	347	235	4	13	411
7.3399878459e+001	13	422	2	15	3	77	347	243	11	13	411
7.3599079775e+001	10	423	1	18	0	77	347	210	14	17	407
7.3799476336e+001	8	424	0	17	0	77	347	174	13	12	412
7.3999912974e+001	6	424	0	17	0	76	348	160	13	19	405
7.4199241877e+001	5	422	2	18	0	76	348	136	15	10	414
7.4398370607e+001	6	423	1	18	0	76	348	114	15	20	404
7.4598974797e+001	8	424	0	20	0	76	348	118	14	6	418
7.4795714551e+001	3	423	1	19	1	76	348	116	10	9	415
7.4999128286e+001	6	422	2	20	0	76	348	144	10	8	416
7.5198939928e+001	5	424	0	18	2	76	348	179	7	2	422
7.5399802716e+001	8	424	0	18	4	76	348	197	8	7	417
7.5597706649e+001	9	423	1	22	0	76	348	194	9	11	413
7.5798793670e+001	8	422	2	18	2	76	348	192	8	8	416
7.5999802986e+001	9	423	1	20	0	74	350	221	7	10	414
7.6199881610e+001	10	424	0	17	4	73	351	217	8	9	415
7.6399758523e+001	11	424	0	17	3	73	351	223	7	17	407
7.6599920288e+001	9	424	0	19	1	73	351	213	12	10	414
7.6799624152e+001	8	422	2	20	2	73	351	196	15	15	409
7.6999649438e+001	8	424	0	21	1	73	351	178	13	18	406
7.7198799063e+001	9	420	4	23	0	73	351	154	14	13	411
7.7399998338e+001	9	424	0	23	0	73	351	166	12	8	416
7.7598994838e+001	7	424	0	23	0	73	351	194	5	9	415
7.7798873895e+001	6	424	0	23	0	73	351	221	5	14	410
7.7998137205e+001	8	421	3	23	0	73	351	218	8	3	421
7.8199144364e+001	7	423	1	21	1	73	351	244	10	19	405
7.8399190171e+001	7	422	2	21	1	73	351	233	10	5	419
7.8598627464e+001	9	424	0	22	0	73	351	227	12	9	415
7.8799888877e+001	5	424	0	21	1	73	351	218	9	6	418
7.8999617764e+001	6	421	3	22	0	73	351	224	7	4	420
7.9199846313e+001	8	423	1	21	2	73	351	227	9	12	412
7.9399003215e+001	12	423	1	22	0	73	351	212	8	22	402
7.9598505615e+001	14	423	1	21	2	73	351	233	9	23	401
7.9799430600e+001	14	424	0	23	0	73	351	239	8	12	412
7.9998962510e+001	15	424	0	23	0	73	351	233	9	16	408
8.0199988990e+001	12	423	1	23	0	73	351	247	8	12	412
8.0399298652e+001	12	422	2	21	2	73	351	215	9	9	415
8.0599977867e+001	15	423	1	21	0	71	353	219	8	9	415
8.0799987251e+001	12	420	4	21	0	70	354	209	11	12	412
8.0999912795e+001	10	423	1	14	6	70	354	185	12	9	415
8.1199979970e+001	11	424	0	20	0	70	354	186	9	26	398
8.1399772113e+001	15	423	1	19	0	70	354	200	8	24	400
8.1599229505e+001	13	422	2	16	1	70	354	191	9	13	411
8.1799947672e+001	16	423	1	19	1	70	354	189	10	22	402
8.1999963878e+001	12	423	1	18	2	69	355	176	12	27	397
8.2199185670e+001	15	422	2	19	0	69	355	164	15	21	403
8.2399837060e+001	13	423	1	19	1	69	355	136	18	23	401
8.2598115248e+001	13	424	0	19	1	69	355	120	22	24	400
8.2799039420e+001	18	424	0	18	1	69	355	111	23	21	403
8.2996603098e+001	14	419	5	20	0	69	355	109	24	36	388
8.3199994599e+001	9	419	5	19	0	69	355	93	20	29	395
8.3399375762e+001	6	417	7	18	0	69	355	103	19	16	408
8.3599895067e+001	4	422	2	17	1	69	355	93	17	10	414
8.3799376315e+001	5	424	0	17	1	68	356	106	15	19	405
8.3999386471e+001	12	422	2	19	0	68	356	110	16	1	423
8.4198682278e+001	11	424	0	17	0	67	357	115	16	10	414
8.4399774782e+001	9	423	1	18	0	66	358	118	14	12	412
8.4599274293e+001	11	423	1	18	0	66	358	136	14	11	413
8.4799765943e+001	14	423	1	17	0	66	358	153	11	16	408
8.4999718509e+001	11	424	0	16	0	66	358	172	9	20	404
8.5199723639e+001	12	423	1	15	1	66	358	174	11	16	408
8.5399760041e+001	11	423	1	14	1	66	358	174	15	30	394
8.5599865483e+001	14	423	1	15	0	66	358	153	20	25	399
8.5799097280e+001	14	423	1	15	0	64	360	126	20	26	398
8.5999702831e+001	13	423	1	14	1	64	360	114	23	40	384
8.6199310410e+001	12	422	2	14	1	64	360	99	30	40	384
8.6399061699e+001	12	422	2	15	1	64	360	81	34	21	403
8.6599793270e+001	12	422	2	16	0	64	360	74	31	19	405
8.6799856437e+001	13	420	4	14	1	64	360	63	27	18	406
8.6999919762e+001	13	418	6	14	1	64	360	58	26	29	395
8.7197632502e+001	9	423	1	13	1	64	360	57	25	29	395
8.7399326118e+001	10	423	1	14	1	64	360	83	22	23	401
8.7599901269e+001	6	422	2	13	1	63	361	96	22	14	410
8.7799481653e+001	7	424	0	13	0	63	361	102	20	8	416
8.7999123983e+001	8	421	3	12	1	62	362	97	19	0	424
8.8199928522e+001	10	424	0	13	0	62	362	103	16	6	418
8.8399887840e+001	9	423	1	14	0	62	362	107	11	9	415
8.8599920590e+001	12	424	0	11	3	61	363	145	11	12	412
8.8799727958e+001	12	421	3	14	1	61	363	137	12	9	415
8.8999677864e+001	14	424	0	17	0	61	363	134	10	11	413
8.9199840470e+001	12	424	0	16	1	61	363	152	9	5	419
8.9399677149e+001	13	424	0	17	0	61	363	176	7	11	413
8.9599027082e+001	13	424	0	15	2	60	364	195	6	22	402
8.9799839069e+001	12	424	0	17	0	59	365	203	8	13	411
8.9998033348e+001	12	424	0	17	0	59	365	210	11	14	410
9.0199402857e+001	9	424	0	16	1	59	365	212	9	16	408
9.0399722598e+001	11	424	0	15	2	59	365	216	8	20	404
9.0599662750e+001	14	422	2	14	3	59	365	201	10	31	393
9.0799858648e+001	13	421	3	16	2	59	365	187	16	20	404
9.0999898425e+001	9	423	1	17	1	58	366	157	16	7	417
9.1197671637e+001	11	424	0	17	0	57	367	141	17	17	407
9.1398663261e+001	11	422	2	17	0	57	367	140	14	8	416
9.1599592326e+001	10	424	0	17	0	57	367	150	14	23	401
9.1799728162e+001	10	423	1	18	0	57	367	138	17	26	398
9.1999429149e+001	9	419	5	18	0	56	368	130	23	27	397
9.2198335267e+001	11	422	2	19	0	55	369	102	22	16	408
9.2398468359e+001	12	421	3	19	0	55	369	97	19	14	410
9.2599490000e+001	13	424	0	17	1	55	369	100	19	12	412
9.2799343461e+001	17	423	1	18	0	55	369	103	21	24	400
9.2999865620e+001	13	421	3	18	1	55	369	82	26	31	393
9.3199692432e+001	13	419	5	18	1	55	369	76	26	29	395
9.3398864292e+001	10	424	0	20	0	55	369	71	23	6	418
9.3598952853e+001	8	420	4	19	1	55	369	80	23	15	409
9.3799194718e+001	12	423	1	22	0	55	369	88	19	22	402
9.3999539965e+001	12	422	2	21	1	55	369	108	19	17	407
9.4198488543e+001	9	422	2	22	0	55	369	116	18	25	399
9.4399752035e+001	10	421	3	20	2	54	370	115	19	15	409
9.4599132593e+001	11	424	0	23	0	54	370	108	21	6	418
9.4798039088e+001	13	424	0	22	0	54	370	130	15	9	415
9.4999794645e+001	10	423	1	20	1	54	370	132	11	11	413
9.5199100653e+001	10	423	1	19	2	54	370	143	10	9	415
9.5399944243e+001	8	422	2	21	0	53	371	152	12	10	414
9.5599264655e+001	8	423	1	20	0	53	371	166	12	3	421
9.5799504671e+001	14	422	2	21	0	53	371	162	12	5	419
9.5997732566e+001	13	423	1	21	0	51	373	179	11	13	411
9.6196730793e+001	7	422	2	19	2	51	373	193	8	15	409
9.6398424494e+001	7	424	0	20	1	51	373	185	12	4	420
9.6598634056e+001	8	424	0	17	3	51	373	176	12	10	414
9.6798854176e+001	8	424	0	19	0	51	373	165	12	16	408
9.6998984955e+001	10	424	0	18	0	51	373	168	13	25	399
9.7199455343e+001	9	424	0	17	1	51	373	170	16	22	402
9.7398753429e+001	7	424	0	17	2	51	373	154	19	20	404
9.7599768648e+001	7	424	0	19	0	51	373	150	15	9	415
9.7797956025e+001	5	423	1	18	2	51	373	135	17	29	395
9.7999802950e+001	6	424	0	21	0	51	373	135	16	10	414
9.8199960500e+001	6	424	0	22	0	51	373	139	15	28	396
9.8399818456e+001	4	423	1	22	0	51	373	130	19	34	390
9.8599444285e+001	6	424	0	22	0	51	373	93	29	32	392
9.8799781025e+001	7	420	4	22	0	51	373	70	27	29	395
9.8999803901e+001	7	422	2	21	0	51	373	68	28	26	398
9.9199845231e+001	10	421	3	21	0	51	373	72	33	11	413
9.9399852454e+001	15	418	6	21	0	51	373	69	28	5	419
9.9597421923e+001	16	419	5	21	0	50	374	65	27	16	408
9.9799235388e+001	13	421	3	20	1	50	374	83	23	11	413
9.9999251468e+001	13	423	1	20	1	50	374	83	21	26	398
1.0019918816e+002	12	421	3	21	0	50	374	101	21	17	407
1.0039972632e+002	12	423	1	21	0	50	374	112	16	10	414
1.0059942336e+002	11	423	1	21	0	49	375	122	16	18	406
1.0079987947e+002	8	424	0	21	0	49	375	104	17	18	406
1.0099914568e+002	6	424	0	21	0	48	376	124	15	12	412
1.0119945219e+002	8	423	1	17	4	48	376	149	12	4	420
1.0139908563e+002	9	423	1	21	0	48	376	156	11	6	418
1.0159848559e+002	10	422	2	23	0	48	376	155	12	23	401
1.0179990405e+002	10	423	1	23	0	47	377	161	18	23	401
1.0199995945e+002	11	421	3	23	0	47	377	153	16	28	396
1.0219963623e+002	9	422	2	25	0	47	377	131	17	26	398
1.0239962175e+002	8	423	1	24	0	47	377	126	17	35	389
1.0259949717e+002	10	423	1	24	0	47	377	127	20	39	385
1.0279944459e+002	7	419	5	22	0	45	379	118	25	27	397
1.0299994607e+002	8	421	3	23	0	44	380	101	24	21	403
1.0319814271e+002	9	422	2	23	0	44	380	100	22	12	412
1.0339850106e+002	10	422	2	23	0	44	380	100	20	9	415
1.0359810797e+002	7	419	5	24	1	44	380	115	17	6	418
1.0379914926e+002	6	423	1	25	0	44	380	117	16	6	418
1.0399994649e+002	8	424	0	26	0	44	380	113	13	20	404
1.0419860422e+002	10	420	4	26	0	44	380	137	12	10	414
1.0439969190e+002	7	423	1	26	0	44	380	147	14	13	411
1.0459981562e+002	6	424	0	24	1	44	380	149	16	25	399
1.0479916865e+002	4	419	5	25	0	44	380	134	21	40	384
1.0499842810e+002	3	421	3	25	0	44	380	127	22	29	395
1.0519982393e+002	4	424	0	23	2	43	381	109	21	48	376
1.0539911722e+002	7	424	0	25	0	43	381	100	21	45	379
1.0559873413e+002	3	422	2	23	2	43	381	97	21	33	391
1.0579985278e+002	4	419	5	25	0	43	381	86	27	23	401
1.0599996549e+002	6	420	4	24	2	43	381	81	28	19	405
1.0619973685e+002	7	424	0	26	0	43	381	77	24	13	411
1.0639942389e+002	10	423	1	26	1	42	382	92	21	21	403
1.0659945428e+002	8	423	1	27	0	42	382	94	24	14	410
1.0679881282e+002	12	420	4	27	0	42	382	77	25	25	399
1.0699992670e+002	14	422	2	27	0	42	382	81	23	29	395
1.0719945223e+002	13	423	1	24	1	42	382	73	21	22	402
1.0739984470e+002	12	420	4	24	0	42	382	99	23	33	391
1.0759945732e+002	9	423	1	26	0	42	382	83	30	45	379
1.0779813515e+002	9	421	3	24	2	42	382	82	33	24	400
1.0799983049e+002	8	418	6	26	0	41	383	75	29	25	399
1.0819989980e+002	8	420	4	25	0	41	383	69	33	14	410
1.0839902675e+002	7	423	1	23	2	40	384	60	35	26	398
1.0859908033e+002	8	422	2	25	0	40	384	62	31	38	386
1.0879976579e+002	7	423	1	24	1	40	384	62	31	44	380
1.0899971093e+002	8	421	3	24	1	40	384	60	34	40	384
1.0919996188e+002	8	413	11	25	0	40	384	59	38	26	398
1.0939905542e+002	11	421	3	25	0	40	384	65	40	41	383
1.0959940054e+002	10	420	4	25	0	40	384	56	48	44	380
1.0979999749e+002	12	415	9	26	0	40	384	50	46	38	386
1.0999876212e+002	14	415	9	24	2	40	384	51	46	22	402
1.1019993174e+002	13	415	9	26	1	40	384	42	44	27	397
1.1039711844e+002	8	419	5	27	0	39	385	45	43	22	402
1.1059976552e+002	7	423	1	27	0	39	385	55	38	15	409
1.1079983233e+002	7	420	4	26	0	39	385	44	33	25	399
1.1099943712e+002	11	421	3	25	0	39	385	49	32	20	404
1.1119901724e+002	12	423	1	25	0	39	385	68	31	33	391
1.1139997052e+002	13	419	5	25	0	39	385	64	35	44	380
1.1159965857e+002	14	419	5	24	0	38	386	62	36	43	381
1.1179983856e+002	10	419	5	23	0	37	387	55	39	61	363
1.1199817705e+002	9	421	3	22	0	37	387	44	46	73	351
1.1219973787e+002	5	419	5	23	0	37	387	48	52	66	358
1.1239931708e+002	6	417	7	21	0	37	387	43	53	73	351
1.1259951138e+002	11	415	9	21	0	37	387	42	60	71	353
1.1279889673e+002	10	415	9	20	1	37	387	37	62	77	347
1.1299937503e+002	13	417	7	21	0	37	387	29	69	82	342
1.1319874684e+002	18	417	7	20	0	37	387	38	71	70	354
1.1339999665e+002	17	419	5	19	0	37	387	31	65	50	374
1.1359979779e+002	21	411	13	18	1	36	388	36	62	40	384
1.1379901856e+002	16	408	16	19	0	35	389	43	63	51	373
1.1399944492e+002	12	416	8	20	0	35	389	31	62	57	367
1.1419974491e+002	9	416	8	20	0	35	389	31	67	47	377
1.1439676181e+002	9	409	15	20	0	35	389	31	65	53	371
1.1459999824e+002	10	406	18	19	1	35	389	53	54	62	362
1.1479948378e+002	10	418	6	19	1	34	390	35	59	49	375
1.1499936502e+002	9	414	10	20	0	34	390	44	68	52	372
1.1519981142e+002	9	418	6	21	0	34	390	36	61	61	363
1.1539653648e+002	9	413	11	20	1	34	390	38	67	63	361
1.1559912811e+002	9	416	8	20	0	34	390	26	69	71	353
1.1579958253e+002	7	418	6	20	0	34	390	18	77	71	353
1.1599875837e+002	7	412	12	20	1	34	390	25	74	74	350
1.1619924708e+002	5	402	22	20	1	34	390	30	75	64	360
1.1639994559e+002	3	406	18	20	0	34	390	33	82	71	353
1.1659972114e+002	3	407	17	19	1	34	390	35	78	62	362
1.1679985679e+002	3	415	9	20	0	33	391	27	77	76	348
1.1699972427e+002	6	404	20	20	0	33	391	31	78	81	343
1.1719978487e+002	6	411	13	19	1	33	391	26	76	73	351
1.1739916646e+002	5	412	12	20	0	33	391	15	79	86	338
1.1759917943e+002	7	411	13	20	0	33	391	20	88	93	331
1.1779937826e+002	10	411	13	20	1	33	391	21	91	87	337
1.1799967945e+002	9	415	9	21	0	33	391	27	87	75	349
1.1819892018e+002	8	408	16	19	1	33	391	24	80	71	353
1.1839984062e+002	11	419	5	19	0	33	391	30	74	75	349
1.1859975505e+002	11	415	9	19	0	33	391	41	67	83	341
1.1879999153e+002	9	416	8	18	0	33	391	34	75	79	345
1.1899988101e+002	11	410	14	18	0	33	391	23	78	85	339
1.1919975185e+002	10	412	12	16	3	32	392	27	72	70	354
1.1939837847e+002	11	407	17	18	1	32	392	30	84	79	345
1.1959983481e+002	13	401	23	19	0	32	392	31	92	82	342
1.1979882350e+002	14	403	21	17	1	32	392	20	88	77	347
1.1999968703e+002	15	400	24	19	0	32	392	30	86	62	362
1.2019930527e+002	19	400	24	18	0	32	392	22	77	68	356
1.2039909885e+002	16	409	15	18	0	32	392	29	82	52	372
1.2059986533e+002	15	408	16	18	0	32	392	35	69	29	395
1.2079856780e+002	12	417	7	18	1	32	392	42	68	48	376
1.2099992474e+002	16	417	7	19	0	33	391	38	66	60	364
1.2119960585e+002	13	417	7	19	0	33	391	24	73	74	350
1.2139987399e+002	15	409	15	18	0	33	391	35	74	74	350
1.2159799418e+002	12	410	14	18	0	33	391	43	75	81	343
1.2179964330e+002	10	412	12	18	0	33	391	39	66	78	346
1.2199980917e+002	9	414	10	18	0	33	391	32	64	80	344
1.2219952559e+002	13	414	10	17	0	33	391	32	66	82	342
1.2239978950e+002	11	417	7	17	0	32	392	29	73	63	361
1.2259986722e+002	10	408	16	16	1	32	392	29	72	80	344
1.2279990207e+002	11	413	11	17	0	32	392	24	77	67	357
1.2299982983e+002	9	411	13	17	0	32	392	31	66	58	366
1.2319996753e+002	10	419	5	17	0	32	392	40	69	58	366
1.2339992984e+002	10	412	12	16	1	32	392	26	66	58	366
1.2359895229e+002	13	419	5	18	0	32	392	38	58	73	351
1.2379940138e+002	12	411	13	18	0	32	392	31	64	73	351
1.2399955970e+002	12	414	10	19	0	32	392	31	68	81	343
1.2419971756e+002	12	411	13	18	0	32	392	23	70	62	362
1.2439993620e+002	12	413	11	17	1	32	392	37	67	68	356
1.2459974929e+002	11	414	10	17	0	32	392	36	75	64	360
1.2479991698e+002	12	411	13	17	0	32	392	31	76	66	358
1.2499926303e+002	13	406	18	17	1	32	392	30	77	77	347
1.2519897083e+002	16	408	16	18	0	32	392	28	72	91	333
1.2539906790e+002	17	419	5	18	0	32	392	25	75	108	316
1.2559981784e+002	15	419	5	17	0	32	392	37	71	97	327
1.2579980794e+002	13	413	11	17	0	32	392	19	85	85	339
1.2599854733e+002	9	415	9	17	0	32	392	23	86	89	335
1.2619931192e+002	10	415	9	18	0	32	392	33	79	77	347
1.2639974586e+002	11	411	13	18	0	32	392	39	78	92	332
1.2659990394e+002	12	405	19	18	0	32	392	25	85	96	328
1.2679892472e+002	13	408	16	18	0	32	392	21	96	111	313
1.2699991556e+002	8	397	27	17	0	32	392	25	94	118	306
1.2719989943e+002	9	407	17	17	0	32	392	17	104	111	313
1.2739982366e+002	9	404	20	16	2	32	392	15	109	118	306
1.2759841774e+002	10	409	15	17	0	32	392	25	105	105	319
1.2779972241e+002	10	406	18	17	0	32	392	26	106	95	329
1.2799881755e+002	12	382	42	18	0	32	392	15	107	98	326
1.2819941389e+002	15	396	28	18	0	32	392	20	113	90	334
1.2839990982e+002	16	394	30	20	0	32	392	20	113	84	340
1.2859900769e+002	16	390	34	19	0	32	392	18	110	76	348
1.2879972371e+002	15	383	41	19	0	32	392	17	105	68	356
1.2899991761e+002	13	397	27	19	0	32	392	23	93	63	361
1.2919984429e+002	11	409	15	18	1	32	392	24	83	55	369
1.2939887925e+002	9	404	20	20	0	32	392	26	91	42	382
1.2959951430e+002	10	410	14	19	1	31	393	28	80	62	362
1.2979885360e+002	10	414	10	18	1	31	393	28	73	59	365
1.2999978227e+002	9	420	4	20	0	31	393	43	65	43	381
1.3019924102e+002	10	418	6	19	0	31	393	26	64	47	377
1.3039970408e+002	9	416	8	19	0	31	393	31	61	25	399
1.3059867510e+002	10	413	11	20	0	31	393	41	49	32	392
1.3079916438e+002	15	423	1	20	0	31	393	54	43	46	378
1.3099945237e+002	13	419	5	20	0	31	393	50	42	55	369
1.3119988381e+002	14	420	4	20	0	31	393	54	42	59	365
1.3139997609e+002	10	418	6	20	0	30	394	50	40	55	369
1.3159993548e+002	9	420	4	19	0	29	395	56	40	61	363
1.3179991281e+002	7	415	9	18	0	29	395	50	44	57	367
1.3199928771e+002	9	420	4	19	0	29	395	48	46	77	347
1.3219990252e+002	8	419	5	20	0	29	395	45	56	78	346
1.3239951658e+002	11	416	8	19	1	29	395	43	63	82	342
1.3259989878e+002	9	412	12	20	0	28	396	32	64	85	339
1.3279968848e+002	8	418	6	19	1	28	396	31	75	79	345
1.3299862431e+002	10	416	8	19	1	28	396	25	73	73	351
1.3319999022e+002	9	414	10	20	0	28	396	36	65	67	357
1.3339964715e+002	7	416	8	19	0	28	396	31	55	88	336
1.3359856861e+002	9	418	6	17	0	28	396	31	62	95	329
1.3379969275e+002	5	422	2	17	0	28	396	27	71	89	335
1.3399631218e+002	6	418	6	16	0	28	396	20	69	91	333
1.3419998974e+002	5	408	16	15	1	28	396	37	72	103	321
1.3439880874e+002	4	420	4	14	2	28	396	27	79	126	298
1.3459916052e+002	8	406	18	15	0	28	396	34	82	127	297
1.3479915195e+002	6	392	32	15	0	27	397	23	93	140	284
1.3499964102e+002	6	398	26	15	0	27	397	13	100	121	303
1.3519967153e+002	7	398	26	15	0	27	397	17	101	137	287
1.3539974330e+002	5	400	24	14	0	27	397	19	105	131	293
1.3559985424e+002	7	401	23	15	0	27	397	17	107	148	276
1.3579873038e+002	8	395	29	14	0	27	397	17	109	160	264
1.3599863913e+002	13	380	44	15	0	27	397	16	124	153	271
1.3619988916e+002	12	378	46	15	0	27	397	14	124	145	279
1.3639739325e+002	11	368	56	16	0	27	397	23	122	131	293
1.3659990931e+002	14	359	65	16	0	26	398	23	129	134	290
1.3679901927e+002	11	362	62	16	0	26	398	25	135	126	298
1.3699982601e+002	12	373	51	16	1	25	399	15	136	132	292
1.3719858495e+002	12	367	57	17	0	25	399	16	127	142	282
1.3739941659e+002	14	349	75	16	0	25	399	19	130	153	271
1.3759968761e+002	14	341	83	16	0	25	399	13	142	155	269
1.3779906181e+002	14	350	74	16	0	25	399	22	132	167	257
1.3799960943e+002	12	347	77	17	0	25	399	15	138	170	254
1.3819985689e+002	13	327	97	18	1	25	399	14	156	175	249
1.3839996193e+002	14	313	111	19	0	25	399	14	166	185	239
1.3859999898e+002	18	273	151	18	1	26	398	10	165	173	251
1.3879996734e+002	19	234	190	19	0	26	398	16	174	187	237
1.3899924492e+002	19	197	227	20	0	26	398	7	167	199	225
1.3919965001e+002	23	156	268	20	0	27	397	10	172	207	217
1.3939912640e+002	22	95	329	20	0	27	397	17	181	219	205
1.3959996924e+002	25	48	376	20	0	27	397	12	193	211	213
1.3979989899e+002	26	6	418	20	0	27	397	21	191	217	207
1.3999975878e+002	26	5	419	22	0	27	397	7	196	221	203
1.4019980730e+002	31	14	410	23	0	28	396	4	204	220	204
1.4039989878e+002	32	13	411	23	0	28	396	14	201	230	194
1.4059976986e+002	34	16	408	25	0	28	396	17	216	237	187
1.4079938083e+002	35	5	419	26	0	28	396	5	227	232	192
1.4099941170e+002	38	9	415	22	1	28	396	4	246	223	201
1.4119978721e+002	41	4	420	20	0	29	395	7	252	242	182
1.4139986457e+002	42	3	421	19	0	28	396	6	251	237	187
1.4159964628e+002	43	8	416	19	1	28	396	14	252	248	176
1.4179968106e+002	46	7	417	21	0	28	396	8	248	227	197
1.4199978582e+002	48	2	422	20	0	31	393	12	228	211	213
1.4219936115e+002	50	1	423	20	0	31	393	8	227	192	232
1.4239997501e+002	51	6	418	19	1	34	390	8	231	179	245
1.4259901277e+002	51	1	423	20	0	35	389	6	218	154	270
1.4279979482e+002	53	0	424	20	0	36	388	7	204	147	277
1.4299944695e+002	55	3	421	20	0	38	386	6	202	140	284
1.4319988784e+002	59	2	422	19	1	37	387	8	194	147	277
1.4339998851e+002	62	3	421	20	0	37	387	6	198	146	278
1.4359996245e+002	69	0	424	21	0	38	386	10	197	145	279
1.4379955599e+002	71	4	420	23	0	38	386	7	186	118	306
1.4399992926e+002	72	5	419	25	0	39	385	10	189	93	331
1.4419885565e+002	76	5	419	23	2	39	385	5	169	73	351
1.4439881672e+002	76	1	423	26	0	39	385	7	137	63	361
1.4459982200e+002	79	3	421	23	0	40	384	13	113	70	354
1.4479976479e+002	82	1	423	24	0	41	383	10	100	39	385
1.4499977305e+002	84	4	420	26	0	40	384	11	88	19	405
1.4519994358e+002	84	2	422	27	0	42	382	22	75	2	422
1.4539997663e+002	87	2	422	28	0	43	381	8	71	11	413
1.4559989821e+002	89	7	417	30	0	43	381	13	57	17	407
1.4579886019e+002	88	1	423	30	1	42	382	17	48	18	406
1.4599992885e+002	92	2	422	31	1	45	379	13	46	13	411
1.4619968879e+002	95	1	423	32	0	46	378	14	40	3	421
1.4639935886e+002	98	4	420	36	1	47	377	23	34	7	417
1.4659997729e+002	100	1	423	39	0	49	375	9	30	16	408
1.4679994744e+002	104	2	422	39	0	52	372	8	25	7	417
1.4699903165e+002	105	2	422	38	0	53	371	8	21	3	421
1.4719986654e+002	108	4	420	41	1	55	369	18	19	14	410
1.4739922729e+002	108	0	424	42	1	57	367	16	20	12	412
1.4759976432e+002	108	2	422	44	1	57	367	20	16	11	413
1.4779989645e+002	111	0	424	45	0	58	366	20	15	3	421
1.4799981782e+002	114	2	422	48	1	60	364	13	13	4	420
1.4819998294e+002	116	4	420	54	0	61	363	23	11	7	417
1.4839999992e+002	116	4	420	57	0	62	362	18	11	6	418
1.4859948104e+002	115	1	423	55	2	62	362	19	9	10	414
1.4879992818e+002	115	2	422	58	0	62	362	15	8	9	415
1.4899998961e+002	114	2	422	63	1	63	361	11	10	5	419
1.4919981906e+002	119	2	422	65	2	64	360	14	8	8	416
1.4939862609e+002	124	4	420	64	4	66	358	9	10	7	417
1.4959980258e+002	124	2	422	66	1	69	355	13	11	2	422
1.4979932032e+002	124	3	421	72	0	69	355	10	8	14	410
1.4999969861e+002	128	0	424	76	0	69	355	13	7	7	417
1.5019950612e+002	128	2	422	79	0	69	355	15	7	6	418
1.5039989842e+002	130	1	423	80	1	71	353	11	6	6	418
1.5059956651e+002	131	2	422	87	0	72	352	2	6	10	414
1.5079946304e+002	135	0	424	89	0	76	348	10	4	3	421
1.5099953942e+002	139	2	422	93	3	81	343	9	4	6	418
1.5119971500e+002	141	2	422	99	1	83	341	12	4	2	422
1.5139980144e+002	145	2	422	102	0	83	341	14	3	3	421
1.5159979187e+002	145	1	423	105	1	84	340	10	3	10	414
1.5179975827e+002	148	2	422	109	1	88	336	7	4	2	422
1.5199891243e+002	148	1	423	114	0	91	333	7	5	2	422
1.5219992136e+002	150	0	424	119	0	92	332	12	4	1	423
1.5239937196e+002	148	2	422	125	0	95	329	17	4	11	413
1.5259970501e+002	149	1	423	120	5	97	327	6	3	11	413
1.5279943826e+002	150	4	420	125	6	96	328	18	3	6	418
1.5299926070e+002	150	1	423	131	3	98	326	12	3	1	423
1.5319909731e+002	151	4	420	141	0	99	325	11	4	5	419
1.5339744739e+002	153	1	423	142	0	101	323	4	4	3	421
1.5359976031e+002	155	1	423	143	0	105	319	13	5	3	421
1.5379958970e+002	156	1	423	145	1	107	317	8	4	4	420
1.5399995491e+002	159	0	424	150	6	107	317	13	4	1	423
1.5419923270e+002	159	2	422	157	5	108	316	8	6	9	415
1.5439894895e+002	159	0	424	170	1	109	315	5	6	4	420
1.5459913493e+002	161	4	420	169	5	112	312	4	6	5	419
1.5479956257e+002	161	0	424	173	2	116	308	7	5	10	414
1.5499981179e+002	162	3	421	176	2	119	305	12	9	4	420
1.5519990311e+002	164	2	422	181	6	122	302	12	9	3	421
1.5539959232e+002	165	1	423	188	5	124	300	7	8	6	418
1.5559829230e+002	163	2	422	199	0	124	300	13	8	0	424
1.5579983753e+002	164	1	423	197	3	128	296	8	6	2	422
1.5599991287e+002	164	1	423	200	1	129	295	6	5	8	416
1.5619984792e+002	164	0	424	194	8	133	291	16	4	6	418
1.5639953366e+002	165	1	423	192	16	135	289	19	5	1	423
1.5659833141e+002	165	1	423	211	10	136	288	11	6	2	422
1.5679999571e+002	164	0	424	229	0	138	286	12	7	7	417
1.5699986350e+002	168	1	423	237	2	137	287	12	7	3	421
1.5719980549e+002	170	0	424	248	1	136	288	15	6	7	417
1.5739975708e+002	168	0	424	249	7	138	286	11	4	2	422
1.5759998404e+002	169	2	422	250	6	142	282	8	7	1	423
1.5779979737e+002	167	1	423	259	2	146	278	17	6	4	420
1.5799984418e+002	169	1	423	256	7	147	277	9	5	5	419
1.5819998099e+002	172	1	423	249	16	149	275	7	6	1	423
1.5839952540e+002	173	2	422	245	21	152	272	8	6	2	422
1.5859976943e+002	171	4	420	256	10	152	272	9	5	10	414
1.5879873074e+002	171	0	424	259	11	152	272	11	4	3	421
1.5899972953e+002	173	2	422	258	12	154	270	11	5	2	422
1.5919859067e+002	173	2	422	264	10	157	267	18	4	6	418
1.5939959068e+002	175	1	423	269	8	159	265	9	4	8	416
1.5959927518e+002	174	1	423	276	1	160	264	11	5	3	421
1.5979957961e+002	177	3	421	273	9	160	264	8	6	8	416
1.5999823219e+002	178	0	424	283	8	160	264	5	6	5	419
1.6019964484e+002	175	1	423	295	2	162	262	12	5	8	416
1.6039962754e+002	176	1	423	292	8	163	261	11	5	5	419
1.6059828256e+002	180	2	422	296	7	165	259	5	5	0	424
1.6079943237e+002	183	0	424	289	20	170	254	10	5	2	422
1.6099986278e+002	183	6	418	290	19	173	251	7	4	2	422
1.6119999871e+002	180	1	423	300	16	175	249	5	4	1	423
1.6139971972e+002	176	1	423	300	21	175	249	8	3	5	419
1.6159914178e+002	178	0	424	298	23	175	249	9	4	5	419
1.6179989200e+002	177	5	419	273	43	177	247	8	2	4	420
1.6199937847e+002	175	2	422	280	40	179	245	10	3	10	414
1.6219989013e+002	167	2	422	289	37	182	242	10	3	6	418
1.6239982812e+002	159	5	419	273	47	186	238	14	2	0	424
1.6259996198e+002	152	5	419	269	46	189	235	12	2	3	421
1.6279998278e+002	152	7	417	250	67	191	233	10	3	9	415
1.6299978174e+002	149	6	418	247	71	193	231	7	5	0	424
1.6319991597e+002	143	5	419	249	66	193	231	14	5	2	422
1.6339988347e+002	143	5	419	236	78	192	232	6	6	12	412
1.6359958209e+002	137	11	413	217	103	193	231	11	5	4	420
1.6379999434e+002	133	3	421	214	104	193	231	13	5	2	422
1.6399976212e+002	127	9	415	198	120	193	231	12	5	2	422
1.6419943970e+002	115	12	412	185	130	192	232	9	5	8	416
1.6439994826e+002	115	22	402	196	124	190	234	8	5	2	422
1.6459997112e+002	105	36	388	183	136	192	232	15	5	1	423
1.6479991241e+002	103	56	368	173	144	193	231	15	4	6	418
1.6499992489e+002	92	52	372	173	140	192	232	12	8	20	404
1.6519998670e+002	77	131	293	165	143	192	232	22	8	18	406
1.6539936275e+002	68	306	118	164	139	192	232	33	10	8	416
1.6559797042e+002	48	424	0	158	139	192	232	68	9	6	418
1.6579919514e+002	38	424	0	143	148	192	232	87	10	4	420
1.6599869902e+002	31	424	0	140	144	191	233	119	8	0	424
1.6619993429e+002	27	424	0	137	144	190	234	164	8	6	418
1.6639948550e+002	22	424	0	130	145	190	234	189	7	6	418
1.6659993567e+002	19	424	0	138	132	189	235	195	6	1	423
1.6679948530e+002	14	424	0	134	129	189	235	225	6	5	419
1.6699982434e+002	14	424	0	135	126	187	237	235	7	6	418
1.6719978991e+002	11	424	0	121	135	187	237	248	7	2	422
1.6739981919e+002	8	424	0	123	129	186	238	241	7	1	423
1.6759934623e+002	6	424	0	113	135	186	238	240	7	3	421
1.6779883825e+002	4	424	0	104	138	184	240	254	7	2	422
1.6799879464e+002	7	424	0	106	133	184	240	235	8	9	415
1.6819901520e+002	6	424	0	90	140	184	240	254	8	4	420
1.6839958823e+002	8	424	0	70	151	184	240	265	8	2	422
1.6859927635e+002	6	423	1	61	156	183	241	248	8	3	421
1.6879903983e+002	7	424	0	53	162	183	241	259	7	10	414
1.6899964018e+002	7	424	0	59	150	183	241	263	7	3	421
1.6919919350e+002	7	424	0	62	143	182	242	250	8	4	420
1.6939955830e+002	4	424	0	44	157	182	242	238	7	7	417
1.6959840636e+002	7	424	0	43	154	182	242	241	8	7	417
1.6979992863e+002	6	424	0	29	165	182	242	224	8	15	409
1.6999974209e+002	6	424	0	20	171	181	243	214	11	5	419
1.7019966848e+002	6	424	0	29	159	181	243	204	9	21	403
1.7039935070e+002	9	424	0	37	150	181	243	200	11	6	418
1.7059906848e+002	7	424	0	36	147	180	244	175	13	9	415
1.7079972238e+002	7	424	0	25	157	180	244	163	13	2	422
1.7099735096e+002	9	424	0	29	149	179	245	171	11	7	417
1.7119970454e+002	7	424	0	24	145	179	245	185	10	6	418
1.7139981025e+002	9	424	0	10	158	178	246	191	9	9	415
1.7159876389e+002	11	424	0	3	165	178	246	191	12	4	420
1.7179993795e+002	10	424	0	10	157	177	247	179	11	2	422
1.7199942829e+002	11	424	0	22	142	176	248	185	8	4	420
1.7219995509e+002	10	423	1	23	136	175	249	195	7	6	418
1.7239979647e+002	9	424	0	21	132	174	250	208	7	6	418
1.7259978001e+002	10	424	0	33	119	174	250	233	7	9	415
1.7279930024e+002	11	424	0	46	104	174	250	264	5	5	419
1.7299993392e+002	12	423	1	38	109	172	252	272	9	17	407
1.7319995428e+002	9	424	0	38	109	172	252	255	11	3	421
1.7339974902e+002	9	424	0	49	95	171	253	246	8	1	423
1.7359874721e+002	8	424	0	52	90	170	254	243	9	6	418
1.7379987076e+002	7	424	0	62	80	169	255	249	8	9	415
1.7399726674e+002	5	424	0	47	89	169	255	251	8	10	414
1.7419949861e+002	7	424	0	61	75	169	255	253	8	6	418
1.7439991620e+002	7	423	1	50	82	169	255	270	5	5	419
1.7459980501e+002	6	424	0	54	77	167	257	290	5	11	413
1.7479992358e+002	6	424	0	55	73	165	259	305	4	7	417
1.7499995450e+002	6	424	0	65	60	165	259	309	4	8	416
1.7519879715e+002	7	424	0	66	57	164	260	299	5	8	416
1.7539956009e+002	7	424	0	64	59	164	260	303	5	3	421
1.7559901860e+002	9	424	0	66	56	164	260	309	7	3	421
1.7579930345e+002	6	423	1	65	56	164	260	303	5	4	420
1.7599965923e+002	5	424	0	68	50	163	261	329	5	3	421
1.7619980695e+002	8	424	0	54	58	162	262	339	5	7	417
1.7639956951e+002	6	424	0	50	62	161	263	319	8	4	420
1.7659999639e+002	6	424	0	42	70	160	264	311	8	3	421
1.7679970168e+002	7	424	0	41	71	160	264	273	7	12	412
1.7699793204e+002	11	424	0	40	70	160	264	262	9	3	421
1.7719941943e+002	11	424	0	40	69	160	264	265	9	4	420
1.7739989967e+002	9	424	0	43	64	159	265	252	8	5	419
1.7759951446e+002	8	424	0	42	63	159	265	256	6	7	417
1.7779961262e+002	8	424	0	27	73	159	265	263	5	8	416
1.7799895757e+002	9	424	0	36	62	158	266	273	6	0	424
1.7819955335e+002	10	424	0	37	60	157	267	287	5	8	416
1.7839932425e+002	7	423	1	37	56	157	267	298	4	1	423
1.7859996145e+002	9	424	0	60	33	157	267	322	3	12	412
1.7879903801e+002	13	424	0	68	25	157	267	336	2	2	422
1.7899930156e+002	14	424	0	81	10	156	268	369	2	2	422
1.7919795416e+002	12	424	0	72	17	154	270	410	1	8	416
1.7939990124e+002	6	424	0	79	7	154	270	446	1	4	420
1.7959733802e+002	8	424	0	76	7	154	270	469	2	3	421
1.7979896176e+002	9	424	0	75	5	154	270	501	1	7	417
1.7999875543e+002	7	424	0	78	0	154	270	507	3	10	414
1.8019852576e+002	9	424	0	72	2	154	270	448	9	12	412
1.8039949509e+002	11	423	1	59	14	153	271	368	9	3	421
1.8059928098e+002	12	424	0	58	15	151	273	313	9	8	416
1.8079863668e+002	12	423	1	61	11	150	274	313	7	8	416
1.8099855790e+002	11	422	2	66	7	150	274	279	10	3	421
1.8119945748e+002	12	424	0	63	8	149	275	271	9	5	419
1.8139925838e+002	9	423	1	53	17	149	275	256	6	2	422
1.8159907475e+002	7	424	0	52	18	149	275	275	5	7	417
1.8179996120e+002	8	424	0	47	23	149	275	289	4	7	417
1.8199997349e+002	7	424	0	44	27	149	275	301	7	9	415
1.8219637878e+002	9	424	0	36	32	148	276	282	7	11	413
1.8239721736e+002	9	424	0	35	31	147	277	289	5	8	416
1.8259946680e+002	13	424	0	41	25	146	278	298	4	1	423
1.8279995129e+002	10	424	0	52	14	145	279	316	5	9	415
1.8299976996e+002	11	424	0	46	20	145	279	317	6	12	412
1.8319865642e+002	12	422	2	49	14	143	281	314	5	5	419
1.8339936287e+002	12	424	0	53	8	142	282	335	4	12	412
1.8359980074e+002	12	424	0	47	10	141	283	345	4	7	417
1.8379998430e+002	13	423	1	49	7	141	283	324	7	4	420
1.8399960313e+002	9	424	0	46	10	140	284	314	5	9	415
1.8419874080e+002	9	423	1	48	6	140	284	324	6	4	420
1.8439953684e+002	11	424	0	49	4	140	284	325	5	7	417
1.8459828887e+002	11	424	0	51	2	140	284	301	6	2	422
1.8479868449e+002	15	424	0	31	22	139	285	290	6	3	421
1.8499978227e+002	15	422	2	52	0	139	285	268	7	11	413
1.8519828734e+002	19	424	0	47	6	139	285	271	7	3	421
1.8539937069e+002	21	424	0	53	0	138	286	276	7	11	413
1.8559889307e+002	21	422	2	52	0	137	287	277	7	12	412
1.8579953599e+002	19	423	1	41	11	137	287	269	7	3	421
1.8599911297e+002	11	424	0	51	1	137	287	269	5	8	416
1.8619963465e+002	8	422	2	48	3	135	289	266	9	6	418
1.8639998802e+002	7	423	1	49	1	135	289	238	11	9	415
1.8659967409e+002	9	424	0	50	0	135	289	216	11	10	414
1.8679941592e+002	7	424	0	39	11	135	289	197	14	8	416
1.8699993450e+002	9	424	0	44	6	134	290	185	12	9	415
1.8719969503e+002	11	423	1	46	4	134	290	198	7	8	416
1.8739917063e+002	11	424	0	43	7	134	290	202	7	9	415
1.8759727836e+002	13	423	1	37	13	134	290	200	7	1	423
1.8779855831e+002	13	424	0	34	15	134	290	214	4	12	412
1.8799991920e+002	14	424	0	40	9	133	291	259	5	9	415
1.8819957319e+002	12	423	1	41	8	131	293	272	5	5	419
1.8839915674e+002	9	424	0	48	1	130	294	283	6	1	423
1.8859982300e+002	11	424	0	46	3	130	294	300	5	6	418
1.8879623813e+002	11	424	0	46	1	130	294	312	4	2	422
1.8899984174e+002	12	424	0	46	0	130	294	312	6	7	417
1.8919954644e+002	15	424	0	38	7	130	294	316	6	5	419
1.8939699252e+002	14	424	0	45	0	129	295	306	5	6	418
1.8959965381e+002	15	424	0	38	5	128	296	312	5	13	411
1.8979954369e+002	12	424	0	42	1	128	296	299	7	6	418
1.8999945508e+002	10	424	0	40	1	128	296	273	9	17	407
1.9019894165e+002	11	424	0	36	4	128	296	273	9	14	410
1.9039942397e+002	11	424	0	39	0	128	296	241	11	10	414
1.9059988960e+002	8	423	1	36	2	128	296	231	9	13	411
1.9079995720e+002	11	422	2	24	14	126	298	222	8	4	420
1.9099956990e+002	12	422	2	25	13	126	298	240	7	9	415
1.9119725357e+002	13	423	1	36	1	126	298	240	6	0	424
1.9139863785e+002	14	423	1	36	2	126	298	253	7	8	416
1.9159983950e+002	10	424	0	26	11	125	299	261	9	8	416
1.9179976883e+002	15	424	0	34	2	124	300	252	6	12	412
1.9199997624e+002	18	421	3	35	0	124	300	262	8	12	412
1.9219993520e+002	15	423	1	31	4	122	302	251	11	10	414
1.9239993691e+002	12	424	0	30	3	120	304	221	12	3	421
1.9259956703e+002	13	422	2	29	3	119	305	208	12	6	418
1.9279953909e+002	10	423	1	28	3	119	305	187	14	9	415
1.9299929090e+002	9	424	0	30	2	119	305	168	13	3	421
1.9319963958e+002	6	423	1	29	2	118	306	170	11	10	414
1.9339982673e+002	7	424	0	28	2	118	306	179	9	3	421
1.9359745529e+002	6	424	0	24	4	118	306	190	6	3	421
1.9379860823e+002	10	424	0	22	5	117	307	230	8	7	417
1.9399978256e+002	11	423	1	25	2	117	307	227	7	8	416
1.9419918839e+002	15	423	1	21	6	117	307	236	10	11	413
1.9439951385e+002	14	424	0	24	3	117	307	232	8	4	420
1.9459951499e+002	11	423	1	27	0	117	307	243	7	6	418
1.9479965975e+002	12	424	0	27	1	116	308	230	11	17	407
1.9499975191e+002	10	421	3	26	1	116	308	208	15	11	413
1.9519942709e+002	11	423	1	21	5	115	309	184	15	17	407
1.9539980303e+002	13	424	0	17	9	114	310	189	12	7	417
1.9559882287e+002	16	422	2	25	2	113	311	182	11	1	423
1.9579917660e+002	12	424	0	25	2	113	311	182	9	10	414
1.9599941842e+002	9	424	0	27	0	113	311	171	14	16	408
1.9619973051e+002	12	421	3	24	1	112	312	153	12	4	420
1.9639850203e+002	14	422	2	24	0	112	312	164	10	19	405
1.9659790026e+002	13	421	3	20	4	112	312	175	10	3	421
1.9679992555e+002	9	422	2	22	3	110	314	176	9	7	417
1.9699941748e+002	12	423	1	23	2	110	314	191	9	8	416
1.9719910754e+002	12	424	0	25	0	110	314	176	13	7	417
1.9739985238e+002	12	423	1	22	2	110	314	166	12	4	420
1.9759960917e+002	17	423	1	20	5	110	314	164	11	6	418
1.9779944064e+002	15	422	2	25	0	110	314	163	11	6	418
1.9799632207e+002	17	424	0	22	2	109	315	168	10	3	421
1.9819937020e+002	14	423	1	23	2	109	315	183	10	14	410
1.9839965293e+002	13	424	0	18	6	109	315	203	10	4	420
1.9859993386e+002	11	424	0	20	4	109	315	187	9	23	401
1.9879965495e+002	9	423	1	23	1	108	316	180	10	13	411
1.9899972531e+002	9	423	1	19	4	108	316	191	11	4	420
1.9919927137e+002	7	424	0	17	6	108	316	185	8	5	419
1.9939945013e+002	8	423	1	22	1	108	316	209	6	1	423
1.9959927761e+002	13	423	1	20	2	108	316	241	5	3	421
1.9979828306e+002	13	424	0	20	1	108	316	258	2	14	410
1.9999981513e+002	15	424	0	21	1	107	317	285	3	13	411
2.0019982744e+002	15	424	0	20	2	107	317	309	5	10	414
2.0039990960e+002	14	424	0	21	0	107	317	305	4	4	420
2.0059779745e+002	14	424	0	20	2	105	319	324	3	17	407
2.0079989739e+002	12	424	0	16	6	105	319	343	2	14	410
2.0099998045e+002	15	424	0	19	3	104	320	373	4	8	416
2.0119944438e+002	15	424	0	20	2	104	320	349	7	5	419
2.0139848782e+002	11	424	0	21	1	104	320	350	6	10	414
2.0159918331e+002	12	424	0	22	1	104	320	351	6	6	418
2.0179983408e+002	12	423	1	21	1	104	320	360	5	9	415
2.0199935045e+002	12	424	0	18	4	104	320	352	3	10	414
2.0219991768e+002	10	424	0	19	3	104	320	365	5	13	411
2.0239966670e+002	9	424	0	20	0	104	320	383	6	15	409
2.0259953050e+002	11	424	0	19	1	104	320	365	4	3	421
2.0279798032e+002	13	424	0	19	0	103	321	365	5	9	415
2.0299365799e+002	15	424	0	20	0	101	323	362	6	16	408
2.0319981443e+002	18	424	0	18	2	100	324	323	9	17	407
2.0339741558e+002	18	424	0	21	0	99	325	294	8	15	409
2.0359924058e+002	11	423	1	20	2	98	326	280	8	4	420
2.0379995584e+002	10	423	1	20	3	98	326	291	5	8	416
2.0399948055e+002	9	424	0	24	0	98	326	290	4	4	420
2.0419950093e+002	14	423	1	22	1	98	326	294	4	15	409
2.0439938612e+002	15	421	3	22	1	98	326	277	7	6	418
2.0459970629e+002	15	424	0	21	2	97	327	280	6	4	420
2.0479785343e+002	16	424	0	19	4	97	327	298	4	3	421
2.0499981908e+002	13	424	0	24	0	95	329	332	6	14	410
2.0519873645e+002	12	424	0	24	0	95	329	325	6	4	420
2.0539868368e+002	12	423	1	21	3	95	329	325	7	9	415
2.0559989596e+002	14	424	0	24	0	95	329	307	7	9	415
2.0579984538e+002	11	423	1	21	3	95	329	301	7	14	410
2.0599981960e+002	11	423	1	23	1	95	329	293	7	14	410
2.0619968401e+002	15	424	0	23	0	95	329	286	9	18	406
2.0639773281e+002	14	424	0	23	0	95	329	271	9	14	410
2.0659961388e+002	13	423	1	22	1	95	329	266	10	10	414
2.0679995835e+002	12	422	2	20	3	94	330	245	10	2	422
2.0699941162e+002	7	423	1	14	9	94	330	223	9	9	415
2.0719943556e+002	9	424	0	22	0	93	331	213	9	18	406
2.0739984502e+002	12	423	1	21	1	93	331	198	9	3	421
2.0759962102e+002	12	424	0	20	2	92	332	202	8	5	419
2.0779986846e+002	13	424	0	20	2	92	332	207	9	5	419
2.0799909791e+002	10	422	2	21	2	92	332	228	7	5	419
2.0819982163e+002	9	423	1	22	1	92	332	226	9	3	421
2.0839978385e+002	7	422	2	22	1	92	332	234	9	10	414
2.0859988451e+002	9	424	0	23	0	92	332	226	11	15	409
2.0879968155e+002	10	424	0	22	2	92	332	230	10	28	396
2.0899893450e+002	9	422	2	25	1	92	332	211	13	21	403
2.0919957943e+002	8	421	3	28	1	92	332	177	19	33	391
2.0939953413e+002	8	418	6	27	2	92	332	164	19	10	414
2.0959965579e+002	8	424	0	21	6	92	332	142	14	10	414
2.0979977683e+002	8	422	2	27	0	91	333	137	16	10	414
2.0999999171e+002	7	423	1	26	1	91	333	138	15	13	411
2.1019883756e+002	9	423	1	27	0	89	335	131	18	11	413
2.1039849719e+002	9	424	0	26	1	89	335	130	13	6	418
2.1059990562e+002	7	423	1	26	0	89	335	129	14	13	411
2.1079985314e+002	7	423	1	24	1	89	335	137	15	30	394
2.1099975042e+002	7	420	4	21	4	89	335	160	14	6	418
2.1119969044e+002	7	422	2	23	2	89	335	151	16	8	416
2.1139970035e+002	8	422	2	24	1	89	335	137	16	12	412
2.1159971111e+002	9	424	0	22	2	89	335	134	15	7	417
2.1179913494e+002	6	423	1	25	0	89	335	122	15	11	413
2.1199900856e+002	6	423	1	24	1	89	335	115	15	10	414
2.1219832477e+002	8	424	0	23	1	89	335	145	14	4	420
2.1239959537e+002	11	423	1	25	0	88	336	152	14	15	409
2.1259945727e+002	10	422	2	24	0	87	337	140	15	13	411
2.1279976334e+002	9	424	0	24	0	87	337	133	11	2	422
2.1299957106e+002	7	421	3	22	2	86	338	140	11	6	418
2.1319984057e+002	8	424	0	21	1	86	338	153	11	7	417
2.1339574396e+002	7	423	1	22	0	86	338	163	8	2	422
2.1359929797e+002	8	424	0	21	1	85	339	190	6	8	416
2.1379970855e+002	8	424	0	16	6	85	339	229	5	7	417
2.1399909282e+002	9	424	0	21	1	84	340	246	5	18	406
2.1419955601e+002	10	424	0	22	0	83	341	249	6	16	408
2.1439948405e+002	11	422	2	21	1	82	342	254	7	32	392
2.1459932350e+002	11	424	0	21	1	81	343	218	13	27	397
2.1479898508e+002	10	420	4	22	1	81	343	183	17	12	412
2.1499942655e+002	11	422	2	18	3	79	345	146	17	15	409
2.1519989657e+002	11	422	2	20	0	78	346	145	15	18	406
2.1539943420e+002	9	423	1	17	3	78	346	138	18	16	408
2.1559993033e+002	11	423	1	21	0	78	346	130	15	5	419
2.1579982280e+002	8	423	1	21	0	78	346	114	13	6	418
2.1599995822e+002	8	423	1	18	3	78	346	128	10	2	422
2.1619746780e+002	10	424	0	20	0	78	346	138	11	12	412
2.1639894039e+002	10	422	2	18	2	78	346	171	10	15	409
2.1659896653e+002	11	423	1	19	1	76	348	167	15	11	413
2.1679953397e+002	11	422	2	16	4	75	349	174	12	15	409
2.1699855709e+002	11	424	0	19	0	73	351	138	16	35	389
2.1719951725e+002	12	420	4	8	10	73	351	121	23	32	392
2.1739942204e+002	11	422	2	11	6	72	352	100	24	8	416
2.1759913773e+002	12	424	0	17	0	72	352	100	22	13	411
2.1779851126e+002	12	424	0	17	1	72	352	112	16	5	419
2.1799984853e+002	7	420	4	20	0	72	352	128	16	13	411
2.1819959757e+002	9	424	0	20	0	72	352	115	13	8	416
2.1839808288e+002	9	422	2	20	0	72	352	133	11	8	416
2.1859828971e+002	10	423	1	19	1	72	352	152	8	4	420
2.1879993017e+002	12	424	0	17	1	72	352	181	8	8	416
2.1899804250e+002	15	424	0	18	1	72	352	195	10	11	413
2.1919927230e+002	13	423	1	16	2	71	353	199	7	6	418
2.1939935707e+002	9	422	2	18	0	71	353	192	14	20	404
2.1959796264e+002	8	421	3	17	0	71	353	176	15	19	405
2.1979980159e+002	9	422	2	16	2	71	353	185	11	12	412
2.1999944961e+002	11	421	3	15	3	71	353	176	13	17	407
2.2019998808e+002	8	424	0	18	0	71	353	189	13	8	416
2.2039938250e+002	9	423	1	16	2	70	354	167	13	7	417
2.2059977955e+002	10	423	1	19	1	69	355	157	14	8	416
2.2079999242e+002	12	421	3	20	0	69	355	173	10	5	419
2.2099954871e+002	9	424	0	19	0	69	355	182	8	11	413
2.2119872993e+002	9	424	0	19	0	68	356	176	9	13	411
2.2139938824e+002	8	423	1	18	1	68	356	203	6	17	407
2.2159692259e+002	9	423	1	15	4	68	356	215	6	9	415
2.2179945561e+002	7	424	0	18	0	68	356	239	8	12	412
2.2199992079e+002	10	422	2	16	2	68	356	232	9	9	415
2.2219951000e+002	11	423	1	15	3	68	356	214	10	8	416
2.2239956470e+002	13	423	1	18	0	68	356	199	12	6	418
2.2259940590e+002	7	424	0	14	4	68	356	164	13	11	413
2.2279978865e+002	6	424	0	19	0	68	356	156	12	11	413
2.2299973414e+002	9	423	1	21	0	68	356	134	15	14	410
2.2319968160e+002	12	424	0	20	1	68	356	146	13	5	419
2.2339914329e+002	10	424	0	19	1	68	356	144	15	15	409
2.2359973311e+002	14	424	0	20	0	67	357	137	15	7	417
2.2379985307e+002	11	423	1	19	2	67	357	151	11	6	418
2.2399951726e+002	12	423	1	22	0	67	357	171	10	2	422
2.2419994356e+002	15	423	1	22	0	67	357	175	10	12	412
2.2439909871e+002	11	422	2	22	0	67	357	166	11	13	411
2.2459984586e+002	12	423	1	21	1	67	357	163	12	19	405
2.2479990907e+002	12	423	1	22	0	66	358	149	14	12	412
2.2499967989e+002	13	423	1	22	1	66	358	157	10	8	416
2.2519986876e+002	12	423	1	24	0	66	358	169	9	12	412
2.2539998035e+002	11	424	0	25	0	66	358	174	8	4	420
2.2559971281e+002	13	423	1	22	2	66	358	186	7	4	420
2.2579791615e+002	11	424	0	23	1	66	358	198	5	16	408
2.2599903716e+002	11	424	0	24	0	66	358	226	8	10	414
2.2619878490e+002	11	424	0	25	0	65	359	254	4	13	411
2.2639868252e+002	10	424	0	25	0	65	359	252	7	21	403
2.2659942928e+002	12	424	0	26	0	65	359	242	10	14	410
2.2679840089e+002	11	421	3	25	1	65	359	253	7	7	417
2.2699985806e+002	11	423	1	25	1	62	362	252	7	11	413
2.2719977112e+002	11	424	0	27	1	62	362	257	8	12	412
2.2739944945e+002	14	424	0	26	3	61	363	252	11	10	414
2.2759997769e+002	15	423	1	29	0	61	363	231	14	10	414
2.2779966589e+002	11	423	1	29	0	61	363	230	9	3	421
2.2799954996e+002	12	424	0	26	2	61	363	225	10	3	421
2.2819940149e+002	12	421	3	28	0	61	363	219	10	10	414
2.2839873949e+002	10	424	0	30	0	61	363	214	9	12	412
2.2859985801e+002	10	424	0	30	0	61	363	217	9	17	407
2.2879975360e+002	12	424	0	31	0	60	364	221	10	9	415
2.2899932950e+002	12	424	0	30	0	60	364	210	10	32	392
2.2919946071e+002	12	423	1	30	0	60	364	210	11	10	414
2.2939966628e+002	10	423	1	28	1	60	364	195	9	5	419
2.2959881889e+002	11	424	0	27	0	59	365	187	10	5	419
2.2979850594e+002	13	424	0	28	0	59	365	191	9	9	415
2.2999926285e+002	12	424	0	27	1	59	365	195	11	15	409
2.3019992048e+002	12	423	1	27	0	59	365	188	11	19	405
2.3039903510e+002	14	421	3	26	0	59	365	198	11	19	405
2.3059987987e+002	10	423	1	25	1	59	365	206	11	5	419
2.3079860417e+002	11	424	0	25	0	58	366	203	10	17	407
2.3099917950e+002	12	423	1	25	0	57	367	202	9	8	416
2.3119978698e+002	9	424	0	21	3	57	367	217	6	8	416
2.3139956463e+002	10	424	0	23	0	57	367	223	7	3	421
2.3159988848e+002	8	423	1	24	0	57	367	223	7	8	416
2.3179808065e+002	7	423	1	21	3	57	367	219	7	12	412
2.3199951237e+002	6	424	0	24	0	57	367	206	7	6	418
2.3219813694e+002	8	423	1	22	0	57	367	196	9	18	406
2.3239966337e+002	12	424	0	22	0	57	367	208	8	20	404
2.3259923449e+002	12	422	2	21	0	56	368	192	12	14	410
2.3279975901e+002	14	423	1	23	0	56	368	187	14	12	412
2.3299920419e+002	15	422	2	21	2	56	368	179	14	15	409
2.3319950777e+002	12	422	2	23	0	56	368	162	18	9	415
2.3339975060e+002	12	422	2	23	0	56	368	137	19	5	419
2.3359892004e+002	11	424	0	21	2	56	368	129	20	10	414
2.3379993524e+002	12	422	2	22	0	56	368	148	14	14	410
2.3399804721e+002	14	422	2	22	0	56	368	138	15	2	422
2.3419877434e+002	14	424	0	22	0	55	369	131	15	25	399
2.3439935189e+002	10	423	1	22	0	53	371	122	19	24	400
2.3459997028e+002	10	422	2	22	0	53	371	102	19	25	399
2.3479877698e+002	9	422	2	22	0	53	371	100	20	17	407
2.3499836463e+002	10	422	2	21	1	52	372	107	15	13	411
2.3519970054e+002	12	423	1	21	1	52	372	105	15	19	405
2.3539998337e+002	15	423	1	21	1	52	372	98	17	27	397
2.3559978942e+002	14	422	2	21	1	52	372	94	19	29	395
2.3579604922e+002	14	423	1	24	0	51	373	94	24	32	392
2.3599992473e+002	18	422	2	24	0	51	373	90	22	21	403
2.3619988087e+002	18	424	0	25	0	51	373	99	19	34	390
2.3639967358e+002	14	422	2	25	0	51	373	98	24	43	381
2.3659992100e+002	15	422	2	23	2	51	373	81	26	35	389
2.3679980512e+002	15	424	0	25	1	51	373	76	29	20	404
2.3699998042e+002	16	421	3	26	0	51	373	68	29	14	410
2.3719959809e+002	13	422	2	27	0	50	374	73	32	25	399
2.3739867270e+002	13	420	4	25	2	50	374	72	36	27	397
2.3759982244e+002	9	422	2	26	0	50	374	66	30	23	401
2.3779980839e+002	14	424	0	26	0	49	375	80	27	9	415
2.3799988975e+002	13	422	2	25	1	48	376	84	23	5	419
2.3819985281e+002	15	424	0	26	0	48	376	89	17	15	409
2.3839763223e+002	12	424	0	25	0	48	376	95	19	8	416
2.3859996531e+002	16	419	5	24	0	48	376	87	20	15	409
2.3879913631e+002	14	423	1	24	0	48	376	90	18	9	415
2.3899907714e+002	11	424	0	24	0	48	376	110	12	11	413
2.3919938978e+002	15	423	1	23	0	48	376	123	12	15	409
2.3939596222e+002	14	424	0	24	0	48	376	152	12	11	413
2.3959930531e+002	15	424	0	23	0	48	376	164	11	9	415
2.3979817366e+002	13	422	2	23	0	47	377	192	9	14	410
2.3999864524e+002	15	419	5	22	1	47	377	187	8	10	414
2.4019924961e+002	16	423	1	22	0	47	377	199	8	18	406
2.4039851940e+002	17	423	1	21	0	47	377	194	8	20	404
2.4059925609e+002	13	423	1	21	0	47	377	197	9	15	409
2.4079975196e+002	13	424	0	21	0	47	377	201	12	30	394
2.4099974023e+002	14	423	1	20	1	47	377	195	9	29	395
2.4119973811e+002	13	423	1	20	0	47	377	219	8	24	400
2.4139983209e+002	11	422	2	20	0	47	377	202	9	5	419
2.4159955750e+002	12	423	1	19	0	47	377	198	11	14	410
2.4179989410e+002	7	422	2	18	0	46	378	194	10	18	406
2.4199566686e+002	5	424	0	19	0	46	378	192	11	7	417
2.4219928716e+002	4	423	1	15	3	45	379	182	12	10	414
2.4239963280e+002	6	423	1	17	1	45	379	162	15	3	421
2.4259947732e+002	6	424	0	18	0	45	379	146	16	25	399
2.4279951104e+002	9	421	3	17	0	45	379	140	17	19	405
2.4299997200e+002	12	421	3	17	0	45	379	120	20	21	403
2.4319986355e+002	11	421	3	17	0	44	380	115	17	13	411
2.4339758700e+002	10	422	2	16	0	44	380	129	15	25	399
2.4359961129e+002	12	424	0	12	4	44	380	129	15	11	413
2.4379977047e+002	13	423	1	16	0	44	380	143	16	35	389
2.4399976567e+002	11	419	5	16	1	44	380	139	19	28	396
2.4419902924e+002	13	419	5	17	0	44	380	127	18	19	405
2.4439974105e+002	11	421	3	17	0	44	380	95	20	39	385
2.4459961788e+002	11	424	0	17	0	44	380	88	23	23	401
2.4479932613e+002	10	423	1	18	0	44	380	97	23	25	399
2.4499992866e+002	12	423	1	18	0	44	380	92	22	21	403
2.4519926447e+002	11	422	2	17	1	44	380	95	23	11	413
2.4539867630e+002	11	423	1	16	1	44	380	107	24	29	395
2.4559918586e+002	12	419	5	14	3	44	380	86	28	32	392
2.4579925409e+002	10	424	0	16	1	44	380	80	31	46	378
2.4599966144e+002	9	420	4	17	0	43	381	89	36	41	383
2.4619957694e+002	11	422	2	17	0	43	381	72	41	41	383
2.4639655173e+002	11	421	3	17	0	43	381	37	44	28	396
2.4659876606e+002	10	423	1	18	0	43	381	39	37	17	407
2.4679753481e+002	10	418	6	18	0	43	381	53	35	28	396
2.4699900774e+002	8	419	5	18	0	43	381	59	30	28	396
2.4719984761e+002	9	423	1	18	0	42	382	54	31	34	390
2.4739949651e+002	9	423	1	15	3	42	382	79	35	36	388
2.4759980700e+002	7	422	2	16	1	42	382	78	31	54	370
2.4779944093e+002	7	422	2	16	0	42	382	64	33	64	360
2.4799903092e+002	10	420	4	16	0	41	383	59	45	44	380
2.4819979886e+002	11	419	5	16	0	41	383	47	48	44	380
2.4839934239e+002	10	419	5	15	1	41	383	43	49	36	388
2.4859970376e+002	10	417	7	16	1	41	383	51	43	27	397
2.4879956751e+002	8	422	2	14	1	41	383	51	37	14	410
2.4899975316e+002	11	420	4	15	0	40	384	72	29	2	422
2.4919910914e+002	6	421	3	13	1	40	384	83	27	18	406
2.4939775757e+002	6	421	3	12	2	39	385	74	26	27	397
2.4959982317e+002	5	422	2	13	1	39	385	87	22	14	410
2.4979958223e+002	7	421	3	14	0	38	386	103	18	32	392
2.4999975983e+002	8	424	0	14	0	38	386	117	18	25	399
2.5019990384e+002	8	421	3	14	0	38	386	116	18	16	408
2.5039987122e+002	9	422	2	13	0	38	386	117	19	37	387
2.5059981133e+002	11	422	2	13	0	38	386	105	24	39	385
2.5079894488e+002	8	423	1	13	0	38	386	84	25	36	388
2.5099961589e+002	5	418	6	12	1	37	387	74	25	41	383
2.5119918909e+002	4	421	3	13	0	37	387	79	24	33	391
2.5139989440e+002	6	422	2	13	0	37	387	90	20	29	395
2.5159971696e+002	9	421	3	12	0	36	388	92	25	31	393
2.5179936998e+002	9	423	1	12	0	36	388	109	24	27	397
2.5199932509e+002	8	422	2	11	1	36	388	92	28	51	373
2.5219967061e+002	10	421	3	13	0	36	388	81	36	53	371
2.5239879186e+002	8	414	10	13	0	36	388	62	36	46	378
2.5259932524e+002	6	414	10	12	0	36	388	58	39	34	390
2.5279953413e+002	11	419	5	12	0	36	388	51	34	26	398
2.5299996774e+002	10	419	5	12	0	36	388	68	30	24	400
2.5319944061e+002	11	421	3	12	0	36	388	61	28	16	408
2.5339733907e+002	11	420	4	11	0	36	388	66	25	24	400
2.5359980839e+002	12	421	3	11	0	36	388	72	25	9	415
2.5379963584e+002	13	423	1	11	0	36	388	79	22	8	416
2.5399991344e+002	14	422	2	11	0	36	388	97	23	20	404
2.5419994609e+002	10	422	2	9	0	35	389	97	21	17	407
2.5439794073e+002	12	424	0	8	0	35	389	114	18	21	403
2.5459927490e+002	13	424	0	8	0	35	389	108	20	23	401
2.5479999339e+002	14	420	4	8	0	35	389	103	24	29	395
2.5499981091e+002	15	421	3	9	0	35	389	100	21	22	402
2.5519993115e+002	13	423	1	9	0	34	390	102	20	8	416
2.5539909864e+002	12	424	0	8	0	34	390	96	22	28	396
2.5559782182e+002	12	423	1	8	0	34	390	95	21	20	404
2.5579785960e+002	12	423	1	6	1	34	390	79	20	33	391
2.5599963748e+002	13	421	3	7	0	34	390	98	19	39	385
2.5619955507e+002	11	416	8	7	0	34	390	103	20	30	394
2.5639918158e+002	10	422	2	7	0	34	390	120	21	22	402
2.5659887999e+002	9	423	1	6	1	34	390	115	20	21	403
2.5679976511e+002	11	421	3	7	0	34	390	115	17	30	394
2.5699993990e+002	12	419	5	8	0	34	390	123	22	38	386
2.5719945801e+002	14	424	0	10	0	34	390	100	27	48	376
2.5739897230e+002	12	420	4	10	0	33	391	97	26	43	381
2.5759884260e+002	9	418	6	10	0	33	391	91	26	48	376
2.5779991900e+002	10	419	5	9	1	33	391	99	27	51	373
2.5799940803e+002	19	422	2	10	1	33	391	79	31	41	383
2.5819953488e+002	17	423	1	10	0	32	392	60	40	37	387
2.5839991870e+002	14	416	8	9	1	32	392	50	40	39	385
2.5859972370e+002	13	420	4	10	0	32	392	57	38	49	375
2.5879696007e+002	11	419	5	10	0	32	392	56	35	36	388
2.5899786516e+002	13	423	1	10	0	32	392	59	41	38	386
2.5919959953e+002	12	420	4	10	0	32	392	54	40	46	378
2.5939978876e+002	12	419	5	9	1	31	393	64	37	46	378
2.5959994374e+002	12	421	3	10	0	30	394	62	35	26	398
2.5979993960e+002	15	421	3	9	0	29	395	66	30	15	409
2.5999966178e+002	14	420	4	9	0	29	395	76	24	15	409
2.6019984171e+002	11	422	2	11	0	29	395	85	22	20	404
2.6039954960e+002	14	424	0	10	0	29	395	92	27	41	383
2.6059991154e+002	15	422	2	9	0	29	395	76	31	49	375
2.6079982478e+002	6	420	4	10	0	29	395	62	37	46	378
2.6099968424e+002	7	421	3	10	0	29	395	60	43	51	373
2.6119972774e+002	7	419	5	12	0	29	395	55	46	48	376
2.6139909692e+002	6	421	3	12	0	29	395	39	47	43	381
2.6159902485e+002	5	417	7	12	0	29	395	42	52	31	393
2.6179987796e+002	8	419	5	11	1	29	395	47	50	23	401
2.6199960894e+002	8	421	3	12	0	28	396	42	47	30	394
2.6219891240e+002	10	419	5	11	0	28	396	46	44	42	382
2.6239919692e+002	10	419	5	10	1	28	396	43	47	36	388
2.6259978537e+002	10	422	2	14	0	27	397	40	50	30	394
2.6279956207e+002	9	419	5	14	0	27	397	44	44	7	417
2.6299961587e+002	11	418	6	15	0	27	397	51	40	32	392
2.6319983834e+002	12	420	4	15	0	27	397	44	43	35	389
2.6339944728e+002	16	419	5	14	0	27	397	49	42	31	393
2.6359930904e+002	13	422	2	14	0	26	398	42	41	38	386
2.6379953050e+002	12	417	7	16	0	26	398	38	46	47	377
2.6399949120e+002	12	422	2	15	2	26	398	34	52	45	379
2.6419957649e+002	12	414	10	17	0	26	398	44	42	32	392
2.6439915299e+002	11	417	7	17	0	26	398	45	42	19	405
2.6459953292e+002	10	420	4	16	0	25	399	55	34	21	403
2.6479856163e+002	10	422	2	17	0	25	399	57	33	32	392
2.6499993957e+002	11	419	5	17	0	25	399	78	33	46	378
2.6519989782e+002	10	422	2	16	0	25	399	84	33	52	372
2.6539994714e+002	13	420	4	17	0	25	399	62	35	64	360
2.6559997359e+002	14	419	5	18	0	25	399	61	39	40	384
2.6579991419e+002	14	422	2	19	0	25	399	55	31	33	391
2.6599964902e+002	17	422	2	19	0	25	399	66	31	47	377
2.6619992832e+002	19	417	7	19	0	25	399	67	36	49	375
2.6639984491e+002	17	415	9	19	0	25	399	52	39	59	365
2.6659931787e+002	13	420	4	18	1	25	399	44	40	51	373
2.6679909280e+002	13	423	1	18	0	25	399	46	44	69	355
2.6699973003e+002	12	419	5	17	0	25	399	55	47	72	352
2.6719851168e+002	9	417	7	17	0	25	399	39	50	71	353
2.6739992659e+002	10	412	12	17	0	25	399	32	57	65	359
2.6759937908e+002	9	418	6	17	0	25	399	33	60	78	346
2.6779999181e+002	10	413	11	17	0	25	399	40	61	59	365
2.6799979163e+002	9	414	10	17	0	25	399	32	64	49	375
2.6819964904e+002	7	419	5	16	0	25	399	34	61	35	389
2.6839995622e+002	7	421	3	16	0	26	398	33	61	52	372
2.6859943062e+002	8	421	3	16	0	26	398	37	59	42	382
2.6879967121e+002	6	414	10	15	0	26	398	36	53	42	382
2.6899994772e+002	8	415	9	18	0	26	398	33	58	49	375
2.6919969854e+002	8	418	6	18	0	26	398	49	52	34	390
2.6939924227e+002	9	421	3	18	0	26	398	42	56	53	371
2.6959963766e+002	10	412	12	19	0	26	398	43	60	51	373
2.6979908015e+002	12	419	5	19	0	26	398	36	57	52	372
2.6999964853e+002	10	421	3	17	1	26	398	30	53	42	382
2.7019961327e+002	11	421	3	17	1	26	398	30	42	29	395
2.7039974305e+002	12	420	4	18	0	26	398	52	35	22	402
2.7059849077e+002	18	420	4	18	0	26	398	62	33	19	405
2.7079891586e+002	17	420	4	19	0	26	398	58	33	38	386
2.7099977756e+002	15	421	3	19	0	25	399	75	33	55	369
2.7119975764e+002	10	422	2	18	0	25	399	63	38	64	360
2.7139983631e+002	12	417	7	19	0	25	399	58	49	61	363
2.7159995019e+002	14	419	5	17	0	24	400	50	53	49	375
2.7179986638e+002	12	422	2	16	0	24	400	38	47	55	369
2.7199893381e+002	14	419	5	16	0	24	400	45	52	65	359
2.7219966377e+002	15	419	5	16	0	24	400	38	54	65	359
2.7239990867e+002	17	418	6	17	0	24	400	39	49	54	370
2.7259969098e+002	15	419	5	19	0	24	400	42	46	46	378
2.7279820919e+002	11	424	0	19	0	24	400	38	45	42	382
2.7299889180e+002	11	424	0	20	0	24	400	59	41	23	401
2.7319956018e+002	10	419	5	20	0	24	400	45	42	34	390
2.7339813460e+002	7	422	2	20	0	24	400	61	33	33	391
2.7359975379e+002	8	418	6	20	0	24	400	63	32	24	400
2.7379970286e+002	5	421	3	20	0	23	401	69	30	38	386
2.7399979390e+002	7	420	4	19	0	23	401	63	31	66	358
2.7419956906e+002	6	422	2	19	0	23	401	60	29	45	379
2.7439987901e+002	6	421	3	19	0	23	401	64	29	39	385
2.7459992984e+002	6	423	1	20	0	23	401	57	26	26	398
2.7479978984e+002	7	420	4	20	0	23	401	79	23	41	383
2.7499938284e+002	7	422	2	20	0	22	402	71	25	31	393
2.7519968375e+002	10	421	3	19	1	22	402	65	29	24	400
2.7539946341e+002	7	419	5	21	0	22	402	66	26	37	387
2.7559957784e+002	7	423	1	20	1	22	402	90	25	42	382
2.7579981883e+002	9	422	2	21	0	22	402	76	30	20	404
2.7599983751e+002	7	418	6	21	0	22	402	72	28	27	397
2.7619771864e+002	2	423	1	21	0	22	402	104	20	41	383
2.7639844053e+002	1	421	3	20	0	22	402	92	28	46	378
2.7659965441e+002	2	423	1	20	0	22	402	81	29	47	377
2.7679810180e+002	2	423	1	20	0	22	402	63	32	36	388
2.7699979114e+002	3	419	5	19	0	22	402	79	37	57	367
2.7719992341e+002	5	418	6	19	1	22	402	75	36	74	350
2.7739846845e+002	5	419	5	20	0	22	402	55	49	74	350
2.7759963560e+002	5	414	10	20	0	22	402	48	56	70	354
2.7779931526e+002	5	420	4	21	0	22	402	31	66	66	358
2.7799967589e+002	7	418	6	22	0	22	402	24	65	76	348
2.7819996780e+002	6	418	6	22	0	22	402	38	67	82	342
2.7839955882e+002	6	419	5	22	0	22	402	31	75	87	337
2.7859991582e+002	6	415	9	22	1	22	402	26	79	83	341
2.7879944208e+002	4	414	10	23	0	22	402	19	76	94	330
2.7899961597e+002	6	411	13	24	0	22	402	25	70	92	332
2.7919984959e+002	10	409	15	24	1	22	402	28	75	98	326
2.7939903088e+002	11	415	9	25	0	21	403	32	72	90	334
2.7959922890e+002	11	418	6	23	1	21	403	29	63	71	353
2.7979902326e+002	9	417	7	24	0	21	403	37	73	61	363
2.7999969458e+002	8	419	5	22	2	21	403	28	69	58	366
2.8019921099e+002	5	416	8	22	3	21	403	30	70	62	362
2.8039999413e+002	4	411	13	25	0	21	403	26	68	52	372
2.8059929567e+002	6	419	5	25	0	21	403	25	68	67	357
2.8079942788e+002	5	416	8	25	0	21	403	33	67	84	340
2.8099970446e+002	10	416	8	25	0	21	403	34	67	94	330
2.8119962265e+002	10	420	4	25	0	21	403	32	67	80	344
2.8139926729e+002	10	419	5	26	0	21	403	28	66	94	330
2.8159977722e+002	13	402	22	25	0	21	403	34	71	94	330
2.8179811783e+002	14	406	18	23	1	21	403	25	77	96	328
2.8199812439e+002	15	409	15	25	0	21	403	35	77	93	331
2.8219990453e+002	14	408	16	26	0	21	403	36	74	93	331
2.8239995660e+002	15	414	10	26	0	21	403	25	79	89	335
2.8259894017e+002	13	420	4	26	0	20	404	33	75	71	353
2.8279981682e+002	9	417	7	26	0	20	404	28	83	75	349
2.8299969394e+002	12	406	18	25	1	20	404	34	85	71	353
2.8319920133e+002	13	408	16	25	0	20	404	39	79	86	338
2.8339975385e+002	11	400	24	25	0	20	404	33	87	92	332
2.8359976577e+002	11	412	12	25	0	20	404	29	85	96	328
2.8379985337e+002	12	408	16	26	0	20	404	21	91	93	331
2.8399983094e+002	7	413	11	26	0	20	404	28	82	95	329
2.8419986359e+002	4	409	15	26	0	20	404	25	78	82	342
2.8439904934e+002	4	412	12	26	0	20	404	34	79	90	334
2.8459934106e+002	3	415	9	27	0	20	404	34	80	110	314
2.8479984612e+002	6	413	11	27	0	20	404	14	95	131	293
2.8499935338e+002	6	409	15	26	1	20	404	26	105	119	305
2.8519965935e+002	6	408	16	27	0	20	404	22	116	140	284
2.8539996917e+002	10	407	17	28	0	20	404	22	110	164	260
2.8559833988e+002	9	406	18	27	1	20	404	17	122	162	262
2.8579853091e+002	13	400	24	27	0	20	404	14	122	154	270
2.8599919023e+002	15	390	34	28	0	20	404	11	120	187	237
2.8619947344e+002	14	368	56	27	0	20	404	22	135	197	227
2.8639945636e+002	14	336	88	27	1	20	404	24	151	214	210
2.8659974798e+002	15	311	113	27	0	20	404	16	163	213	211
2.8679771606e+002	14	286	138	27	0	20	404	14	192	225	199
2.8699967990e+002	14	267	157	26	0	20	404	7	200	261	163
2.8719910410e+002	17	233	191	26	0	20	404	13	211	254	170
2.8739904244e+002	20	168	256	27	0	20	404	8	218	254	170
2.8759918862e+002	20	111	313	27	0	20	404	12	216	253	171
2.8779984035e+002	23	69	355	27	0	20	404	11	228	252	172
2.8799972213e+002	23	17	407	27	0	20	404	15	235	234	190
2.8819988025e+002	26	12	412	27	0	20	404	5	224	248	176
2.8839975336e+002	27	3	421	27	0	20	404	7	215	245	179
2.8859967049e+002	28	6	418	27	0	21	403	8	229	237	187
2.8879891025e+002	28	6	418	25	1	21	403	6	227	256	168
2.8899826335e+002	30	3	421	25	0	21	403	9	232	247	177
2.8919946945e+002	32	6	418	24	1	22	402	5	229	233	191
2.8939906244e+002	32	6	418	25	0	22	402	9	227	245	179
2.8959909993e+002	35	6	418	26	0	23	401	4	232	242	182
2.8979982504e+002	39	10	414	26	1	22	402	12	240	232	192
2.8999992603e+002	41	6	418	28	0	23	401	9	238	252	172
2.9019987104e+002	45	9	415	28	0	23	401	9	250	245	179
2.9039997819e+002	47	6	418	28	0	24	400	7	240	232	192
2.9059945083e+002	49	3	421	28	0	26	398	6	237	225	199
2.9079950625e+002	49	2	422	29	0	26	398	9	234	213	211
2.9099979189e+002	52	2	422	27	1	26	398	10	231	219	205
2.9119995378e+002	56	4	420	26	0	27	397	9	232	194	230
2.9139936896e+002	58	3	421	28	1	27	397	12	224	188	236
2.9159982827e+002	56	6	418	30	0	28	396	3	221	176	248
2.9179968826e+002	57	5	419	30	0	29	395	9	217	154	270
2.9199987752e+002	58	3	421	30	1	29	395	6	206	157	267
2.9219944998e+002	61	3	421	31	0	29	395	6	191	141	283
2.9239992418e+002	61	3	421	32	0	32	392	9	185	141	283
2.9259991201e+002	60	4	420	31	0	34	390	8	185	125	299
2.9279987124e+002	67	0	424	31	0	34	390	11	170	97	327
2.9299971452e+002	69	3	421	30	1	36	388	7	144	85	339
2.9319895038e+002	71	4	420	33	0	37	387	12	130	67	357
2.9339958940e+002	75	1	423	34	0	38	386	7	123	52	372
2.9359999919e+002	76	7	417	33	1	38	386	19	108	42	382
2.9379964281e+002	76	8	416	33	0	41	383	11	98	32	392
2.9399990075e+002	77	2	422	35	0	41	383	18	88	28	396
2.9419919309e+002	79	2	422	36	0	41	383	11	78	12	412
2.9439930912e+002	81	4	420	38	0	42	382	9	68	9	415
2.9459998491e+002	83	3	421	40	0	41	383	14	60	13	411
2.9479982992e+002	84	7	417	38	2	41	383	10	49	6	418
2.9499981739e+002	86	5	419	40	0	43	381	10	44	3	421
2.9519997191e+002	83	5	419	40	0	45	379	16	33	12	412
2.9539991998e+002	89	5	419	40	1	48	376	14	31	13	411
2.9559960024e+002	89	3	421	40	2	51	373	9	29	37	387
2.9579990996e+002	90	6	418	42	0	50	374	12	32	32	392
2.9599888152e+002	92	6	418	43	0	51	373	22	33	21	403
2.9619977574e+002	95	4	420	38	3	55	369	15	33	8	416
2.9639927185e+002	95	1	423	41	0	57	367	11	28	6	418
2.9659920373e+002	97	2	422	42	0	57	367	20	21	6	418
2.9679771176e+002	99	3	421	41	0	58	366	12	17	10	414
2.9699960954e+002	104	1	423	40	2	60	364	17	13	3	421
2.9719998259e+002	103	4	420	43	0	61	363	14	13	11	413
2.9739926936e+002	104	1	423	43	1	63	361	12	14	12	412
2.9759943403e+002	106	2	422	47	0	65	359	11	13	4	420
2.9779972699e+002	108	1	423	51	0	65	359	18	11	5	419
2.9799915851e+002	110	2	422	51	0	67	357	11	11	13	411
2.9819951270e+002	114	5	419	56	1	68	356	15	13	6	418
2.9839993670e+002	114	0	424	61	0	69	355	17	11	5	419
2.9859997381e+002	115	4	420	63	2	69	355	20	9	5	419
2.9879841902e+002	118	1	423	66	0	70	354	15	9	9	415
2.9899983926e+002	120	0	424	68	1	70	354	16	9	9	415
2.9919951164e+002	122	2	422	69	0	73	351	12	7	7	417
2.9939997281e+002	122	1	423	70	0	74	350	12	8	8	416
2.9959894642e+002	123	0	424	69	0	76	348	13	8	14	410
2.9979961405e+002	125	1	423	71	1	76	348	12	11	7	417
2.9999996596e+002	125	3	421	73	4	79	345	19	11	9	415
3.0019961510e+002	128	0	424	77	2	81	343	15	6	4	420
3.0039963168e+002	129	1	423	80	0	84	340	15	6	4	420
3.0059967332e+002	134	3	421	82	0	84	340	13	5	15	409
3.0079991211e+002	137	2	422	84	1	86	338	16	4	3	421
3.0099987908e+002	138	0	424	95	0	87	337	9	8	6	418
3.0119994840e+002	139	1	423	95	1	87	337	15	8	19	405
3.0139981829e+002	140	1	423	95	1	87	337	8	8	9	415
3.0159977707e+002	142	0	424	97	2	88	336	14	8	6	418
3.0179951774e+002	143	3	421	100	0	88	336	11	10	2	422
3.0199961872e+002	139	1	423	105	0	91	333	11	7	8	416
3.0219968832e+002	140	0	424	108	0	92	332	14	7	5	419
3.0239910309e+002	141	0	424	112	1	95	329	8	7	4	420
3.0259918138e+002	143	0	424	114	4	96	328	13	9	2	422
3.0279997671e+002	146	1	423	116	1	96	328	13	8	6	418
3.0299987329e+002	151	3	421	118	2	95	329	14	8	2	422
3.0319895680e+002	154	2	422	127	0	95	329	9	5	5	419
3.0339891931e+002	156	0	424	123	5	95	329	13	4	5	419
3.0359965101e+002	162	0	424	133	0	95	329	11	5	7	417
3.0379789140e+002	160	2	422	133	1	98	326	12	5	4	420
3.0399986668e+002	161	1	423	139	0	100	324	16	5	1	423
3.0419983367e+002	158	1	423	146	0	102	322	8	7	0	424
3.0439962949e+002	160	2	422	143	5	104	320	5	6	10	414
3.0459968729e+002	160	0	424	148	2	107	317	12	6	2	422
3.0479973870e+002	162	3	421	157	0	110	314	11	5	6	418
3.0499926301e+002	163	1	423	159	5	110	314	9	3	1	423
3.0519976760e+002	161	2	422	168	3	112	312	8	3	4	420
3.0539885569e+002	162	2	422	180	1	115	309	8	6	6	418
3.0559898110e+002	161	1	423	181	8	116	308	4	7	1	423
3.0579973882e+002	161	3	421	198	2	117	307	3	5	5	419
3.0599981991e+002	160	1	423	200	2	120	304	12	4	9	415
3.0619967749e+002	162	0	424	208	4	123	301	8	5	5	419
3.0639998403e+002	162	2	422	205	13	124	300	12	5	3	421
3.0659997284e+002	164	1	423	222	1	123	301	6	6	12	412
3.0679940034e+002	167	2	422	229	0	123	301	6	10	4	420
3.0699957947e+002	170	1	423	229	1	123	301	7	8	3	421
3.0719972462e+002	172	0	424	236	3	125	299	10	6	4	420
3.0739956909e+002	174	1	423	239	2	127	297	10	5	3	421
3.0759983355e+002	172	3	421	231	8	130	294	3	5	4	420
3.0779934158e+002	172	0	424	240	4	132	292	7	4	3	421
3.0799993119e+002	173	1	423	241	14	132	292	7	5	8	416
3.0819994200e+002	173	5	419	239	20	133	291	9	9	13	411
3.0839977057e+002	169	2	422	254	11	135	289	7	8	5	419
3.0859997703e+002	171	2	422	264	3	136	288	8	8	2	422
3.0879967457e+002	174	4	420	268	4	136	288	8	7	6	418
3.0899974231e+002	173	1	423	275	3	139	285	7	6	6	418
3.0919981254e+002	178	3	421	284	1	142	282	5	7	2	422
3.0939968215e+002	180	1	423	285	3	144	280	5	6	1	423
3.0959938954e+002	180	4	420	279	10	145	279	10	7	7	417
3.0979995248e+002	183	2	422	298	0	148	276	9	8	7	417
3.0999998100e+002	184	2	422	300	3	152	272	5	8	6	418
3.1019963495e+002	184	2	422	301	8	152	272	12	7	6	418
3.1039945599e+002	186	2	422	301	12	154	270	5	8	8	416
3.1059998892e+002	187	1	423	312	6	156	268	8	7	4	420
3.1079984168e+002	182	1	423	307	16	157	267	10	7	11	413
3.1099950982e+002	180	1	423	320	5	157	267	11	4	1	423
3.1119983065e+002	180	1	423	324	8	157	267	10	4	3	421
3.1139900694e+002	182	2	422	334	6	158	266	5	1	7	417
3.1159974836e+002	178	1	423	337	3	161	263	4	2	4	420
3.1179975376e+002	178	1	423	343	6	164	260	6	3	3	421
3.1199932051e+002	177	3	421	349	9	163	261	9	5	3	421
3.1219935014e+002	174	0	424	359	6	162	262	10	4	0	424
3.1239996927e+002	172	3	421	372	4	163	261	6	4	7	417
3.1259998794e+002	172	2	422	369	8	160	264	10	4	8	416
3.1279981565e+002	174	1	423	376	1	161	263	7	4	4	420
3.1299962676e+002	174	2	422	365	9	163	261	11	4	3	421
3.1319988597e+002	177	1	423	363	5	163	261	12	6	7	417
3.1339993243e+002	177	0	424	361	0	165	259	10	5	4	420
3.1359939864e+002	178	2	422	368	0	165	259	11	6	2	422
3.1379963740e+002	177	2	422	363	6	165	259	10	4	6	418
3.1399987438e+002	179	2	422	371	1	165	259	7	6	2	422
3.1419994452e+002	180	2	422	371	4	165	259	13	6	7	417
3.1439940836e+002	180	3	421	363	14	166	258	3	6	10	414
3.1459967281e+002	183	4	420	354	15	167	257	10	6	6	418
3.1479941487e+002	180	0	424	358	17	171	253	5	6	3	421
3.1499986337e+002	174	3	421	362	18	173	251	7	8	11	413
3.1519939204e+002	166	0	424	363	17	174	250	12	7	3	421
3.1539968545e+002	165	1	423	371	14	176	248	7	10	11	413
3.1559942469e+002	164	2	422	369	17	175	249	9	8	5	419
3.1579970707e+002	164	3	421	372	17	175	249	9	8	1	423
3.1599860636e+002	160	1	423	370	19	177	247	14	8	5	419
3.1619988306e+002	158	2	422	364	32	180	244	8	11	3	421
3.1639990938e+002	154	6	418	357	43	178	246	15	9	4	420
3.1659997817e+002	146	3	421	349	53	180	244	12	5	6	418
3.1679997218e+002	145	5	419	341	61	183	241	9	7	3	421
3.1699974444e+002	141	7	417	336	76	187	237	11	6	9	415
3.1719985417e+002	137	7	417	329	78	187	237	6	5	4	420
3.1739990058e+002	131	11	413	332	75	187	237	17	5	6	418
3.1759995984e+002	126	17	407	324	85	186	238	13	3	7	417
3.1779986093e+002	118	20	404	327	79	189	235	8	2	7	417
3.1799993372e+002	114	7	417	313	88	191	233	20	2	7	417
3.1819986547e+002	108	14	410	301	96	190	234	16	2	7	417
3.1839984349e+002	101	23	401	284	104	193	231	12	3	8	416
3.1859983911e+002	99	22	402	283	106	193	231	14	4	15	409
3.1879995181e+002	92	14	410	265	111	192	232	12	3	7	417
3.1899978549e+002	87	51	373	269	104	194	230	23	5	13	411
3.1919994724e+002	81	44	380	266	102	193	231	19	10	30	394
3.1939999001e+002	77	44	380	264	101	193	231	15	13	18	406
3.1959959654e+002	75	65	359	253	108	193	231	15	13	19	405
3.1979986147e+002	66	73	351	234	117	192	232	20	14	33	391
3.1999983841e+002	59	246	178	231	113	193	231	29	12	18	406
3.2019834829e+002	46	424	0	212	126	192	232	63	12	6	418
3.2039925579e+002	33	424	0	200	133	192	232	104	11	1	423
3.2059982292e+002	29	423	1	183	146	191	233	116	11	13	411
3.2079978584e+002	19	424	0	164	159	188	236	132	15	17	407
3.2099978177e+002	12	424	0	153	168	188	236	129	14	10	414
3.2119959304e+002	9	424	0	150	167	188	236	130	15	1	423
3.2139968053e+002	10	424	0	141	169	187	237	134	13	9	415
3.2159987462e+002	11	424	0	130	172	186	238	130	8	9	415
3.2179880253e+002	10	424	0	135	161	186	238	149	9	7	417
3.2199978522e+002	9	424	0	114	177	185	239	170	8	8	416
3.2219975047e+002	9	424	0	103	179	185	239	166	9	7	417
3.2239851134e+002	9	424	0	103	176	183	241	168	10	4	420
3.2259985244e+002	8	424	0	95	180	183	241	183	8	8	416
3.2279678410e+002	7	424	0	95	176	183	241	199	8	4	420
3.2299874996e+002	9	424	0	92	173	181	243	199	5	12	412
3.2319955379e+002	5	424	0	87	173	181	243	210	7	13	411
3.2339974829e+002	6	424	0	59	196	180	244	211	8	8	416
3.2359992174e+002	6	424	0	57	193	178	246	202	11	12	412
3.2379971105e+002	8	424	0	67	181	177	247	228	8	2	422
3.2399969104e+002	6	424	0	68	175	177	247	220	8	1	423
3.2419976822e+002	8	424	0	71	166	175	249	238	6	0	424
3.2439968937e+002	8	424	0	62	170	174	250	234	5	3	421
3.2459969269e+002	9	424	0	49	179	174	250	247	4	6	418
3.2479893212e+002	10	424	0	48	176	174	250	269	5	1	423
3.2499960282e+002	10	424	0	36	184	174	250	248	5	4	420
3.2519999843e+002	13	424	0	44	169	173	251	274	4	6	418
3.2539943009e+002	9	424	0	43	168	172	252	305	4	5	419
3.2559898439e+002	7	424	0	35	171	172	252	300	6	15	409
3.2579912081e+002	11	423	1	24	180	172	252	276	8	8	416
3.2599984367e+002	10	424	0	18	185	172	252	267	7	8	416
3.2619956250e+002	10	424	0	6	191	171	253	287	6	5	419
3.2639988231e+002	12	424	0	1	193	171	253	269	6	4	420
3.2659855572e+002	9	423	1	2	186	170	254	275	7	3	421
3.2679917908e+002	8	424	0	13	173	170	254	284	6	4	420
3.2699968016e+002	6	423	1	27	156	170	254	285	11	9	415
3.2719989191e+002	5	424	0	35	148	170	254	231	13	8	416
3.2739874239e+002	5	424	0	27	153	168	256	207	11	7	417
3.2759954421e+002	5	424	0	39	138	168	256	205	12	5	419
3.2779950467e+002	7	423	1	52	121	166	258	174	11	4	420
3.2799977623e+002	9	423	1	48	121	166	258	177	11	10	414
3.2819948760e+002	10	424	0	48	121	166	258	174	8	2	422
3.2839956435e+002	7	424	0	52	116	166	258	189	7	7	417
3.2859992360e+002	10	424	0	50	118	166	258	196	8	10	414
3.2879958755e+002	10	424	0	48	118	165	259	206	10	5	419
3.2899964071e+002	11	424	0	51	111	165	259	216	10	4	420
3.2919838262e+002	10	424	0	46	114	164	260	201	8	4	420
3.2939872177e+002	11	424	0	50	110	163	261	214	6	2	422
3.2959734450e+002	10	423	1	60	98	163	261	229	6	2	422
3.2979932996e+002	10	424	0	74	84	163	261	252	5	5	419
3.2999900467e+002	8	424	0	82	74	162	262	264	8	14	410
3.3019992145e+002	7	424	0	67	88	161	263	267	9	4	420
3.3039951595e+002	8	424	0	55	94	160	264	259	6	7	417
3.3059969364e+002	10	424	0	69	78	158	266	274	4	4	420
3.3079962126e+002	10	424	0	60	88	158	266	300	4	12	412
3.3099911985e+002	8	424	0	68	76	157	267	332	3	2	422
3.3119942850e+002	5	424	0	60	82	155	269	363	3	3	421
3.3139964555e+002	6	424	0	55	86	153	271	368	3	8	416
3.3159807890e+002	5	424	0	53	86	153	271	393	3	1	423
3.3179924188e+002	7	424	0	71	66	151	273	398	6	6	418
3.3199826218e+002	5	424	0	70	66	151	273	381	6	12	412
3.3219938297e+002	8	424	0	59	74	151	273	362	6	10	414
3.3239984241e+002	6	424	0	51	79	151	273	345	5	1	423
3.3259998688e+002	4	424	0	48	81	151	273	322	5	2	422
3.3279911836e+002	4	424	0	55	73	150	274	334	4	6	418
3.3299860799e+002	4	424	0	46	79	149	275	335	5	3	421
3.3319765485e+002	4	424	0	44	79	149	275	346	6	11	413
3.3339991846e+002	7	423	1	46	73	148	276	362	5	7	417
3.3359999996e+002	9	424	0	46	69	147	277	348	6	1	423
3.3379988795e+002	9	424	0	58	54	147	277	346	8	11	413
3.3399996284e+002	6	424	0	57	55	147	277	318	8	11	413
3.3419843231e+002	9	424	0	68	42	146	278	274	9	5	419
3.3439812875e+002	9	424	0	72	35	145	279	292	7	5	419
3.3459977221e+002	11	424	0	79	26	144	280	323	6	16	408
3.3479934598e+002	8	423	1	82	22	144	280	311	8	10	414
3.3499958704e+002	12	424	0	93	10	143	281	265	11	5	419
3.3519975090e+002	14	424	0	86	13	143	281	249	10	9	415
3.3539914938e+002	10	423	1	90	7	142	282	226	11	13	411
3.3559983428e+002	12	424	0	92	1	142	282	216	8	11	413
3.3579786830e+002	14	424	0	87	6	142	282	213	10	7	417
3.3599915566e+002	11	423	1	89	1	141	283	195	10	2	422
3.3619981523e+002	13	424	0	80	6	140	284	207	8	6	418
3.3639991588e+002	15	424	0	79	6	140	284	217	9	8	416
3.3659962543e+002	16	423	1	76	5	139	285	214	9	4	420
3.3679902308e+002	14	424	0	70	9	137	287	216	8	7	417
3.3699995931e+002	14	424	0	61	17	137	287	207	8	4	420
3.3719844831e+002	14	424	0	69	9	137	287	208	7	13	411
3.3739956797e+002	14	422	2	69	6	136	288	222	6	4	420
3.3759944453e+002	12	424	0	67	6	136	288	235	8	5	419
3.3779909097e+002	7	424	0	67	4	135	289	243	5	10	414
3.3799941589e+002	5	424	0	66	4	134	290	257	5	10	414
3.3819871912e+002	5	424	0	65	3	134	290	266	7	5	419
3.3839778942e+002	6	424	0	63	3	134	290	275	7	3	421
3.3859866428e+002	10	424	0	59	8	134	290	273	6	10	414
3.3879986940e+002	7	424	0	67	1	132	292	284	6	14	410
3.3899840524e+002	10	424	0	67	1	131	293	286	6	2	422
3.3919957881e+002	11	423	1	65	0	131	293	268	7	7	417
3.3939968167e+002	10	422	2	62	1	131	293	267	7	10	414
3.3959932785e+002	10	423	1	58	4	131	293	274	9	8	416
3.3979955473e+002	9	423	1	61	1	131	293	244	9	11	413
3.3999791013e+002	6	424	0	49	11	130	294	225	11	7	417
3.4019962541e+002	6	423	1	56	3	130	294	199	11	3	421
3.4039913059e+002	8	422	2	58	1	129	295	217	13	4	420
3.4059945504e+002	7	423	1	54	3	128	296	205	14	3	421
3.4079996598e+002	11	424	0	47	9	128	296	170	10	5	419
3.4099987422e+002	8	423	1	53	5	128	296	199	9	7	417
3.4119995869e+002	8	423	1	57	1	127	297	195	9	2	422
3.4139614314e+002	8	420	4	52	3	127	297	184	9	15	409
3.4159909678e+002	3	424	0	48	6	127	297	186	7	8	416
3.4179871384e+002	2	422	2	51	1	127	297	210	7	8	416
3.4199940816e+002	3	424	0	47	6	127	297	224	7	10	414
3.4219981933e+002	3	423	1	53	0	127	297	235	6	7	417
3.4239864047e+002	3	424	0	51	0	127	297	243	7	4	420
3.4259995591e+002	9	424	0	49	1	127	297	247	5	11	413
3.4279987371e+002	7	424	0	49	1	127	297	247	9	23	401
3.4299984106e+002	9	422	2	52	0	125	299	219	15	17	407
3.4319708910e+002	8	421	3	50	2	125	299	192	13	11	413
3.4339933401e+002	5	422	2	52	1	125	299	159	16	6	418
3.4359936272e+002	5	423	1	50	3	125	299	153	15	10	414
3.4379886679e+002	7	422	2	49	5	125	299	151	14	5	419
3.4399826710e+002	5	424	0	49	6	125	299	156	12	10	414
3.4419992649e+002	4	421	3	49	3	125	299	158	12	12	412
3.4439877780e+002	6	423	1	49	2	125	299	162	11	7	417
3.4459951575e+002	6	424	0	50	0	125	299	185	7	14	410
3.4479985218e+002	7	422	2	50	0	124	300	198	8	10	414
3.4499934224e+002	5	424	0	44	5	124	300	229	7	8	416
3.4519972015e+002	8	423	1	47	1	124	300	229	5	1	423
3.4539889385e+002	7	424	0	46	2	124	300	252	4	10	414
3.4559988422e+002	6	424	0	46	0	123	301	269	5	13	411
3.4579882877e+002	12	423	1	42	3	123	301	291	5	9	415
3.4599920586e+002	12	421	3	41	4	123	301	296	6	5	419
3.4619852019e+002	14	424	0	45	0	122	302	311	5	8	416
3.4639966416e+002	11	422	2	45	0	118	306	306	7	6	418
3.4659857260e+002	10	424	0	42	2	116	308	293	9	15	409
3.4679886970e+002	12	424	0	36	8	115	309	273	8	6	418
3.4699828123e+002	14	424	0	43	0	115	309	254	10	7	417
3.4719879428e+002	11	423	1	38	5	115	309	222	14	15	409
3.4739907180e+002	14	422	2	41	1	114	310	191	11	14	410
3.4759921111e+002	9	423	1	40	1	113	311	199	9	9	415
3.4779890439e+002	11	424	0	42	0	112	312	200	9	7	417
3.4799761622e+002	13	423	1	42	0	112	312	192	7	2	422
3.4819999575e+002	11	423	1	42	1	112	312	226	6	4	420
3.4839946053e+002	10	422	2	41	2	112	312	248	7	4	420
3.4859767067e+002	11	424	0	42	2	112	312	262	6	6	418
3.4879938385e+002	8	424	0	38	4	111	313	285	5	18	406
3.4899964813e+002	6	424	0	40	1	111	313	304	5	13	411
3.4919920206e+002	9	424	0	39	2	110	314	304	6	12	412
3.4939806964e+002	7	422	2	39	2	109	315	262	10	26	398
3.4959980065e+002	4	424	0	40	0	109	315	251	12	14	410
3.4979955142e+002	7	423	1	39	2	109	315	209	13	16	408
3.4999960492e+002	8	424	0	41	0	108	316	191	15	7	417
3.5019922943e+002	8	423	1	41	1	108	316	196	12	3	421
3.5039938038e+002	6	424	0	35	3	108	316	190	12	9	415
3.5059847864e+002	7	424	0	37	0	108	316	189	9	3	421
3.5079950741e+002	9	424	0	33	4	108	316	196	11	21	403
3.5099786361e+002	6	423	1	35	2	108	316	205	10	19	405
3.5119904225e+002	6	424	0	36	0	107	317	191	12	11	413
3.5139983935e+002	9	424	0	32	5	107	317	177	11	15	409
3.5159954658e+002	13	423	1	33	5	107	317	176	9	6	418
3.5179995107e+002	17	424	0	35	1	106	318	183	8	16	408
3.5199962481e+002	17	424	0	31	5	104	320	181	8	5	419
3.5219904365e+002	17	424	0	31	5	104	320	194	9	12	412
3.5239960883e+002	18	424	0	29	7	103	321	203	5	9	415
3.5259664238e+002	19	424	0	35	1	102	322	236	3	4	420
3.5279966442e+002	15	424	0	31	6	101	323	271	5	10	414
3.5299988787e+002	13	424	0	33	3	101	323	259	6	7	417
3.5319947552e+002	14	422	2	34	1	101	323	260	7	9	415
3.5339860072e+002	13	423	1	33	0	101	323	273	6	6	418
3.5359982242e+002	11	424	0	31	2	100	324	268	3	13	411
3.5379919475e+002	16	424	0	29	2	99	325	271	4	4	420
3.5399943773e+002	15	423	1	27	3	98	326	271	6	15	409
3.5419955145e+002	11	423	1	27	1	97	327	273	9	11	413
3.5439969243e+002	10	421	3	26	1	97	327	246	10	11	413
3.5459895992e+002	9	424	0	25	1	97	327	220	9	8	416
3.5479876375e+002	10	423	1	26	0	97	327	212	13	5	419
3.5499788416e+002	8	424	0	22	2	97	327	197	12	9	415
3.5519903821e+002	12	424	0	24	1	97	327	200	10	14	410
3.5539853747e+002	8	422	2	22	3	97	327	195	11	9	415
3.5559973704e+002	8	423	1	26	0	97	327	195	10	11	413
3.5579996112e+002	8	422	2	24	2	97	327	183	10	12	412
3.5599939957e+002	10	424	0	27	1	97	327	192	10	10	414
3.5619911374e+002	7	424	0	23	4	96	328	200	9	6	418
3.5639987971e+002	8	424	0	24	0	96	328	210	8	5	419
3.5659994566e+002	7	423	1	24	0	96	328	218	9	3	421
3.5679839569e+002	9	424	0	21	3	96	328	222	9	20	404
3.5699967099e+002	9	422	2	22	0	95	329	216	10	27	397
3.5719988721e+002	8	423	1	22	0	94	330	196	13	9	415
3.5739882060e+002	14	421	3	18	4	94	330	175	13	8	416
3.5759930645e+002	18	423	1	20	3	94	330	166	11	1	423
3.5779996229e+002	19	422	2	23	0	94	330	172	16	3	421
3.5799981159e+002	19	422	2	22	0	94	330	175	12	13	411
3.5819955906e+002	20	423	1	19	3	94	330	169	14	11	413
3.5839956039e+002	18	422	2	22	1	94	330	170	14	16	408
3.5859826329e+002	17	423	1	20	2	94	330	164	12	18	406
3.5879965185e+002	19	422	2	21	0	94	330	159	12	7	417
3.5899999744e+002	14	422	2	21	0	94	330	169	13	14	410
3.5919986397e+002	12	424	0	20	1	94	330	152	12	8	416
3.5939961842e+002	9	424	0	19	1	94	330	150	13	9	415
3.5959986391e+002	9	423	1	20	0	92	332	133	14	26	398
3.5979924522e+002	10	422	2	20	0	91	333	135	15	21	403
3.5999850640e+002	9	423	1	20	0	91	333	137	13	8	416
3.6019956753e+002	11	421	3	19	1	91	333	144	10	5	419
3.6039995105e+002	8	423	1	17	3	91	333	145	9	12	412
3.6059680967e+002	12	423	1	20	0	90	334	170	14	19	405
3.6079872258e+002	8	421	3	20	0	90	334	156	19	26	398
3.6099940454e+002	8	419	5	18	3	90	334	142	21	24	400
3.6119756829e+002	9	423	1	20	1	90	334	127	20	17	407
3.6139961831e+002	9	420	4	20	1	90	334	114	19	8	416
3.6159843969e+002	6	424	0	16	4	90	334	120	17	6	418
3.6179974284e+002	7	424	0	20	0	90	334	110	17	6	418
3.6199891459e+002	7	422	2	20	1	90	334	125	12	5	419
3.6219987834e+002	8	423	1	19	1	90	334	142	15	14	410
3.6239940264e+002	8	424	0	21	0	90	334	136	16	9	415
3.6259959191e+002	10	424	0	20	1	89	335	133	18	11	413
3.6279842010e+002	10	422	2	17	3	89	335	132	14	12	412
3.6299906604e+002	11	423	1	19	0	89	335	144	14	12	412
3.6319988134e+002	9	424	0	19	0	88	336	158	15	7	417
3.6339996339e+002	13	421	3	19	0	88	336	144	14	14	410
3.6359969563e+002	10	421	3	19	0	88	336	153	15	7	417
3.6379925703e+002	6	422	2	20	1	88	336	157	14	6	418
3.6399980535e+002	8	424	0	18	3	87	337	157	13	6	418
3.6419893217e+002	8	421	3	18	3	85	339	151	14	17	407
3.6439987295e+002	10	423	1	20	0	85	339	145	16	17	407
3.6459957935e+002	12	424	0	20	0	85	339	137	13	17	407
3.6479999417e+002	14	423	1	18	2	84	340	144	16	21	403
3.6499867102e+002	13	424	0	20	1	84	340	122	17	22	402
3.6519817134e+002	13	423	1	21	0	84	340	114	15	27	397
3.6539984608e+002	12	419	5	20	0	84	340	125	12	10	414
3.6559972745e+002	10	424	0	22	0	84	340	153	14	7	417
3.6579953888e+002	8	422	2	22	0	84	340	132	14	4	420
3.6599910153e+002	8	424	0	23	0	84	340	133	15	9	415
3.6619953444e+002	7	421	3	19	5	83	341	143	12	12	412
3.6639992705e+002	10	422	2	23	1	83	341	161	9	15	409
3.6659851799e+002	8	423	1	25	0	83	341	165	9	5	419
3.6679958196e+002	9	424	0	22	2	83	341	166	8	7	417
3.6699983876e+002	7	424	0	23	0	83	341	200	7	4	420
3.6719968320e+002	12	424	0	21	2	83	341	223	6	7	417
3.6739972350e+002	13	423	1	22	1	83	341	236	5	8	416
3.6759924917e+002	9	424	0	21	2	83	341	263	8	16	408
3.6779994356e+002	13	424	0	22	1	83	341	239	8	12	412
3.6799966738e+002	13	423	1	21	2	83	341	211	12	13	411
3.6819946529e+002	13	423	1	23	0	83	341	192	15	18	406
3.6839980382e+002	14	424	0	22	1	83	341	162	17	18	406
3.6859955030e+002	11	423	1	23	0	83	341	126	15	29	395
3.6879853329e+002	10	424	0	21	2	83	341	137	14	25	399
3.6899891065e+002	8	424	0	20	2	83	341	141	15	19	405
3.6919956404e+002	9	424	0	23	0	83	341	155	16	17	407
3.6939986185e+002	11	424	0	22	0	82	342	147	18	17	407
3.6959976405e+002	9	420	4	15	7	82	342	141	21	17	407
3.6979954144e+002	11	421	3	21	0	82	342	132	21	8	416
3.6999993300e+002	11	423	1	19	2	81	343	124	15	14	410
3.7019761771e+002	10	420	4	20	1	81	343	133	16	16	408
3.7039854807e+002	10	422	2	20	1	81	343	116	20	11	413
3.7059992184e+002	6	422	2	19	1	81	343	114	21	18	406
3.7079732053e+002	5	422	2	20	0	81	343	112	19	21	403
3.7099934388e+002	4	421	3	17	3	81	343	123	18	22	402
3.7119935423e+002	6	423	1	17	3	81	343	108	20	19	405
3.7139977396e+002	10	424	0	16	4	81	343	112	18	28	396
3.7159765209e+002	7	419	5	20	0	81	343	88	20	11	413
3.7179855508e+002	7	424	0	18	2	81	343	110	20	13	411
3.7199987071e+002	7	418	6	19	2	81	343	98	21	10	414
3.7219794510e+002	9	423	1	22	0	80	344	80	22	11	413
3.7239998164e+002	12	424	0	22	2	80	344	93	18	8	416
3.7259970643e+002	13	424	0	23	1	79	345	96	17	14	410
3.7279953187e+002	11	423	1	23	0	79	345	97	17	24	400
3.7299904196e+002	12	422	2	23	0	79	345	103	17	16	408
3.7319641555e+002	11	422	2	23	1	78	346	110	18	8	416
3.7339850472e+002	9	423	1	19	4	77	347	104	16	23	401
3.7359974182e+002	9	421	3	18	4	77	347	117	19	8	416
3.7379964492e+002	8	424	0	21	2	76	348	116	20	22	402
3.7399876973e+002	10	422	2	22	1	76	348	110	22	17	407
3.7419976042e+002	9	423	1	24	0	74	350	109	26	23	401
3.7439868423e+002	9	420	4	24	1	74	350	108	22	10	414
3.7459989033e+002	12	421	3	23	1	73	351	96	22	18	406
3.7479870226e+002	9	420	4	22	2	73	351	111	18	21	403
3.7499980721e+002	9	420	4	23	1	72	352	113	19	8	416
3.7519979525e+002	10	424	0	25	1	71	353	122	16	14	410
3.7539939407e+002	11	423	1	27	0	71	353	131	14	4	420
3.7559856686e+002	8	422	2	28	0	71	353	135	14	12	412
3.7579994725e+002	12	424	0	26	1	71	353	154	16	20	404
3.7599948950e+002	12	423	1	27	0	70	354	133	19	6	418
3.7619905371e+002	11	420	4	27	0	70	354	113	17	13	411
3.7639928462e+002	9	421	3	27	0	70	354	114	19	38	386
3.7659996282e+002	9	421	3	27	0	69	355	113	27	44	380
3.7679951565e+002	6	423	1	28	0	67	357	104	22	43	381
3.7699999414e+002	7	421	3	26	0	67	357	94	28	24	400
3.7719988051e+002	6	422	2	25	1	67	357	109	24	25	399
3.7739937104e+002	9	423	1	25	0	66	358	97	20	16	408
3.7759687014e+002	6	420	4	24	2	65	359	113	20	6	418
3.7779990112e+002	6	423	1	24	1	65	359	119	18	8	416
3.7799995214e+002	7	422	2	25	1	65	359	106	19	13	411
3.7819868140e+002	8	423	1	26	0	65	359	92	22	20	404
3.7839897437e+002	9	421	3	27	0	65	359	88	23	18	406
3.7859912815e+002	9	424	0	27	0	64	360	97	17	25	399
3.7879923811e+002	8	424	0	26	1	64	360	91	18	44	380
3.7899961438e+002	10	423	1	27	0	64	360	114	17	43	381
3.7919968833e+002	12	421	3	22	3	64	360	110	18	38	386
3.7939853863e+002	11	424	0	25	0	64	360	118	21	42	382
3.7959958175e+002	11	421	3	22	3	64	360	103	28	51	373
3.7979964120e+002	9	421	3	23	1	64	360	67	38	25	399
3.7999962643e+002	11	421	3	23	1	64	360	60	41	30	394
3.8019965107e+002	8	417	7	21	2	64	360	54	37	29	395
3.8039948332e+002	8	422	2	21	2	64	360	62	36	26	398
3.8059942394e+002	8	423	1	21	0	64	360	58	31	20	404
3.8079996304e+002	10	423	1	21	0	64	360	63	29	28	396
3.8099936513e+002	9	422	2	20	0	63	361	74	31	44	380
3.8119942275e+002	9	422	2	21	0	63	361	86	35	30	394
3.8139914483e+002	12	419	5	19	2	63	361	65	28	27	397
3.8159957370e+002	13	422	2	21	0	63	361	62	30	17	407
3.8179981956e+002	13	421	3	21	0	63	361	61	33	16	408
3.8199908730e+002	12	423	1	18	3	63	361	70	29	11	413
3.8219956754e+002	12	423	1	20	1	63	361	57	27	13	411
3.8239911827e+002	10	418	6	21	0	63	361	67	21	16	408
3.8259983883e+002	10	422	2	20	0	63	361	92	18	20	404
3.8279925050e+002	10	421	3	20	0	62	362	120	15	25	399
3.8299941061e+002	11	419	5	19	0	61	363	126	15	14	410
3.8319985878e+002	10	418	6	17	1	61	363	129	18	16	408
3.8339992888e+002	9	424	0	18	0	61	363	121	18	7	417
3.8359977314e+002	7	422	2	18	0	61	363	122	19	13	411
3.8379979381e+002	8	421	3	17	1	61	363	114	14	6	418
3.8399853480e+002	6	424	0	16	2	61	363	109	16	9	415
3.8419931801e+002	8	423	1	18	0	61	363	127	16	7	417
3.8439930447e+002	11	424	0	18	0	61	363	136	12	22	402
3.8459979335e+002	10	423	1	18	1	61	363	131	14	20	404
3.8479935144e+002	9	423	1	18	1	61	363	120	17	14	410
3.8499887730e+002	12	423	1	19	0	61	363	126	17	17	407
3.8519999503e+002	11	423	1	18	0	60	364	118	15	12	412
3.8539997944e+002	12	424	0	19	1	59	365	121	13	19	405
3.8559892561e+002	14	422	2	20	0	59	365	126	14	12	412
3.8579999805e+002	12	423	1	19	0	59	365	141	15	30	394
3.8599968705e+002	13	423	1	18	2	59	365	144	17	9	415
3.8619807080e+002	11	424	0	19	1	59	365	134	13	16	408
3.8639979860e+002	12	424	0	19	0	59	365	158	9	4	420
3.8659940414e+002	11	422	2	18	1	58	366	182	10	4	420
3.8679951322e+002	9	422	2	19	0	58	366	175	10	14	410
3.8699933947e+002	13	423	1	19	1	58	366	181	10	23	401
3.8719886734e+002	14	423	1	21	0	58	366	151	16	23	401
3.8739762233e+002	12	424	0	20	0	57	367	137	16	20	404
3.8759934015e+002	12	423	1	20	0	57	367	131	13	11	413
3.8779759606e+002	9	423	1	20	0	57	367	132	18	13	411
3.8799947557e+002	13	423	1	20	1	57	367	108	17	15	409
3.8819948870e+002	12	423	1	19	1	57	367	98	17	17	407
3.8839999663e+002	14	422	2	19	1	57	367	107	20	22	402
3.8859842051e+002	11	424	0	20	0	57	367	88	19	18	406
3.8879988696e+002	9	421	3	20	1	56	368	84	20	22	402
3.8899946892e+002	9	421	3	21	0	55	369	80	20	12	412
3.8919973897e+002	12	421	3	18	2	55	369	89	18	20	404
3.8939887445e+002	11	423	1	21	0	55	369	85	16	10	414
3.8959929031e+002	8	423	1	17	4	55	369	128	14	24	400
3.8979875839e+002	7	423	1	22	0	55	369	155	12	16	408
3.8999995346e+002	6	423	1	20	2	55	369	164	14	24	400
3.9019994980e+002	7	423	1	21	1	55	369	140	15	14	410
3.9039925516e+002	7	423	1	22	0	55	369	135	15	6	418
3.9059770575e+002	6	423	1	21	1	55	369	137	14	21	403
3.9079992162e+002	7	424	0	21	0	55	369	136	15	8	416
3.9099972495e+002	7	423	1	21	0	54	370	152	14	17	407
3.9119887509e+002	8	423	1	21	1	54	370	147	13	14	410
3.9139834411e+002	10	423	1	21	1	54	370	139	18	22	402
3.9159850781e+002	11	420	4	21	0	54	370	126	17	21	403
3.9179894557e+002	10	418	6	21	0	54	370	121	15	23	401
3.9199998228e+002	12	422	2	19	1	54	370	123	17	24	400
3.9219984875e+002	10	423	1	18	1	54	370	111	17	12	412
3.9239961929e+002	10	421	3	18	0	54	370	112	16	12	412
3.9259947530e+002	9	424	0	18	1	54	370	135	13	9	415
3.9279992819e+002	9	423	1	16	3	54	370	128	16	23	401
3.9299964310e+002	8	424	0	20	0	54	370	123	20	43	381
3.9319959658e+002	8	423	1	19	1	54	370	85	29	53	371
3.9339993766e+002	10	422	2	21	1	54	370	66	33	42	382
3.9359913588e+002	9	422	2	22	0	54	370	72	32	28	396
3.9379656259e+002	13	419	5	22	0	53	371	69	34	30	394
3.9399954014e+002	16	422	2	20	1	53	371	56	32	43	381
3.9419947062e+002	14	422	2	21	0	53	371	62	40	39	385
3.9439874220e+002	11	419	5	20	1	53	371	48	39	35	389
3.9459876288e+002	12	423	1	21	0	53	371	54	36	24	400
3.9479952663e+002	10	421	3	20	0	53	371	51	38	37	387
3.9499981488e+002	10	417	7	20	0	53	371	55	33	23	401
3.9519984647e+002	8	415	9	19	0	53	371	64	22	15	409
3.9539945417e+002	8	422	2	19	0	53	371	80	23	17	407
3.9559954737e+002	6	423	1	20	0	53	371	81	20	1	423
3.9579962854e+002	6	423	1	18	1	53	371	105	17	25	399
3.9599753366e+002	8	424	0	19	0	53	371	103	16	26	398
3.9619892666e+002	9	424	0	20	0	53	371	131	15	19	405
3.9639992567e+002	9	422	2	19	0	53	371	129	14	20	404
3.9659706590e+002	8	423	1	19	0	53	371	129	12	14	410
3.9679921343e+002	8	423	1	18	1	52	372	146	13	4	420
3.9699986154e+002	6	424	0	20	0	52	372	146	14	17	407
3.9719899585e+002	6	423	1	19	1	52	372	136	23	40	384
3.9739876121e+002	7	421	3	21	0	52	372	107	24	39	385
3.9759946412e+002	7	421	3	21	0	52	372	91	28	28	396
3.9779882170e+002	9	415	9	21	0	52	372	94	28	18	406
3.9799921117e+002	7	424	0	20	0	52	372	85	25	26	398
3.9819988192e+002	5	423	1	19	1	52	372	86	27	31	393
3.9839952377e+002	7	421	3	21	0	52	372	92	29	25	399
3.9859989345e+002	8	416	8	18	2	51	373	77	29	33	391
3.9879819778e+002	6	422	2	20	0	51	373	84	29	30	394
3.9899991754e+002	7	423	1	20	0	50	374	71	26	27	397
3.9919997083e+002	7	423	1	19	1	50	374	76	22	20	404
3.9939939113e+002	8	420	4	20	0	50	374	91	22	16	408
3.9959882387e+002	9	422	2	20	0	50	374	100	20	20	404
3.9979992511e+002	9	420	4	18	1	50	374	115	21	29	395
3.9999972800e+002	7	424	0	19	1	50	374	108	28	32	392
[truncated: 2 more rows]
