# Supplementary material for: Snazer: the simulations and networks analyzer
Source: BMC Syst Biol. 2010 Jan 7;4:1. doi: 10.1186/1752-0509-4-1 (PMC2880970; doi:10.1186/1752-0509-4-1)
Supplement: Additional file 2 — Example models. Some example models. (examples.zip) [file 1752-0509-4-1-S2.zip › Examples/BuddingYeastCellCycle (multirun)/BuddingYeastCellCycle_3.V.out]

1.9981834185e-001	7.046997e-001	1.704262e-001	2.333265e+002	1.792588e+001	8.007412e+001
3.9982191263e-001	7.053549e-001	1.960518e-001	2.335434e+002	7.971321e+000	9.202868e+001
5.9960066380e-001	7.060106e-001	1.644161e-001	2.337605e+002	2.489311e+001	7.710689e+001
7.9948170749e-001	7.066669e-001	1.794316e-001	2.339778e+002	1.792939e+001	8.407061e+001
9.9978893283e-001	7.073238e-001	1.817412e-001	2.341953e+002	1.892634e+001	8.507366e+001
1.1996431654e+000	7.079812e-001	1.904324e-001	2.344130e+002	1.594074e+001	8.905926e+001
1.3991225545e+000	7.086392e-001	1.842340e-001	2.346309e+002	2.091953e+001	8.608047e+001
1.5996669999e+000	7.092978e-001	1.929352e-001	2.348489e+002	1.693773e+001	9.006227e+001
1.7998355461e+000	7.099569e-001	1.995277e-001	2.350672e+002	1.494682e+001	9.305318e+001
1.9998193599e+000	7.106166e-001	2.061335e-001	2.352856e+002	1.295534e+001	9.604466e+001
2.1992054213e+000	7.112769e-001	2.149141e-001	2.355042e+002	1.295712e+001	1.000429e+002
2.3999050381e+000	7.119377e-001	1.915444e-001	2.357230e+002	2.191853e+001	8.908147e+001
2.5997813903e+000	7.125991e-001	1.917143e-001	2.359420e+002	2.092223e+001	8.907777e+001
2.7993380802e+000	7.132610e-001	2.047848e-001	2.361612e+002	1.793752e+001	9.506248e+001
2.9998700293e+000	7.139236e-001	2.135657e-001	2.363805e+002	1.395336e+001	9.904664e+001
3.1989606051e+000	7.145867e-001	2.159497e-001	2.366001e+002	1.794063e+001	1.000594e+002
3.3999694334e+000	7.152503e-001	2.140057e-001	2.368198e+002	1.993338e+001	9.906662e+001
3.5997721662e+000	7.159146e-001	2.271493e-001	2.370398e+002	1.694659e+001	1.050534e+002
3.7999164370e+000	7.165794e-001	2.446280e-001	2.372599e+002	1.096787e+001	1.130321e+002
3.9998443684e+000	7.172447e-001	2.578371e-001	2.374802e+002	8.975033e+000	1.190250e+002
4.1999800404e+000	7.179107e-001	2.537715e-001	2.377007e+002	1.396051e+001	1.170395e+002
4.3997238041e+000	7.185772e-001	2.583522e-001	2.379214e+002	1.495839e+001	1.190416e+002
4.5996106010e+000	7.192443e-001	2.672666e-001	2.381422e+002	1.296511e+001	1.230349e+002
4.7997357529e+000	7.199119e-001	2.566829e-001	2.383633e+002	1.894686e+001	1.180531e+002
4.9984261465e+000	7.205802e-001	2.721259e-001	2.385845e+002	1.496039e+001	1.250396e+002
5.1992717731e+000	7.212490e-001	2.832392e-001	2.388060e+002	9.974600e+000	1.300254e+002
5.3976152929e+000	7.219183e-001	2.726313e-001	2.390276e+002	1.496039e+001	1.250396e+002
5.5998872173e+000	7.225883e-001	2.924931e-001	2.392494e+002	9.975356e+000	1.340246e+002
5.7998957811e+000	7.232588e-001	3.036690e-001	2.394714e+002	6.983367e+000	1.390166e+002
5.9999248367e+000	7.239299e-001	2.843309e-001	2.396936e+002	1.695683e+001	1.300432e+002
6.1995410602e+000	7.246016e-001	3.020760e-001	2.399160e+002	1.296889e+001	1.380311e+002
6.3998437586e+000	7.252738e-001	3.067311e-001	2.401386e+002	1.197169e+001	1.400283e+002
6.5995125649e+000	7.259466e-001	3.092232e-001	2.403614e+002	1.496487e+001	1.410351e+002
6.7999021799e+000	7.266200e-001	3.270234e-001	2.405843e+002	6.984481e+000	1.490155e+002
6.9999627835e+000	7.272940e-001	3.185463e-001	2.408075e+002	7.981776e+000	1.450182e+002
7.1998640501e+000	7.279685e-001	3.144654e-001	2.410308e+002	1.197228e+001	1.430277e+002
7.3996279018e+000	7.286436e-001	3.279391e-001	2.412544e+002	7.982264e+000	1.490177e+002
7.5993257410e+000	7.293193e-001	3.348458e-001	2.414781e+002	6.984787e+000	1.520152e+002
7.7992998522e+000	7.299956e-001	3.131572e-001	2.417020e+002	1.596279e+001	1.420372e+002
7.9982170452e+000	7.306725e-001	3.222575e-001	2.419261e+002	1.297059e+001	1.460294e+002
8.1992701646e+000	7.313499e-001	3.159464e-001	2.421504e+002	1.596305e+001	1.430370e+002
8.3996727535e+000	7.320279e-001	3.338883e-001	2.423749e+002	8.980311e+000	1.510197e+002
8.5998306839e+000	7.327065e-001	3.408406e-001	2.425996e+002	9.978549e+000	1.540215e+002
8.7987639171e+000	7.333856e-001	3.500106e-001	2.428244e+002	8.981182e+000	1.580188e+002
8.9995418929e+000	7.340654e-001	3.436989e-001	2.430495e+002	1.197443e+001	1.550256e+002
9.1992500590e+000	7.347457e-001	3.528786e-001	2.432748e+002	8.981300e+000	1.590187e+002
9.3996518224e+000	7.354266e-001	3.576519e-001	2.435002e+002	9.979480e+000	1.610205e+002
9.5995275866e+000	7.361081e-001	3.646253e-001	2.437258e+002	3.991941e+000	1.640081e+002
9.7999161823e+000	7.367902e-001	3.427593e-001	2.439517e+002	1.396997e+001	1.540300e+002
9.9993054229e+000	7.374728e-001	3.564108e-001	2.441777e+002	7.983481e+000	1.600165e+002
1.0199174660e+001	7.381561e-001	3.678690e-001	2.444039e+002	3.991990e+000	1.650080e+002
1.0399686566e+001	7.388399e-001	3.593027e-001	2.446303e+002	7.983583e+000	1.610164e+002
1.0599672811e+001	7.395243e-001	3.551643e-001	2.448569e+002	6.985455e+000	1.590145e+002
1.0799964613e+001	7.402093e-001	3.331543e-001	2.450837e+002	9.977831e+000	1.490222e+002
1.0999415038e+001	7.408948e-001	3.401603e-001	2.453107e+002	6.984787e+000	1.520152e+002
1.1199614761e+001	7.415810e-001	3.292929e-001	2.455379e+002	9.977530e+000	1.470225e+002
1.1399854334e+001	7.422677e-001	3.206526e-001	2.457653e+002	1.396767e+001	1.430323e+002
1.1599157506e+001	7.429550e-001	3.276747e-001	2.459929e+002	1.297059e+001	1.460294e+002
1.1799998820e+001	7.436429e-001	3.436678e-001	2.462206e+002	6.984886e+000	1.530151e+002
1.1999490068e+001	7.443314e-001	3.282970e-001	2.464486e+002	1.596381e+001	1.460362e+002
1.2199779942e+001	7.450205e-001	3.375695e-001	2.466767e+002	9.977978e+000	1.500220e+002
1.2399849733e+001	7.457101e-001	3.446231e-001	2.469051e+002	6.984886e+000	1.530151e+002
1.2599621947e+001	7.464004e-001	3.472107e-001	2.471336e+002	9.978549e+000	1.540215e+002
1.2799413237e+001	7.470912e-001	3.610639e-001	2.473624e+002	8.981416e+000	1.600186e+002
1.2999271097e+001	7.477827e-001	3.658961e-001	2.475913e+002	4.989802e+000	1.620102e+002
1.3199773784e+001	7.484747e-001	3.572166e-001	2.478204e+002	9.979091e+000	1.580209e+002
1.3399715144e+001	7.491673e-001	3.575566e-001	2.480497e+002	1.197491e+001	1.580251e+002
1.3599794171e+001	7.498605e-001	3.601613e-001	2.482793e+002	1.397091e+001	1.590291e+002
1.3799951021e+001	7.505542e-001	3.717993e-001	2.485090e+002	7.983883e+000	1.640161e+002
1.3999885967e+001	7.512486e-001	3.834736e-001	2.487389e+002	4.990224e+000	1.690098e+002
1.4199812147e+001	7.519436e-001	3.793000e-001	2.489690e+002	7.984172e+000	1.670158e+002
1.4399642991e+001	7.526391e-001	3.910199e-001	2.491993e+002	8.982710e+000	1.720173e+002
1.4598415849e+001	7.533353e-001	4.050191e-001	2.494298e+002	5.988861e+000	1.780111e+002
1.4799406352e+001	7.540320e-001	4.122170e-001	2.496605e+002	3.992697e+000	1.810073e+002
1.4999362911e+001	7.547293e-001	3.921190e-001	2.498913e+002	1.197695e+001	1.720231e+002
1.5199619174e+001	7.554272e-001	3.902003e-001	2.501224e+002	1.197681e+001	1.710232e+002
1.5399274772e+001	7.561257e-001	4.019609e-001	2.503537e+002	7.984980e+000	1.760150e+002
1.5599768889e+001	7.568248e-001	3.863558e-001	2.505852e+002	1.297458e+001	1.690254e+002
1.5799837779e+001	7.575245e-001	3.866995e-001	2.508168e+002	9.980449e+000	1.690196e+002
1.5999526192e+001	7.582248e-001	3.939219e-001	2.510487e+002	8.982710e+000	1.720173e+002
1.6199872010e+001	7.589257e-001	4.103125e-001	2.512808e+002	4.990769e+000	1.790092e+002
1.6399207890e+001	7.596272e-001	4.061120e-001	2.515130e+002	6.986931e+000	1.770131e+002
1.6599717101e+001	7.603292e-001	4.019080e-001	2.517455e+002	9.981118e+000	1.750189e+002
1.6799809198e+001	7.610319e-001	4.045647e-001	2.519781e+002	6.986857e+000	1.760131e+002
1.6999964678e+001	7.617352e-001	3.980153e-001	2.522110e+002	1.996180e+000	1.730038e+002
1.7198904325e+001	7.624390e-001	3.845806e-001	2.524440e+002	4.990107e+000	1.670099e+002
1.7399901201e+001	7.631435e-001	3.872452e-001	2.526773e+002	5.988199e+000	1.680118e+002
1.7599776598e+001	7.638486e-001	3.714835e-001	2.529107e+002	1.197538e+001	1.610246e+002
1.7799238039e+001	7.645542e-001	3.879474e-001	2.531444e+002	2.994099e+000	1.680059e+002
1.7999348237e+001	7.652605e-001	3.767733e-001	2.533782e+002	7.983784e+000	1.630162e+002
1.8199680821e+001	7.659673e-001	3.678831e-001	2.536122e+002	1.097714e+001	1.590229e+002
1.8399377238e+001	7.666747e-001	3.751496e-001	2.538465e+002	6.985724e+000	1.620143e+002
1.8599876309e+001	7.673828e-001	3.685485e-001	2.540809e+002	7.983377e+000	1.590166e+002
1.8799902367e+001	7.680914e-001	3.572960e-001	2.543155e+002	8.980694e+000	1.540193e+002
1.8999533515e+001	7.688007e-001	3.413743e-001	2.545504e+002	8.979777e+000	1.470202e+002
1.9199749785e+001	7.695105e-001	3.439874e-001	2.547854e+002	3.991072e+000	1.480089e+002
1.9399881293e+001	7.702210e-001	3.257017e-001	2.550206e+002	4.988204e+000	1.400118e+002
1.9599731248e+001	7.709320e-001	3.050839e-001	2.552561e+002	1.097227e+001	1.310277e+002
1.9799797447e+001	7.716437e-001	2.844080e-001	2.554917e+002	1.296482e+001	1.220352e+002
1.9999976199e+001	7.723559e-001	2.590260e-001	2.557275e+002	1.395838e+001	1.110416e+002
2.0199685849e+001	7.730688e-001	2.475590e-001	2.559635e+002	8.971983e+000	1.060280e+002
2.0399690390e+001	7.737822e-001	2.034164e-001	2.561998e+002	1.095832e+001	8.704168e+001
2.0599787047e+001	7.744963e-001	1.592890e-001	2.564362e+002	1.990323e+001	6.809677e+001
2.0799978903e+001	7.752110e-001	1.687139e-001	2.566728e+002	1.294054e+001	7.205946e+001
2.0999731547e+001	7.759262e-001	1.245090e-001	2.569096e+002	2.086994e+001	5.313006e+001
2.1199771467e+001	3.883210e-001	4.021236e-002	1.285733e+002	2.971307e+001	3.428693e+001
2.1399729701e+001	3.886944e-001	9.152573e-004	1.286969e+002	4.422036e+001	7.796415e-001
2.1599060960e+001	3.890680e-001	2.009699e-004	1.288207e+002	3.882897e+001	1.710273e-001
2.1797817816e+001	3.894421e-001	8.818402e-005	1.289445e+002	2.492503e+001	7.497337e-002
2.1999943243e+001	3.898164e-001	5.453054e-005	1.290685e+002	1.595368e+001	4.631692e-002
2.2199549252e+001	3.901911e-001	3.267464e-005	1.291925e+002	1.097227e+001	2.772640e-002
2.2399633963e+001	3.905662e-001	2.935465e-005	1.293167e+002	1.097511e+001	2.488526e-002
2.2599617050e+001	3.909416e-001	3.130276e-005	1.294410e+002	1.297349e+001	2.651128e-002
2.2799306639e+001	3.913173e-001	1.740513e-005	1.295654e+002	8.985273e+000	1.472679e-002
2.2999363467e+001	3.916934e-001	1.178965e-005	1.296899e+002	5.990034e+000	9.965853e-003
2.3199228766e+001	3.920699e-001	1.217925e-005	1.298146e+002	6.989715e+000	1.028530e-002
2.3399970881e+001	3.924466e-001	1.374939e-005	1.299393e+002	7.988400e+000	1.160013e-002
2.3599561277e+001	3.928238e-001	1.089706e-005	1.300642e+002	6.990815e+000	9.184837e-003
2.3799983782e+001	3.933901e-001	8.666941e-006	1.302517e+002	5.992705e+000	7.294615e-003
2.3999834730e+001	3.937681e-001	1.287095e-005	1.303769e+002	8.989177e+000	1.082256e-002
2.4199121341e+001	3.941465e-001	1.334541e-005	1.305021e+002	9.988789e+000	1.121074e-002
2.4399796929e+001	3.945252e-001	1.094610e-005	1.306275e+002	7.990814e+000	9.186385e-003
2.4597521000e+001	3.949042e-001	1.139117e-005	1.307530e+002	7.990449e+000	9.550727e-003
2.4798906070e+001	3.952836e-001	1.486379e-005	1.308786e+002	8.987550e+000	1.245033e-002
2.4999821736e+001	3.956634e-001	1.725184e-005	1.310044e+002	9.985563e+000	1.443676e-002
2.5199477281e+001	3.960435e-001	1.134607e-005	1.311302e+002	6.990514e+000	9.485548e-003
2.5399985982e+001	3.964239e-001	1.213506e-005	1.312562e+002	7.989865e+000	1.013543e-002
2.5598629868e+001	3.968047e-001	1.150918e-005	1.313823e+002	6.990397e+000	9.603454e-003
2.5797422389e+001	3.971858e-001	9.333146e-006	1.315085e+002	5.992220e+000	7.780263e-003
2.5998702741e+001	3.975673e-001	7.407978e-006	1.316348e+002	4.993831e+000	6.169486e-003
2.6199826421e+001	3.979492e-001	9.692714e-006	1.317612e+002	5.991935e+000	8.064506e-003
2.6399799185e+001	3.983314e-001	1.744423e-005	1.318878e+002	9.985500e+000	1.449998e-002
2.6599395377e+001	3.987139e-001	1.809748e-005	1.320144e+002	1.098497e+001	1.502853e-002
2.6799501158e+001	3.990969e-001	1.611953e-005	1.321412e+002	1.098663e+001	1.337316e-002
2.6999408241e+001	3.994801e-001	1.001062e-005	1.322681e+002	6.991703e+000	8.297091e-003
2.7199901586e+001	3.998637e-001	9.949003e-006	1.323951e+002	6.991762e+000	8.238110e-003
2.7399270581e+001	4.002477e-001	1.322686e-005	1.325223e+002	8.989058e+000	1.094178e-002
2.7599849554e+001	4.006320e-001	2.247798e-005	1.326495e+002	1.498142e+001	1.857683e-002
2.7797445684e+001	4.010167e-001	1.023227e-005	1.327769e+002	6.991552e+000	8.448305e-003
2.7999543313e+001	4.014017e-001	8.652818e-006	1.329043e+002	5.992863e+000	7.137372e-003
2.8199764567e+001	4.017871e-001	1.122544e-005	1.330319e+002	7.990749e+000	9.250547e-003
2.8399704437e+001	4.021728e-001	1.129909e-005	1.331597e+002	8.990698e+000	9.302309e-003
2.8599802706e+001	4.025589e-001	1.123398e-005	1.332875e+002	9.990760e+000	9.239836e-003
2.8799996490e+001	4.029453e-001	1.279777e-005	1.334154e+002	1.098948e+001	1.051594e-002
2.8999731752e+001	4.033321e-001	1.430497e-005	1.335435e+002	1.198826e+001	1.174314e-002
2.9199741476e+001	4.037193e-001	1.328254e-005	1.336717e+002	1.098911e+001	1.089336e-002
2.9399913022e+001	4.041068e-001	1.451045e-005	1.338000e+002	1.098811e+001	1.188898e-002
2.9599106214e+001	4.044947e-001	1.333461e-005	1.339284e+002	9.989085e+000	1.091509e-002
2.9799496122e+001	4.048829e-001	9.191778e-006	1.340570e+002	6.992483e+000	7.516750e-003
2.9999221992e+001	4.052715e-001	8.404112e-006	1.341856e+002	5.993134e+000	6.866032e-003
3.0199750406e+001	4.056604e-001	6.938238e-006	1.343144e+002	4.994337e+000	5.663000e-003
3.0399717046e+001	4.060497e-001	1.028571e-005	1.344433e+002	6.991613e+000	8.387163e-003
3.0599907119e+001	4.064393e-001	1.080381e-005	1.345723e+002	6.991199e+000	8.801189e-003
3.0799516645e+001	4.068294e-001	1.184903e-005	1.347014e+002	6.990357e+000	9.643410e-003
3.0999050667e+001	4.072197e-001	1.084281e-005	1.348307e+002	5.991184e+000	8.816031e-003
3.1199829538e+001	4.076104e-001	5.786201e-006	1.349601e+002	2.995300e+000	4.700112e-003
3.1395259948e+001	4.080015e-001	7.406860e-006	1.350896e+002	3.993989e+000	6.010801e-003
3.1599465073e+001	4.083930e-001	8.826750e-006	1.352192e+002	4.992844e+000	7.156201e-003
3.1799785891e+001	4.087848e-001	1.838508e-005	1.353489e+002	9.985109e+000	1.489123e-002
3.1997828153e+001	4.091769e-001	1.937168e-005	1.354787e+002	1.098432e+001	1.567531e-002
3.2199997262e+001	4.095695e-001	1.990422e-005	1.356087e+002	1.098391e+001	1.609080e-002
3.2399406765e+001	4.099624e-001	2.497998e-005	1.357388e+002	1.297983e+001	2.017475e-002
3.2598951948e+001	4.103556e-001	3.062986e-005	1.358690e+002	1.597529e+001	2.471409e-002
3.2799071967e+001	4.107492e-001	2.979554e-005	1.359993e+002	1.697598e+001	2.401787e-002
3.2998670310e+001	4.111432e-001	3.066252e-005	1.361298e+002	1.797531e+001	2.469305e-002
3.3198840891e+001	4.115375e-001	2.198485e-005	1.362603e+002	1.298231e+001	1.768781e-002
3.3399581581e+001	4.119322e-001	2.064841e-005	1.363910e+002	1.298340e+001	1.659667e-002
3.3599796195e+001	4.123272e-001	1.968172e-005	1.365218e+002	1.298420e+001	1.580450e-002
3.3799237833e+001	4.127227e-001	1.835290e-005	1.366527e+002	1.298528e+001	1.472334e-002
3.3998396183e+001	4.131184e-001	1.687021e-005	1.367838e+002	1.298648e+001	1.352091e-002
3.4199352268e+001	4.135146e-001	1.222183e-005	1.369149e+002	9.990214e+000	9.786006e-003
3.4399748415e+001	4.139111e-001	1.463692e-005	1.370462e+002	1.198829e+001	1.170854e-002
3.4599841393e+001	4.143080e-001	1.568692e-005	1.371776e+002	1.298746e+001	1.253644e-002
3.4799609446e+001	4.147052e-001	1.657065e-005	1.373091e+002	1.298677e+001	1.323001e-002
3.4999073315e+001	4.151028e-001	1.778942e-005	1.374408e+002	1.298581e+001	1.418947e-002
3.5198570095e+001	4.155008e-001	1.642035e-005	1.375726e+002	1.098692e+001	1.308490e-002
3.5398890422e+001	4.158991e-001	1.880860e-005	1.377044e+002	1.198503e+001	1.497368e-002
3.5599403117e+001	4.162978e-001	1.617671e-005	1.378364e+002	9.987134e+000	1.286607e-002
3.5799687992e+001	4.166968e-001	2.190051e-005	1.379686e+002	1.298260e+001	1.740180e-002
3.5999561926e+001	4.170963e-001	2.183324e-005	1.381008e+002	1.298267e+001	1.733173e-002
3.6199882992e+001	4.174961e-001	2.159334e-005	1.382332e+002	1.298288e+001	1.712488e-002
3.6399862205e+001	4.178962e-001	2.291194e-005	1.383657e+002	1.398185e+001	1.815321e-002
3.6599825055e+001	4.182967e-001	1.721098e-005	1.384983e+002	1.098638e+001	1.362326e-002
3.6799567583e+001	4.186976e-001	1.583914e-005	1.386310e+002	9.987475e+000	1.252539e-002
3.6999956288e+001	4.190989e-001	1.179147e-005	1.387639e+002	7.990684e+000	9.315612e-003
3.7199717921e+001	4.195005e-001	1.255327e-005	1.388969e+002	7.990092e+000	9.907963e-003
3.7398471011e+001	4.199025e-001	1.503572e-005	1.390300e+002	8.988144e+000	1.185593e-002
3.7599990571e+001	4.203049e-001	1.399243e-005	1.391632e+002	8.988977e+000	1.102272e-002
3.7799665098e+001	4.207076e-001	1.724567e-005	1.392965e+002	1.098643e+001	1.357249e-002
3.7997354646e+001	4.211107e-001	1.695672e-005	1.394300e+002	9.986668e+000	1.333231e-002
3.8198169974e+001	4.215142e-001	2.039461e-005	1.395636e+002	1.098398e+001	1.602003e-002
3.8399717842e+001	4.219180e-001	2.199707e-005	1.396973e+002	1.298274e+001	1.726223e-002
3.8598903516e+001	4.223222e-001	2.100723e-005	1.398311e+002	1.298353e+001	1.646967e-002
3.8799871698e+001	4.229292e-001	1.814826e-005	1.400321e+002	1.098579e+001	1.420782e-002
3.8999757248e+001	4.233344e-001	1.984256e-005	1.401663e+002	9.984481e+000	1.551937e-002
3.9198598314e+001	4.237399e-001	2.398324e-005	1.403005e+002	1.098126e+001	1.873995e-002
3.9397788196e+001	4.241457e-001	3.108953e-005	1.404349e+002	1.297573e+001	2.426940e-002
3.9598151899e+001	4.245520e-001	3.664676e-005	1.405694e+002	1.597142e+001	2.858016e-002
3.9799669930e+001	4.249586e-001	3.719874e-005	1.407041e+002	1.497102e+001	2.898288e-002
3.9999929050e+001	4.253656e-001	3.064043e-005	1.408388e+002	1.397615e+001	2.385022e-002
4.0199433529e+001	4.257730e-001	3.303010e-005	1.409737e+002	1.497431e+001	2.568572e-002
4.0398986568e+001	4.261807e-001	2.863659e-005	1.411087e+002	1.397775e+001	2.224782e-002
4.0599497606e+001	4.265888e-001	2.587182e-005	1.412438e+002	1.297992e+001	2.008064e-002
4.0799867347e+001	4.269973e-001	2.069315e-005	1.413791e+002	9.983954e+000	1.604581e-002
4.0999876998e+001	4.274062e-001	1.854805e-005	1.415144e+002	7.985631e+000	1.436870e-002
4.1198755598e+001	4.278154e-001	1.458397e-005	1.416499e+002	6.988713e+000	1.128702e-002
4.1399964367e+001	4.282250e-001	2.085370e-005	1.417856e+002	9.983876e+000	1.612394e-002
4.1599471526e+001	4.286350e-001	1.719550e-005	1.419213e+002	8.986717e+000	1.328273e-002
4.1798332788e+001	4.290453e-001	1.768491e-005	1.420572e+002	8.986352e+000	1.364771e-002
4.1999818746e+001	4.294561e-001	1.663527e-005	1.421932e+002	8.987175e+000	1.282541e-002
4.2199400372e+001	4.298672e-001	1.796015e-005	1.423293e+002	9.986166e+000	1.383362e-002
4.2399682143e+001	4.302787e-001	1.685094e-005	1.424655e+002	9.987033e+000	1.296684e-002
4.2599655559e+001	4.306905e-001	2.243683e-005	1.426019e+002	1.198275e+001	1.724869e-002
4.2798422616e+001	4.311028e-001	1.742924e-005	1.427384e+002	9.986614e+000	1.338621e-002
4.2999428832e+001	4.315154e-001	1.551327e-005	1.428750e+002	8.988097e+000	1.190329e-002
4.3199594103e+001	4.319284e-001	2.112573e-005	1.430117e+002	1.198381e+001	1.619422e-002
4.3399222381e+001	4.323417e-001	2.209745e-005	1.431486e+002	1.298308e+001	1.692291e-002
4.3599883779e+001	4.327555e-001	2.033732e-005	1.432856e+002	1.198444e+001	1.556005e-002
4.3798026125e+001	4.331696e-001	2.651876e-005	1.434227e+002	1.597973e+001	2.027007e-002
4.3998058523e+001	4.335841e-001	2.017778e-005	1.435600e+002	1.298459e+001	1.540849e-002
4.4199378869e+001	4.339990e-001	2.071618e-005	1.436973e+002	1.298420e+001	1.580450e-002
4.4397976165e+001	4.344142e-001	2.383842e-005	1.438348e+002	1.498183e+001	1.816910e-002
4.4599351934e+001	4.348299e-001	1.778781e-005	1.439724e+002	1.198646e+001	1.354450e-002
4.4795784576e+001	4.352459e-001	1.903785e-005	1.441102e+002	1.198552e+001	1.448249e-002
4.4999989565e+001	4.356623e-001	2.900148e-005	1.442480e+002	1.597796e+001	2.204094e-002
4.5199947791e+001	4.360791e-001	2.339201e-005	1.443860e+002	1.298224e+001	1.776079e-002
4.5399422385e+001	4.364962e-001	2.311700e-005	1.445242e+002	1.398246e+001	1.753521e-002
4.5597355435e+001	4.369138e-001	2.033274e-005	1.446624e+002	1.298459e+001	1.540849e-002
4.5796796887e+001	4.373317e-001	2.578333e-005	1.448008e+002	1.698048e+001	1.952037e-002
4.5999464310e+001	4.377500e-001	1.723770e-005	1.449393e+002	1.098696e+001	1.303806e-002
4.6199360303e+001	4.381687e-001	1.875553e-005	1.450779e+002	1.198583e+001	1.417255e-002
4.6399939889e+001	4.385877e-001	1.368761e-005	1.452167e+002	7.989667e+000	1.033311e-002
4.6599978905e+001	4.390072e-001	1.707874e-005	1.453555e+002	8.987119e+000	1.288084e-002
4.6799400567e+001	4.394270e-001	1.985249e-005	1.454945e+002	9.985041e+000	1.495850e-002
4.6999965897e+001	4.398472e-001	3.412194e-005	1.456337e+002	1.497431e+001	2.568572e-002
4.7199857615e+001	4.402678e-001	2.369940e-005	1.457729e+002	1.098218e+001	1.782298e-002
4.7399763870e+001	4.406888e-001	1.725281e-005	1.459123e+002	7.987038e+000	1.296248e-002
4.7598675242e+001	4.411102e-001	1.914675e-005	1.460518e+002	8.985628e+000	1.437169e-002
4.7797695154e+001	4.415319e-001	2.280363e-005	1.461915e+002	1.198290e+001	1.710023e-002
4.7997958014e+001	4.419540e-001	2.226491e-005	1.463313e+002	1.098332e+001	1.668030e-002
4.8199586145e+001	4.423766e-001	2.986819e-005	1.464711e+002	1.397764e+001	2.235511e-002
4.8399758344e+001	4.427995e-001	3.308780e-005	1.466112e+002	1.397526e+001	2.474120e-002
4.8598139480e+001	4.432227e-001	3.347674e-005	1.467513e+002	1.397499e+001	2.500812e-002
4.8799961135e+001	4.436464e-001	2.937262e-005	1.468916e+002	1.297808e+001	2.192127e-002
4.8999270667e+001	4.440705e-001	2.727825e-005	1.470320e+002	1.197966e+001	2.033877e-002
4.9198887049e+001	4.444949e-001	2.263812e-005	1.471725e+002	9.983137e+000	1.686295e-002
4.9399788790e+001	4.449198e-001	1.903669e-005	1.473132e+002	8.985833e+000	1.416673e-002
4.9599954032e+001	4.453450e-001	1.802655e-005	1.474540e+002	8.986598e+000	1.340220e-002
4.9799749377e+001	4.457706e-001	2.092403e-005	1.475949e+002	1.098446e+001	1.554154e-002
4.9999719134e+001	4.461966e-001	1.610540e-005	1.477360e+002	8.988049e+000	1.195103e-002
5.0199499238e+001	4.466230e-001	2.193384e-005	1.478771e+002	1.198374e+001	1.626049e-002
5.0399810725e+001	4.470497e-001	1.822130e-005	1.480184e+002	9.986505e+000	1.349533e-002
5.0599855224e+001	4.474769e-001	1.477175e-005	1.481599e+002	7.989070e+000	1.093003e-002
5.0799586422e+001	4.479045e-001	1.293770e-005	1.483014e+002	6.990436e+000	9.563827e-003
5.0999334034e+001	4.483324e-001	1.577644e-005	1.484431e+002	7.988349e+000	1.165115e-002
5.1199480130e+001	4.487607e-001	1.544844e-005	1.485850e+002	6.988602e+000	1.139803e-002
5.1399707573e+001	4.491894e-001	1.121071e-005	1.487269e+002	4.991737e+000	8.263494e-003
5.1599831854e+001	4.496186e-001	9.651666e-006	1.488690e+002	3.992892e+000	7.107519e-003
5.1798727104e+001	4.500481e-001	1.341152e-005	1.490112e+002	5.990133e+000	9.866863e-003
5.1999131708e+001	4.504779e-001	1.124287e-005	1.491535e+002	4.991737e+000	8.263494e-003
5.2198755947e+001	4.511235e-001	1.268743e-005	1.493673e+002	5.990688e+000	9.311896e-003
5.2398305049e+001	4.515544e-001	1.632053e-005	1.495099e+002	7.988033e+000	1.196697e-002
5.2599883723e+001	4.519857e-001	2.354620e-005	1.496527e+002	1.198275e+001	1.724869e-002
5.2799300553e+001	4.524173e-001	1.807180e-005	1.497956e+002	9.986774e+000	1.322581e-002
5.2998385819e+001	4.528494e-001	1.441383e-005	1.499387e+002	7.989461e+000	1.053866e-002
5.3199958870e+001	4.532818e-001	1.099580e-005	1.500819e+002	5.991968e+000	8.031902e-003
5.3399923952e+001	4.537146e-001	8.815555e-006	1.502252e+002	4.993567e+000	6.433197e-003
5.3599451585e+001	4.541479e-001	1.400927e-005	1.503686e+002	7.989786e+000	1.021359e-002
5.3799861994e+001	4.545815e-001	1.525811e-005	1.505122e+002	7.988887e+000	1.111345e-002
5.3999740159e+001	4.550155e-001	2.037268e-005	1.506559e+002	9.985175e+000	1.482456e-002
5.4198457787e+001	4.554499e-001	1.541662e-005	1.507997e+002	7.988793e+000	1.120749e-002
5.4399171664e+001	4.558847e-001	1.799468e-005	1.509437e+002	9.986931e+000	1.306920e-002
5.4599523031e+001	4.563199e-001	1.199310e-005	1.510878e+002	6.991298e+000	8.702058e-003
5.4799480433e+001	4.567555e-001	1.073292e-005	1.512320e+002	5.992220e+000	7.780263e-003
5.4999997114e+001	4.571915e-001	1.399523e-005	1.513764e+002	7.989865e+000	1.013543e-002
5.5199576276e+001	4.576279e-001	1.552203e-005	1.515209e+002	8.988770e+000	1.123042e-002
5.5399525577e+001	4.580647e-001	1.423991e-005	1.516655e+002	7.989707e+000	1.029296e-002
5.5599700069e+001	4.585019e-001	1.426176e-005	1.518102e+002	8.989701e+000	1.029893e-002
5.5799738550e+001	4.589394e-001	1.318200e-005	1.519551e+002	8.990490e+000	9.510116e-003
5.5999628680e+001	4.593774e-001	1.064178e-005	1.521001e+002	7.992330e+000	7.670164e-003
5.6197470555e+001	4.598158e-001	7.469868e-006	1.522453e+002	5.994621e+000	5.378845e-003
5.6399919717e+001	4.602546e-001	8.606628e-006	1.523906e+002	6.993809e+000	6.191486e-003
5.6599473167e+001	4.606937e-001	5.351693e-006	1.525360e+002	3.996154e+000	3.846262e-003
5.6799529231e+001	4.611333e-001	7.130864e-006	1.526815e+002	4.994880e+000	5.120067e-003
5.6999156976e+001	4.615733e-001	1.347262e-005	1.528272e+002	8.990336e+000	9.664325e-003
5.7198383453e+001	4.620136e-001	1.498381e-005	1.529730e+002	9.989262e+000	1.073810e-002
5.7399642096e+001	4.624544e-001	2.056437e-005	1.531189e+002	1.298528e+001	1.472334e-002
5.7599114818e+001	4.628956e-001	2.133599e-005	1.532650e+002	1.198474e+001	1.526124e-002
5.7798471972e+001	4.633371e-001	2.095394e-005	1.534112e+002	1.198503e+001	1.497368e-002
5.7999394311e+001	4.637791e-001	1.788781e-005	1.535575e+002	8.987230e+000	1.277045e-002
5.8198133567e+001	4.642215e-001	1.896118e-005	1.537040e+002	8.986476e+000	1.352384e-002
5.8397978391e+001	4.646642e-001	1.510459e-005	1.538506e+002	6.989237e+000	1.076291e-002
5.8599125301e+001	4.651074e-001	1.142119e-005	1.539974e+002	5.991869e+000	8.130515e-003
5.8799822276e+001	4.655510e-001	1.640915e-005	1.541442e+002	8.988330e+000	1.167022e-002
5.8999656805e+001	4.659950e-001	1.789659e-005	1.542912e+002	8.987284e+000	1.271596e-002
5.9199997892e+001	4.664394e-001	2.024956e-005	1.544384e+002	9.985626e+000	1.437409e-002
5.9399811910e+001	4.668841e-001	2.086935e-005	1.545856e+002	8.985200e+000	1.479993e-002
5.9599470262e+001	4.673293e-001	3.225915e-005	1.547330e+002	1.097714e+001	2.285545e-002
5.9799244980e+001	4.677749e-001	2.456342e-005	1.548806e+002	7.982614e+000	1.738649e-002
5.9999724879e+001	4.682209e-001	2.919250e-005	1.550282e+002	8.979357e+000	2.064336e-002
6.0199883604e+001	4.686673e-001	2.843257e-005	1.551760e+002	8.979913e+000	2.008683e-002
6.0398169899e+001	4.691141e-001	3.140970e-005	1.553240e+002	9.977831e+000	2.216896e-002
6.0596529662e+001	4.695613e-001	2.402646e-005	1.554720e+002	7.983058e+000	1.694172e-002
6.0799689173e+001	4.700089e-001	3.006089e-005	1.556202e+002	9.978823e+000	2.117658e-002
6.0999192544e+001	4.704570e-001	2.652707e-005	1.557686e+002	9.981331e+000	1.866936e-002
6.1199046932e+001	4.709054e-001	2.825161e-005	1.559171e+002	1.098014e+001	1.986413e-002
6.1399375373e+001	4.713542e-001	3.339887e-005	1.560657e+002	1.197654e+001	2.346088e-002
6.1599071895e+001	4.718034e-001	1.435439e-005	1.562144e+002	4.989926e+000	1.007357e-002
6.1799889143e+001	4.722531e-001	1.724147e-005	1.563633e+002	5.987912e+000	1.208814e-002
6.1999817652e+001	4.727031e-001	1.496588e-005	1.565123e+002	3.989517e+000	1.048271e-002
6.2199613197e+001	4.731536e-001	2.183523e-005	1.566614e+002	4.984720e+000	1.527973e-002
6.2399296920e+001	4.736045e-001	2.463518e-005	1.568107e+002	5.982777e+000	1.722265e-002
6.2598938875e+001	4.740558e-001	3.120169e-005	1.569601e+002	6.978207e+000	2.179258e-002
6.2799920050e+001	4.745074e-001	3.052663e-005	1.571097e+002	7.978699e+000	2.130079e-002
6.2999964396e+001	4.749595e-001	4.489900e-005	1.572594e+002	1.096870e+001	3.129969e-002
6.3198994182e+001	4.754120e-001	5.311041e-005	1.574092e+002	1.296301e+001	3.698873e-002
6.3397183777e+001	4.758649e-001	5.489123e-005	1.575592e+002	1.396181e+001	3.819260e-002
6.3599667075e+001	4.763183e-001	2.586067e-005	1.577093e+002	7.982024e+000	1.797639e-002
6.3799132132e+001	4.767720e-001	3.124034e-005	1.578595e+002	8.978305e+000	2.169527e-002
6.3999875827e+001	4.772261e-001	3.967005e-005	1.580099e+002	1.197248e+001	2.752317e-002
6.4199519927e+001	4.776807e-001	5.290932e-005	1.581604e+002	1.296333e+001	3.667368e-002
6.4399750455e+001	4.781357e-001	3.885616e-005	1.583110e+002	1.097309e+001	2.690721e-002
6.4598843241e+001	4.785910e-001	3.588825e-005	1.584618e+002	9.975172e+000	2.482834e-002
6.4799706996e+001	4.790468e-001	3.050127e-005	1.586127e+002	8.978919e+000	2.108143e-002
6.4999821259e+001	4.795030e-001	4.241329e-005	1.587637e+002	1.097071e+001	2.928671e-002
6.5199700632e+001	4.799596e-001	3.324879e-005	1.589149e+002	9.977063e+000	2.293671e-002
6.5399903299e+001	4.804167e-001	3.275155e-005	1.590663e+002	1.097743e+001	2.257220e-002
6.5599596780e+001	4.808741e-001	3.510985e-005	1.592177e+002	1.197583e+001	2.417450e-002
6.5799279254e+001	4.813320e-001	2.324688e-005	1.593693e+002	8.984009e+000	1.599116e-002
6.5998707349e+001	4.817902e-001	2.441325e-005	1.595210e+002	9.983222e+000	1.677751e-002
6.6199179577e+001	4.824784e-001	2.261477e-005	1.597489e+002	9.984481e+000	1.551937e-002
6.6399598021e+001	4.829377e-001	2.172010e-005	1.599010e+002	9.985109e+000	1.489123e-002
6.6599918308e+001	4.833974e-001	1.716131e-005	1.600532e+002	7.988245e+000	1.175455e-002
6.6797850556e+001	4.838576e-001	1.595070e-005	1.602055e+002	6.989085e+000	1.091496e-002
6.6999832056e+001	4.843181e-001	2.326625e-005	1.603580e+002	8.984094e+000	1.590581e-002
6.7199537792e+001	4.847791e-001	3.500095e-005	1.605107e+002	1.097609e+001	2.390540e-002
6.7399004840e+001	4.852405e-001	3.526570e-005	1.606634e+002	1.097594e+001	2.406331e-002
6.7599445336e+001	4.857023e-001	4.037464e-005	1.608163e+002	1.197248e+001	2.752317e-002
6.7798279157e+001	4.861645e-001	4.991235e-005	1.609694e+002	1.396601e+001	3.399263e-002
6.7999557646e+001	4.866271e-001	4.410720e-005	1.611225e+002	1.096999e+001	3.001049e-002
6.8199773464e+001	4.870902e-001	4.241307e-005	1.612759e+002	8.971170e+000	2.883037e-002
6.8399398667e+001	4.875536e-001	6.191269e-005	1.614293e+002	1.295795e+001	4.204528e-002
6.8598102160e+001	4.880175e-001	5.747238e-005	1.615829e+002	1.496101e+001	3.899274e-002
6.8794037571e+001	4.884818e-001	5.334042e-005	1.617366e+002	1.496385e+001	3.615497e-002
6.8998396569e+001	4.889466e-001	3.439885e-005	1.618905e+002	1.097671e+001	2.329392e-002
6.9199164478e+001	4.894117e-001	2.856204e-005	1.620445e+002	9.980677e+000	1.932301e-002
6.9399590908e+001	4.898773e-001	3.153329e-005	1.621987e+002	9.978687e+000	2.131287e-002
6.9598435779e+001	4.903432e-001	3.878418e-005	1.623529e+002	1.297381e+001	2.618873e-002
6.9799534038e+001	4.908097e-001	2.751952e-005	1.625074e+002	9.981435e+000	1.856469e-002
6.9999609599e+001	4.912765e-001	2.275055e-005	1.626619e+002	8.984667e+000	1.533296e-002
7.0198415315e+001	4.917437e-001	2.176438e-005	1.628166e+002	8.985346e+000	1.465438e-002
7.0399962790e+001	4.922114e-001	2.126230e-005	1.629715e+002	8.985697e+000	1.430272e-002
7.0599138780e+001	4.926795e-001	2.108018e-005	1.631265e+002	8.985833e+000	1.416673e-002
7.0799715601e+001	4.931480e-001	2.272032e-005	1.632816e+002	8.984746e+000	1.525447e-002
7.0999518661e+001	4.936169e-001	2.373914e-005	1.634369e+002	7.984077e+000	1.592337e-002
7.1199548387e+001	4.940863e-001	2.722249e-005	1.635923e+002	8.981757e+000	1.824253e-002
7.1399793756e+001	4.945561e-001	2.218412e-005	1.637478e+002	7.985148e+000	1.485206e-002
7.1599386606e+001	4.950263e-001	2.875775e-005	1.639035e+002	1.098077e+001	1.923475e-002
7.1799347104e+001	4.954969e-001	2.589501e-005	1.640593e+002	9.982696e+000	1.730355e-002
7.1999306903e+001	4.959679e-001	2.102102e-005	1.642153e+002	8.985967e+000	1.403331e-002
7.2199557204e+001	4.964394e-001	1.607104e-005	1.643714e+002	5.989281e+000	1.071859e-002
7.2399916139e+001	4.969113e-001	1.846828e-005	1.645276e+002	6.987694e+000	1.230574e-002
7.2598638633e+001	4.973836e-001	3.033646e-005	1.646840e+002	1.097981e+001	2.019451e-002
7.2799847548e+001	4.978564e-001	2.817816e-005	1.648406e+002	1.098126e+001	1.873995e-002
7.2998930196e+001	4.983296e-001	3.316192e-005	1.649972e+002	1.297797e+001	2.203347e-002
7.3198754682e+001	4.988032e-001	2.916316e-005	1.651540e+002	1.298064e+001	1.935821e-002
7.3399878459e+001	4.992772e-001	2.817716e-005	1.653110e+002	1.298131e+001	1.868596e-002
7.3599079775e+001	4.997517e-001	2.494423e-005	1.654681e+002	9.983474e+000	1.652631e-002
7.3799476336e+001	5.002265e-001	2.405701e-005	1.656253e+002	7.984077e+000	1.592337e-002
7.3999912974e+001	5.007019e-001	1.946439e-005	1.657827e+002	5.987129e+000	1.287127e-002
7.4199241877e+001	5.011776e-001	1.907886e-005	1.659402e+002	4.987396e+000	1.260436e-002
7.4398370607e+001	5.016538e-001	2.777977e-005	1.660979e+002	5.981665e+000	1.833515e-002
7.4598974797e+001	5.021304e-001	3.640106e-005	1.662557e+002	7.975997e+000	2.400256e-002
7.4795714551e+001	5.026074e-001	1.330355e-005	1.664136e+002	2.991236e+000	8.763923e-003
7.4999128286e+001	5.030848e-001	2.181863e-005	1.665717e+002	5.985640e+000	1.435973e-002
7.5198939928e+001	5.035627e-001	1.444192e-005	1.667299e+002	4.990504e+000	9.495798e-003
7.5399802716e+001	5.040410e-001	2.129619e-005	1.668883e+002	7.986011e+000	1.398930e-002
7.5597706649e+001	5.045198e-001	2.449823e-005	1.670468e+002	8.983923e+000	1.607743e-002
7.5798793670e+001	5.049989e-001	2.191533e-005	1.672055e+002	7.985631e+000	1.436870e-002
7.5999802986e+001	5.054786e-001	2.142412e-005	1.673643e+002	8.985967e+000	1.403331e-002
7.6199881610e+001	5.059586e-001	2.440153e-005	1.675232e+002	9.984032e+000	1.596842e-002
7.6399758523e+001	5.064391e-001	2.623440e-005	1.676823e+002	1.098285e+001	1.715157e-002
7.6599920288e+001	5.069200e-001	2.232628e-005	1.678415e+002	8.985417e+000	1.458267e-002
7.6799624152e+001	5.074013e-001	2.155198e-005	1.680009e+002	7.985936e+000	1.406357e-002
7.6999649438e+001	5.078830e-001	2.385174e-005	1.681604e+002	7.984451e+000	1.554950e-002
7.7198799063e+001	5.083652e-001	3.147738e-005	1.683200e+002	8.979499e+000	2.050136e-002
7.7399998338e+001	5.088479e-001	2.910473e-005	1.684798e+002	8.981062e+000	1.893807e-002
7.7598994838e+001	5.093309e-001	1.903091e-005	1.686398e+002	6.987629e+000	1.237142e-002
7.7798873895e+001	5.098144e-001	1.420489e-005	1.687999e+002	5.990775e+000	9.225414e-003
7.7998137205e+001	5.102984e-001	1.940817e-005	1.689601e+002	7.987407e+000	1.259275e-002
7.8199144364e+001	5.107827e-001	1.506474e-005	1.691205e+002	6.990235e+000	9.765298e-003
7.8399190171e+001	5.112675e-001	1.581184e-005	1.692810e+002	6.989760e+000	1.023986e-002
7.8598627464e+001	5.117528e-001	2.109405e-005	1.694417e+002	8.986352e+000	1.364771e-002
7.8799888877e+001	5.122384e-001	1.200528e-005	1.696025e+002	4.992240e+000	7.759970e-003
7.8999617764e+001	5.127246e-001	1.408970e-005	1.697634e+002	5.990901e+000	9.098662e-003
7.9199846313e+001	5.132111e-001	1.871811e-005	1.699245e+002	7.987924e+000	1.207608e-002
7.9399003215e+001	5.136981e-001	3.076790e-005	1.700857e+002	1.198017e+001	1.983124e-002
7.9598505615e+001	5.141855e-001	3.281752e-005	1.702471e+002	1.397887e+001	2.113226e-002
7.9799430600e+001	5.146734e-001	3.197415e-005	1.704087e+002	1.397943e+001	2.056967e-002
7.9998962510e+001	5.151617e-001	3.538946e-005	1.705703e+002	1.497725e+001	2.274523e-002
8.0199988990e+001	5.156504e-001	2.629215e-005	1.707322e+002	1.198312e+001	1.688227e-002
8.0399298652e+001	5.161396e-001	3.045810e-005	1.708941e+002	1.198046e+001	1.953870e-002
8.0599977867e+001	5.166292e-001	3.792137e-005	1.710562e+002	1.497570e+001	2.430329e-002
8.0799987251e+001	5.173644e-001	3.145850e-005	1.712997e+002	1.197987e+001	2.013267e-002
8.0999912795e+001	5.178551e-001	2.953266e-005	1.714621e+002	9.981118e+000	1.888227e-002
8.1199979970e+001	5.183463e-001	3.251638e-005	1.716248e+002	1.097923e+001	2.077028e-002
8.1399772113e+001	5.188378e-001	4.198671e-005	1.717875e+002	1.497321e+001	2.679416e-002
8.1599229505e+001	5.193299e-001	3.785304e-005	1.719504e+002	1.297587e+001	2.413334e-002
8.1799947672e+001	5.198223e-001	4.797576e-005	1.721135e+002	1.596944e+001	3.055814e-002
8.1999963878e+001	5.203153e-001	3.798955e-005	1.722767e+002	1.197583e+001	2.417450e-002
8.2199185670e+001	5.208086e-001	5.230250e-005	1.724400e+002	1.496675e+001	3.325097e-002
8.2399837060e+001	5.213024e-001	5.493355e-005	1.726035e+002	1.296511e+001	3.489056e-002
8.2598115248e+001	5.217966e-001	6.317669e-005	1.727672e+002	1.295991e+001	4.008811e-002
8.2799039420e+001	5.222913e-001	1.006612e-004	1.729310e+002	1.793619e+001	6.381301e-002
8.2996603098e+001	5.227864e-001	7.673551e-005	1.730949e+002	1.395140e+001	4.859953e-002
8.3199994599e+001	5.232820e-001	5.582242e-005	1.732590e+002	8.964679e+000	3.532099e-002
8.3399375762e+001	5.237780e-001	3.228166e-005	1.734232e+002	5.979593e+000	2.040650e-002
8.3599895067e+001	5.242745e-001	2.347167e-005	1.735876e+002	3.985177e+000	1.482331e-002
8.3799376315e+001	5.247714e-001	2.588972e-005	1.737521e+002	4.983665e+000	1.633493e-002
8.3999386471e+001	5.252687e-001	6.407573e-005	1.739168e+002	1.195961e+001	4.038983e-002
8.4198682278e+001	5.257665e-001	5.541490e-005	1.740816e+002	1.096510e+001	3.489745e-002
8.4399774782e+001	5.262647e-001	4.331066e-005	1.742466e+002	8.972751e+000	2.724900e-002
8.4599274293e+001	5.267634e-001	4.622201e-005	1.744117e+002	1.097095e+001	2.905315e-002
8.4799765943e+001	5.272626e-001	5.296674e-005	1.745770e+002	1.396674e+001	3.326108e-002
8.4999718509e+001	5.277621e-001	3.597925e-005	1.747424e+002	1.097743e+001	2.257220e-002
8.5199723639e+001	5.282621e-001	3.904483e-005	1.749079e+002	1.197553e+001	2.447226e-002
8.5399760041e+001	5.287626e-001	3.560617e-005	1.750736e+002	1.097770e+001	2.229587e-002
8.5599865483e+001	5.292635e-001	5.316775e-005	1.752395e+002	1.396674e+001	3.326108e-002
8.5799097280e+001	5.297649e-001	6.600119e-005	1.754055e+002	1.395875e+001	4.125044e-002
8.5999702831e+001	5.302667e-001	6.800064e-005	1.755716e+002	1.295754e+001	4.245987e-002
8.6199310410e+001	5.307690e-001	7.289400e-005	1.757379e+002	1.195453e+001	4.547223e-002
8.6399061699e+001	5.312717e-001	9.187795e-005	1.759044e+002	1.194274e+001	5.726043e-002
8.6599793270e+001	5.317748e-001	1.022729e-004	1.760710e+002	1.193632e+001	6.367852e-002
8.6799856437e+001	5.322784e-001	1.372492e-004	1.762377e+002	1.291462e+001	8.537503e-002
8.6999919762e+001	5.327825e-001	1.524720e-004	1.764046e+002	1.290525e+001	9.475458e-002
8.7197632502e+001	5.332870e-001	9.917994e-005	1.765717e+002	8.938422e+000	6.157761e-002
8.7399326118e+001	5.337920e-001	7.274727e-005	1.767388e+002	9.954876e+000	4.512369e-002
8.7599901269e+001	5.342974e-001	3.548063e-005	1.769062e+002	5.978013e+000	2.198711e-002
8.7799481653e+001	5.348032e-001	3.925968e-005	1.770737e+002	6.975694e+000	2.430596e-002
8.7999123983e+001	5.353096e-001	4.792347e-005	1.772413e+002	7.970358e+000	2.964171e-002
8.8199928522e+001	5.358163e-001	5.738846e-005	1.774091e+002	9.964538e+000	3.546244e-002
8.8399887840e+001	5.363235e-001	4.907324e-005	1.775771e+002	8.969705e+000	3.029548e-002
8.8599920590e+001	5.368312e-001	4.830483e-005	1.777451e+002	1.197021e+001	2.979290e-002
8.8799727958e+001	5.373393e-001	5.143529e-005	1.779134e+002	1.196831e+001	3.169367e-002
8.8999677864e+001	5.378479e-001	6.255625e-005	1.780818e+002	1.396149e+001	3.850979e-002
8.9199840470e+001	5.383570e-001	4.602672e-005	1.782503e+002	1.197169e+001	2.830738e-002
8.9399677149e+001	5.388664e-001	4.288304e-005	1.784190e+002	1.297365e+001	2.634902e-002
8.9599027082e+001	5.393764e-001	3.845194e-005	1.785879e+002	1.297640e+001	2.360404e-002
8.9799839069e+001	5.398868e-001	3.385722e-005	1.787568e+002	1.197924e+001	2.076388e-002
8.9998033348e+001	5.403976e-001	3.269339e-005	1.789260e+002	1.197997e+001	2.003118e-002
9.0199402857e+001	5.409089e-001	2.394041e-005	1.790953e+002	8.985346e+000	1.465438e-002
9.0399722598e+001	5.414207e-001	2.900249e-005	1.792647e+002	1.098226e+001	1.773619e-002
9.0599662750e+001	5.419329e-001	4.049546e-005	1.794343e+002	1.397526e+001	2.474120e-002
9.0799858648e+001	5.424456e-001	4.044485e-005	1.796041e+002	1.297531e+001	2.468692e-002
9.0999898425e+001	5.429587e-001	3.293960e-005	1.797740e+002	8.979913e+000	2.008683e-002
9.1197671637e+001	5.434723e-001	4.585946e-005	1.799440e+002	1.097206e+001	2.793904e-002
9.1398663261e+001	5.439864e-001	4.625761e-005	1.801142e+002	1.097185e+001	2.815498e-002
9.1599592326e+001	5.445009e-001	3.879463e-005	1.802846e+002	9.976410e+000	2.359028e-002
9.1799728162e+001	5.450159e-001	4.246097e-005	1.804551e+002	9.974205e+000	2.579531e-002
9.1999429149e+001	5.455313e-001	4.045779e-005	1.806257e+002	8.975445e+000	2.455514e-002
9.2198335267e+001	5.460472e-001	6.573772e-005	1.807966e+002	1.096014e+001	3.986066e-002
9.2398468359e+001	5.465635e-001	7.682061e-005	1.809675e+002	1.195346e+001	4.653686e-002
9.2599490000e+001	5.470803e-001	8.139179e-005	1.811386e+002	1.295074e+001	4.925944e-002
9.2799343461e+001	5.475976e-001	1.077496e-004	1.813099e+002	1.693485e+001	6.514994e-002
9.2999865620e+001	5.481153e-001	1.026831e-004	1.814813e+002	1.293797e+001	6.202787e-002
9.3199692432e+001	5.486335e-001	1.124976e-004	1.816529e+002	1.293211e+001	6.789237e-002
9.3398864292e+001	5.491522e-001	8.946026e-005	1.818246e+002	9.946062e+000	5.393832e-002
9.3598952853e+001	5.496713e-001	6.076426e-005	1.819965e+002	7.963398e+000	3.660203e-002
9.3799194718e+001	5.501908e-001	8.643651e-005	1.821685e+002	1.194798e+001	5.201683e-002
9.3999539965e+001	5.509711e-001	6.860530e-005	1.824269e+002	1.195877e+001	4.122768e-002
9.4198488543e+001	5.514918e-001	4.623211e-005	1.825993e+002	8.972244e+000	2.775649e-002
9.4399752035e+001	5.520130e-001	5.239178e-005	1.827718e+002	9.968575e+000	3.142489e-002
9.4599132593e+001	5.525347e-001	6.242143e-005	1.829446e+002	1.096259e+001	3.740539e-002
9.4798039088e+001	5.530568e-001	6.125820e-005	1.831174e+002	1.296333e+001	3.667368e-002
9.4999794645e+001	5.535794e-001	4.524254e-005	1.832905e+002	9.972940e+000	2.705995e-002
9.5199100653e+001	5.541024e-001	4.155064e-005	1.834636e+002	9.975172e+000	2.482834e-002
9.5399944243e+001	5.546259e-001	3.073796e-005	1.836370e+002	7.981650e+000	1.834995e-002
9.5599264655e+001	5.551499e-001	2.804711e-005	1.838105e+002	7.983272e+000	1.672776e-002
9.5799504671e+001	5.556744e-001	5.243541e-005	1.839841e+002	1.396876e+001	3.124383e-002
9.5997732566e+001	5.561993e-001	4.346431e-005	1.841579e+002	1.297413e+001	2.587393e-002
9.6196730793e+001	5.567246e-001	2.091338e-005	1.843319e+002	6.987562e+000	1.243780e-002
9.6398424494e+001	5.572505e-001	2.187206e-005	1.845060e+002	6.987004e+000	1.299569e-002
9.6598634056e+001	5.577768e-001	2.650608e-005	1.846802e+002	7.984266e+000	1.573421e-002
9.6798854176e+001	5.583036e-001	2.838568e-005	1.848547e+002	7.983166e+000	1.683406e-002
9.6998984955e+001	5.588308e-001	3.529042e-005	1.850292e+002	9.979091e+000	2.090915e-002
9.7199455343e+001	5.593586e-001	3.120075e-005	1.852040e+002	8.981531e+000	1.846863e-002
9.7398753429e+001	5.598867e-001	2.659852e-005	1.853788e+002	6.984270e+000	1.572958e-002
9.7599768648e+001	5.604154e-001	2.736646e-005	1.855539e+002	6.983832e+000	1.616846e-002
9.7797956025e+001	5.609445e-001	2.151788e-005	1.857291e+002	4.987299e+000	1.270105e-002
9.7999802950e+001	5.614741e-001	2.604513e-005	1.859044e+002	5.984641e+000	1.535878e-002
9.8199960500e+001	5.620042e-001	2.528779e-005	1.860799e+002	5.985102e+000	1.489811e-002
9.8399818456e+001	5.625347e-001	1.780996e-005	1.862556e+002	3.989517e+000	1.048271e-002
9.8599444285e+001	5.630657e-001	3.867482e-005	1.864314e+002	5.977258e+000	2.274203e-002
9.8799781025e+001	5.635972e-001	6.225856e-005	1.866074e+002	6.963425e+000	3.657550e-002
9.8999803901e+001	5.641292e-001	6.434703e-005	1.867835e+002	6.962233e+000	3.776678e-002
9.9199845231e+001	5.646616e-001	9.051359e-005	1.869598e+002	9.946926e+000	5.307446e-002
9.9399852454e+001	5.651945e-001	1.557800e-004	1.871362e+002	1.490874e+001	9.125862e-002
9.9597421923e+001	5.657279e-001	1.830899e-004	1.873128e+002	1.589284e+001	1.071561e-001
9.9799235388e+001	5.662617e-001	1.045769e-004	1.874896e+002	1.293885e+001	6.114747e-002
9.9999251468e+001	5.667960e-001	1.046756e-004	1.876665e+002	1.293885e+001	6.114747e-002
1.0019918816e+002	5.673308e-001	7.617261e-005	1.878436e+002	1.195554e+001	4.445519e-002
1.0039972632e+002	5.678661e-001	6.789226e-005	1.880208e+002	1.196041e+001	3.958534e-002
1.0059942336e+002	5.684018e-001	5.614409e-005	1.881982e+002	1.096730e+001	3.270458e-002
1.0079987947e+002	5.689380e-001	4.723506e-005	1.883757e+002	7.972511e+000	2.748904e-002
1.0099914568e+002	5.694747e-001	2.887122e-005	1.885534e+002	5.983214e+000	1.678614e-002
1.0119945219e+002	5.700119e-001	3.226105e-005	1.887313e+002	7.981261e+000	1.873936e-002
1.0139908563e+002	5.705495e-001	3.484832e-005	1.889093e+002	8.979777e+000	2.022313e-002
1.0159848559e+002	5.710876e-001	3.928947e-005	1.890875e+002	9.977221e+000	2.277893e-002
1.0179990405e+002	5.716262e-001	3.776775e-005	1.892658e+002	9.978124e+000	2.187606e-002
1.0199995945e+002	5.721653e-001	4.421161e-005	1.894443e+002	1.097442e+001	2.558437e-002
1.0219963623e+002	5.727048e-001	4.212598e-005	1.896229e+002	8.975646e+000	2.435450e-002
1.0239962175e+002	5.732449e-001	3.874798e-005	1.898017e+002	7.977620e+000	2.238046e-002
1.0259949717e+002	5.737854e-001	4.889134e-005	1.899807e+002	9.971787e+000	2.821256e-002
1.0279944459e+002	5.743263e-001	3.610431e-005	1.901598e+002	6.979186e+000	2.081423e-002
1.0299994607e+002	5.748678e-001	4.926059e-005	1.903391e+002	7.971628e+000	2.837211e-002
1.0319814271e+002	5.754097e-001	5.668210e-005	1.905185e+002	8.967384e+000	3.261585e-002
1.0339850106e+002	5.759522e-001	6.373427e-005	1.906981e+002	9.963361e+000	3.663925e-002
1.0359810797e+002	5.764951e-001	3.724386e-005	1.908779e+002	6.978610e+000	2.139041e-002
1.0379914926e+002	5.770384e-001	3.109352e-005	1.910578e+002	5.982159e+000	1.784124e-002
1.0399994649e+002	5.775823e-001	4.385747e-005	1.912379e+002	7.974859e+000	2.514141e-002
1.0419860422e+002	5.781266e-001	4.539414e-005	1.914181e+002	9.974002e+000	2.599781e-002
1.0439969190e+002	5.786715e-001	2.886191e-005	1.915985e+002	6.983486e+000	1.651403e-002
1.0459981562e+002	5.792168e-001	2.424432e-005	1.917790e+002	5.986141e+000	1.385890e-002
1.0479916865e+002	5.797626e-001	1.779214e-005	1.919597e+002	3.989839e+000	1.016104e-002
1.0499842810e+002	5.803088e-001	1.400144e-005	1.921406e+002	2.992011e+000	7.988653e-003
1.0519982393e+002	5.808556e-001	2.205564e-005	1.923216e+002	3.987428e+000	1.257221e-002
1.0539911722e+002	5.814028e-001	4.359466e-005	1.925028e+002	6.975173e+000	2.482654e-002
1.0559873413e+002	5.819505e-001	1.850563e-005	1.926842e+002	2.989471e+000	1.052878e-002
1.0579985278e+002	5.824988e-001	2.829477e-005	1.928657e+002	3.983917e+000	1.608315e-002
1.0599996549e+002	5.830474e-001	4.642254e-005	1.930474e+002	5.973638e+000	2.636240e-002
1.0619973685e+002	5.835966e-001	5.805773e-005	1.932292e+002	6.967061e+000	3.293876e-002
1.0639942389e+002	5.841463e-001	7.091624e-005	1.934112e+002	9.959804e+000	4.019611e-002
1.0659945428e+002	5.846964e-001	5.416252e-005	1.935933e+002	7.969329e+000	3.067103e-002
1.0679881282e+002	5.852471e-001	1.073981e-004	1.937757e+002	1.193924e+001	6.075997e-002
1.0699992670e+002	5.857982e-001	1.216794e-004	1.939581e+002	1.393123e+001	6.877473e-002
1.0719945223e+002	5.863498e-001	1.261962e-004	1.941408e+002	1.292874e+001	7.126059e-002
1.0739984470e+002	5.869019e-001	8.060310e-005	1.943236e+002	1.195453e+001	4.547223e-002
1.0759945732e+002	5.874544e-001	7.109059e-005	1.945065e+002	8.959932e+000	4.006802e-002
1.0779813515e+002	5.880075e-001	7.212681e-005	1.946896e+002	8.959386e+000	4.061382e-002
1.0799983049e+002	5.885611e-001	6.988955e-005	1.948729e+002	7.960683e+000	3.931703e-002
1.0819989980e+002	5.891151e-001	7.678986e-005	1.950564e+002	7.956842e+000	4.315824e-002
1.0839902675e+002	5.896696e-001	7.733441e-005	1.952400e+002	6.956577e+000	4.342342e-002
1.0859908033e+002	5.902247e-001	8.682997e-005	1.954237e+002	7.951291e+000	4.870934e-002
1.0879976579e+002	5.907802e-001	7.468377e-005	1.956077e+002	6.958144e+000	4.185625e-002
1.0899971093e+002	5.913362e-001	9.031193e-005	1.957918e+002	7.949433e+000	5.056740e-002
1.0919996188e+002	5.918927e-001	9.215448e-005	1.959760e+002	7.948449e+000	5.155057e-002
1.0939905542e+002	5.924496e-001	1.198011e-004	1.961604e+002	1.093305e+001	6.695289e-002
1.0959940054e+002	5.930071e-001	1.277965e-004	1.963450e+002	9.928646e+000	7.135412e-002
1.0979999749e+002	5.935651e-001	1.853227e-004	1.965298e+002	1.189662e+001	1.033761e-001
1.0999876212e+002	5.941235e-001	2.220734e-004	1.967147e+002	1.387624e+001	1.237599e-001
1.1019993174e+002	5.946825e-001	2.622669e-004	1.968997e+002	1.285398e+001	1.460220e-001
1.1039711844e+002	5.952419e-001	1.273179e-004	1.970850e+002	7.929180e+000	7.082002e-002
1.1059976552e+002	5.960820e-001	8.624762e-005	1.973631e+002	6.952093e+000	4.790723e-002
1.1079983233e+002	5.966427e-001	1.116917e-004	1.975488e+002	6.938018e+000	6.198217e-002
1.1099943712e+002	5.972039e-001	1.709588e-004	1.977346e+002	1.090522e+001	9.478264e-002
1.1119901724e+002	5.977655e-001	1.271807e-004	1.979205e+002	1.192955e+001	7.044501e-002
1.1139997052e+002	5.983277e-001	1.512844e-004	1.981067e+002	1.291628e+001	8.371727e-002
1.1159965857e+002	5.988903e-001	1.731368e-004	1.982930e+002	1.390428e+001	9.571986e-002
1.1179983856e+002	5.994535e-001	1.320265e-004	1.984794e+002	9.927077e+000	7.292319e-002
1.1199817705e+002	6.000171e-001	1.524811e-004	1.986660e+002	8.915858e+000	8.414189e-002
1.1219973787e+002	6.005813e-001	6.924041e-005	1.988528e+002	4.961828e+000	3.817226e-002
1.1239931708e+002	6.011459e-001	9.648117e-005	1.990398e+002	5.946860e+000	5.314014e-002
1.1259951138e+002	6.017110e-001	2.104760e-004	1.992269e+002	1.088418e+001	1.158176e-001
1.1279889673e+002	6.022767e-001	2.193949e-004	1.994142e+002	9.879388e+000	1.206120e-001
1.1299937503e+002	6.028428e-001	4.723749e-004	1.996016e+002	1.274056e+001	2.594434e-001
1.1319874684e+002	6.034094e-001	5.267362e-004	1.997892e+002	1.771097e+001	2.890288e-001
1.1339999665e+002	6.039765e-001	6.978282e-004	1.999770e+002	1.661745e+001	3.825502e-001
1.1359979779e+002	6.045441e-001	8.049369e-004	2.001649e+002	2.055915e+001	4.408530e-001
1.1379901856e+002	6.051123e-001	3.517638e-004	2.003530e+002	1.580752e+001	1.924753e-001
1.1399944492e+002	6.056809e-001	3.720685e-004	2.005413e+002	1.179661e+001	2.033944e-001
1.1419974491e+002	6.062500e-001	2.428913e-004	2.007298e+002	8.867346e+000	1.326539e-001
1.1439676181e+002	6.068196e-001	2.431195e-004	2.009184e+002	8.867346e+000	1.326539e-001
1.1459999824e+002	6.073898e-001	1.399278e-004	2.011071e+002	9.923723e+000	7.627750e-002
1.1479948378e+002	6.079604e-001	2.387797e-004	2.012961e+002	9.869958e+000	1.300415e-001
1.1499936502e+002	6.085315e-001	1.546448e-004	2.014852e+002	8.915858e+000	8.414189e-002
1.1519981142e+002	6.091031e-001	1.997809e-004	2.016744e+002	8.891402e+000	1.085983e-001
1.1539653648e+002	6.096753e-001	1.864302e-004	2.018639e+002	8.898754e+000	1.012459e-001
1.1559912811e+002	6.102479e-001	3.138172e-004	2.020534e+002	8.829733e+000	1.702670e-001
1.1579958253e+002	6.108210e-001	3.707698e-004	2.022432e+002	6.799021e+000	2.009789e-001
1.1599875837e+002	6.113947e-001	2.318815e-004	2.024331e+002	6.874425e+000	1.255754e-001
1.1619924708e+002	6.119688e-001	1.204839e-004	2.026232e+002	4.934813e+000	6.518681e-002
1.1639994559e+002	6.125434e-001	6.052041e-005	2.028135e+002	2.967287e+000	3.271334e-002
1.1659972114e+002	6.131186e-001	5.683726e-005	2.030039e+002	2.969306e+000	3.069366e-002
1.1679985679e+002	6.136942e-001	7.554134e-005	2.031945e+002	2.959244e+000	4.075610e-002
1.1699972427e+002	6.142704e-001	1.450502e-004	2.033853e+002	5.921816e+000	7.818416e-002
1.1719978487e+002	6.148471e-001	1.805864e-004	2.035762e+002	5.902753e+000	9.724740e-002
1.1739916646e+002	6.154242e-001	2.933683e-004	2.037673e+002	4.842167e+000	1.578333e-001
1.1759917943e+002	6.160019e-001	3.193434e-004	2.039586e+002	6.828353e+000	1.716469e-001
1.1779937826e+002	6.165801e-001	5.307962e-004	2.041500e+002	9.714965e+000	2.850351e-001
1.1799967945e+002	6.171588e-001	3.003653e-004	2.043417e+002	8.838856e+000	1.611435e-001
1.1819892018e+002	6.177380e-001	2.996598e-004	2.045334e+002	7.839386e+000	1.606143e-001
1.1839984062e+002	6.183177e-001	3.484782e-004	2.047254e+002	1.081339e+001	1.866053e-001
1.1859975505e+002	6.188979e-001	2.235704e-004	2.049175e+002	1.088039e+001	1.196066e-001
1.1879999153e+002	6.194786e-001	2.190846e-004	2.051098e+002	8.882903e+000	1.170969e-001
1.1899988101e+002	6.200599e-001	5.404768e-004	2.053022e+002	1.071140e+001	2.886047e-001
1.1919975185e+002	6.206416e-001	3.542458e-004	2.054948e+002	9.811017e+000	1.889835e-001
1.1939837847e+002	6.212238e-001	3.501161e-004	2.056876e+002	1.081339e+001	1.866053e-001
1.1959983481e+002	6.218066e-001	4.354628e-004	2.058805e+002	1.276812e+001	2.318760e-001
1.1979882350e+002	6.223899e-001	1.245869e-003	2.060737e+002	1.333722e+001	6.627806e-001
1.1999968703e+002	6.229737e-001	5.971573e-004	2.062670e+002	1.468262e+001	3.173796e-001
1.2019930527e+002	6.235579e-001	2.533510e-003	2.064604e+002	1.765474e+001	1.345258e+000
1.2039909885e+002	6.241427e-001	7.280065e-004	2.066540e+002	1.561380e+001	3.861992e-001
1.2059986533e+002	6.247281e-001	4.555068e-004	2.068478e+002	1.475859e+001	2.414148e-001
1.2079856780e+002	6.253139e-001	2.463358e-004	2.070418e+002	1.186957e+001	1.304336e-001
1.2099992474e+002	6.259002e-001	4.437855e-004	2.072359e+002	1.576524e+001	2.347621e-001
1.2119960585e+002	6.264871e-001	6.961550e-004	2.074303e+002	1.263208e+001	3.679204e-001
1.2139987399e+002	6.270745e-001	4.572176e-004	2.076247e+002	1.475859e+001	2.414148e-001
1.2159799418e+002	6.276623e-001	2.394332e-004	2.078194e+002	1.187370e+001	1.263044e-001
1.2179964330e+002	6.282507e-001	2.133746e-004	2.080142e+002	9.887547e+000	1.124527e-001
1.2199980917e+002	6.288396e-001	2.412620e-004	2.082092e+002	8.872969e+000	1.270308e-001
1.2219952559e+002	6.294291e-001	4.185193e-004	2.084043e+002	1.277984e+001	2.201551e-001
1.2239978950e+002	6.300190e-001	3.740463e-004	2.085997e+002	1.080342e+001	1.965765e-001
1.2259986722e+002	6.306095e-001	3.233747e-004	2.087952e+002	9.830213e+000	1.697875e-001
1.2279990207e+002	6.312004e-001	5.105702e-004	2.089908e+002	1.073218e+001	2.678232e-001
1.2299982983e+002	6.317919e-001	2.531245e-004	2.091867e+002	8.867346e+000	1.326539e-001
1.2319996753e+002	6.323839e-001	2.077485e-004	2.093827e+002	9.891228e+000	1.087720e-001
1.2339992984e+002	6.329764e-001	3.828937e-004	2.095789e+002	9.799714e+000	2.002860e-001
1.2359895229e+002	6.335695e-001	3.229975e-004	2.097752e+002	1.283120e+001	1.687971e-001
1.2379940138e+002	6.341630e-001	3.895650e-004	2.099718e+002	1.179661e+001	2.033944e-001
1.2399955970e+002	6.347571e-001	3.899300e-004	2.101685e+002	1.179661e+001	2.033944e-001
1.2419971756e+002	6.353517e-001	6.532329e-004	2.103653e+002	1.165958e+001	3.404190e-001
1.2439993620e+002	6.359468e-001	2.994218e-004	2.105624e+002	1.184411e+001	1.558916e-001
1.2459974929e+002	6.365425e-001	2.748664e-004	2.107596e+002	1.085703e+001	1.429731e-001
1.2479991698e+002	6.371386e-001	3.913929e-004	2.109570e+002	1.179661e+001	2.033944e-001
1.2499926303e+002	6.377353e-001	4.716978e-004	2.111545e+002	1.275510e+001	2.448969e-001
1.2519897083e+002	6.383325e-001	8.012516e-004	2.113523e+002	1.558439e+001	4.156062e-001
1.2539906790e+002	6.389302e-001	1.212344e-003	2.115502e+002	1.637175e+001	6.282498e-001
1.2559981784e+002	6.395284e-001	4.253818e-004	2.117483e+002	1.477977e+001	2.202313e-001
1.2579980794e+002	6.401272e-001	1.197293e-003	2.119465e+002	1.238071e+001	6.192901e-001
1.2599854733e+002	6.407265e-001	3.967046e-004	2.121449e+002	8.795000e+000	2.050003e-001
1.2619931192e+002	6.413263e-001	2.732285e-004	2.123435e+002	9.858939e+000	1.410610e-001
1.2639974586e+002	6.419266e-001	2.481174e-004	2.125423e+002	1.087202e+001	1.279770e-001
1.2659990394e+002	6.428281e-001	5.662536e-004	2.128408e+002	1.170834e+001	2.916595e-001
1.2679892472e+002	6.434297e-001	9.484557e-004	2.130400e+002	1.251194e+001	4.880631e-001
1.2699991556e+002	6.440319e-001	2.947074e-004	2.132393e+002	7.848489e+000	1.515108e-001
1.2719989943e+002	6.446346e-001	6.688144e-004	2.134389e+002	8.656480e+000	3.435200e-001
1.2739982366e+002	6.452378e-001	8.576251e-004	2.136386e+002	8.559914e+000	4.400861e-001
1.2759841774e+002	6.458415e-001	4.154896e-004	2.138385e+002	9.786993e+000	2.130072e-001
1.2779972241e+002	6.464458e-001	3.910415e-004	2.140386e+002	9.799714e+000	2.002860e-001
1.2799881755e+002	6.470506e-001	1.821352e-003	2.142388e+002	1.106800e+001	9.319995e-001
1.2819941389e+002	6.476559e-001	1.582226e-003	2.144393e+002	1.419112e+001	8.088802e-001
1.2839990982e+002	6.482617e-001	1.947534e-003	2.146399e+002	1.500529e+001	9.947057e-001
1.2859900769e+002	6.488681e-001	2.771833e-003	2.148406e+002	1.458561e+001	1.414395e+000
1.2879972371e+002	6.494750e-001	2.646950e-003	2.150416e+002	1.365059e+001	1.349408e+000
1.2899991761e+002	6.500824e-001	7.874525e-004	2.152427e+002	1.259893e+001	4.010661e-001
1.2919984429e+002	6.506904e-001	5.263353e-004	2.154440e+002	1.073218e+001	2.678232e-001
1.2939887925e+002	6.512988e-001	3.349275e-004	2.156454e+002	8.829733e+000	1.702670e-001
1.2959951430e+002	6.519079e-001	3.521927e-004	2.158471e+002	9.821123e+000	1.788768e-001
1.2979885360e+002	6.525174e-001	3.525220e-004	2.160489e+002	9.821123e+000	1.788768e-001
1.2999978227e+002	6.531275e-001	1.707886e-004	2.162509e+002	8.913419e+000	8.658066e-002
1.3019924102e+002	6.537381e-001	3.954527e-004	2.164531e+002	9.799714e+000	2.002860e-001
1.3039970408e+002	6.543492e-001	2.621620e-004	2.166554e+002	8.867346e+000	1.326539e-001
1.3059867510e+002	6.549609e-001	2.083446e-004	2.168579e+002	9.894676e+000	1.053239e-001
1.3079916438e+002	6.555731e-001	2.492233e-004	2.170606e+002	1.487413e+001	1.258715e-001
1.3099945237e+002	6.561858e-001	2.278055e-004	2.172635e+002	1.288505e+001	1.149469e-001
1.3119988381e+002	6.567991e-001	2.273464e-004	2.174666e+002	1.388539e+001	1.146082e-001
1.3139997609e+002	6.574129e-001	1.626735e-004	2.176698e+002	9.918071e+000	8.192917e-002
1.3159993548e+002	6.580272e-001	1.249578e-004	2.178732e+002	8.937125e+000	6.287520e-002
1.3179991281e+002	6.586420e-001	1.062705e-004	2.180768e+002	6.946578e+000	5.342238e-002
1.3199928771e+002	6.592574e-001	1.505661e-004	2.182805e+002	8.924381e+000	7.561922e-002
1.3219990252e+002	6.598734e-001	1.411421e-004	2.184845e+002	7.929180e+000	7.082002e-002
1.3239951658e+002	6.604898e-001	2.239407e-004	2.186886e+002	1.088774e+001	1.122605e-001
1.3259989878e+002	6.611068e-001	2.536417e-004	2.188929e+002	8.872969e+000	1.270308e-001
1.3279968848e+002	6.617244e-001	2.258051e-004	2.190973e+002	7.887016e+000	1.129839e-001
1.3299862431e+002	6.623424e-001	4.261051e-004	2.193020e+002	9.786993e+000	2.130072e-001
1.3319999022e+002	6.629610e-001	2.174459e-004	2.195068e+002	8.891402e+000	1.085983e-001
1.3339964715e+002	6.635802e-001	1.901688e-004	2.197118e+002	6.905113e+000	9.488682e-002
1.3359856861e+002	6.641999e-001	2.661086e-004	2.199170e+002	8.867346e+000	1.326539e-001
1.3379969275e+002	6.648201e-001	1.483643e-004	2.201223e+002	4.926110e+000	7.388992e-002
1.3399631218e+002	6.654408e-001	2.759561e-004	2.203279e+002	5.862694e+000	1.373063e-001
1.3419998974e+002	6.660621e-001	1.028438e-004	2.205336e+002	4.948876e+000	5.112382e-002
1.3439880874e+002	6.666840e-001	1.140229e-004	2.207395e+002	3.943372e+000	5.662809e-002
1.3459916052e+002	6.673063e-001	2.019745e-004	2.209455e+002	7.899785e+000	1.002146e-001
1.3479915195e+002	6.679292e-001	2.297266e-004	2.211518e+002	5.886122e+000	1.138783e-001
1.3499964102e+002	6.685527e-001	5.283090e-004	2.213582e+002	5.738355e+000	2.616450e-001
1.3519967153e+002	6.691767e-001	4.439710e-004	2.215648e+002	6.780328e+000	2.196715e-001
1.3539974330e+002	6.698012e-001	2.318341e-004	2.217716e+002	4.885398e+000	1.146018e-001
1.3559985424e+002	6.704263e-001	4.448001e-004	2.219786e+002	6.780328e+000	2.196715e-001
1.3579873038e+002	6.710519e-001	5.588128e-004	2.221857e+002	7.724279e+000	2.757212e-001
1.3599863913e+002	6.716781e-001	2.018417e-003	2.223930e+002	1.200503e+001	9.949695e-001
1.3619988916e+002	6.723048e-001	2.321895e-003	2.226005e+002	1.085650e+001	1.143500e+000
1.3639739325e+002	6.729320e-001	5.865630e-004	2.228082e+002	1.071140e+001	2.886047e-001
1.3659990931e+002	6.735598e-001	9.618443e-004	2.230161e+002	1.352719e+001	4.728121e-001
1.3679901927e+002	6.741881e-001	5.086158e-004	2.232241e+002	1.075021e+001	2.497864e-001
1.3699982601e+002	6.748170e-001	1.899511e-003	2.234323e+002	1.106800e+001	9.319995e-001
1.3719858495e+002	6.754464e-001	1.586543e-003	2.236407e+002	1.122228e+001	7.777158e-001
1.3739941659e+002	6.760764e-001	1.553688e-003	2.238493e+002	1.323910e+001	7.609008e-001
1.3759968761e+002	6.767069e-001	5.136651e-003	2.240581e+002	1.148673e+001	2.513272e+000
1.3779906181e+002	6.773379e-001	1.070938e-003	2.242670e+002	1.347650e+001	5.235027e-001
1.3799960943e+002	6.779695e-001	1.908384e-003	2.244761e+002	1.106800e+001	9.319995e-001
1.3819985689e+002	6.786017e-001	3.101500e-003	2.246854e+002	1.148673e+001	1.513272e+000
1.3839996193e+002	6.792343e-001	4.090179e-003	2.248949e+002	1.200619e+001	1.993805e+000
1.3859999898e+002	6.798676e-001	1.720731e-002	2.251046e+002	9.619913e+000	8.380087e+000
1.3879996734e+002	6.805014e-001	8.581819e-003	2.253144e+002	1.482448e+001	4.175518e+000
1.3899924492e+002	6.811357e-001	2.506718e-002	2.255244e+002	6.814825e+000	1.218518e+001
1.3919965001e+002	6.817706e-001	2.727058e-002	2.257347e+002	9.756095e+000	1.324390e+001
1.3939912640e+002	6.824060e-001	1.216602e-002	2.259450e+002	1.609710e+001	5.902904e+000
1.3959996924e+002	6.830420e-001	2.741995e-002	2.261556e+002	1.170834e+001	1.329166e+001
1.3979989899e+002	6.836785e-001	1.256241e-002	2.263664e+002	1.991611e+001	6.083886e+000
1.3999975878e+002	6.843156e-001	3.951530e-002	2.265773e+002	6.880839e+000	1.911916e+001
1.4019980730e+002	6.849532e-001	5.595541e-002	2.267884e+002	3.951628e+000	2.704837e+001
1.4039989878e+002	6.855914e-001	3.778816e-002	2.269997e+002	1.375052e+001	1.824948e+001
1.4059976986e+002	6.862301e-001	3.589469e-002	2.272112e+002	1.668109e+001	1.731891e+001
1.4079938083e+002	6.868694e-001	6.234813e-002	2.274229e+002	4.945517e+000	3.005448e+001
1.4099941170e+002	6.875092e-001	7.067883e-002	2.276347e+002	3.961466e+000	3.403853e+001
1.4119978721e+002	6.881496e-001	7.080462e-002	2.278467e+002	6.932622e+000	3.406738e+001
1.4139986457e+002	6.887905e-001	7.500459e-002	2.280590e+002	5.945402e+000	3.605460e+001
1.4159964628e+002	6.894320e-001	6.071237e-002	2.282714e+002	1.384281e+001	2.915719e+001
1.4179968106e+002	6.900740e-001	7.934269e-002	2.284839e+002	7.931021e+000	3.806898e+001
1.4199978582e+002	6.907166e-001	7.532789e-002	2.286967e+002	1.189097e+001	3.610903e+001
1.4219936115e+002	6.913598e-001	8.782922e-002	2.289096e+002	7.937519e+000	4.206248e+001
1.4239997501e+002	6.920035e-001	8.999800e-002	2.291228e+002	7.938957e+000	4.306104e+001
1.4259901277e+002	6.926477e-001	9.422959e-002	2.293361e+002	5.956218e+000	4.504378e+001
1.4279979482e+002	6.932925e-001	9.642417e-002	2.295496e+002	6.950029e+000	4.604997e+001
1.4299944695e+002	6.939379e-001	1.027811e-001	2.297633e+002	5.959762e+000	4.904024e+001
1.4319988784e+002	6.945838e-001	1.070961e-001	2.299771e+002	7.948449e+000	5.105155e+001
1.4339998851e+002	6.952303e-001	1.176603e-001	2.301912e+002	5.964755e+000	5.603524e+001
1.4359996245e+002	6.958773e-001	1.241180e-001	2.304054e+002	9.944247e+000	5.905575e+001
1.4379955599e+002	6.965249e-001	1.347103e-001	2.306198e+002	6.963992e+000	6.403601e+001
1.4399992926e+002	6.971731e-001	1.306604e-001	2.308344e+002	9.946926e+000	6.205307e+001
1.4419885565e+002	6.978218e-001	1.496872e-001	2.310492e+002	4.976799e+000	7.102320e+001
1.4439881672e+002	6.984711e-001	1.456290e-001	2.312642e+002	6.966587e+000	6.903341e+001
1.4459982200e+002	6.991209e-001	1.394963e-001	2.314794e+002	1.293517e+001	6.606483e+001
1.4479976479e+002	6.997713e-001	1.522665e-001	2.316947e+002	9.954253e+000	7.204575e+001
1.4499977305e+002	7.004222e-001	1.545318e-001	2.319102e+002	1.095037e+001	7.304963e+001
1.4519994358e+002	7.010737e-001	1.315260e-001	2.321259e+002	2.188336e+001	6.211664e+001
1.4539997663e+002	7.017258e-001	1.675012e-001	2.323418e+002	7.966625e+000	7.903338e+001
1.4559989821e+002	7.023784e-001	1.613417e-001	2.325579e+002	1.294365e+001	7.605635e+001
1.4579886019e+002	7.030316e-001	1.509229e-001	2.327742e+002	1.692118e+001	7.107882e+001
1.4599992885e+002	7.036853e-001	1.680133e-001	2.329906e+002	1.294578e+001	7.905422e+001
1.4619968879e+002	7.043396e-001	1.724298e-001	2.332073e+002	1.394305e+001	8.105695e+001
1.4639935886e+002	7.049945e-001	1.599084e-001	2.334241e+002	2.289904e+001	7.510096e+001
1.4659997729e+002	7.056499e-001	1.940110e-001	2.336411e+002	8.967384e+000	9.103262e+001
1.4679994744e+002	7.063059e-001	2.048465e-001	2.338583e+002	7.972511e+000	9.602749e+001
1.4699903165e+002	7.069625e-001	2.071715e-001	2.340757e+002	7.972793e+000	9.702721e+001
1.4719986654e+002	7.076196e-001	1.924866e-001	2.342933e+002	1.793407e+001	9.006593e+001
1.4739922729e+002	7.082773e-001	1.969254e-001	2.345111e+002	1.594266e+001	9.205734e+001
1.4759976432e+002	7.089356e-001	1.885814e-001	2.347290e+002	1.992510e+001	8.807490e+001
1.4779989645e+002	7.095944e-001	1.951808e-001	2.349471e+002	1.992755e+001	9.107245e+001
1.4799981782e+002	7.102538e-001	2.167492e-001	2.351655e+002	1.295754e+001	1.010425e+002
1.4819998294e+002	7.109137e-001	1.998575e-001	2.353840e+002	2.291848e+001	9.308152e+001
1.4839999992e+002	7.115742e-001	2.107437e-001	2.356027e+002	1.793943e+001	9.806057e+001
1.4859948104e+002	7.122353e-001	2.066474e-001	2.358215e+002	1.893474e+001	9.606526e+001
1.4879992818e+002	7.132280e-001	2.155178e-001	2.361502e+002	1.495052e+001	1.000495e+002
1.4899998961e+002	7.138905e-001	2.221557e-001	2.363696e+002	1.096477e+001	1.030352e+002
1.4919981906e+002	7.145536e-001	2.266971e-001	2.365891e+002	1.395601e+001	1.050440e+002
1.4939862609e+002	7.152172e-001	2.484697e-001	2.368089e+002	8.974168e+000	1.150258e+002
1.4959980258e+002	7.158814e-001	2.400796e-001	2.370288e+002	1.296135e+001	1.110386e+002
1.4979932032e+002	7.165462e-001	2.467740e-001	2.372489e+002	9.971048e+000	1.140290e+002
1.4999969861e+002	7.172115e-001	2.491874e-001	2.374692e+002	1.296269e+001	1.150373e+002
1.5019950612e+002	7.178775e-001	2.450965e-001	2.376897e+002	1.495619e+001	1.130438e+002
1.5039989842e+002	7.185439e-001	2.583162e-001	2.379103e+002	1.096949e+001	1.190305e+002
1.5059956651e+002	7.192110e-001	2.802227e-001	2.381312e+002	1.994880e+000	1.290051e+002
1.5079946304e+002	7.198786e-001	2.718323e-001	2.383523e+002	9.973587e+000	1.250264e+002
1.5099953942e+002	7.205468e-001	2.829580e-001	2.385735e+002	8.977140e+000	1.300229e+002
1.5119971500e+002	7.212156e-001	2.810595e-001	2.387949e+002	1.196929e+001	1.290307e+002
1.5139980144e+002	7.218849e-001	2.856908e-001	2.390165e+002	1.396471e+001	1.310353e+002
1.5159979187e+002	7.225549e-001	2.946614e-001	2.392384e+002	9.975538e+000	1.350245e+002
1.5179975827e+002	7.232253e-001	3.080231e-001	2.394604e+002	6.983603e+000	1.410164e+002
1.5199891243e+002	7.238964e-001	3.083089e-001	2.396825e+002	6.983603e+000	1.410164e+002
1.5219992136e+002	7.245680e-001	3.020568e-001	2.399049e+002	1.197128e+001	1.380287e+002
1.5239937196e+002	7.252403e-001	2.870352e-001	2.401275e+002	1.695716e+001	1.310428e+002
1.5259970501e+002	7.259130e-001	3.135471e-001	2.403503e+002	5.986141e+000	1.430139e+002
1.5279943826e+002	7.265864e-001	2.897673e-001	2.405732e+002	1.795498e+001	1.320450e+002
1.5299926070e+002	7.272603e-001	3.031792e-001	2.407963e+002	1.197128e+001	1.380287e+002
1.5319909731e+002	7.279349e-001	3.078513e-001	2.410197e+002	1.097405e+001	1.400259e+002
1.5339744739e+002	7.286099e-001	3.279044e-001	2.412432e+002	3.991132e+000	1.490089e+002
1.5359976031e+002	7.292856e-001	3.128373e-001	2.414669e+002	1.296976e+001	1.420302e+002
1.5379958970e+002	7.299619e-001	3.263280e-001	2.416908e+002	7.982145e+000	1.480179e+002
1.5399995491e+002	7.306387e-001	3.222426e-001	2.419149e+002	1.297059e+001	1.460294e+002
1.5419923270e+002	7.313161e-001	3.335588e-001	2.421392e+002	7.982499e+000	1.510175e+002
1.5439894895e+002	7.319941e-001	3.404854e-001	2.423637e+002	4.989274e+000	1.540107e+002
1.5459913493e+002	7.326726e-001	3.474345e-001	2.425883e+002	3.991583e+000	1.570084e+002
1.5479956257e+002	7.333517e-001	3.411265e-001	2.428132e+002	6.984984e+000	1.540150e+002
1.5499981179e+002	7.340315e-001	3.326002e-001	2.430383e+002	1.197357e+001	1.500264e+002
1.5519990311e+002	7.347118e-001	3.373456e-001	2.432635e+002	1.197392e+001	1.520261e+002
1.5539959232e+002	7.353926e-001	3.509592e-001	2.434890e+002	6.985363e+000	1.580146e+002
1.5559829230e+002	7.360741e-001	3.335306e-001	2.437146e+002	1.297137e+001	1.500286e+002
1.5579983753e+002	7.367561e-001	3.471647e-001	2.439404e+002	7.983058e+000	1.560169e+002
1.5599991287e+002	7.374388e-001	3.519310e-001	2.441664e+002	5.987454e+000	1.580125e+002
1.5619984792e+002	7.381220e-001	3.300157e-001	2.443926e+002	1.596429e+001	1.480357e+002
1.5639953366e+002	7.388057e-001	3.258749e-001	2.446190e+002	1.895702e+001	1.460430e+002
1.5659833141e+002	7.394901e-001	3.440010e-001	2.448456e+002	1.097640e+001	1.540236e+002
1.5679999571e+002	7.401751e-001	3.398541e-001	2.450724e+002	1.197392e+001	1.520261e+002
1.5699986350e+002	7.408606e-001	3.491177e-001	2.452994e+002	1.197459e+001	1.560254e+002
1.5719980549e+002	7.415467e-001	3.472160e-001	2.455266e+002	1.496803e+001	1.550320e+002
1.5739975708e+002	7.422334e-001	3.520012e-001	2.457539e+002	1.097685e+001	1.570231e+002
1.5759998404e+002	7.429207e-001	3.612873e-001	2.459815e+002	7.983583e+000	1.610164e+002
1.5779979737e+002	7.436086e-001	3.369644e-001	2.462093e+002	1.696257e+001	1.500374e+002
1.5799984418e+002	7.442970e-001	3.597135e-001	2.464372e+002	8.981416e+000	1.600186e+002
1.5819998099e+002	7.449861e-001	3.712864e-001	2.466653e+002	6.985983e+000	1.650140e+002
1.5839952540e+002	7.456757e-001	3.716346e-001	2.468937e+002	7.983980e+000	1.650160e+002
1.5859976943e+002	7.463659e-001	3.652213e-001	2.471222e+002	8.981645e+000	1.620184e+002
1.5879873074e+002	7.470567e-001	3.610566e-001	2.473509e+002	1.097729e+001	1.600227e+002
1.5899972953e+002	7.477481e-001	3.659068e-001	2.475799e+002	1.097757e+001	1.620224e+002
1.5919859067e+002	7.484401e-001	3.504582e-001	2.478090e+002	1.796164e+001	1.550384e+002
1.5939959068e+002	7.491327e-001	3.756243e-001	2.480383e+002	8.982086e+000	1.660179e+002
1.5959927518e+002	7.498259e-001	3.691879e-001	2.482678e+002	1.097770e+001	1.630223e+002
1.5979957961e+002	7.505196e-001	3.831148e-001	2.484975e+002	7.984359e+000	1.690156e+002
1.5999823219e+002	7.512139e-001	3.925308e-001	2.487274e+002	4.990449e+000	1.730096e+002
1.6019964484e+002	7.519089e-001	3.702181e-001	2.489575e+002	1.197568e+001	1.630243e+002
1.6039962754e+002	7.526044e-001	3.751014e-001	2.491878e+002	1.097797e+001	1.650220e+002
1.6059828256e+002	7.533005e-001	3.981711e-001	2.494183e+002	4.990558e+000	1.750094e+002
1.6079943237e+002	7.539972e-001	3.940069e-001	2.496489e+002	9.980900e+000	1.730191e+002
1.6099986278e+002	7.546945e-001	4.011957e-001	2.498798e+002	6.986857e+000	1.760131e+002
1.6119999871e+002	7.553924e-001	3.992768e-001	2.501109e+002	4.990558e+000	1.750094e+002
1.6139971972e+002	7.560909e-001	3.836754e-001	2.503421e+002	7.984266e+000	1.680157e+002
1.6159914178e+002	7.567899e-001	3.863201e-001	2.505736e+002	8.982404e+000	1.690176e+002
1.6179989200e+002	7.574896e-001	3.866728e-001	2.508053e+002	7.984359e+000	1.690156e+002
1.6199937847e+002	7.581899e-001	3.778806e-001	2.510371e+002	9.979976e+000	1.650200e+002
1.6219989013e+002	7.588907e-001	3.598961e-001	2.512692e+002	9.978958e+000	1.570210e+002
1.6239982812e+002	7.595922e-001	3.327239e-001	2.515014e+002	1.396811e+001	1.450319e+002
1.6259996198e+002	7.602942e-001	3.215419e-001	2.517339e+002	1.197169e+001	1.400283e+002
1.6279998278e+002	7.609968e-001	3.264242e-001	2.519665e+002	9.976741e+000	1.420233e+002
1.6299978174e+002	7.617001e-001	3.267098e-001	2.521994e+002	6.983718e+000	1.420163e+002
1.6319991597e+002	7.624039e-001	2.971224e-001	2.524324e+002	1.396417e+001	1.290358e+002
1.6339988347e+002	7.631083e-001	3.157858e-001	2.526656e+002	5.985536e+000	1.370145e+002
1.6359958209e+002	7.638134e-001	2.907349e-001	2.528991e+002	1.097118e+001	1.260288e+002
1.6379999434e+002	7.645190e-001	2.771653e-001	2.531327e+002	1.296424e+001	1.200358e+002
1.6399976212e+002	7.652252e-001	2.658625e-001	2.533665e+002	1.196556e+001	1.150344e+002
1.6419943970e+002	7.659320e-001	2.452736e-001	2.536006e+002	8.971983e+000	1.060280e+002
1.6439994826e+002	7.666394e-001	2.478079e-001	2.538348e+002	7.975327e+000	1.070247e+002
1.6459997112e+002	7.673475e-001	2.087083e-001	2.540692e+002	1.494505e+001	9.005495e+001
1.6479991241e+002	7.680561e-001	2.042645e-001	2.543038e+002	1.494381e+001	8.805619e+001
1.6499992489e+002	7.687653e-001	1.858626e-001	2.545387e+002	1.195057e+001	8.004943e+001
1.6519998670e+002	7.694751e-001	1.281248e-001	2.547737e+002	2.186866e+001	5.513134e+001
1.6539936275e+002	3.851002e-001	4.106478e-002	1.275069e+002	3.269341e+001	3.530659e+001
1.6559797042e+002	3.854705e-001	8.775296e-004	1.276295e+002	4.724624e+001	7.537556e-001
1.6579919514e+002	3.858412e-001	2.956945e-004	1.277523e+002	3.774626e+001	2.537433e-001
1.6599869902e+002	3.862123e-001	1.353642e-004	1.278751e+002	3.088395e+001	1.160480e-001
1.6619993429e+002	3.865836e-001	7.596834e-005	1.279981e+002	2.693493e+001	6.506525e-002
1.6639948550e+002	3.869554e-001	5.086206e-005	1.281212e+002	2.195648e+001	4.352042e-002
1.6659993567e+002	3.873274e-001	4.172680e-005	1.282443e+002	1.896433e+001	3.566948e-002
1.6679948530e+002	3.876998e-001	2.568119e-005	1.283677e+002	1.397807e+001	2.193207e-002
1.6699982434e+002	3.880726e-001	2.454469e-005	1.284911e+002	1.397906e+001	2.094134e-002
1.6719978991e+002	3.884457e-001	1.800281e-005	1.286146e+002	1.098465e+001	1.534511e-002
1.6739981919e+002	3.888191e-001	1.333042e-005	1.287383e+002	7.988648e+000	1.135158e-002
1.6759934623e+002	3.891929e-001	9.964845e-006	1.288620e+002	5.991523e+000	8.477457e-003
1.6779883825e+002	3.895671e-001	6.224697e-006	1.289859e+002	3.994710e+000	5.290491e-003
1.6799879464e+002	3.899415e-001	1.195400e-005	1.291099e+002	6.989850e+000	1.015018e-002
1.6819901520e+002	3.903164e-001	9.430243e-006	1.292340e+002	5.992000e+000	7.999561e-003
1.6839958823e+002	3.906915e-001	1.214547e-005	1.293582e+002	7.989707e+000	1.029296e-002
1.6859927635e+002	3.910670e-001	9.682302e-006	1.294825e+002	5.991802e+000	8.197613e-003
1.6879903983e+002	3.914429e-001	1.085875e-005	1.296070e+002	6.990815e+000	9.184837e-003
1.6899964018e+002	3.918191e-001	1.069959e-005	1.297315e+002	6.990958e+000	9.041519e-003
1.6919919350e+002	3.921957e-001	1.128200e-005	1.298562e+002	6.990475e+000	9.524527e-003
1.6939955830e+002	3.925726e-001	6.700999e-006	1.299810e+002	3.994348e+000	5.651706e-003
1.6959840636e+002	3.929498e-001	1.173780e-005	1.301059e+002	6.990110e+000	9.890307e-003
1.6979992863e+002	3.933274e-001	1.080866e-005	1.302309e+002	5.990901e+000	9.098662e-003
1.6999974209e+002	3.937053e-001	1.133832e-005	1.303561e+002	5.990465e+000	9.535363e-003
1.7019966848e+002	3.940836e-001	1.192139e-005	1.304813e+002	5.989984e+000	1.001610e-002
1.7039935070e+002	3.944623e-001	1.855355e-005	1.306067e+002	8.984427e+000	1.557333e-002
1.7059906848e+002	3.948413e-001	1.641802e-005	1.307322e+002	6.986232e+000	1.376760e-002
1.7079972238e+002	3.952206e-001	1.769502e-005	1.308578e+002	6.985176e+000	1.482421e-002
1.7099735096e+002	3.956003e-001	2.193049e-005	1.309835e+002	8.981645e+000	1.835488e-002
1.7119970454e+002	3.959803e-001	1.554222e-005	1.311093e+002	6.987004e+000	1.299569e-002
1.7139981025e+002	3.963607e-001	1.956291e-005	1.312353e+002	8.983658e+000	1.634191e-002
1.7159876389e+002	3.967415e-001	2.419809e-005	1.313613e+002	1.097981e+001	2.019451e-002
1.7179993795e+002	3.973132e-001	2.346098e-005	1.315507e+002	9.980449e+000	1.955119e-002
1.7199942829e+002	3.976948e-001	2.509087e-005	1.316770e+002	1.097911e+001	2.088939e-002
1.7219995509e+002	3.980768e-001	2.147715e-005	1.318035e+002	9.982136e+000	1.786363e-002
1.7239979647e+002	3.984591e-001	1.798948e-005	1.319301e+002	8.985052e+000	1.494841e-002
1.7259978001e+002	3.988418e-001	1.785758e-005	1.320568e+002	9.985175e+000	1.482456e-002
1.7279930024e+002	3.992248e-001	1.733393e-005	1.321836e+002	1.098562e+001	1.437605e-002
1.7299993392e+002	3.996082e-001	1.841892e-005	1.323105e+002	1.198474e+001	1.526124e-002
1.7319995428e+002	3.999919e-001	1.461346e-005	1.324376e+002	8.987903e+000	1.209656e-002
1.7339974902e+002	4.003760e-001	1.518214e-005	1.325647e+002	8.987445e+000	1.255524e-002
1.7359874721e+002	4.007604e-001	1.362306e-005	1.326920e+002	7.988745e+000	1.125511e-002
1.7379987076e+002	4.011452e-001	1.158706e-005	1.328194e+002	6.990436e+000	9.563827e-003
1.7399726674e+002	4.015304e-001	8.149994e-006	1.329469e+002	4.993280e+000	6.720458e-003
1.7419949861e+002	4.019159e-001	1.142082e-005	1.330746e+002	6.990591e+000	9.408539e-003
1.7439991620e+002	4.023017e-001	1.069383e-005	1.332023e+002	6.991199e+000	8.801189e-003
1.7459980501e+002	4.026879e-001	8.497376e-006	1.333302e+002	5.993013e+000	6.986766e-003
1.7479992358e+002	4.030745e-001	8.079325e-006	1.334582e+002	5.993363e+000	6.636663e-003
1.7499995450e+002	4.034614e-001	7.980442e-006	1.335863e+002	5.993451e+000	6.549150e-003
1.7519879715e+002	4.038487e-001	9.670076e-006	1.337145e+002	6.992072e+000	7.928138e-003
1.7539956009e+002	4.042363e-001	9.548709e-006	1.338429e+002	6.992179e+000	7.821127e-003
1.7559901860e+002	4.046243e-001	1.212495e-005	1.339713e+002	8.990078e+000	9.921740e-003
1.7579930345e+002	4.050126e-001	8.172778e-006	1.340999e+002	5.993319e+000	6.681303e-003
1.7599965923e+002	4.054013e-001	6.249708e-006	1.342286e+002	4.994896e+000	5.104281e-003
1.7619980695e+002	4.057904e-001	9.797585e-006	1.343574e+002	7.992006e+000	7.994242e-003
1.7639956951e+002	4.061798e-001	7.777809e-006	1.344864e+002	5.993660e+000	6.340141e-003
1.7659999639e+002	4.065696e-001	7.989246e-006	1.346154e+002	5.993494e+000	6.506253e-003
1.7679970168e+002	4.069597e-001	1.069580e-005	1.347446e+002	6.991298e+000	8.702058e-003
1.7699793204e+002	4.073502e-001	1.782745e-005	1.348739e+002	1.098551e+001	1.449043e-002
1.7719941943e+002	4.077410e-001	1.763409e-005	1.350033e+002	1.098568e+001	1.431953e-002
1.7739989967e+002	4.081322e-001	1.509468e-005	1.351328e+002	8.987754e+000	1.224568e-002
1.7759951446e+002	4.085238e-001	1.316005e-005	1.352625e+002	7.989334e+000	1.066597e-002
1.7779961262e+002	4.089157e-001	1.281157e-005	1.353922e+002	7.989626e+000	1.037358e-002
1.7799895757e+002	4.093080e-001	1.393561e-005	1.355221e+002	8.988727e+000	1.127290e-002
1.7819955335e+002	4.097006e-001	1.477234e-005	1.356521e+002	9.988062e+000	1.193831e-002
1.7839932425e+002	4.100937e-001	9.853315e-006	1.357823e+002	6.992045e+000	7.955350e-003
1.7859996145e+002	4.104870e-001	1.179031e-005	1.359125e+002	8.990490e+000	9.510116e-003
1.7879903801e+002	4.108807e-001	1.651938e-005	1.360429e+002	1.298669e+001	1.331184e-002
1.7899930156e+002	4.112748e-001	1.620358e-005	1.361734e+002	1.398696e+001	1.304484e-002
1.7919795416e+002	4.116693e-001	1.240151e-005	1.363040e+002	1.199003e+001	9.974385e-003
1.7939990124e+002	4.120641e-001	5.614773e-006	1.364347e+002	5.995488e+000	4.511567e-003
1.7959733802e+002	4.124593e-001	7.152419e-006	1.365655e+002	7.994258e+000	5.741585e-003
1.7979896176e+002	4.128548e-001	7.547050e-006	1.366965e+002	8.993947e+000	6.052571e-003
1.7999875543e+002	4.132507e-001	5.781628e-006	1.368276e+002	6.995368e+000	4.632298e-003
1.8019852576e+002	4.136470e-001	8.473712e-006	1.369588e+002	8.993217e+000	6.782719e-003
1.8039949509e+002	4.140436e-001	1.274546e-005	1.370901e+002	1.098981e+001	1.019224e-002
1.8059928098e+002	4.144406e-001	1.650367e-005	1.372215e+002	1.198682e+001	1.318494e-002
1.8079863668e+002	4.148380e-001	1.651950e-005	1.373531e+002	1.198682e+001	1.318494e-002
1.8099855790e+002	4.152357e-001	1.702136e-005	1.374848e+002	1.098643e+001	1.357249e-002
1.8119945748e+002	4.156338e-001	1.923144e-005	1.376166e+002	1.198468e+001	1.532008e-002
1.8139925838e+002	4.160322e-001	1.513804e-005	1.377485e+002	8.987952e+000	1.204766e-002
1.8159907475e+002	4.164310e-001	1.086316e-005	1.378806e+002	6.991363e+000	8.637201e-003
1.8179996120e+002	4.168302e-001	1.185269e-005	1.380127e+002	7.990585e+000	9.414943e-003
1.8199997349e+002	4.172298e-001	9.922601e-006	1.381450e+002	6.992126e+000	7.874269e-003
1.8219637878e+002	4.176297e-001	1.375078e-005	1.382774e+002	8.989098e+000	1.090175e-002
1.8239721736e+002	4.180299e-001	1.342030e-005	1.384100e+002	8.989370e+000	1.062955e-002
1.8259946680e+002	4.184306e-001	1.906315e-005	1.385426e+002	1.298492e+001	1.508451e-002
1.8279995129e+002	4.188316e-001	1.367203e-005	1.386754e+002	9.989192e+000	1.080820e-002
1.8299976996e+002	4.192330e-001	1.505359e-005	1.388083e+002	1.098811e+001	1.188898e-002
1.8319865642e+002	4.196347e-001	1.665524e-005	1.389413e+002	1.198686e+001	1.314134e-002
1.8339936287e+002	4.200369e-001	1.558851e-005	1.390745e+002	1.198771e+001	1.228789e-002
1.8359980074e+002	4.204393e-001	1.513538e-005	1.392077e+002	1.198808e+001	1.191928e-002
1.8379998430e+002	4.208422e-001	1.757199e-005	1.393411e+002	1.298618e+001	1.382489e-002
1.8399960313e+002	4.212454e-001	1.241632e-005	1.394746e+002	8.990241e+000	9.759275e-003
1.8419874080e+002	4.216490e-001	1.203410e-005	1.396082e+002	8.990550e+000	9.449801e-003
1.8439953684e+002	4.220530e-001	1.476918e-005	1.397420e+002	1.098841e+001	1.158642e-002
1.8459828887e+002	4.224573e-001	1.600528e-005	1.398759e+002	1.098746e+001	1.254412e-002
1.8479868449e+002	4.228620e-001	2.303595e-005	1.400099e+002	1.498196e+001	1.803713e-002
1.8499978227e+002	4.234698e-001	2.507215e-005	1.402111e+002	1.498040e+001	1.960330e-002
1.8519828734e+002	4.238754e-001	3.191377e-005	1.403454e+002	1.897507e+001	2.492872e-002
1.8539937069e+002	4.242814e-001	3.489179e-005	1.404798e+002	2.097277e+001	2.722885e-002
1.8559889307e+002	4.246878e-001	3.478899e-005	1.406144e+002	2.097288e+001	2.712264e-002
1.8579953599e+002	4.250945e-001	3.226121e-005	1.407491e+002	1.897487e+001	2.512784e-002
1.8599911297e+002	4.255016e-001	1.811730e-005	1.408838e+002	1.098590e+001	1.409783e-002
1.8619963465e+002	4.259091e-001	1.318903e-005	1.410188e+002	7.989747e+000	1.025312e-002
1.8639998802e+002	4.263170e-001	1.289965e-005	1.411538e+002	6.989981e+000	1.001856e-002
1.8659967409e+002	4.267252e-001	1.852236e-005	1.412890e+002	8.985628e+000	1.437169e-002
1.8679941592e+002	4.271338e-001	1.570813e-005	1.414243e+002	6.987824e+000	1.217644e-002
1.8699993450e+002	4.275428e-001	2.181984e-005	1.415597e+002	8.983102e+000	1.689787e-002
1.8719969503e+002	4.279522e-001	2.512656e-005	1.416952e+002	1.098056e+001	1.944007e-002
1.8739917063e+002	4.283619e-001	2.462492e-005	1.418309e+002	1.098097e+001	1.903373e-002
1.8759727836e+002	4.287720e-001	2.975135e-005	1.419667e+002	1.297703e+001	2.297419e-002
1.8779855831e+002	4.291825e-001	2.770948e-005	1.421026e+002	1.297862e+001	2.137698e-002
1.8799991920e+002	4.295933e-001	2.451317e-005	1.422386e+002	1.398111e+001	1.889305e-002
1.8819957319e+002	4.300046e-001	1.981996e-005	1.423748e+002	1.198474e+001	1.526124e-002
1.8839915674e+002	4.304162e-001	1.412014e-005	1.425111e+002	8.989138e+000	1.086201e-002
1.8859982300e+002	4.308282e-001	1.637883e-005	1.426475e+002	1.098741e+001	1.258748e-002
1.8879623813e+002	4.312405e-001	1.574167e-005	1.427840e+002	1.098791e+001	1.208624e-002
1.8899984174e+002	4.316533e-001	1.724634e-005	1.429207e+002	1.198677e+001	1.322884e-002
1.8919954644e+002	4.320664e-001	2.150671e-005	1.430574e+002	1.498352e+001	1.648100e-002
1.8939699252e+002	4.324799e-001	2.071073e-005	1.431943e+002	1.398414e+001	1.585585e-002
1.8959965381e+002	4.328937e-001	2.183775e-005	1.433314e+002	1.498330e+001	1.670269e-002
1.8979954369e+002	4.333080e-001	1.809566e-005	1.434685e+002	1.198617e+001	1.382731e-002
1.8999945508e+002	4.337226e-001	1.646983e-005	1.436058e+002	9.987427e+000	1.257295e-002
1.9019894165e+002	4.341376e-001	1.820318e-005	1.437432e+002	1.098612e+001	1.388289e-002
1.9039942397e+002	4.345530e-001	2.075167e-005	1.438808e+002	1.098419e+001	1.581140e-002
1.9059988960e+002	4.349688e-001	1.558030e-005	1.440184e+002	7.988140e+000	1.185981e-002
1.9079995720e+002	4.353849e-001	2.266038e-005	1.441562e+002	1.098277e+001	1.723272e-002
1.9099956990e+002	4.358014e-001	2.290191e-005	1.442941e+002	1.198260e+001	1.739975e-002
1.9119725357e+002	4.362183e-001	2.494320e-005	1.444322e+002	1.298107e+001	1.893252e-002
1.9139863785e+002	4.366356e-001	2.553953e-005	1.445703e+002	1.398063e+001	1.936662e-002
1.9159983950e+002	4.370533e-001	1.738863e-005	1.447086e+002	9.986827e+000	1.317319e-002
1.9179976883e+002	4.374713e-001	2.764699e-005	1.448470e+002	1.497908e+001	2.092465e-002
1.9199997624e+002	4.378898e-001	3.225635e-005	1.449856e+002	1.797561e+001	2.438992e-002
1.9219993520e+002	4.383086e-001	2.781709e-005	1.451242e+002	1.497899e+001	2.101318e-002
1.9239993691e+002	4.387278e-001	2.514799e-005	1.452630e+002	1.198102e+001	1.897877e-002
1.9259956703e+002	4.391473e-001	2.922357e-005	1.454020e+002	1.297797e+001	2.203347e-002
1.9279953909e+002	4.395673e-001	2.478533e-005	1.455410e+002	9.981331e+000	1.866936e-002
1.9299929090e+002	4.399876e-001	2.485029e-005	1.456802e+002	8.981300e+000	1.870040e-002
1.9319963958e+002	4.404084e-001	1.607885e-005	1.458195e+002	5.987912e+000	1.208814e-002
1.9339982673e+002	4.408295e-001	1.790487e-005	1.459589e+002	6.986552e+000	1.344809e-002
1.9359745529e+002	4.412510e-001	1.436193e-005	1.460985e+002	5.989223e+000	1.077674e-002
1.9379860823e+002	4.416728e-001	2.004450e-005	1.462381e+002	9.984974e+000	1.502639e-002
1.9399978256e+002	4.420951e-001	2.247790e-005	1.463780e+002	1.098317e+001	1.683449e-002
1.9419918839e+002	4.425178e-001	2.998717e-005	1.465179e+002	1.497756e+001	2.243700e-002
1.9439951385e+002	4.429408e-001	2.839984e-005	1.466580e+002	1.397877e+001	2.122903e-002
1.9459951499e+002	4.433642e-001	2.099020e-005	1.467982e+002	1.098432e+001	1.567531e-002
1.9479965975e+002	4.437880e-001	2.438962e-005	1.469385e+002	1.198180e+001	1.819657e-002
1.9499975191e+002	4.442122e-001	2.239562e-005	1.470789e+002	9.983307e+000	1.669293e-002
1.9519942709e+002	4.446368e-001	2.821428e-005	1.472195e+002	1.097899e+001	2.100988e-002
1.9539980303e+002	4.450617e-001	3.280761e-005	1.473602e+002	1.297559e+001	2.440699e-002
1.9559882287e+002	4.454871e-001	4.284484e-005	1.475010e+002	1.596816e+001	3.184369e-002
1.9579917660e+002	4.459128e-001	3.141071e-005	1.476420e+002	1.197668e+001	2.332318e-002
1.9599941842e+002	4.463390e-001	2.474323e-005	1.477831e+002	8.981645e+000	1.835488e-002
1.9619973051e+002	4.467655e-001	3.792597e-005	1.479243e+002	1.197189e+001	2.810717e-002
1.9639850203e+002	4.471924e-001	4.163749e-005	1.480657e+002	1.396917e+001	3.082834e-002
1.9659790026e+002	4.476197e-001	3.584098e-005	1.482071e+002	1.297349e+001	2.651128e-002
1.9679992555e+002	4.480473e-001	2.409592e-005	1.483487e+002	8.982193e+000	1.780654e-002
1.9699941748e+002	4.484754e-001	3.000617e-005	1.484905e+002	1.197785e+001	2.215297e-002
1.9719910754e+002	4.489039e-001	3.277562e-005	1.486323e+002	1.197583e+001	2.417450e-002
1.9739985238e+002	4.493327e-001	3.493200e-005	1.487743e+002	1.197426e+001	2.574040e-002
1.9759960917e+002	4.497620e-001	5.188295e-005	1.489165e+002	1.696181e+001	3.819459e-002
1.9779944064e+002	4.501916e-001	4.551541e-005	1.490587e+002	1.496652e+001	3.347503e-002
1.9799632207e+002	4.506216e-001	5.060880e-005	1.492011e+002	1.696281e+001	3.718553e-002
1.9819937020e+002	4.510520e-001	3.728617e-005	1.493436e+002	1.397263e+001	2.737040e-002
1.9839965293e+002	4.514828e-001	3.083353e-005	1.494862e+002	1.297739e+001	2.261216e-002
1.9859993386e+002	4.519140e-001	2.818829e-005	1.496290e+002	1.097935e+001	2.065251e-002
1.9879965495e+002	4.525616e-001	2.377059e-005	1.498434e+002	8.982609e+000	1.739091e-002
1.9899972531e+002	4.529937e-001	2.235811e-005	1.499865e+002	8.983658e+000	1.634191e-002
1.9919927137e+002	4.534263e-001	1.779697e-005	1.501297e+002	6.987004e+000	1.299569e-002
1.9939945013e+002	4.538593e-001	1.803317e-005	1.502731e+002	7.986844e+000	1.315560e-002
1.9959927761e+002	4.542926e-001	2.586295e-005	1.504166e+002	1.298115e+001	1.884961e-002
1.9979828306e+002	4.547264e-001	2.409405e-005	1.505602e+002	1.298246e+001	1.754364e-002
1.9999981513e+002	4.551605e-001	2.525401e-005	1.507039e+002	1.498163e+001	1.837070e-002
2.0019982744e+002	4.555951e-001	2.321717e-005	1.508478e+002	1.498313e+001	1.687292e-002
2.0039990960e+002	4.560300e-001	2.191346e-005	1.509918e+002	1.398409e+001	1.591027e-002
2.0059779745e+002	4.564653e-001	2.059158e-005	1.511360e+002	1.398506e+001	1.493626e-002
2.0079989739e+002	4.569011e-001	1.654724e-005	1.512802e+002	1.198801e+001	1.199122e-002
2.0099998045e+002	4.573372e-001	1.914373e-005	1.514246e+002	1.498614e+001	1.385958e-002
2.0119944438e+002	4.577737e-001	2.053743e-005	1.515692e+002	1.498515e+001	1.485440e-002
2.0139848782e+002	4.582106e-001	1.485321e-005	1.517138e+002	1.098927e+001	1.073286e-002
2.0159918331e+002	4.586480e-001	1.621892e-005	1.518586e+002	1.198829e+001	1.170854e-002
2.0179983408e+002	4.590857e-001	1.581497e-005	1.520035e+002	1.198859e+001	1.140604e-002
2.0199935045e+002	4.595238e-001	1.620215e-005	1.521486e+002	1.198833e+001	1.167413e-002
2.0219991768e+002	4.599623e-001	1.294427e-005	1.522938e+002	9.990682e+000	9.317843e-003
2.0239966670e+002	4.604012e-001	1.106914e-005	1.524391e+002	8.992040e+000	7.960445e-003
2.0259953050e+002	4.608405e-001	1.430611e-005	1.525846e+002	1.098972e+001	1.027853e-002
2.0279798032e+002	4.612802e-001	1.701932e-005	1.527302e+002	1.298778e+001	1.221623e-002
2.0299365799e+002	4.617203e-001	1.993924e-005	1.528759e+002	1.498570e+001	1.429847e-002
2.0319981443e+002	4.621608e-001	2.724374e-005	1.530217e+002	1.798048e+001	1.951793e-002
2.0339741558e+002	4.626017e-001	3.013118e-005	1.531677e+002	1.797843e+001	2.156596e-002
2.0359924058e+002	4.630430e-001	1.891062e-005	1.533138e+002	1.098648e+001	1.352211e-002
2.0379995584e+002	4.634847e-001	1.647402e-005	1.534601e+002	9.988231e+000	1.176858e-002
2.0399948055e+002	4.639268e-001	1.484082e-005	1.536064e+002	8.989408e+000	1.059177e-002
2.0419950093e+002	4.643693e-001	2.318967e-005	1.537530e+002	1.398347e+001	1.653450e-002
2.0439938612e+002	4.648122e-001	2.657588e-005	1.538996e+002	1.498107e+001	1.893085e-002
2.0459970629e+002	4.652555e-001	2.630050e-005	1.540464e+002	1.498128e+001	1.871684e-002
2.0479785343e+002	4.656992e-001	2.638991e-005	1.541933e+002	1.598124e+001	1.876257e-002
2.0499981908e+002	4.661433e-001	1.897594e-005	1.543403e+002	1.298652e+001	1.347857e-002
2.0519873645e+002	4.665879e-001	1.786873e-005	1.544875e+002	1.198732e+001	1.268003e-002
2.0539868368e+002	4.670328e-001	1.788577e-005	1.546348e+002	1.198732e+001	1.268003e-002
2.0559989596e+002	4.674781e-001	2.231042e-005	1.547823e+002	1.398420e+001	1.580180e-002
2.0579984538e+002	4.679238e-001	1.772783e-005	1.549299e+002	1.098746e+001	1.254412e-002
2.0599981960e+002	4.683700e-001	1.824749e-005	1.550776e+002	1.098710e+001	1.289954e-002
2.0619968401e+002	4.688165e-001	2.591584e-005	1.552254e+002	1.498170e+001	1.830300e-002
2.0639773281e+002	4.692634e-001	2.552831e-005	1.553734e+002	1.398199e+001	1.801214e-002
2.0659961388e+002	4.697108e-001	2.410218e-005	1.555215e+002	1.298301e+001	1.698970e-002
2.0679995835e+002	4.701585e-001	2.417805e-005	1.556698e+002	1.198297e+001	1.702695e-002
2.0699941162e+002	4.706067e-001	1.522705e-005	1.558182e+002	6.989287e+000	1.071316e-002
2.0719943556e+002	4.710552e-001	2.074669e-005	1.559667e+002	8.985417e+000	1.458267e-002
2.0739984502e+002	4.715042e-001	3.036210e-005	1.561153e+002	1.197868e+001	2.132093e-002
2.0759962102e+002	4.719536e-001	2.975248e-005	1.562641e+002	1.197913e+001	2.087295e-002
2.0779986846e+002	4.724034e-001	3.159836e-005	1.564130e+002	1.297785e+001	2.214683e-002
2.0799909791e+002	4.728536e-001	2.165613e-005	1.565621e+002	9.984836e+000	1.516402e-002
2.0819982163e+002	4.733041e-001	1.959898e-005	1.567113e+002	8.986290e+000	1.371050e-002
2.0839978385e+002	4.737552e-001	1.458726e-005	1.568606e+002	6.989805e+000	1.019482e-002
2.0859988451e+002	4.742066e-001	1.963635e-005	1.570101e+002	8.986290e+000	1.371050e-002
2.0879968155e+002	4.746584e-001	2.154149e-005	1.571597e+002	9.984974e+000	1.502639e-002
2.0899893450e+002	4.751106e-001	2.113212e-005	1.573094e+002	8.985273e+000	1.472679e-002
2.0919957943e+002	4.755633e-001	2.246578e-005	1.574593e+002	7.984359e+000	1.564131e-002
2.0939953413e+002	4.760163e-001	2.435675e-005	1.576093e+002	7.983058e+000	1.694172e-002
2.0959965579e+002	4.764698e-001	2.837168e-005	1.577594e+002	7.980284e+000	1.971558e-002
2.0979977683e+002	4.769236e-001	2.949627e-005	1.579097e+002	7.979522e+000	2.047756e-002
2.0999999171e+002	4.773779e-001	2.544102e-005	1.580601e+002	6.982355e+000	1.764542e-002
2.1019883756e+002	4.778326e-001	3.514754e-005	1.582107e+002	8.975646e+000	2.435450e-002
2.1039849719e+002	4.782877e-001	3.547086e-005	1.583614e+002	8.975445e+000	2.455514e-002
2.1059990562e+002	4.787432e-001	2.739029e-005	1.585122e+002	6.981057e+000	1.894322e-002
2.1079985314e+002	4.791992e-001	2.573397e-005	1.586631e+002	6.982219e+000	1.778078e-002
2.1099975042e+002	4.796555e-001	2.189548e-005	1.588142e+002	6.984886e+000	1.511419e-002
2.1119969044e+002	4.803408e-001	2.329374e-005	1.590411e+002	6.983944e+000	1.605646e-002
2.1139970035e+002	4.807981e-001	2.973590e-005	1.591926e+002	7.979522e+000	2.047756e-002
2.1159971111e+002	4.812559e-001	3.455233e-005	1.593441e+002	8.976228e+000	2.377176e-002
2.1179913494e+002	4.817141e-001	2.484169e-005	1.594958e+002	5.982925e+000	1.707464e-002
2.1199900856e+002	4.821727e-001	2.645684e-005	1.596477e+002	5.981832e+000	1.816751e-002
2.1219832477e+002	4.826318e-001	2.811098e-005	1.597997e+002	7.980715e+000	1.928502e-002
2.1239959537e+002	4.830912e-001	3.759282e-005	1.599518e+002	1.097423e+001	2.576533e-002
2.1259945727e+002	4.835511e-001	3.709451e-005	1.601041e+002	9.974600e+000	2.539962e-002
2.1279976334e+002	4.840113e-001	3.502955e-005	1.602565e+002	8.976037e+000	2.396288e-002
2.1299957106e+002	4.844720e-001	2.543189e-005	1.604090e+002	6.982619e+000	1.738081e-002
2.1319984057e+002	4.849331e-001	2.669063e-005	1.605617e+002	7.981776e+000	1.822372e-002
2.1339574396e+002	4.853947e-001	2.173234e-005	1.607145e+002	6.985176e+000	1.482421e-002
2.1359929797e+002	4.858566e-001	2.131585e-005	1.608674e+002	7.985474e+000	1.452629e-002
2.1379970855e+002	4.863190e-001	1.757702e-005	1.610205e+002	7.988033e+000	1.196697e-002
2.1399909282e+002	4.867817e-001	1.845862e-005	1.611737e+002	8.987445e+000	1.255524e-002
2.1419955601e+002	4.872449e-001	2.035744e-005	1.613271e+002	9.986166e+000	1.383362e-002
2.1439948405e+002	4.877085e-001	2.204594e-005	1.614806e+002	1.098503e+001	1.496678e-002
2.1459932350e+002	4.881726e-001	2.589791e-005	1.616342e+002	1.098243e+001	1.756513e-002
2.1479898508e+002	4.886370e-001	2.818785e-005	1.617880e+002	9.980900e+000	1.910010e-002
2.1499942655e+002	4.891019e-001	3.974734e-005	1.619419e+002	1.097309e+001	2.690721e-002
2.1519989657e+002	4.895671e-001	4.008120e-005	1.620960e+002	1.097289e+001	2.710744e-002
2.1539943420e+002	4.900329e-001	3.409474e-005	1.622502e+002	8.976963e+000	2.303680e-002
2.1559993033e+002	4.904990e-001	4.520288e-005	1.624045e+002	1.096949e+001	3.051322e-002
2.1579982280e+002	4.909655e-001	3.692997e-005	1.625590e+002	7.975095e+000	2.490508e-002
2.1599995822e+002	4.914325e-001	3.266604e-005	1.627136e+002	7.977991e+000	2.200861e-002
2.1619746780e+002	4.918999e-001	3.832282e-005	1.628683e+002	9.974205e+000	2.579531e-002
2.1639894039e+002	4.923677e-001	3.051520e-005	1.630232e+002	9.979480e+000	2.052044e-002
2.1659896653e+002	4.928359e-001	3.467248e-005	1.631783e+002	1.097671e+001	2.329392e-002
2.1679953397e+002	4.933046e-001	3.321847e-005	1.633334e+002	1.097770e+001	2.229587e-002
2.1699855709e+002	4.937736e-001	4.264701e-005	1.634888e+002	1.097140e+001	2.859701e-002
2.1719951725e+002	4.942431e-001	5.422929e-005	1.636442e+002	1.196367e+001	3.632898e-002
2.1739942204e+002	4.947131e-001	6.088991e-005	1.637998e+002	1.095925e+001	4.075228e-002
2.1759913773e+002	4.951834e-001	6.723768e-005	1.639555e+002	1.195504e+001	4.495796e-002
2.1779851126e+002	4.956542e-001	5.925884e-005	1.641114e+002	1.196041e+001	3.958534e-002
2.1799984853e+002	4.961254e-001	2.861864e-005	1.642674e+002	6.980901e+000	1.909930e-002
2.1819959757e+002	4.965970e-001	4.202153e-005	1.644236e+002	8.971983e+000	2.801740e-002
2.1839808288e+002	4.970690e-001	3.597458e-005	1.645799e+002	8.976037e+000	2.396288e-002
2.1859828971e+002	4.975415e-001	3.495091e-005	1.647363e+002	9.976741e+000	2.325890e-002
2.1879993017e+002	4.980144e-001	3.528793e-005	1.648929e+002	1.197654e+001	2.346088e-002
2.1899804250e+002	4.984877e-001	4.145804e-005	1.650496e+002	1.497246e+001	2.753685e-002
2.1919927230e+002	4.989615e-001	3.480737e-005	1.652064e+002	1.297690e+001	2.309746e-002
2.1939935707e+002	4.994356e-001	2.451587e-005	1.653634e+002	8.983747e+000	1.625279e-002
2.1959796264e+002	4.999102e-001	2.375620e-005	1.655206e+002	7.984266e+000	1.573421e-002
2.1979980159e+002	5.003852e-001	2.553739e-005	1.656779e+002	8.983102e+000	1.689787e-002
2.1999944961e+002	5.008607e-001	3.331940e-005	1.658353e+002	1.097797e+001	2.202623e-002
2.2019998808e+002	5.013366e-001	2.211628e-005	1.659928e+002	7.985394e+000	1.460638e-002
2.2039938250e+002	5.018129e-001	2.852111e-005	1.661506e+002	8.981182e+000	1.881848e-002
2.2059977955e+002	5.022896e-001	3.408737e-005	1.663084e+002	9.977530e+000	2.246981e-002
2.2079999242e+002	5.027668e-001	3.739069e-005	1.664664e+002	1.197538e+001	2.462390e-002
2.2099954871e+002	5.032444e-001	2.612774e-005	1.666245e+002	8.982810e+000	1.719028e-002
2.2119872993e+002	5.037224e-001	2.709012e-005	1.667828e+002	8.982193e+000	1.780654e-002
2.2139938824e+002	5.042009e-001	2.064867e-005	1.669412e+002	7.986440e+000	1.355965e-002
2.2159692259e+002	5.046798e-001	2.201219e-005	1.670998e+002	8.985559e+000	1.444134e-002
2.2179945561e+002	5.051591e-001	1.521949e-005	1.672585e+002	6.990025e+000	9.975439e-003
2.2199992079e+002	5.056388e-001	2.274108e-005	1.674173e+002	9.985109e+000	1.489123e-002
2.2219951000e+002	5.061190e-001	2.737810e-005	1.675763e+002	1.098209e+001	1.791062e-002
2.2239956470e+002	5.065996e-001	3.534020e-005	1.677354e+002	1.297690e+001	2.309746e-002
2.2259940590e+002	5.070807e-001	2.255900e-005	1.678947e+002	6.985270e+000	1.473000e-002
2.2279978865e+002	5.075621e-001	2.025599e-005	1.680541e+002	5.986786e+000	1.321369e-002
2.2299973414e+002	5.080441e-001	3.647562e-005	1.682137e+002	8.976228e+000	2.377176e-002
2.2319968160e+002	5.085264e-001	4.541743e-005	1.683734e+002	1.197043e+001	2.957121e-002
2.2339914329e+002	5.090092e-001	3.788518e-005	1.685332e+002	9.975356e+000	2.464358e-002
2.2359973311e+002	5.094924e-001	5.781770e-005	1.686932e+002	1.396243e+001	3.757363e-002
2.2379985307e+002	5.099760e-001	3.996761e-005	1.688534e+002	1.097405e+001	2.594887e-002
2.2399951726e+002	5.107023e-001	3.845746e-005	1.690938e+002	1.197507e+001	2.493290e-002
2.2419994356e+002	5.111870e-001	4.781558e-005	1.692543e+002	1.496903e+001	3.097060e-002
2.2439909871e+002	5.116722e-001	3.622935e-005	1.694150e+002	1.097656e+001	2.344384e-002
2.2459984586e+002	5.121578e-001	4.060519e-005	1.695758e+002	1.197375e+001	2.625051e-002
2.2479990907e+002	5.126438e-001	4.478542e-005	1.697367e+002	1.197107e+001	2.892550e-002
2.2499967989e+002	5.131303e-001	4.620845e-005	1.698978e+002	1.297018e+001	2.981630e-002
2.2519986876e+002	5.136172e-001	3.916846e-005	1.700590e+002	1.197475e+001	2.524974e-002
2.2539998035e+002	5.141046e-001	3.461912e-005	1.702203e+002	1.097770e+001	2.229587e-002
2.2559971281e+002	5.145923e-001	3.858939e-005	1.703818e+002	1.297517e+001	2.482931e-002
2.2579791615e+002	5.150806e-001	3.024217e-005	1.705435e+002	1.098056e+001	1.944007e-002
2.2599903716e+002	5.155692e-001	2.633533e-005	1.707053e+002	1.098309e+001	1.691266e-002
2.2619878490e+002	5.160583e-001	2.332744e-005	1.708672e+002	1.098503e+001	1.496678e-002
2.2639868252e+002	5.165479e-001	2.131459e-005	1.710293e+002	9.986338e+000	1.366238e-002
2.2659942928e+002	5.170378e-001	2.693509e-005	1.711915e+002	1.198275e+001	1.724869e-002
2.2679840089e+002	5.175282e-001	2.349041e-005	1.713539e+002	1.098497e+001	1.502853e-002
2.2699985806e+002	5.180191e-001	2.361011e-005	1.715164e+002	1.098491e+001	1.509080e-002
2.2719977112e+002	5.185104e-001	2.315287e-005	1.716791e+002	1.098522e+001	1.478452e-002
2.2739944945e+002	5.190021e-001	3.048464e-005	1.718419e+002	1.398055e+001	1.944786e-002
2.2759997769e+002	5.194943e-001	3.601696e-005	1.720049e+002	1.497704e+001	2.295547e-002
2.2779966589e+002	5.199869e-001	2.607666e-005	1.721680e+002	1.098340e+001	1.660426e-002
2.2799954996e+002	5.204800e-001	2.927475e-005	1.723312e+002	1.198138e+001	1.862298e-002
2.2819940149e+002	5.209735e-001	3.015034e-005	1.724946e+002	1.198084e+001	1.916181e-002
2.2839873949e+002	5.214674e-001	2.551868e-005	1.726582e+002	9.983797e+000	1.620284e-002
2.2859985801e+002	5.219618e-001	2.517334e-005	1.728219e+002	9.984032e+000	1.596842e-002
2.2879975360e+002	5.224566e-001	2.994735e-005	1.729857e+002	1.198102e+001	1.897877e-002
2.2899932950e+002	5.229519e-001	3.163795e-005	1.731497e+002	1.197997e+001	2.003118e-002
2.2919946071e+002	5.234476e-001	3.166794e-005	1.733138e+002	1.197997e+001	2.003118e-002
2.2939966628e+002	5.239438e-001	2.826796e-005	1.734781e+002	9.982136e+000	1.786363e-002
2.2959881889e+002	5.244404e-001	3.271215e-005	1.736425e+002	1.097935e+001	2.065251e-002
2.2979850594e+002	5.249374e-001	3.826177e-005	1.738071e+002	1.297587e+001	2.413334e-002
2.2999926285e+002	5.254349e-001	3.438846e-005	1.739718e+002	1.197833e+001	2.166974e-002
2.3019992048e+002	5.259329e-001	3.578715e-005	1.741367e+002	1.197747e+001	2.252977e-002
2.3039903510e+002	5.264312e-001	3.997715e-005	1.743017e+002	1.397486e+001	2.514376e-002
2.3059987987e+002	5.269301e-001	2.683654e-005	1.744669e+002	9.983137e+000	1.686295e-002
2.3079860417e+002	5.274294e-001	3.016232e-005	1.746322e+002	1.098107e+001	1.893479e-002
2.3099917950e+002	5.279291e-001	3.328124e-005	1.747976e+002	1.197913e+001	2.087295e-002
2.3119978698e+002	5.284292e-001	2.282682e-005	1.749632e+002	8.985697e+000	1.430272e-002
2.3139956463e+002	5.289299e-001	2.479204e-005	1.751290e+002	9.984481e+000	1.551937e-002
2.3159988848e+002	5.294309e-001	1.966834e-005	1.752949e+002	7.987700e+000	1.230038e-002
2.3179808065e+002	5.299324e-001	1.746959e-005	1.754610e+002	6.989085e+000	1.091496e-002
2.3199951237e+002	5.304344e-001	1.588595e-005	1.756272e+002	5.990084e+000	9.916111e-003
2.3219813694e+002	5.309368e-001	2.255165e-005	1.757935e+002	7.985936e+000	1.406357e-002
2.3239966337e+002	5.314397e-001	3.247890e-005	1.759600e+002	1.197976e+001	2.023519e-002
2.3259923449e+002	5.319430e-001	3.539343e-005	1.761266e+002	1.197797e+001	2.203015e-002
2.3279975901e+002	5.324467e-001	4.299923e-005	1.762934e+002	1.397326e+001	2.673896e-002
2.3299920419e+002	5.329510e-001	4.863836e-005	1.764604e+002	1.496978e+001	3.021702e-002
2.3319950777e+002	5.334556e-001	4.257497e-005	1.766275e+002	1.197357e+001	2.642506e-002
2.3339975060e+002	5.339607e-001	5.111188e-005	1.767947e+002	1.196831e+001	3.169367e-002
2.3359892004e+002	5.344663e-001	4.967080e-005	1.769621e+002	1.096923e+001	3.077095e-002
2.3379993524e+002	5.349723e-001	4.707874e-005	1.771297e+002	1.197086e+001	2.913758e-002
2.3399804721e+002	5.354788e-001	6.027821e-005	1.772973e+002	1.396273e+001	3.727160e-002
2.3419877434e+002	5.359857e-001	6.393253e-005	1.774652e+002	1.396051e+001	3.949378e-002
2.3439935189e+002	5.364931e-001	4.774745e-005	1.776332e+002	9.970532e+000	2.946769e-002
2.3459997028e+002	5.370009e-001	5.813778e-005	1.778013e+002	9.964154e+000	3.584622e-002
2.3479877698e+002	5.375092e-001	5.294862e-005	1.779696e+002	8.967384e+000	3.261585e-002
2.3499836463e+002	5.380179e-001	5.525777e-005	1.781381e+002	9.965994e+000	3.400609e-002
2.3519970054e+002	5.385271e-001	6.920930e-005	1.783066e+002	1.195745e+001	4.255170e-002
2.3539998337e+002	5.390367e-001	9.695991e-005	1.784754e+002	1.494044e+001	5.955714e-002
2.3559978942e+002	5.395468e-001	9.396407e-005	1.786443e+002	1.394234e+001	5.766239e-002
2.3579604922e+002	5.400574e-001	9.405298e-005	1.788133e+002	1.394234e+001	5.766239e-002
2.3599992473e+002	5.405684e-001	1.343706e-004	1.789825e+002	1.791770e+001	8.230260e-002
2.3619988087e+002	5.410798e-001	1.196428e-004	1.791519e+002	1.792679e+001	7.321247e-002
2.3639967358e+002	5.415917e-001	8.985236e-005	1.793214e+002	1.394507e+001	5.493099e-002
2.3659992100e+002	5.421041e-001	1.224524e-004	1.794910e+002	1.492521e+001	7.479019e-002
2.3679980512e+002	5.426169e-001	1.325353e-004	1.796608e+002	1.491913e+001	8.087200e-002
2.3699998042e+002	5.431302e-001	1.657396e-004	1.798308e+002	1.589896e+001	1.010375e-001
2.3719959809e+002	5.436440e-001	1.170049e-004	1.800009e+002	1.292874e+001	7.126059e-002
2.3739867270e+002	5.441582e-001	1.190847e-004	1.801711e+002	1.292754e+001	7.245875e-002
2.3759982244e+002	5.446728e-001	8.542692e-005	1.803415e+002	8.948070e+000	5.193008e-002
2.3779980839e+002	5.454457e-001	1.150020e-004	1.805974e+002	1.393019e+001	6.980941e-002
2.3799988975e+002	5.459615e-001	9.941674e-005	1.807682e+002	1.293971e+001	6.029169e-002
2.3819985281e+002	5.464778e-001	1.101801e-004	1.809391e+002	1.493324e+001	6.675608e-002
2.3839763223e+002	5.469945e-001	7.872430e-005	1.811102e+002	1.195235e+001	4.765252e-002
2.3859996531e+002	5.475117e-001	1.226826e-004	1.812815e+002	1.592581e+001	7.419072e-002
2.3879913631e+002	5.480293e-001	1.004350e-004	1.814529e+002	1.393932e+001	6.067942e-002
2.3899907714e+002	5.485475e-001	6.072415e-005	1.816244e+002	1.096335e+001	3.665280e-002
2.3919938978e+002	5.490660e-001	7.599395e-005	1.817961e+002	1.495417e+001	4.582626e-002
2.3939596222e+002	5.495851e-001	5.560809e-005	1.819679e+002	1.396650e+001	3.350140e-002
2.3959930531e+002	5.501046e-001	5.524456e-005	1.821400e+002	1.496675e+001	3.325097e-002
2.3979817366e+002	5.506245e-001	3.991032e-005	1.823121e+002	1.297600e+001	2.399880e-002
2.3999864524e+002	5.511449e-001	4.796460e-005	1.824844e+002	1.497119e+001	2.881476e-002
2.4019924961e+002	5.516658e-001	4.813838e-005	1.826569e+002	1.597111e+001	2.889185e-002
2.4039851940e+002	5.521872e-001	5.292643e-005	1.828295e+002	1.696826e+001	3.173557e-002
2.4059925609e+002	5.527090e-001	3.897501e-005	1.830023e+002	1.297665e+001	2.334800e-002
2.4079975196e+002	5.532313e-001	3.818346e-005	1.831752e+002	1.297715e+001	2.285223e-002
2.4099974023e+002	5.537540e-001	4.274757e-005	1.833483e+002	1.397444e+001	2.555963e-002
2.4119973811e+002	5.542772e-001	3.491900e-005	1.835215e+002	1.297914e+001	2.085906e-002
2.4139983209e+002	5.548009e-001	3.189342e-005	1.836949e+002	1.098097e+001	1.903373e-002
2.4159955750e+002	5.553250e-001	3.575967e-005	1.838685e+002	1.197868e+001	2.132093e-002
2.4179989410e+002	5.558496e-001	2.076906e-005	1.840421e+002	6.987629e+000	1.237142e-002
2.4199566686e+002	5.563747e-001	1.484933e-005	1.842160e+002	4.991163e+000	8.836893e-003
2.4219928716e+002	5.569002e-001	1.249086e-005	1.843900e+002	3.992574e+000	7.426339e-003
2.4239963280e+002	5.574262e-001	2.139232e-005	1.845642e+002	5.987293e+000	1.270663e-002
2.4259947732e+002	5.579527e-001	2.385343e-005	1.847385e+002	5.985845e+000	1.415512e-002
2.4279951104e+002	5.584796e-001	3.826549e-005	1.849129e+002	8.977314e+000	2.268610e-002
2.4299997200e+002	5.590070e-001	6.190111e-005	1.850876e+002	1.196334e+001	3.666411e-002
2.4319986355e+002	5.595349e-001	5.897404e-005	1.852624e+002	1.096510e+001	3.489745e-002
2.4339758700e+002	5.600633e-001	4.692265e-005	1.854373e+002	9.972260e+000	2.773993e-002
2.4359961129e+002	5.605921e-001	5.731783e-005	1.856124e+002	1.196615e+001	3.385344e-002
2.4379977047e+002	5.611214e-001	5.595541e-005	1.857876e+002	1.296698e+001	3.301758e-002
2.4399976567e+002	5.616511e-001	4.813172e-005	1.859630e+002	1.097163e+001	2.837427e-002
2.4419902924e+002	5.621813e-001	6.390171e-005	1.861386e+002	1.296236e+001	3.763535e-002
2.4439974105e+002	5.627120e-001	7.336161e-005	1.863143e+002	1.095683e+001	4.316608e-002
2.4459961788e+002	5.632432e-001	8.007007e-005	1.864902e+002	1.095293e+001	4.706892e-002
2.4479932613e+002	5.637748e-001	6.452802e-005	1.866662e+002	9.962103e+000	3.789681e-002
2.4499992866e+002	5.643069e-001	8.424532e-005	1.868424e+002	1.195057e+001	4.942997e-002
2.4519926447e+002	5.648395e-001	7.363898e-005	1.870187e+002	1.095683e+001	4.316608e-002
2.4539867630e+002	5.653726e-001	6.453429e-005	1.871952e+002	1.096221e+001	3.779339e-002
2.4559918586e+002	5.659061e-001	9.129418e-005	1.873719e+002	1.194659e+001	5.341444e-002
2.4579925409e+002	5.664401e-001	8.048523e-005	1.875487e+002	9.952954e+000	4.704594e-002
2.4599966144e+002	5.669746e-001	6.349243e-005	1.877256e+002	8.962922e+000	3.707818e-002
2.4619957694e+002	5.675095e-001	1.016869e-004	1.879027e+002	1.094067e+001	5.932695e-002
2.4639655173e+002	5.680449e-001	2.360711e-004	1.880800e+002	1.086240e+001	1.376005e-001
2.4659876606e+002	5.685808e-001	1.931088e-004	1.882575e+002	9.887547e+000	1.124527e-001
2.4679753481e+002	5.691172e-001	1.311107e-004	1.884351e+002	9.923723e+000	7.627750e-002
2.4699900774e+002	5.696541e-001	8.869205e-005	1.886128e+002	7.948449e+000	5.155057e-002
2.4719984761e+002	5.701914e-001	1.130416e-004	1.887907e+002	8.934359e+000	6.564140e-002
2.4739949651e+002	5.707292e-001	7.299007e-005	1.889688e+002	8.957656e+000	4.234418e-002
2.4759980700e+002	5.712675e-001	5.603520e-005	1.891470e+002	6.967523e+000	3.247741e-002
2.4779944093e+002	5.718062e-001	6.976711e-005	1.893254e+002	6.959602e+000	4.039818e-002
2.4799903092e+002	5.723454e-001	1.158638e-004	1.895039e+002	9.932973e+000	6.702696e-002
2.4819979886e+002	5.728851e-001	1.729770e-004	1.896826e+002	1.090003e+001	9.997253e-002
2.4839934239e+002	5.734253e-001	1.715294e-004	1.898615e+002	9.900957e+000	9.904253e-002
2.4859970376e+002	5.739660e-001	1.386021e-004	1.900405e+002	9.920045e+000	7.995464e-002
2.4879956751e+002	5.745071e-001	1.059191e-004	1.902197e+002	7.938957e+000	6.104342e-002
2.4899975316e+002	5.750488e-001	1.030378e-004	1.903990e+002	1.094067e+001	5.932695e-002
2.4919910914e+002	5.755909e-001	4.464437e-005	1.905785e+002	5.974319e+000	2.568105e-002
2.4939775757e+002	5.761334e-001	5.056747e-005	1.907581e+002	5.970939e+000	2.906084e-002
2.4959982317e+002	5.766765e-001	3.501324e-005	1.909379e+002	4.979897e+000	2.010296e-002
2.4979958223e+002	5.772200e-001	4.193383e-005	1.911179e+002	6.975946e+000	2.405377e-002
2.4999975983e+002	5.777641e-001	4.226692e-005	1.912980e+002	7.975778e+000	2.422200e-002
2.5019990384e+002	5.783086e-001	4.269711e-005	1.914783e+002	7.975555e+000	2.444549e-002
2.5039987122e+002	5.788535e-001	4.807816e-005	1.916588e+002	8.972500e+000	2.750041e-002
2.5059981133e+002	5.793990e-001	6.753640e-005	1.918394e+002	1.096141e+001	3.859403e-002
2.5079894488e+002	5.799450e-001	6.075443e-005	1.920201e+002	7.965314e+000	3.468575e-002
2.5099961589e+002	5.804914e-001	4.184930e-005	1.922011e+002	4.976130e+000	2.387000e-002
2.5119918909e+002	5.810383e-001	3.084531e-005	1.923821e+002	3.982423e+000	1.757698e-002
2.5139989440e+002	5.815857e-001	4.136718e-005	1.925634e+002	5.976449e+000	2.355061e-002
2.5159971696e+002	5.821336e-001	6.284516e-005	1.927448e+002	8.964256e+000	3.574449e-002
2.5179936998e+002	5.826820e-001	5.225285e-005	1.929264e+002	8.970308e+000	2.969193e-002
2.5199932509e+002	5.832308e-001	5.530712e-005	1.931081e+002	7.968602e+000	3.139790e-002
2.5219967061e+002	5.840550e-001	8.182622e-005	1.933810e+002	9.953613e+000	4.638726e-002
2.5239879186e+002	5.846051e-001	8.600325e-005	1.935631e+002	7.951291e+000	4.870934e-002
2.5259932524e+002	5.851556e-001	6.704217e-005	1.937454e+002	5.962065e+000	3.793470e-002
2.5279953413e+002	5.857066e-001	1.593909e-004	1.939278e+002	1.090990e+001	9.010386e-002
2.5299996774e+002	5.862582e-001	1.004076e-004	1.941104e+002	9.943293e+000	5.670715e-002
2.5319944061e+002	5.868102e-001	1.280651e-004	1.942932e+002	1.092774e+001	7.225921e-002
2.5339733907e+002	5.873627e-001	1.166310e-004	1.944761e+002	1.093425e+001	6.574574e-002
2.5359980839e+002	5.879157e-001	1.168105e-004	1.946592e+002	1.193422e+001	6.578497e-002
2.5379963584e+002	5.884691e-001	1.152194e-004	1.948425e+002	1.293517e+001	6.482789e-002
2.5399991344e+002	5.890231e-001	9.889256e-005	1.950259e+002	1.394441e+001	5.558931e-002
2.5419994609e+002	5.895775e-001	6.748132e-005	1.952095e+002	9.962103e+000	3.789681e-002
2.5439794073e+002	5.901325e-001	6.917648e-005	1.953932e+002	1.196119e+001	3.881226e-002
2.5459927490e+002	5.906879e-001	8.051212e-005	1.955771e+002	1.295487e+001	4.512978e-002
2.5479999339e+002	5.912438e-001	9.260617e-005	1.957612e+002	1.394814e+001	5.186009e-002
2.5499981091e+002	5.918002e-001	1.039592e-004	1.959454e+002	1.494184e+001	5.816316e-002
2.5519993115e+002	5.923571e-001	8.615693e-005	1.961298e+002	1.295184e+001	4.815779e-002
2.5539909864e+002	5.929145e-001	8.432244e-005	1.963144e+002	1.195291e+001	4.708809e-002
2.5559782182e+002	5.934724e-001	8.541347e-005	1.964991e+002	1.195235e+001	4.765252e-002
2.5579785960e+002	5.940308e-001	1.057778e-004	1.966840e+002	1.194104e+001	5.895836e-002
2.5599963748e+002	5.945897e-001	9.053090e-005	1.968690e+002	1.294959e+001	5.041265e-002
2.5619955507e+002	5.951490e-001	7.087368e-005	1.970542e+002	1.096057e+001	3.942932e-002
2.5639918158e+002	5.957089e-001	5.397816e-005	1.972396e+002	9.969998e+000	3.000157e-002
2.5659887999e+002	5.962692e-001	5.045569e-005	1.974251e+002	8.971983e+000	2.801740e-002
2.5679976511e+002	5.968301e-001	6.290488e-005	1.976108e+002	1.096510e+001	3.489745e-002
2.5699993990e+002	5.973914e-001	6.437015e-005	1.977967e+002	1.196432e+001	3.567677e-002
2.5719945801e+002	5.979532e-001	9.690766e-005	1.979827e+002	1.394634e+001	5.366003e-002
2.5739897230e+002	5.985155e-001	8.412257e-005	1.981689e+002	1.195346e+001	4.653686e-002
2.5759884260e+002	5.990784e-001	6.545931e-005	1.983552e+002	8.963822e+000	3.617827e-002
2.5779991900e+002	5.996417e-001	6.709792e-005	1.985417e+002	9.962951e+000	3.704906e-002
2.5799940803e+002	6.002055e-001	1.886964e-004	1.987284e+002	1.889591e+001	1.040935e-001
2.5819953488e+002	6.007698e-001	2.349964e-004	1.989152e+002	1.687049e+001	1.295129e-001
2.5839991870e+002	6.013346e-001	2.309130e-004	1.991022e+002	1.387286e+001	1.271429e-001
2.5859972370e+002	6.018999e-001	1.761209e-004	1.992894e+002	1.290312e+001	9.688281e-002
2.5879696007e+002	6.024657e-001	1.459355e-004	1.994768e+002	1.091980e+001	8.020265e-002
2.5899786516e+002	6.030320e-001	1.688662e-004	1.996643e+002	1.290728e+001	9.271766e-002
2.5919959953e+002	6.035988e-001	1.707302e-004	1.998519e+002	1.190635e+001	9.365304e-002
2.5939978876e+002	6.041661e-001	1.383404e-004	2.000397e+002	1.192419e+001	7.581456e-002
2.5959994374e+002	6.047338e-001	1.439559e-004	2.002277e+002	1.192118e+001	7.881797e-002
2.5979993960e+002	6.053021e-001	1.765495e-004	2.004159e+002	1.490343e+001	9.657270e-002
2.5999966178e+002	6.058709e-001	1.359209e-004	2.006042e+002	1.392572e+001	7.427899e-002
2.6019984171e+002	6.064402e-001	8.968589e-005	2.007927e+002	1.095103e+001	4.896617e-002
2.6039954960e+002	6.070100e-001	1.084081e-004	2.009814e+002	1.394087e+001	5.913248e-002
2.6059991154e+002	6.075803e-001	1.484027e-004	2.011702e+002	1.491913e+001	8.087200e-002
2.6079982478e+002	6.081511e-001	6.473555e-005	2.013592e+002	5.964755e+000	3.524450e-002
2.6099968424e+002	6.087224e-001	7.983315e-005	2.015483e+002	6.956577e+000	4.342342e-002
2.6119972774e+002	6.092942e-001	8.815929e-005	2.017377e+002	6.952093e+000	4.790723e-002
2.6139909692e+002	6.098665e-001	1.095877e-004	2.019272e+002	5.940504e+000	5.949590e-002
2.6159902485e+002	6.104393e-001	8.166325e-005	2.021168e+002	4.955706e+000	4.429393e-002
2.6179987796e+002	6.110126e-001	1.240687e-004	2.023066e+002	7.932769e+000	6.723140e-002
2.6199960894e+002	6.115864e-001	1.421960e-004	2.024966e+002	7.923018e+000	7.698205e-002
2.6219891240e+002	6.121607e-001	1.680744e-004	2.026868e+002	9.909093e+000	9.090674e-002
2.6239919692e+002	6.127355e-001	1.832883e-004	2.028771e+002	9.900957e+000	9.904253e-002
2.6259978537e+002	6.133108e-001	2.014827e-004	2.030676e+002	9.891228e+000	1.087720e-001
2.6279956207e+002	6.138866e-001	1.560057e-004	2.032582e+002	8.915858e+000	8.414189e-002
2.6299961587e+002	6.144629e-001	1.672165e-004	2.034491e+002	1.090990e+001	9.010386e-002
2.6319983834e+002	6.150398e-001	2.274168e-004	2.036400e+002	1.187757e+001	1.224276e-001
2.6339944728e+002	6.156171e-001	2.941201e-004	2.038312e+002	1.584181e+001	1.581882e-001
2.6359930904e+002	6.161950e-001	2.717543e-004	2.040225e+002	1.285398e+001	1.460220e-001
2.6379953050e+002	6.167733e-001	2.794925e-004	2.042140e+002	1.184996e+001	1.500391e-001
2.6399949120e+002	6.173522e-001	3.291429e-004	2.044057e+002	1.182347e+001	1.765271e-001
2.6419957649e+002	6.179315e-001	2.284861e-004	2.045975e+002	1.187757e+001	1.224276e-001
2.6439915299e+002	6.185114e-001	1.975681e-004	2.047895e+002	1.089424e+001	1.057619e-001
2.6459953292e+002	6.190918e-001	1.363517e-004	2.049817e+002	9.927077e+000	7.292319e-002
2.6479856163e+002	6.196727e-001	1.307300e-004	2.051740e+002	9.930149e+000	6.985105e-002
2.6499993957e+002	6.202541e-001	1.012507e-004	2.053665e+002	1.094595e+001	5.404910e-002
2.6519989782e+002	6.208360e-001	8.347305e-005	2.055592e+002	9.955483e+000	4.451736e-002
2.6539994714e+002	6.214184e-001	1.634709e-004	2.057520e+002	1.291290e+001	8.709965e-002
2.6559997359e+002	6.220014e-001	1.836018e-004	2.059450e+002	1.390227e+001	9.773398e-002
2.6579991419e+002	6.225848e-001	2.103177e-004	2.061382e+002	1.388815e+001	1.118503e-001
2.6599964902e+002	6.231687e-001	2.142559e-004	2.063316e+002	1.688616e+001	1.138379e-001
2.6619992832e+002	6.237532e-001	2.445540e-004	2.065251e+002	1.887019e+001	1.298141e-001
2.6639984491e+002	6.243382e-001	2.990656e-004	2.067188e+002	1.684140e+001	1.586012e-001
2.6659931787e+002	6.249237e-001	2.581682e-004	2.069126e+002	1.286322e+001	1.367842e-001
2.6679909280e+002	6.255097e-001	2.430271e-004	2.071066e+002	1.287136e+001	1.286414e-001
2.6699973003e+002	6.260962e-001	1.730240e-004	2.073008e+002	1.190850e+001	9.150091e-002
2.6719851168e+002	6.266832e-001	1.853542e-004	2.074952e+002	8.902070e+000	9.792969e-002
2.6739992659e+002	6.272707e-001	2.790549e-004	2.076897e+002	9.852703e+000	1.472972e-001
2.6759937908e+002	6.281530e-001	2.311939e-004	2.079818e+002	8.878137e+000	1.218628e-001
2.6779999181e+002	6.287418e-001	2.065521e-004	2.081768e+002	9.891228e+000	1.087720e-001
2.6799979163e+002	6.293312e-001	2.414506e-004	2.083719e+002	8.872969e+000	1.270308e-001
2.6819964904e+002	6.299210e-001	1.608369e-004	2.085672e+002	6.915461e+000	8.453949e-002
2.6839995622e+002	6.305114e-001	1.670619e-004	2.087627e+002	6.912271e+000	8.772926e-002
2.6859943062e+002	6.311023e-001	1.716052e-004	2.089584e+002	7.909969e+000	9.003069e-002
2.6879967121e+002	6.316937e-001	1.246909e-004	2.091542e+002	5.934644e+000	6.535642e-002
2.6899994772e+002	6.322856e-001	1.988692e-004	2.093502e+002	7.895861e+000	1.041392e-001
2.6919969854e+002	6.328780e-001	1.223098e-004	2.095463e+002	7.936012e+000	6.398839e-002
2.6939924227e+002	6.334710e-001	1.705923e-004	2.097426e+002	8.910835e+000	8.916463e-002
2.6959963766e+002	6.340645e-001	1.896685e-004	2.099391e+002	9.900957e+000	9.904253e-002
2.6979908015e+002	6.346585e-001	3.109379e-004	2.101358e+002	1.183778e+001	1.622160e-001
2.6999964853e+002	6.352530e-001	3.099903e-004	2.103326e+002	9.838430e+000	1.615703e-001
2.7019961327e+002	6.358480e-001	3.583581e-004	2.105297e+002	1.081339e+001	1.866053e-001
2.7039974305e+002	6.364435e-001	1.889053e-004	2.107268e+002	1.190172e+001	9.827526e-002
2.7059849077e+002	6.370396e-001	2.578810e-004	2.109242e+002	1.786597e+001	1.340334e-001
2.7079891586e+002	6.376362e-001	2.614092e-004	2.111217e+002	1.686426e+001	1.357400e-001
2.7099977756e+002	6.382333e-001	1.584667e-004	2.113194e+002	1.491779e+001	8.220886e-002
2.7119975764e+002	6.388309e-001	1.196467e-004	2.115173e+002	9.937988e+000	6.201186e-002
2.7139983631e+002	6.394291e-001	1.653101e-004	2.117154e+002	1.191440e+001	8.559866e-002
2.7159995019e+002	6.400278e-001	2.457713e-004	2.119136e+002	1.387286e+001	1.271429e-001
2.7179986638e+002	6.406270e-001	2.903018e-004	2.121120e+002	1.184996e+001	1.500391e-001
2.7199893381e+002	6.412267e-001	2.851856e-004	2.123105e+002	1.385274e+001	1.472570e-001
2.7219966377e+002	6.418269e-001	4.089448e-004	2.125093e+002	1.478904e+001	2.109632e-001
2.7239990867e+002	6.424277e-001	4.836621e-004	2.127082e+002	1.675073e+001	2.492744e-001
2.7259969098e+002	6.430290e-001	3.505949e-004	2.129073e+002	1.481948e+001	1.805240e-001
2.7279820919e+002	6.436308e-001	2.577924e-004	2.131065e+002	1.086738e+001	1.326152e-001
2.7299889180e+002	6.442331e-001	1.463974e-004	2.133060e+002	1.092476e+001	7.524028e-002
2.7319956018e+002	6.448360e-001	1.820307e-004	2.135056e+002	9.906534e+000	9.346638e-002
2.7339813460e+002	6.454394e-001	8.309299e-005	2.137054e+002	6.957375e+000	4.262545e-002
2.7359975379e+002	6.460433e-001	9.332694e-005	2.139053e+002	7.952169e+000	4.783055e-002
2.7379970286e+002	6.466477e-001	5.023925e-005	2.141055e+002	4.974276e+000	2.572382e-002
2.7399979390e+002	6.472527e-001	8.037237e-005	2.143058e+002	6.958886e+000	4.111430e-002
2.7419956906e+002	6.478582e-001	7.149747e-005	2.145062e+002	5.963460e+000	3.654019e-002
2.7439987901e+002	6.484642e-001	6.666283e-005	2.147069e+002	5.965962e+000	3.403750e-002
2.7459992984e+002	6.490707e-001	7.581159e-005	2.149077e+002	5.961327e+000	3.867262e-002
2.7479978984e+002	6.496778e-001	6.284616e-005	2.151087e+002	6.967971e+000	3.202880e-002
2.7499938284e+002	6.502854e-001	7.071932e-005	2.153099e+002	6.963992e+000	3.600759e-002
2.7519968375e+002	6.508935e-001	1.175092e-004	2.155112e+002	9.940225e+000	5.977530e-002
2.7539946341e+002	6.515022e-001	7.681497e-005	2.157128e+002	6.960962e+000	3.903822e-002
2.7559957784e+002	6.521114e-001	5.476055e-005	2.159145e+002	6.972196e+000	2.780392e-002
2.7579981883e+002	6.527211e-001	8.719052e-005	2.161164e+002	8.955772e+000	4.422844e-002
2.7599983751e+002	6.533313e-001	6.996421e-005	2.163184e+002	6.964543e+000	3.545703e-002
2.7619771864e+002	6.539421e-001	1.278010e-005	2.165206e+002	1.993529e+000	6.470754e-003
2.7639844053e+002	6.545534e-001	7.166534e-006	2.167230e+002	9.963749e-001	3.625134e-003
2.7659965441e+002	6.551653e-001	1.651550e-005	2.169256e+002	1.991654e+000	8.346431e-003
2.7679810180e+002	6.557777e-001	2.138107e-005	2.171284e+002	1.989205e+000	1.079525e-002
2.7699979114e+002	6.563906e-001	2.579337e-005	2.173313e+002	2.986989e+000	1.301085e-002
2.7719992341e+002	6.570040e-001	4.669231e-005	2.175344e+002	4.976469e+000	2.353083e-002
2.7739846845e+002	6.576180e-001	6.528655e-005	2.177377e+002	4.967129e+000	3.287078e-002
2.7759963560e+002	6.582325e-001	7.588696e-005	2.179412e+002	4.961828e+000	3.817226e-002
2.7779931526e+002	6.588475e-001	1.248109e-004	2.181448e+002	4.937277e+000	6.272312e-002
2.7799967589e+002	6.594631e-001	2.643318e-004	2.183486e+002	6.867285e+000	1.327147e-001
2.7819996780e+002	6.600792e-001	1.222655e-004	2.185526e+002	5.938671e+000	6.132926e-002
2.7839955882e+002	6.606958e-001	1.560129e-004	2.187568e+002	5.921816e+000	7.818416e-002
2.7859991582e+002	6.613130e-001	1.942339e-004	2.189611e+002	5.902753e+000	9.724740e-002
2.7879944208e+002	6.619307e-001	1.717404e-004	2.191657e+002	3.914095e+000	8.590530e-002
2.7899961597e+002	6.625490e-001	2.045606e-004	2.193704e+002	5.897773e+000	1.022266e-001
2.7919984959e+002	6.631678e-001	3.582758e-004	2.195753e+002	9.821123e+000	1.788768e-001
2.7939903088e+002	6.637871e-001	3.396041e-004	2.197803e+002	1.083060e+001	1.693964e-001
2.7959922890e+002	6.644070e-001	3.944626e-004	2.199855e+002	1.080342e+001	1.965765e-001
2.7979902326e+002	6.650273e-001	2.104821e-004	2.201910e+002	8.895206e+000	1.047938e-001
2.7999969458e+002	6.656483e-001	2.602659e-004	2.203966e+002	7.870541e+000	1.294591e-001
2.8019921099e+002	6.662698e-001	1.311746e-004	2.206023e+002	4.934813e+000	6.518681e-002
2.8039999413e+002	6.668918e-001	1.191397e-004	2.208083e+002	3.940849e+000	5.915085e-002
2.8059929567e+002	6.675143e-001	2.060937e-004	2.210144e+002	5.897773e+000	1.022266e-001
2.8079942788e+002	6.681374e-001	1.176737e-004	2.212207e+002	4.941686e+000	5.831410e-002
2.8099970446e+002	6.687610e-001	2.733382e-004	2.214272e+002	9.864671e+000	1.353285e-001
2.8119962265e+002	6.693852e-001	2.977904e-004	2.216339e+002	9.852703e+000	1.472972e-001
2.8139926729e+002	6.700099e-001	3.619723e-004	2.218407e+002	9.821123e+000	1.788768e-001
2.8159977722e+002	6.706352e-001	4.049163e-004	2.220477e+002	1.280009e+001	1.999120e-001
2.8179811783e+002	6.712610e-001	8.014101e-004	2.222549e+002	1.360470e+001	3.952969e-001
2.8199812439e+002	6.718873e-001	4.898920e-004	2.224623e+002	1.475859e+001	2.414148e-001
2.8219990453e+002	6.725142e-001	4.177703e-004	2.226699e+002	1.379432e+001	2.056819e-001
2.8239995660e+002	6.731416e-001	9.356699e-004	2.228776e+002	1.453977e+001	4.602313e-001
2.8259894017e+002	6.737696e-001	4.264229e-004	2.230855e+002	1.279045e+001	2.095507e-001
2.8279981682e+002	6.743981e-001	3.115156e-004	2.232936e+002	8.847059e+000	1.529408e-001
2.8299969394e+002	6.750271e-001	3.598925e-004	2.235019e+002	1.182347e+001	1.765271e-001
2.8319920133e+002	6.756567e-001	3.315347e-004	2.237104e+002	1.283753e+001	1.624662e-001
2.8339975385e+002	6.762869e-001	3.307317e-004	2.239190e+002	1.083808e+001	1.619216e-001
2.8359976577e+002	6.769176e-001	4.018903e-004	2.241278e+002	1.080342e+001	1.965765e-001
2.8379985337e+002	6.775488e-001	8.348424e-004	2.243368e+002	1.159203e+001	4.079659e-001
2.8399983094e+002	6.781806e-001	2.214291e-004	2.245460e+002	6.891894e+000	1.081059e-001
2.8419986359e+002	6.788129e-001	1.269224e-004	2.247554e+002	3.938092e+000	6.190819e-002
2.8439904934e+002	6.794458e-001	8.947522e-005	2.249649e+002	3.956398e+000	4.360215e-002
2.8459934106e+002	6.800792e-001	6.505285e-005	2.251746e+002	2.968329e+000	3.167137e-002
2.8479984612e+002	6.807132e-001	4.769629e-004	2.253845e+002	5.768004e+000	2.319959e-001
2.8499935338e+002	6.813477e-001	2.001183e-004	2.255946e+002	5.902753e+000	9.724740e-002
2.8519965935e+002	6.823005e-001	2.488354e-004	2.259101e+002	5.879247e+000	1.207526e-001
2.8539996917e+002	6.829364e-001	5.422710e-004	2.261206e+002	9.737097e+000	2.629034e-001
2.8559833988e+002	6.835728e-001	7.092132e-004	2.263314e+002	8.656480e+000	3.435200e-001
2.8579853091e+002	6.842098e-001	3.127132e-003	2.265423e+002	1.148673e+001	1.513272e+000
2.8599919023e+002	6.848473e-001	9.764735e-003	2.267534e+002	1.027908e+001	4.720921e+000
2.8619947344e+002	6.854854e-001	1.083820e-003	2.269646e+002	1.347650e+001	5.235027e-001
2.8639945636e+002	6.861240e-001	8.925748e-004	2.271761e+002	1.356927e+001	4.307269e-001
2.8659974798e+002	6.867632e-001	3.443715e-003	2.273877e+002	1.333972e+001	1.660276e+000
2.8679771606e+002	6.874029e-001	4.139369e-003	2.275995e+002	1.200619e+001	1.993805e+000
2.8699967990e+002	6.880432e-001	1.517719e-002	2.278115e+002	6.696424e+000	7.303576e+000
2.8719910410e+002	6.886841e-001	1.005347e-002	2.280237e+002	1.216656e+001	4.833436e+000
2.8739904244e+002	6.893255e-001	2.542274e-002	2.282361e+002	7.788810e+000	1.221119e+001
2.8759918862e+002	6.899674e-001	1.761352e-002	2.284486e+002	1.154765e+001	8.452351e+000
2.8779984035e+002	6.906099e-001	2.563158e-002	2.286614e+002	1.071140e+001	1.228860e+001
2.8799972213e+002	6.912530e-001	1.786832e-002	2.288743e+002	1.444132e+001	8.558676e+000
2.8819988025e+002	6.918966e-001	4.404502e-002	2.290874e+002	4.922671e+000	2.107733e+001
2.8839975336e+002	6.925407e-001	4.206977e-002	2.293007e+002	6.886634e+000	2.011337e+001
2.8859967049e+002	6.931855e-001	4.214262e-002	2.295141e+002	7.870541e+000	2.012946e+001
2.8879891025e+002	6.938307e-001	4.628731e-002	2.297278e+002	5.911390e+000	2.208861e+001
2.8899826335e+002	6.944766e-001	4.433818e-002	2.299416e+002	8.861205e+000	2.113879e+001
2.8919946945e+002	6.951230e-001	5.681153e-002	2.301556e+002	4.939562e+000	2.706044e+001
2.8939906244e+002	6.957699e-001	4.859880e-002	2.303698e+002	8.872969e+000	2.312703e+001
2.8959909993e+002	6.964174e-001	6.529235e-002	2.305842e+002	3.957786e+000	3.104221e+001
2.8979982504e+002	6.970655e-001	5.714749e-002	2.307988e+002	1.185539e+001	2.714461e+001
2.8999992603e+002	6.977141e-001	6.762589e-002	2.310136e+002	8.908093e+000	3.209191e+001
2.9019987104e+002	6.983632e-001	7.610444e-002	2.312285e+002	8.918164e+000	3.608184e+001
2.9039997819e+002	6.990130e-001	8.456835e-002	2.314436e+002	6.942615e+000	4.005739e+001
2.9059945083e+002	6.996633e-001	9.096197e-002	2.316589e+002	5.954201e+000	4.304580e+001
2.9079950625e+002	7.003141e-001	8.476038e-002	2.318744e+002	8.926249e+000	4.007375e+001
2.9099979189e+002	7.009655e-001	8.908252e-002	2.320901e+002	9.921927e+000	4.207807e+001
2.9119995378e+002	7.016175e-001	9.972841e-002	2.323060e+002	8.937125e+000	4.706288e+001
2.9139936896e+002	7.022700e-001	9.774834e-002	2.325220e+002	1.191440e+001	4.608560e+001
2.9159982827e+002	7.029231e-001	1.125580e-001	2.327383e+002	2.981381e+000	5.301862e+001
2.9179968826e+002	7.035768e-001	1.021291e-001	2.329547e+002	8.938422e+000	4.806158e+001
2.9199987752e+002	7.042310e-001	1.106815e-001	2.331713e+002	5.962065e+000	5.203793e+001
2.9219944998e+002	7.048858e-001	1.171668e-001	2.333881e+002	5.964119e+000	5.503588e+001
2.9239992418e+002	7.055411e-001	1.109278e-001	2.336051e+002	8.943119e+000	5.205688e+001
2.9259991201e+002	7.061970e-001	1.110175e-001	2.338223e+002	7.949433e+000	5.205057e+001
2.9279987124e+002	7.068535e-001	1.196900e-001	2.340396e+002	1.093542e+001	5.606458e+001
2.9299971452e+002	7.075105e-001	1.325638e-001	2.342572e+002	6.962838e+000	6.203716e+001
2.9319895038e+002	7.081681e-001	1.263341e-001	2.344749e+002	1.193311e+001	5.906689e+001
2.9339958940e+002	7.088263e-001	1.456482e-001	2.346928e+002	6.966098e+000	6.803390e+001
2.9359999919e+002	7.094850e-001	1.223747e-001	2.349109e+002	1.889048e+001	5.710952e+001
2.9379964281e+002	7.101443e-001	1.395314e-001	2.351292e+002	1.094430e+001	6.505570e+001
2.9399990075e+002	7.108041e-001	1.268760e-001	2.353477e+002	1.789972e+001	5.910028e+001
2.9419919309e+002	7.114645e-001	1.462319e-001	2.355663e+002	1.094674e+001	6.805326e+001
2.9439930912e+002	7.121255e-001	1.549449e-001	2.357852e+002	8.958825e+000	7.204117e+001
2.9459998491e+002	7.127871e-001	1.486857e-001	2.360042e+002	1.393321e+001	6.906679e+001
2.9479982992e+002	7.134492e-001	1.595497e-001	2.362235e+002	9.955483e+000	7.404452e+001
2.9499981739e+002	7.141119e-001	1.640089e-001	2.364429e+002	9.956648e+000	7.604335e+001
2.9519997191e+002	7.147752e-001	1.448083e-001	2.366625e+002	1.592141e+001	6.707859e+001
2.9539991998e+002	7.154390e-001	1.621921e-001	2.368823e+002	1.393852e+001	7.506148e+001
2.9559960024e+002	7.161034e-001	1.731039e-001	2.371023e+002	8.962922e+000	8.003708e+001
2.9579990996e+002	7.167683e-001	1.689645e-001	2.373224e+002	1.194931e+001	7.805069e+001
2.9599888152e+002	7.174339e-001	1.519012e-001	2.375428e+002	2.189658e+001	7.010342e+001
2.9619977574e+002	7.181000e-001	1.736402e-001	2.377633e+002	1.493822e+001	8.006178e+001
2.9639927185e+002	7.187667e-001	1.824443e-001	2.379841e+002	1.095683e+001	8.404317e+001
2.9659920373e+002	7.194339e-001	1.674958e-001	2.382050e+002	1.991446e+001	7.708554e+001
2.9679771176e+002	7.201017e-001	1.893128e-001	2.384261e+002	1.195453e+001	8.704547e+001
2.9699960954e+002	7.207701e-001	1.895298e-001	2.386474e+002	1.693559e+001	8.706441e+001
2.9719998259e+002	7.214391e-001	1.940362e-001	2.388689e+002	1.394814e+001	8.905186e+001
2.9739926936e+002	7.221086e-001	2.007397e-001	2.390906e+002	1.195699e+001	9.204301e+001
2.9759943403e+002	7.227787e-001	2.074644e-001	2.393125e+002	1.096181e+001	9.503819e+001
2.9779972699e+002	7.234494e-001	1.967926e-001	2.395345e+002	1.793407e+001	9.006593e+001
2.9799915851e+002	7.241207e-001	2.165942e-001	2.397568e+002	1.096335e+001	9.903665e+001
2.9819951270e+002	7.247925e-001	2.168244e-001	2.399792e+002	1.495003e+001	9.904997e+001
2.9839993670e+002	7.254649e-001	2.126605e-001	2.402019e+002	1.694220e+001	9.705780e+001
2.9859997381e+002	7.261379e-001	2.084971e-001	2.404247e+002	1.993059e+001	9.506941e+001
2.9879841902e+002	7.268114e-001	2.262046e-001	2.406477e+002	1.495196e+001	1.030480e+002
2.9899983926e+002	7.274856e-001	2.286176e-001	2.408709e+002	1.594925e+001	1.040508e+002
2.9919951164e+002	7.281603e-001	2.419924e-001	2.410943e+002	1.196400e+001	1.100360e+002
2.9939997281e+002	7.288355e-001	2.422169e-001	2.413179e+002	1.196400e+001	1.100360e+002
2.9959894642e+002	7.295114e-001	2.424481e-001	2.415417e+002	1.296100e+001	1.100390e+002
2.9979961405e+002	7.301878e-001	2.492802e-001	2.417656e+002	1.196495e+001	1.130350e+002
2.9999996596e+002	7.308649e-001	2.341128e-001	2.419898e+002	1.894087e+001	1.060591e+002
3.0019961510e+002	7.315425e-001	2.497620e-001	2.422142e+002	1.495619e+001	1.130438e+002
3.0039963168e+002	7.322206e-001	2.522041e-001	2.424387e+002	1.495658e+001	1.140434e+002
3.0059967332e+002	7.328994e-001	2.679150e-001	2.426634e+002	1.296453e+001	1.210355e+002
3.0079991211e+002	7.335787e-001	2.681814e-001	2.428884e+002	1.595635e+001	1.210436e+002
3.0099987908e+002	7.342586e-001	2.861253e-001	2.431135e+002	8.976963e+000	1.290230e+002
3.0119994840e+002	7.349391e-001	2.753296e-001	2.433388e+002	1.496007e+001	1.240399e+002
3.0139981829e+002	7.356202e-001	2.933144e-001	2.435643e+002	7.979987e+000	1.320200e+002
3.0159977707e+002	7.363018e-001	2.847268e-001	2.437900e+002	1.396389e+001	1.280361e+002
3.0179951774e+002	7.369841e-001	2.938749e-001	2.440159e+002	1.097248e+001	1.320275e+002
3.0199961872e+002	7.376669e-001	2.852374e-001	2.442420e+002	1.097163e+001	1.280284e+002
3.0219968832e+002	7.383503e-001	2.810602e-001	2.444682e+002	1.396332e+001	1.260367e+002
3.0239910309e+002	7.390343e-001	2.969074e-001	2.446947e+002	7.980137e+000	1.330199e+002
3.0259918138e+002	7.397188e-001	2.905095e-001	2.449214e+002	1.296698e+001	1.300330e+002
3.0279997671e+002	7.404040e-001	2.974855e-001	2.451482e+002	1.296772e+001	1.330323e+002
3.0299987329e+002	7.410897e-001	3.067173e-001	2.453752e+002	1.396625e+001	1.370337e+002
3.0319895680e+002	7.417760e-001	3.248944e-001	2.456025e+002	8.979499e+000	1.450205e+002
3.0339891931e+002	7.424629e-001	3.207318e-001	2.458299e+002	1.296998e+001	1.430300e+002
3.0359965101e+002	7.431504e-001	3.389713e-001	2.460575e+002	1.097594e+001	1.510241e+002
3.0379789140e+002	7.438385e-001	3.325515e-001	2.462854e+002	1.197322e+001	1.480268e+002
3.0399986668e+002	7.445271e-001	3.261352e-001	2.465134e+002	1.596356e+001	1.450364e+002
3.0419983367e+002	7.452164e-001	3.376484e-001	2.467416e+002	7.982382e+000	1.500176e+002
3.0439962949e+002	7.459062e-001	3.492093e-001	2.469700e+002	4.989343e+000	1.550107e+002
3.0459968729e+002	7.465966e-001	3.337846e-001	2.471986e+002	1.197322e+001	1.480268e+002
3.0479973870e+002	7.472876e-001	3.408584e-001	2.474274e+002	1.097594e+001	1.510241e+002
3.0499926301e+002	7.479792e-001	3.479403e-001	2.476564e+002	8.980694e+000	1.540193e+002
3.0519976760e+002	7.486714e-001	3.459965e-001	2.478855e+002	7.982727e+000	1.530173e+002
3.0539885569e+002	7.493641e-001	3.485797e-001	2.481149e+002	7.982839e+000	1.540172e+002
3.0559898110e+002	7.500575e-001	3.556784e-001	2.483445e+002	3.991583e+000	1.570084e+002
3.0579973882e+002	7.507514e-001	3.582701e-001	2.485743e+002	2.993727e+000	1.580063e+002
3.0599981991e+002	7.514460e-001	3.359527e-001	2.488042e+002	1.197322e+001	1.480268e+002
3.0619967749e+002	7.521411e-001	3.498714e-001	2.490344e+002	7.982839e+000	1.540172e+002
3.0639998403e+002	7.528368e-001	3.411211e-001	2.492647e+002	1.197357e+001	1.500264e+002
3.0659997284e+002	7.535331e-001	3.596118e-001	2.494953e+002	5.987454e+000	1.580125e+002
3.0679940034e+002	7.542300e-001	3.667777e-001	2.497260e+002	5.987687e+000	1.610123e+002
3.0699957947e+002	7.549275e-001	3.716813e-001	2.499570e+002	6.985811e+000	1.630142e+002
3.0719972462e+002	7.556256e-001	3.697570e-001	2.501881e+002	9.979606e+000	1.620204e+002
3.0739956909e+002	7.563243e-001	3.746668e-001	2.504194e+002	9.979854e+000	1.640201e+002
3.0759983355e+002	7.570236e-001	3.864125e-001	2.506510e+002	2.994134e+000	1.690059e+002
3.0779934158e+002	7.577234e-001	3.776344e-001	2.508827e+002	6.985983e+000	1.650140e+002
3.0799993119e+002	7.584239e-001	3.802739e-001	2.511146e+002	6.986067e+000	1.660139e+002
3.0819994200e+002	7.591249e-001	3.760496e-001	2.513467e+002	8.981868e+000	1.640181e+002
3.0839977057e+002	7.598266e-001	3.717986e-001	2.515790e+002	6.985724e+000	1.620143e+002
3.0859997703e+002	7.605288e-001	3.744437e-001	2.518116e+002	7.983784e+000	1.630162e+002
3.0879967457e+002	7.612317e-001	3.816863e-001	2.520443e+002	7.984077e+000	1.660159e+002
3.0899974231e+002	7.619351e-001	3.820345e-001	2.522772e+002	6.986067e+000	1.660139e+002
3.0919981254e+002	7.626391e-001	3.985008e-001	2.525103e+002	4.990449e+000	1.730096e+002
3.0939968215e+002	7.633437e-001	4.034797e-001	2.527436e+002	4.990558e+000	1.750094e+002
3.0959938954e+002	7.640490e-001	3.923375e-001	2.529771e+002	9.980564e+000	1.700194e+002
3.0979995248e+002	7.651079e-001	4.021190e-001	2.533277e+002	8.982908e+000	1.740171e+002
3.0999998100e+002	7.658146e-001	4.140370e-001	2.535617e+002	4.990769e+000	1.790092e+002
3.1019963495e+002	7.665220e-001	3.982459e-001	2.537959e+002	1.197695e+001	1.720231e+002
3.1039945599e+002	7.672299e-001	4.194363e-001	2.540303e+002	4.990871e+000	1.810091e+002
3.1059998892e+002	7.679384e-001	4.151980e-001	2.542649e+002	7.985231e+000	1.790148e+002
3.1079984168e+002	7.686475e-001	3.993413e-001	2.544997e+002	9.980789e+000	1.720192e+002
3.1099950982e+002	7.693572e-001	3.927444e-001	2.547346e+002	1.097849e+001	1.690215e+002
3.1119983065e+002	7.700675e-001	3.954280e-001	2.549698e+002	9.980564e+000	1.700194e+002
3.1139900694e+002	7.707785e-001	4.120650e-001	2.552052e+002	4.990665e+000	1.770093e+002
3.1159974836e+002	7.714900e-001	4.054511e-001	2.554408e+002	3.992403e+000	1.740076e+002
3.1179975376e+002	7.722021e-001	4.011701e-001	2.556766e+002	5.988473e+000	1.720115e+002
3.1199932051e+002	7.729148e-001	3.922172e-001	2.559126e+002	8.982299e+000	1.680177e+002
3.1219935014e+002	7.736281e-001	3.832388e-001	2.561488e+002	9.979854e+000	1.640201e+002
3.1239996927e+002	7.743421e-001	3.882507e-001	2.563851e+002	5.988057e+000	1.660119e+002
3.1259998794e+002	7.750566e-001	3.792653e-001	2.566217e+002	9.979606e+000	1.620204e+002
3.1279981565e+002	7.757717e-001	3.913150e-001	2.568585e+002	6.986150e+000	1.670138e+002
3.1299962676e+002	7.764875e-001	3.823151e-001	2.570955e+002	1.097770e+001	1.630223e+002
3.1319988597e+002	7.772038e-001	3.873666e-001	2.573327e+002	1.197597e+001	1.650240e+002
3.1339993243e+002	7.779208e-001	3.924129e-001	2.575700e+002	9.980215e+000	1.670198e+002
3.1359939864e+002	7.786383e-001	3.927795e-001	2.578076e+002	1.097824e+001	1.670218e+002
3.1379963740e+002	7.793565e-001	3.931372e-001	2.580454e+002	9.980215e+000	1.670198e+002
3.1399987438e+002	7.800753e-001	4.052648e-001	2.582834e+002	6.986552e+000	1.720134e+002
3.1419994452e+002	7.807946e-001	3.938766e-001	2.585216e+002	1.297428e+001	1.670257e+002
3.1439940836e+002	7.815146e-001	4.177959e-001	2.587600e+002	2.994399e+000	1.770056e+002
3.1459967281e+002	7.822352e-001	4.087629e-001	2.589986e+002	9.980900e+000	1.730191e+002
3.1479941487e+002	7.829564e-001	4.138463e-001	2.592373e+002	4.990558e+000	1.750094e+002
3.1499986337e+002	7.836782e-001	3.953032e-001	2.594763e+002	6.986150e+000	1.670138e+002
3.1519939204e+002	7.844006e-001	3.648978e-001	2.597155e+002	1.197426e+001	1.540257e+002
3.1539968545e+002	7.851237e-001	3.746928e-001	2.599549e+002	6.985363e+000	1.580146e+002
3.1559942469e+002	7.858473e-001	3.679287e-001	2.601945e+002	8.980818e+000	1.550192e+002
3.1579970707e+002	7.865715e-001	3.682677e-001	2.604343e+002	8.980818e+000	1.550192e+002
3.1599860636e+002	7.872964e-001	3.472365e-001	2.606743e+002	1.396833e+001	1.460317e+002
3.1619988306e+002	7.880219e-001	3.570430e-001	2.609145e+002	7.982382e+000	1.500176e+002
3.1639990938e+002	7.887479e-001	3.312107e-001	2.611549e+002	1.496436e+001	1.390356e+002
3.1659997817e+002	7.894746e-001	3.195794e-001	2.613955e+002	1.197043e+001	1.340296e+002
3.1679997218e+002	7.902019e-001	3.246286e-001	2.616363e+002	8.978146e+000	1.360219e+002
3.1699974444e+002	7.909298e-001	3.106094e-001	2.618774e+002	1.097206e+001	1.300279e+002
3.1719985417e+002	7.916584e-001	3.132559e-001	2.621186e+002	5.984875e+000	1.310151e+002
3.1739990058e+002	7.923875e-001	2.729417e-001	2.623600e+002	1.695079e+001	1.140492e+002
3.1759995984e+002	7.931173e-001	2.707708e-001	2.626016e+002	1.296203e+001	1.130380e+002
3.1779986093e+002	7.938476e-001	2.637938e-001	2.628434e+002	7.975997e+000	1.100240e+002
3.1799993372e+002	7.945786e-001	2.257505e-001	2.630855e+002	1.992985e+001	9.407015e+001
3.1819986547e+002	7.953102e-001	2.211235e-001	2.633277e+002	1.594266e+001	9.205734e+001
3.1839984349e+002	7.960424e-001	2.140835e-001	2.635701e+002	1.195554e+001	8.904446e+001
3.1859983911e+002	7.967752e-001	2.046784e-001	2.638128e+002	1.394571e+001	8.505429e+001
3.1879995181e+002	7.975087e-001	1.928118e-001	2.640556e+002	1.195057e+001	8.004943e+001
3.1899978549e+002	7.982427e-001	1.545810e-001	2.642987e+002	2.288184e+001	6.411816e+001
3.1919994724e+002	7.989774e-001	1.498551e-001	2.645419e+002	1.889924e+001	6.210076e+001
3.1939999001e+002	7.997127e-001	1.499418e-001	2.647854e+002	1.492042e+001	6.207958e+001
3.1959959654e+002	8.004486e-001	1.452511e-001	2.650290e+002	1.491779e+001	6.008221e+001
3.1979986147e+002	8.011852e-001	1.116539e-001	2.652729e+002	1.985751e+001	4.614249e+001
3.1999983841e+002	4.009772e-001	3.671076e-002	1.327638e+002	2.868667e+001	3.031333e+001
3.2019834829e+002	4.013622e-001	1.016143e-003	1.328913e+002	4.516174e+001	8.382589e-001
3.2039925579e+002	4.017475e-001	1.854636e-004	1.330189e+002	3.284715e+001	1.528500e-001
3.2059982292e+002	4.021332e-001	1.333685e-004	1.331466e+002	2.889019e+001	1.098104e-001
3.2079978584e+002	4.025193e-001	6.744948e-005	1.332744e+002	1.894452e+001	5.548198e-002
3.2099978177e+002	4.029057e-001	4.119516e-005	1.334023e+002	1.196615e+001	3.385344e-002
3.2119959304e+002	4.032925e-001	2.990905e-005	1.335304e+002	8.975445e+000	2.455514e-002
3.2139968053e+002	4.036796e-001	3.246116e-005	1.336586e+002	9.973375e+000	2.662485e-002
3.2159987462e+002	4.040670e-001	3.723758e-005	1.337868e+002	1.096949e+001	3.051322e-002
3.2179880253e+002	4.044549e-001	2.902338e-005	1.339153e+002	9.976240e+000	2.375953e-002
3.2199978522e+002	4.048431e-001	2.258195e-005	1.340438e+002	8.981531e+000	1.846863e-002
3.2219975047e+002	4.052316e-001	2.317816e-005	1.341724e+002	8.981062e+000	1.893807e-002
3.2239851134e+002	4.056205e-001	2.290925e-005	1.343012e+002	8.981300e+000	1.870040e-002
3.2259985244e+002	4.060098e-001	1.852380e-005	1.344301e+002	7.984894e+000	1.510614e-002
3.2279678410e+002	4.063994e-001	1.479021e-005	1.345591e+002	6.987950e+000	1.204984e-002
3.2299874996e+002	4.067893e-001	1.923387e-005	1.346882e+002	8.984345e+000	1.565514e-002
3.2319955379e+002	4.071797e-001	9.914808e-006	1.348174e+002	4.991938e+000	8.062286e-003
3.2339974829e+002	4.075704e-001	1.190909e-005	1.349468e+002	5.990325e+000	9.674667e-003
3.2359992174e+002	4.079614e-001	1.246691e-005	1.350763e+002	5.989882e+000	1.011812e-002
3.2379971105e+002	4.083528e-001	1.482607e-005	1.352059e+002	7.987979e+000	1.202127e-002
3.2399969104e+002	4.087446e-001	1.144193e-005	1.353356e+002	5.990732e+000	9.268453e-003
3.2419976822e+002	4.091367e-001	1.420968e-005	1.354654e+002	7.988501e+000	1.149941e-002
3.2439968937e+002	4.095292e-001	1.447465e-005	1.355954e+002	7.988297e+000	1.170262e-002
3.2459969269e+002	4.099221e-001	1.547891e-005	1.357254e+002	8.987497e+000	1.250256e-002
3.2479893212e+002	4.103153e-001	1.582128e-005	1.358556e+002	9.987233e+000	1.276686e-002
3.2499960282e+002	4.107088e-001	1.723170e-005	1.359859e+002	9.986108e+000	1.389165e-002
3.2519999843e+002	4.111028e-001	2.044915e-005	1.361164e+002	1.298353e+001	1.646967e-002
3.2539943009e+002	4.114971e-001	1.249733e-005	1.362469e+002	8.989944e+000	1.005566e-002
3.2559898439e+002	4.118917e-001	9.829044e-006	1.363776e+002	6.992099e+000	7.901112e-003
3.2579912081e+002	4.122867e-001	1.709155e-005	1.365084e+002	1.098627e+001	1.372594e-002
3.2599984367e+002	4.126821e-001	1.603621e-005	1.366393e+002	9.987134e+000	1.286607e-002
3.2619956250e+002	4.130779e-001	1.489411e-005	1.367703e+002	9.988062e+000	1.193831e-002
3.2639988231e+002	4.134740e-001	1.928018e-005	1.369015e+002	1.198456e+001	1.543913e-002
3.2659855572e+002	4.138704e-001	1.398514e-005	1.370328e+002	8.988812e+000	1.118826e-002
3.2679917908e+002	4.142673e-001	1.199294e-005	1.371641e+002	7.990415e+000	9.585287e-003
3.2699968016e+002	4.146645e-001	8.906718e-006	1.372957e+002	5.992888e+000	7.111822e-003
3.2719989191e+002	4.150620e-001	9.169058e-006	1.374273e+002	4.992686e+000	7.314282e-003
3.2739874239e+002	4.154599e-001	1.026642e-005	1.375590e+002	4.991818e+000	8.181817e-003
3.2759954421e+002	4.160575e-001	1.038382e-005	1.377569e+002	4.991737e+000	8.263494e-003
3.2779950467e+002	4.164564e-001	1.742027e-005	1.378890e+002	6.986150e+000	1.384986e-002
3.2799977623e+002	4.168556e-001	2.228528e-005	1.380211e+002	8.982299e+000	1.770078e-002
3.2819948760e+002	4.172551e-001	2.538801e-005	1.381534e+002	9.979854e+000	2.014591e-002
3.2839956435e+002	4.176551e-001	1.603337e-005	1.382858e+002	6.987289e+000	1.271063e-002
3.2859992360e+002	4.180554e-001	2.243402e-005	1.384184e+002	9.982232e+000	1.776778e-002
3.2879958755e+002	4.184560e-001	2.131196e-005	1.385510e+002	9.983137e+000	1.686295e-002
3.2899964071e+002	4.188571e-001	2.243708e-005	1.386838e+002	1.098226e+001	1.773619e-002
3.2919838262e+002	4.192585e-001	2.191074e-005	1.388167e+002	9.982696e+000	1.730355e-002
3.2939872177e+002	4.196603e-001	2.270118e-005	1.389498e+002	1.098209e+001	1.791062e-002
3.2959734450e+002	4.200624e-001	1.915066e-005	1.390829e+002	9.984905e+000	1.509489e-002
3.2979932996e+002	4.204649e-001	1.734987e-005	1.392162e+002	9.986338e+000	1.366238e-002
3.2999900467e+002	4.208678e-001	1.313460e-005	1.393496e+002	7.989667e+000	1.033311e-002
3.3019992145e+002	4.212710e-001	1.132710e-005	1.394831e+002	6.991097e+000	8.902605e-003
3.3039951595e+002	4.216746e-001	1.342156e-005	1.396167e+002	7.989461e+000	1.053866e-002
3.3059969364e+002	4.220786e-001	1.596704e-005	1.397505e+002	9.987475e+000	1.252539e-002
3.3079962126e+002	4.224830e-001	1.455119e-005	1.398844e+002	9.988596e+000	1.140379e-002
3.3099911985e+002	4.228877e-001	1.043075e-005	1.400184e+002	7.991833e+000	8.166772e-003
3.3119942850e+002	4.232928e-001	5.906372e-006	1.401525e+002	4.995380e+000	4.619978e-003
3.3139964555e+002	4.236983e-001	7.016100e-006	1.402868e+002	5.994517e+000	5.482758e-003
3.3159807890e+002	4.241041e-001	5.460539e-006	1.404211e+002	4.995737e+000	4.263076e-003
3.3179924188e+002	4.245103e-001	7.593384e-006	1.405556e+002	6.994077e+000	5.922527e-003
3.3199826218e+002	4.249169e-001	5.645453e-006	1.406902e+002	4.995601e+000	4.399008e-003
3.3219938297e+002	4.253239e-001	9.602654e-006	1.408250e+002	7.992525e+000	7.475350e-003
3.3239984241e+002	4.257312e-001	7.527583e-006	1.409599e+002	5.994146e+000	5.854369e-003
3.3259998688e+002	4.261389e-001	5.354592e-006	1.410948e+002	3.995840e+000	4.160401e-003
3.3279911836e+002	4.265470e-001	5.165021e-006	1.412300e+002	3.995991e+000	4.009269e-003
3.3299860799e+002	4.269554e-001	5.154364e-006	1.413652e+002	3.996003e+000	3.997169e-003
3.3319765485e+002	4.273642e-001	4.993521e-006	1.415006e+002	3.996131e+000	3.868733e-003
3.3339991846e+002	4.277734e-001	8.426954e-006	1.416360e+002	6.993477e+000	6.522541e-003
3.3359999996e+002	4.281830e-001	1.135630e-005	1.417717e+002	8.991219e+000	8.781477e-003
3.3379988795e+002	4.285929e-001	1.143457e-005	1.419074e+002	8.991166e+000	8.833539e-003
3.3399996284e+002	4.290033e-001	8.241149e-006	1.420432e+002	5.993640e+000	6.360440e-003
3.3419843231e+002	4.294139e-001	1.456505e-005	1.421792e+002	8.988770e+000	1.123042e-002
3.3439812875e+002	4.298250e-001	1.365287e-005	1.423153e+002	8.989483e+000	1.051701e-002
3.3459977221e+002	4.302365e-001	1.515195e-005	1.424516e+002	1.098834e+001	1.166061e-002
3.3479934598e+002	4.306483e-001	1.135751e-005	1.425879e+002	7.991268e+000	8.732137e-003
3.3499958704e+002	4.310605e-001	2.041757e-005	1.427244e+002	1.198432e+001	1.568288e-002
3.3519975090e+002	4.314730e-001	2.566646e-005	1.428610e+002	1.398030e+001	1.969574e-002
3.3539914938e+002	4.318860e-001	1.996271e-005	1.429977e+002	9.984696e+000	1.530419e-002
3.3559983428e+002	4.322993e-001	2.538575e-005	1.431346e+002	1.198056e+001	1.944310e-002
3.3579786830e+002	4.327130e-001	3.038801e-005	1.432715e+002	1.397675e+001	2.325211e-002
3.3599915566e+002	4.331271e-001	2.584419e-005	1.434087e+002	1.098024e+001	1.975639e-002
3.3619981523e+002	4.335416e-001	2.899895e-005	1.435459e+002	1.297785e+001	2.214683e-002
3.3639991588e+002	4.339564e-001	3.216785e-005	1.436832e+002	1.497546e+001	2.454347e-002
3.3659962543e+002	4.343716e-001	3.503742e-005	1.438207e+002	1.597329e+001	2.670734e-002
3.3679902308e+002	4.347872e-001	3.008105e-005	1.439583e+002	1.397709e+001	2.290742e-002
3.3699995931e+002	4.352032e-001	3.151117e-005	1.440960e+002	1.397603e+001	2.397356e-002
3.3719844831e+002	4.356196e-001	3.137905e-005	1.442339e+002	1.397615e+001	2.385022e-002
3.3739956797e+002	4.360363e-001	2.929883e-005	1.443719e+002	1.397775e+001	2.224782e-002
3.3759944453e+002	4.364534e-001	2.344960e-005	1.445100e+002	1.198221e+001	1.778924e-002
3.3779909097e+002	4.368709e-001	1.293934e-005	1.446482e+002	6.990193e+000	9.806615e-003
3.3799941589e+002	4.372888e-001	8.664755e-006	1.447866e+002	4.993439e+000	6.560666e-003
3.3819871912e+002	4.377071e-001	8.374366e-006	1.449251e+002	4.993665e+000	6.334734e-003
3.3839778942e+002	4.381257e-001	9.760040e-006	1.450637e+002	5.992624e+000	7.375863e-003
3.3859866428e+002	4.385447e-001	1.665294e-005	1.452024e+002	9.987427e+000	1.257295e-002
3.3879986940e+002	4.389641e-001	1.107938e-005	1.453413e+002	6.991643e+000	8.356922e-003
3.3899840524e+002	4.393839e-001	1.589994e-005	1.454803e+002	9.988018e+000	1.198151e-002
3.3919957881e+002	4.398041e-001	1.879905e-005	1.456194e+002	1.098585e+001	1.415261e-002
3.3939968167e+002	4.402247e-001	1.710647e-005	1.457587e+002	9.987134e+000	1.286607e-002
3.3959932785e+002	4.406456e-001	1.666942e-005	1.458980e+002	9.987475e+000	1.252539e-002
3.3979955473e+002	4.410669e-001	1.686725e-005	1.460375e+002	8.987338e+000	1.266193e-002
3.3999791013e+002	4.414886e-001	1.207682e-005	1.461772e+002	5.990943e+000	9.057182e-003
3.4019962541e+002	4.419107e-001	1.371390e-005	1.463169e+002	5.989725e+000	1.027511e-002
3.4039913059e+002	4.423332e-001	1.690361e-005	1.464568e+002	7.987347e+000	1.265290e-002
3.4059945504e+002	4.427561e-001	1.562594e-005	1.465968e+002	6.988315e+000	1.168535e-002
3.4079996598e+002	4.431793e-001	3.059210e-005	1.467369e+002	1.097714e+001	2.285545e-002
3.4099987422e+002	4.438149e-001	1.855560e-005	1.469474e+002	7.986157e+000	1.384309e-002
3.4119995869e+002	4.442391e-001	1.896986e-005	1.470879e+002	7.985861e+000	1.413863e-002
3.4139614314e+002	4.446637e-001	2.017232e-005	1.472284e+002	7.984980e+000	1.502049e-002
3.4159909678e+002	4.450887e-001	7.283144e-006	1.473692e+002	2.994582e+000	5.417916e-003
3.4179871384e+002	4.455141e-001	4.276916e-006	1.475100e+002	1.996821e+000	3.178551e-003
3.4199940816e+002	4.459399e-001	6.044304e-006	1.476510e+002	2.995512e+000	4.487764e-003
3.4219981933e+002	4.463660e-001	5.763643e-006	1.477921e+002	2.995725e+000	4.275293e-003
3.4239864047e+002	4.467926e-001	5.577117e-006	1.479333e+002	2.995867e+000	4.132985e-003
3.4259995591e+002	4.472195e-001	1.688728e-005	1.480746e+002	8.987497e+000	1.250256e-002
3.4279987371e+002	4.476468e-001	1.303785e-005	1.482161e+002	6.990357e+000	9.643410e-003
3.4299984106e+002	4.480745e-001	1.917167e-005	1.483577e+002	8.985833e+000	1.416673e-002
3.4319708910e+002	4.485026e-001	1.946357e-005	1.484995e+002	7.985631e+000	1.436870e-002
3.4339933401e+002	4.489311e-001	1.454340e-005	1.486414e+002	4.989274e+000	1.072621e-002
3.4359936272e+002	4.493600e-001	1.514605e-005	1.487834e+002	4.988840e+000	1.116002e-002
3.4379886679e+002	4.497892e-001	2.181217e-005	1.489255e+002	6.983944e+000	1.605646e-002
3.4399826710e+002	4.502189e-001	1.487422e-005	1.490677e+002	4.989061e+000	1.093882e-002
3.4419992649e+002	4.506489e-001	1.167941e-005	1.492101e+002	3.991419e+000	8.581088e-003
3.4439877780e+002	4.510794e-001	1.731105e-005	1.493527e+002	5.987293e+000	1.270663e-002
3.4459951575e+002	4.515102e-001	1.510554e-005	1.494953e+002	5.988923e+000	1.107717e-002
3.4479985218e+002	4.519414e-001	1.653359e-005	1.496381e+002	6.987887e+000	1.211281e-002
3.4499934224e+002	4.523730e-001	1.008238e-005	1.497810e+002	4.992621e+000	7.379488e-003
3.4519972015e+002	4.528050e-001	1.636573e-005	1.499240e+002	7.988033e+000	1.196697e-002
3.4539889385e+002	4.532374e-001	1.293167e-005	1.500672e+002	6.990553e+000	9.446886e-003
3.4559988422e+002	4.536702e-001	1.033658e-005	1.502105e+002	5.992456e+000	7.543912e-003
3.4579882877e+002	4.541034e-001	1.950719e-005	1.503539e+002	1.198578e+001	1.422328e-002
3.4599920586e+002	4.545370e-001	1.918248e-005	1.504975e+002	1.198603e+001	1.397319e-002
3.4619852019e+002	4.549710e-001	2.142144e-005	1.506412e+002	1.398441e+001	1.558924e-002
3.4639966416e+002	4.554053e-001	1.696147e-005	1.507850e+002	1.098767e+001	1.233177e-002
3.4659857260e+002	4.558401e-001	1.608794e-005	1.509289e+002	9.988314e+000	1.168551e-002
3.4679886970e+002	4.562753e-001	2.095038e-005	1.510730e+002	1.198480e+001	1.520284e-002
3.4699828123e+002	4.567108e-001	2.660263e-005	1.512172e+002	1.398071e+001	1.928605e-002
3.4719879428e+002	4.571468e-001	2.379302e-005	1.513616e+002	1.098277e+001	1.723272e-002
3.4739907180e+002	4.575831e-001	3.612011e-005	1.515061e+002	1.397386e+001	2.613600e-002
3.4759921111e+002	4.580199e-001	2.165615e-005	1.516507e+002	8.984345e+000	1.565514e-002
3.4779890439e+002	4.584570e-001	2.663331e-005	1.517954e+002	1.098077e+001	1.923475e-002
3.4799761622e+002	4.588945e-001	3.326155e-005	1.519403e+002	1.297600e+001	2.399880e-002
3.4819999575e+002	4.593325e-001	2.346275e-005	1.520853e+002	1.098309e+001	1.691266e-002
3.4839946053e+002	4.597708e-001	1.929014e-005	1.522304e+002	9.986108e+000	1.389165e-002
3.4859767067e+002	4.602095e-001	2.014081e-005	1.523757e+002	1.098551e+001	1.449043e-002
3.4879938385e+002	4.606487e-001	1.328759e-005	1.525211e+002	7.990449e+000	9.550727e-003
3.4899964813e+002	4.610882e-001	9.273145e-006	1.526666e+002	5.993341e+000	6.658908e-003
3.4919920206e+002	4.615281e-001	1.406425e-005	1.528122e+002	8.989910e+000	1.008971e-002
3.4939806964e+002	4.619685e-001	1.266459e-005	1.529580e+002	6.990923e+000	9.076928e-003
3.4959980065e+002	4.624092e-001	7.478221e-006	1.531040e+002	3.994645e+000	5.354659e-003
3.4979955142e+002	4.628503e-001	1.601221e-005	1.532500e+002	6.988546e+000	1.145436e-002
3.4999960492e+002	4.632918e-001	2.021502e-005	1.533962e+002	7.985553e+000	1.444706e-002
3.5019922943e+002	4.637338e-001	1.969719e-005	1.535425e+002	7.985936e+000	1.406357e-002
3.5039938038e+002	4.641761e-001	1.510811e-005	1.536890e+002	5.989223e+000	1.077674e-002
3.5059847864e+002	4.646188e-001	1.783626e-005	1.538356e+002	6.987289e+000	1.271063e-002
3.5079950741e+002	4.650620e-001	2.234120e-005	1.539823e+002	8.984094e+000	1.590581e-002
3.5099786361e+002	4.655055e-001	1.401133e-005	1.541292e+002	5.990034e+000	9.965853e-003
3.5119904225e+002	4.659494e-001	1.508400e-005	1.542761e+002	5.989281e+000	1.071859e-002
3.5139983935e+002	4.663938e-001	2.493361e-005	1.544233e+002	8.982299e+000	1.770078e-002
3.5159954658e+002	4.668385e-001	3.715105e-005	1.545705e+002	1.297365e+001	2.634902e-002
3.5179995107e+002	4.672837e-001	4.774938e-005	1.547179e+002	1.696617e+001	3.383351e-002
3.5199962481e+002	4.677292e-001	4.837636e-005	1.548654e+002	1.696575e+001	3.424512e-002
3.5219904365e+002	4.681752e-001	4.487399e-005	1.550131e+002	1.696826e+001	3.173557e-002
3.5239960883e+002	4.686215e-001	4.550625e-005	1.551609e+002	1.796785e+001	3.215206e-002
3.5259664238e+002	4.690683e-001	4.100246e-005	1.553088e+002	1.897106e+001	2.894236e-002
3.5279966442e+002	4.695155e-001	2.747306e-005	1.554569e+002	1.498063e+001	1.937390e-002
3.5299988787e+002	4.699630e-001	2.480030e-005	1.556050e+002	1.298253e+001	1.747243e-002
3.5319947552e+002	4.704110e-001	2.673333e-005	1.557534e+002	1.398118e+001	1.881636e-002
3.5339860072e+002	4.708594e-001	2.351153e-005	1.559018e+002	1.298347e+001	1.653293e-002
3.5359982242e+002	4.713082e-001	2.014566e-005	1.560504e+002	1.098585e+001	1.415261e-002
3.5379919475e+002	4.717574e-001	2.955968e-005	1.561992e+002	1.597925e+001	2.074631e-002
3.5399943773e+002	4.722070e-001	2.763055e-005	1.563480e+002	1.498063e+001	1.937390e-002
3.5419955145e+002	4.726570e-001	1.981828e-005	1.564970e+002	1.098612e+001	1.388289e-002
3.5439969243e+002	4.731074e-001	2.001765e-005	1.566462e+002	9.985991e+000	1.400920e-002
3.5459895992e+002	4.735582e-001	2.016617e-005	1.567954e+002	8.985900e+000	1.409971e-002
3.5479876375e+002	4.740095e-001	2.342552e-005	1.569448e+002	9.983637e+000	1.636297e-002
3.5499788416e+002	4.744611e-001	2.004641e-005	1.570944e+002	7.986011e+000	1.398930e-002
3.5519903821e+002	4.749132e-001	3.025692e-005	1.572440e+002	1.197891e+001	2.109456e-002
3.5539853747e+002	4.753656e-001	2.029902e-005	1.573938e+002	7.985861e+000	1.413863e-002
3.5559973704e+002	4.758185e-001	2.031836e-005	1.575438e+002	7.985861e+000	1.413863e-002
3.5579996112e+002	4.764986e-001	2.173978e-005	1.577690e+002	7.984894e+000	1.510614e-002
3.5599939957e+002	4.769525e-001	2.615599e-005	1.579193e+002	9.981843e+000	1.815750e-002
3.5619911374e+002	4.774068e-001	1.728455e-005	1.580697e+002	6.988012e+000	1.198752e-002
3.5639987971e+002	4.778615e-001	1.889302e-005	1.582202e+002	7.986909e+000	1.309059e-002
3.5659994566e+002	4.783166e-001	1.584264e-005	1.583709e+002	6.989033e+000	1.096660e-002
3.5679839569e+002	4.787722e-001	2.019709e-005	1.585218e+002	8.986032e+000	1.396754e-002
3.5699967099e+002	4.792281e-001	2.080129e-005	1.586727e+002	8.985628e+000	1.437169e-002
3.5719988721e+002	4.796845e-001	2.037470e-005	1.588238e+002	7.985936e+000	1.406357e-002
3.5739882060e+002	4.801413e-001	4.165831e-005	1.589751e+002	1.397127e+001	2.872715e-002
3.5759930645e+002	4.805984e-001	5.830490e-005	1.591264e+002	1.795983e+001	4.016823e-002
3.5779996229e+002	4.810561e-001	5.959405e-005	1.592780e+002	1.895898e+001	4.101731e-002
3.5799981159e+002	4.815141e-001	5.850668e-005	1.594296e+002	1.895977e+001	4.023059e-002
3.5819955906e+002	4.819725e-001	6.453170e-005	1.595814e+002	1.995567e+001	4.433133e-002
3.5839956039e+002	4.824313e-001	5.699122e-005	1.597333e+002	1.796089e+001	3.911402e-002
3.5859826329e+002	4.828906e-001	5.570455e-005	1.598854e+002	1.696181e+001	3.819459e-002
3.5879965185e+002	4.833503e-001	6.542187e-005	1.600376e+002	1.895519e+001	4.481475e-002
3.5899999744e+002	4.838104e-001	4.359748e-005	1.601899e+002	1.397016e+001	2.983638e-002
3.5919986397e+002	4.842709e-001	4.140264e-005	1.603424e+002	1.197169e+001	2.830738e-002
3.5939961842e+002	4.847318e-001	3.086324e-005	1.604950e+002	8.978919e+000	2.108143e-002
3.5959986391e+002	4.851931e-001	3.511508e-005	1.606477e+002	8.976037e+000	2.396288e-002
3.5979924522e+002	4.856549e-001	3.874159e-005	1.608006e+002	9.973587e+000	2.641251e-002
3.5999850640e+002	4.861171e-001	3.408575e-005	1.609537e+002	8.976784e+000	2.321625e-002
3.6019956753e+002	4.865797e-001	4.013527e-005	1.611068e+002	1.097269e+001	2.731066e-002
3.6039995105e+002	4.870427e-001	2.836790e-005	1.612601e+002	7.980715e+000	1.928502e-002
3.6059680967e+002	4.875061e-001	3.694250e-005	1.614136e+002	1.197491e+001	2.509032e-002
3.6079872258e+002	4.879699e-001	2.631471e-005	1.615671e+002	7.982145e+000	1.785523e-002
3.6099940454e+002	4.884342e-001	2.908411e-005	1.617209e+002	7.980284e+000	1.971558e-002
3.6119756829e+002	4.888989e-001	3.717665e-005	1.618747e+002	8.974823e+000	2.517742e-002
3.6139961831e+002	4.893640e-001	4.180241e-005	1.620287e+002	8.971717e+000	2.828325e-002
3.6159843969e+002	4.898295e-001	2.570194e-005	1.621829e+002	5.982627e+000	1.737324e-002
3.6179974284e+002	4.902955e-001	3.320707e-005	1.623371e+002	6.977575e+000	2.242501e-002
3.6199891459e+002	4.907618e-001	2.902672e-005	1.624915e+002	6.980417e+000	1.958336e-002
3.6219987834e+002	4.912286e-001	2.925050e-005	1.626461e+002	7.980284e+000	1.971558e-002
3.6239940264e+002	4.916958e-001	3.064677e-005	1.628008e+002	7.979363e+000	2.063708e-002
3.6259959191e+002	4.921634e-001	3.989718e-005	1.629556e+002	9.973159e+000	2.684064e-002
3.6279842010e+002	4.926315e-001	4.026143e-005	1.631106e+002	9.972940e+000	2.705995e-002
3.6299906604e+002	4.930999e-001	4.067310e-005	1.632657e+002	1.097269e+001	2.731066e-002
3.6319988134e+002	4.935688e-001	2.974281e-005	1.634209e+002	8.980048e+000	1.995236e-002
3.6339996339e+002	4.940381e-001	4.889089e-005	1.635763e+002	1.296723e+001	3.276630e-002
3.6359969563e+002	4.945079e-001	3.449553e-005	1.637319e+002	9.976903e+000	2.309668e-002
3.6379925703e+002	4.949780e-001	1.962327e-005	1.638875e+002	5.986874e+000	1.312639e-002
3.6399980535e+002	4.954486e-001	2.653914e-005	1.640433e+002	7.982264e+000	1.773569e-002
3.6419893217e+002	4.959196e-001	2.767610e-005	1.641993e+002	7.981522e+000	1.847794e-002
3.6439987295e+002	4.963911e-001	3.667312e-005	1.643554e+002	9.975538e+000	2.446154e-002
3.6459957935e+002	4.968629e-001	4.756080e-005	1.645116e+002	1.196831e+001	3.169367e-002
3.6479999417e+002	4.973352e-001	5.340854e-005	1.646680e+002	1.396444e+001	3.555670e-002
3.6499867102e+002	4.978079e-001	5.917048e-005	1.648245e+002	1.296064e+001	3.935531e-002
3.6519817134e+002	4.982810e-001	6.389885e-005	1.649812e+002	1.295754e+001	4.245987e-002
3.6539984608e+002	4.987546e-001	5.279402e-005	1.651380e+002	1.196495e+001	3.504756e-002
3.6559972745e+002	4.992286e-001	3.482483e-005	1.652949e+002	9.976903e+000	2.309668e-002
3.6579953888e+002	4.997030e-001	3.214754e-005	1.654520e+002	7.978699e+000	2.130079e-002
3.6599910153e+002	5.001778e-001	3.192143e-005	1.656092e+002	7.978869e+000	2.113090e-002
3.6619953444e+002	5.006531e-001	2.570312e-005	1.657666e+002	6.983002e+000	1.699843e-002
3.6639992705e+002	5.011288e-001	3.310994e-005	1.659241e+002	9.978124e+000	2.187606e-002
3.6659851799e+002	5.016049e-001	2.550297e-005	1.660817e+002	7.983166e+000	1.683406e-002
3.6679958196e+002	5.020815e-001	2.871771e-005	1.662395e+002	8.981062e+000	1.893807e-002
3.6699983876e+002	5.025585e-001	1.819516e-005	1.663974e+002	6.988012e+000	1.198752e-002
3.6719968320e+002	5.030359e-001	2.856131e-005	1.665555e+002	1.198120e+001	1.879919e-002
3.6739972350e+002	5.035137e-001	2.930677e-005	1.667137e+002	1.298073e+001	1.927155e-002
3.6759924917e+002	5.039920e-001	1.783391e-005	1.668721e+002	8.988284e+000	1.171610e-002
3.6779994356e+002	5.044707e-001	2.897334e-005	1.670305e+002	1.298098e+001	1.901615e-002
3.6799966738e+002	5.051895e-001	3.311001e-005	1.672686e+002	1.297830e+001	2.170026e-002
3.6819946529e+002	5.056693e-001	3.665188e-005	1.674274e+002	1.297600e+001	2.399880e-002
3.6839980382e+002	5.061495e-001	4.776207e-005	1.675864e+002	1.396876e+001	3.124383e-002
3.6859955030e+002	5.066301e-001	4.830793e-005	1.677456e+002	1.096843e+001	3.157093e-002
3.6879853329e+002	5.071112e-001	3.981806e-005	1.679048e+002	9.974002e+000	2.599781e-002
3.6899891065e+002	5.075927e-001	3.045154e-005	1.680643e+002	7.980137e+000	1.986341e-002
3.6919956404e+002	5.080747e-001	3.124446e-005	1.682238e+002	8.979639e+000	2.036130e-002
3.6939986185e+002	5.085570e-001	4.102535e-005	1.683835e+002	1.097329e+001	2.670992e-002
3.6959976405e+002	5.090398e-001	3.461453e-005	1.685434e+002	8.977485e+000	2.251473e-002
3.6979954144e+002	5.095231e-001	4.618245e-005	1.687034e+002	1.096999e+001	3.001049e-002
3.6999993300e+002	5.100067e-001	4.948760e-005	1.688635e+002	1.096787e+001	3.212776e-002
3.7019761771e+002	5.104908e-001	4.138289e-005	1.690238e+002	9.973159e+000	2.684064e-002
3.7039854807e+002	5.109754e-001	4.804106e-005	1.691843e+002	9.968870e+000	3.112953e-002
3.7059992184e+002	5.114604e-001	2.832283e-005	1.693448e+002	5.981665e+000	1.833515e-002
3.7079732053e+002	5.119458e-001	2.384548e-005	1.695056e+002	4.984578e+000	1.542205e-002
3.7099934388e+002	5.124316e-001	1.717520e-005	1.696664e+002	3.988902e+000	1.109752e-002
3.7119935423e+002	5.129179e-001	3.006831e-005	1.698274e+002	5.980590e+000	1.940981e-002
3.7139977396e+002	5.134046e-001	5.015507e-005	1.699886e+002	9.967654e+000	3.234559e-002
3.7159765209e+002	5.138918e-001	4.421412e-005	1.701499e+002	6.971513e+000	2.848717e-002
3.7179855508e+002	5.143794e-001	3.483825e-005	1.703113e+002	6.977575e+000	2.242501e-002
3.7199987071e+002	5.148674e-001	3.945065e-005	1.704729e+002	6.974630e+000	2.536990e-002
3.7219794510e+002	5.153559e-001	6.498553e-005	1.706346e+002	8.958249e+000	4.175125e-002
3.7239998164e+002	5.158448e-001	7.606467e-005	1.707965e+002	1.195118e+001	4.882294e-002
3.7259970643e+002	5.163341e-001	8.050041e-005	1.709585e+002	1.294838e+001	5.162110e-002
3.7279953187e+002	5.168239e-001	6.581970e-005	1.711207e+002	1.095783e+001	4.216706e-002
3.7299904196e+002	5.173141e-001	6.793759e-005	1.712830e+002	1.195652e+001	4.348263e-002
3.7319641555e+002	5.178048e-001	5.732094e-005	1.714455e+002	1.096335e+001	3.665280e-002
3.7339850472e+002	5.182959e-001	4.891514e-005	1.716081e+002	8.968752e+000	3.124824e-002
3.7359974182e+002	5.187874e-001	4.308921e-005	1.717708e+002	8.972500e+000	2.750041e-002
3.7379964492e+002	5.192794e-001	3.833893e-005	1.719337e+002	7.975555e+000	2.444549e-002
3.7399876973e+002	5.197718e-001	5.178863e-005	1.720968e+002	9.967010e+000	3.298995e-002
3.7419976042e+002	5.202647e-001	4.665549e-005	1.722600e+002	8.970308e+000	2.969193e-002
3.7439868423e+002	5.207580e-001	4.716959e-005	1.724233e+002	8.970009e+000	2.999067e-002
3.7459989033e+002	5.212518e-001	7.413078e-005	1.725868e+002	1.195291e+001	4.708809e-002
3.7479870226e+002	5.217459e-001	4.587440e-005	1.727504e+002	8.970888e+000	2.911195e-002
3.7499980721e+002	5.222406e-001	4.503814e-005	1.729142e+002	8.971446e+000	2.855419e-002
3.7519979525e+002	5.227357e-001	4.652305e-005	1.730781e+002	9.970532e+000	2.946769e-002
3.7539939407e+002	5.232312e-001	4.781886e-005	1.732422e+002	1.096974e+001	3.025977e-002
3.7559856686e+002	5.237271e-001	3.289953e-005	1.734064e+002	7.979201e+000	2.079910e-002
3.7579994725e+002	5.242236e-001	4.418886e-005	1.735707e+002	1.197209e+001	2.790977e-002
3.7599948950e+002	5.247204e-001	5.188238e-005	1.737352e+002	1.196726e+001	3.273798e-002
3.7619905371e+002	5.252177e-001	5.643824e-005	1.738999e+002	1.096442e+001	3.557903e-002
3.7639928462e+002	5.257155e-001	4.490762e-005	1.740647e+002	8.971717e+000	2.828325e-002
3.7659996282e+002	5.262136e-001	4.538078e-005	1.742297e+002	8.971446e+000	2.855419e-002
3.7679951565e+002	5.267123e-001	3.213251e-005	1.743948e+002	5.979801e+000	2.019906e-002
3.7699999414e+002	5.272114e-001	4.224565e-005	1.745600e+002	6.973469e+000	2.653122e-002
3.7719988051e+002	5.277109e-001	3.063624e-005	1.747254e+002	5.980778e+000	1.922204e-002
3.7739937104e+002	5.282109e-001	5.379853e-005	1.748909e+002	8.966277e+000	3.372276e-002
3.7759687014e+002	5.287113e-001	2.955081e-005	1.750566e+002	5.981494e+000	1.850592e-002
3.7779990112e+002	5.292122e-001	2.801333e-005	1.752225e+002	5.982474e+000	1.752649e-002
3.7799995214e+002	5.297135e-001	3.732088e-005	1.753885e+002	6.976672e+000	2.332764e-002
3.7819868140e+002	5.302152e-001	5.027971e-005	1.755546e+002	7.968602e+000	3.139790e-002
3.7839897437e+002	5.307175e-001	6.018065e-005	1.757209e+002	8.962455e+000	3.754512e-002
3.7859912815e+002	5.312201e-001	5.410503e-005	1.758873e+002	8.966277e+000	3.372276e-002
3.7879923811e+002	5.317232e-001	5.102734e-005	1.760539e+002	7.968226e+000	3.177439e-002
3.7899961438e+002	5.322268e-001	5.099774e-005	1.762206e+002	9.968274e+000	3.172591e-002
3.7919968833e+002	5.327308e-001	6.498600e-005	1.763875e+002	1.195961e+001	4.038983e-002
3.7939853863e+002	5.332353e-001	5.463220e-005	1.765545e+002	1.096608e+001	3.392266e-002
3.7959958175e+002	5.337402e-001	6.356077e-005	1.767217e+002	1.096057e+001	3.942932e-002
3.7979964120e+002	5.342455e-001	8.235755e-005	1.768890e+002	8.948959e+000	5.104139e-002
3.7999962643e+002	5.347514e-001	1.190626e-004	1.770565e+002	1.092628e+001	7.371966e-002
3.8019965107e+002	5.352576e-001	9.230927e-005	1.772241e+002	7.942899e+000	5.710083e-002
3.8039948332e+002	5.357644e-001	7.881813e-005	1.773919e+002	7.951291e+000	4.870934e-002
3.8059942394e+002	5.362715e-001	8.515005e-005	1.775598e+002	7.947427e+000	5.257268e-002
3.8079996304e+002	5.367792e-001	1.005334e-004	1.777279e+002	9.937988e+000	6.201186e-002
3.8099936513e+002	5.372872e-001	7.396498e-005	1.778961e+002	8.954419e+000	4.558056e-002
3.8119942275e+002	5.377958e-001	6.255895e-005	1.780645e+002	8.961485e+000	3.851519e-002
3.8139914483e+002	5.383047e-001	1.209549e-004	1.782330e+002	1.192560e+001	7.439697e-002
3.8159957370e+002	5.388142e-001	1.417410e-004	1.784017e+002	1.291290e+001	8.709965e-002
3.8179981956e+002	5.393241e-001	1.448000e-004	1.785705e+002	1.291110e+001	8.889526e-002
3.8199908730e+002	5.398344e-001	1.109265e-004	1.787395e+002	1.193196e+001	6.803538e-002
3.8219956754e+002	5.403452e-001	1.427641e-004	1.789086e+002	1.191252e+001	8.747978e-002
3.8239911827e+002	5.408565e-001	9.424427e-005	1.790779e+002	9.942306e+000	5.769430e-002
3.8259983883e+002	5.413682e-001	6.572292e-005	1.792473e+002	9.959804e+000	4.019611e-002
3.8279925050e+002	5.418804e-001	4.910067e-005	1.794169e+002	9.969998e+000	3.000157e-002
3.8299941061e+002	5.423930e-001	5.171797e-005	1.795867e+002	1.096843e+001	3.157093e-002
3.8319985878e+002	5.429061e-001	4.548520e-005	1.797565e+002	9.972260e+000	2.773993e-002
3.8339992888e+002	5.434197e-001	4.352866e-005	1.799266e+002	8.973478e+000	2.652161e-002
3.8359977314e+002	5.439337e-001	3.300820e-005	1.800968e+002	6.979907e+000	2.009259e-002
3.8379979381e+002	5.444481e-001	4.095288e-005	1.802671e+002	7.975095e+000	2.490508e-002
3.8399853480e+002	5.449630e-001	3.163781e-005	1.804376e+002	5.980778e+000	1.922204e-002
3.8419931801e+002	5.457363e-001	3.657955e-005	1.806936e+002	7.977807e+000	2.219298e-002
3.8439930447e+002	5.462524e-001	4.793210e-005	1.808645e+002	1.097095e+001	2.905315e-002
3.8459979335e+002	5.467689e-001	4.505407e-005	1.810355e+002	9.972717e+000	2.728288e-002
3.8479935144e+002	5.472859e-001	4.423193e-005	1.812067e+002	8.973240e+000	2.675972e-002
3.8499887730e+002	5.478033e-001	5.747905e-005	1.813780e+002	1.196526e+001	3.474121e-002
3.8519999503e+002	5.483212e-001	5.617783e-005	1.815495e+002	1.096608e+001	3.392266e-002
3.8539997944e+002	5.488396e-001	6.021971e-005	1.817211e+002	1.196367e+001	3.632898e-002
3.8559892561e+002	5.493584e-001	6.844226e-005	1.818929e+002	1.395875e+001	4.125044e-002
3.8579999805e+002	5.498777e-001	5.100835e-005	1.820649e+002	1.196929e+001	3.071391e-002
3.8599968705e+002	5.503975e-001	5.446831e-005	1.822369e+002	1.296723e+001	3.276630e-002
3.8619807080e+002	5.509177e-001	4.912503e-005	1.824092e+002	1.097048e+001	2.952406e-002
3.8639979860e+002	5.514384e-001	4.521276e-005	1.825816e+002	1.197285e+001	2.714714e-002
3.8659940414e+002	5.519595e-001	3.543316e-005	1.827541e+002	1.097874e+001	2.125507e-002
3.8679951322e+002	5.524811e-001	2.989095e-005	1.829268e+002	8.982086e+000	1.791357e-002
3.8699933947e+002	5.530032e-001	4.270126e-005	1.830997e+002	1.297443e+001	2.556660e-002
3.8719886734e+002	5.535258e-001	5.641444e-005	1.832727e+002	1.396625e+001	3.374523e-002
3.8739762233e+002	5.540488e-001	5.303476e-005	1.834459e+002	1.196831e+001	3.169367e-002
3.8759934015e+002	5.545722e-001	5.575253e-005	1.836192e+002	1.196671e+001	3.328637e-002
3.8779759606e+002	5.550962e-001	4.049982e-005	1.837927e+002	8.975843e+000	2.415710e-002
3.8799947557e+002	5.556206e-001	7.573236e-005	1.839663e+002	1.295487e+001	4.512978e-002
3.8819948870e+002	5.561454e-001	7.726290e-005	1.841401e+002	1.195400e+001	4.599839e-002
3.8839999663e+002	5.566708e-001	8.345822e-005	1.843140e+002	1.395036e+001	4.963988e-002
3.8859842051e+002	5.571966e-001	7.921048e-005	1.844881e+002	1.095293e+001	4.706892e-002
3.8879988696e+002	5.577228e-001	6.659762e-005	1.846624e+002	8.960463e+000	3.953669e-002
3.8899946892e+002	5.582496e-001	7.039436e-005	1.848368e+002	8.958249e+000	4.175125e-002
3.8919973897e+002	5.587768e-001	8.665171e-005	1.850113e+002	1.194865e+001	5.134507e-002
3.8939887445e+002	5.593044e-001	8.271502e-005	1.851860e+002	1.095103e+001	4.896617e-002
3.8959929031e+002	5.598326e-001	3.721267e-005	1.853609e+002	7.977991e+000	2.200861e-002
3.8979875839e+002	5.603612e-001	2.644162e-005	1.855359e+002	6.984376e+000	1.562356e-002
3.8999995346e+002	5.608903e-001	2.125340e-005	1.857111e+002	5.987454e+000	1.254615e-002
3.9019994980e+002	5.614198e-001	2.947119e-005	1.858864e+002	6.982619e+000	1.738081e-002
3.9039925516e+002	5.619498e-001	3.064803e-005	1.860619e+002	6.981942e+000	1.805781e-002
3.9059770575e+002	5.624803e-001	2.569455e-005	1.862376e+002	5.984875e+000	1.512494e-002
3.9079992162e+002	5.630113e-001	3.046856e-005	1.864134e+002	6.982082e+000	1.791822e-002
3.9099972495e+002	5.635427e-001	2.714055e-005	1.865893e+002	6.984054e+000	1.594600e-002
3.9119887509e+002	5.640746e-001	3.238316e-005	1.867654e+002	7.980992e+000	1.900827e-002
3.9139834411e+002	5.646070e-001	4.364729e-005	1.869417e+002	9.974404e+000	2.559594e-002
3.9159850781e+002	5.651398e-001	5.388691e-005	1.871181e+002	1.096843e+001	3.157093e-002
3.9179894557e+002	5.656731e-001	5.079642e-005	1.872947e+002	9.970268e+000	2.973223e-002
3.9199998228e+002	5.662069e-001	6.100997e-005	1.874715e+002	1.196432e+001	3.567677e-002
3.9219984875e+002	5.667412e-001	5.591162e-005	1.876484e+002	9.967335e+000	3.266459e-002
3.9239961929e+002	5.672759e-001	5.541782e-005	1.878254e+002	9.967654e+000	3.234559e-002
3.9259947530e+002	5.678112e-001	4.044409e-005	1.880026e+002	8.976416e+000	2.358366e-002
3.9279992819e+002	5.683469e-001	4.285598e-005	1.881800e+002	8.975033e+000	2.496652e-002
3.9299964310e+002	5.688830e-001	3.945300e-005	1.883575e+002	7.977038e+000	2.296239e-002
3.9319959658e+002	5.694197e-001	5.888111e-005	1.885352e+002	7.965762e+000	3.423762e-002
3.9339993766e+002	5.699568e-001	1.010744e-004	1.887130e+002	9.941284e+000	5.871638e-002
3.9359913588e+002	5.704944e-001	8.101296e-005	1.888910e+002	8.952982e+000	4.701789e-002
3.9379656259e+002	5.710324e-001	1.316037e-004	1.890692e+002	1.292369e+001	7.630749e-002
3.9399954014e+002	5.715710e-001	2.260177e-004	1.892475e+002	1.586907e+001	1.309279e-001
3.9419947062e+002	5.721100e-001	1.653947e-004	1.894260e+002	1.390428e+001	9.571986e-002
3.9439874220e+002	5.726495e-001	1.682985e-004	1.896046e+002	1.090269e+001	9.730862e-002
3.9459876288e+002	5.731895e-001	1.621288e-004	1.897834e+002	1.190635e+001	9.365304e-002
3.9479952663e+002	5.737299e-001	1.385451e-004	1.899623e+002	9.920045e+000	7.995464e-002
3.9499981488e+002	5.742709e-001	1.264802e-004	1.901414e+002	9.927077e+000	7.292319e-002
3.9519984647e+002	5.748123e-001	8.156535e-005	1.903207e+002	7.953017e+000	4.698288e-002
3.9539945417e+002	5.753542e-001	6.360342e-005	1.905001e+002	7.963398e+000	3.660203e-002
3.9559954737e+002	5.758965e-001	4.585318e-005	1.906797e+002	5.973638e+000	2.636240e-002
3.9579962854e+002	5.764394e-001	3.481226e-005	1.908594e+002	5.980004e+000	1.999579e-002
3.9599753366e+002	5.769827e-001	4.840516e-005	1.910393e+002	7.972223e+000	2.777722e-002
3.9619892666e+002	5.775265e-001	4.248065e-005	1.912194e+002	8.975646e+000	2.435450e-002
3.9639992567e+002	5.780708e-001	4.322712e-005	1.913996e+002	8.975241e+000	2.475912e-002
3.9659706590e+002	5.786156e-001	3.814432e-005	1.915800e+002	7.978173e+000	2.182728e-002
3.9679921343e+002	5.791608e-001	3.348954e-005	1.917605e+002	7.980854e+000	1.914565e-002
3.9699986154e+002	5.797066e-001	2.478345e-005	1.919412e+002	5.985845e+000	1.415512e-002
3.9719899585e+002	5.802528e-001	2.670974e-005	1.921221e+002	5.984759e+000	1.524096e-002
3.9739876121e+002	5.807995e-001	4.051247e-005	1.923031e+002	6.976905e+000	2.309524e-002
3.9759946412e+002	5.813467e-001	4.823964e-005	1.924842e+002	6.972526e+000	2.747444e-002
3.9779882170e+002	5.818944e-001	6.134818e-005	1.926656e+002	8.965093e+000	3.490740e-002
3.9799921117e+002	5.824425e-001	5.202989e-005	1.928471e+002	6.970423e+000	2.957739e-002
3.9819988192e+002	5.829912e-001	3.583164e-005	1.930287e+002	4.979650e+000	2.035001e-002
3.9839952377e+002	5.835403e-001	4.785456e-005	1.932105e+002	6.972847e+000	2.715267e-002
3.9859989345e+002	5.843649e-001	6.739177e-005	1.934836e+002	7.961816e+000	3.818412e-002
3.9879819778e+002	5.849152e-001	4.478880e-005	1.936658e+002	5.974647e+000	2.535341e-002
3.9899991754e+002	5.854660e-001	6.367013e-005	1.938482e+002	6.963992e+000	3.600759e-002
3.9919997083e+002	5.860174e-001	5.913862e-005	1.940307e+002	6.966587e+000	3.341340e-002
3.9939939113e+002	5.865692e-001	5.629068e-005	1.942134e+002	7.968226e+000	3.177439e-002
3.9959882387e+002	5.871214e-001	5.783579e-005	1.943963e+002	8.967384e+000	3.261585e-002
3.9979992511e+002	5.876742e-001	4.972839e-005	1.945793e+002	8.971983e+000	2.801740e-002
3.9999972800e+002	5.882275e-001	4.062586e-005	1.947625e+002	6.977133e+000	2.286743e-002
[truncated: 2 more rows]
