# Supplementary material for: Snazer: the simulations and networks analyzer
Source: BMC Syst Biol. 2010 Jan 7;4:1. doi: 10.1186/1752-0509-4-1 (PMC2880970; doi:10.1186/1752-0509-4-1)
Supplement: Additional file 2 — Example models. Some example models. (examples.zip) [file 1752-0509-4-1-S2.zip › Examples/BuddingYeastCellCycle (multirun)/BuddingYeastCellCycle_4.E.out]

1.9998615866e-001	98	2	422	25	0	41	383	14	36	13	411
3.9999953405e-001	99	3	421	24	1	42	382	10	28	8	416
5.9929687227e-001	101	0	424	25	1	43	381	15	24	5	419
7.9998472228e-001	104	2	422	28	0	43	381	14	23	8	416
9.9994137975e-001	106	1	423	27	1	43	381	12	20	11	413
1.1999588071e+000	110	4	420	27	0	42	382	19	18	8	416
1.3999986872e+000	110	7	417	31	0	43	381	20	15	13	411
1.5987403147e+000	112	3	421	31	0	48	376	23	18	10	414
1.7995562811e+000	116	2	422	37	0	49	375	13	13	9	415
1.9999413858e+000	119	1	423	38	1	50	374	12	11	11	413
2.1985587192e+000	120	1	423	37	1	53	371	11	14	12	412
2.3998271353e+000	121	1	423	40	0	54	370	12	15	9	415
2.5998216946e+000	125	5	419	43	1	56	368	14	10	14	410
2.7996477130e+000	123	2	422	46	1	58	366	18	13	5	419
2.9998768278e+000	127	0	424	50	0	59	365	15	14	3	421
3.1986797848e+000	126	2	422	50	1	61	363	14	16	7	417
3.3993362557e+000	127	2	422	55	1	64	360	11	18	5	419
3.5999783286e+000	130	1	423	60	1	66	358	15	16	5	419
3.7998326444e+000	132	1	423	63	1	66	358	15	13	7	417
3.9997228259e+000	134	1	423	69	0	66	358	15	14	10	414
4.1996845846e+000	132	2	422	72	1	72	352	13	12	3	421
4.3996439042e+000	130	8	416	73	2	73	351	18	9	3	421
4.5999885441e+000	130	1	423	75	1	72	352	11	8	10	414
4.7996814608e+000	131	1	423	81	4	75	349	7	9	14	410
4.9998767468e+000	138	2	422	87	0	76	348	10	6	8	416
5.1999544998e+000	141	2	422	89	2	78	346	11	8	20	404
5.3989410159e+000	144	1	423	102	0	79	345	13	11	11	413
5.5992430244e+000	147	3	421	106	1	79	345	9	9	5	419
5.7999410563e+000	145	1	423	114	4	79	345	12	9	5	419
5.9999486612e+000	146	2	422	119	1	80	344	19	6	3	421
6.1995425141e+000	148	2	422	118	2	79	345	13	9	3	421
6.3996381846e+000	153	0	424	126	1	81	343	12	9	7	417
6.5999781241e+000	156	2	422	131	1	83	341	8	10	8	416
6.7998447038e+000	157	1	423	139	4	86	338	12	8	7	417
6.9996964588e+000	161	1	423	146	2	86	338	6	8	0	424
7.1999766537e+000	164	1	423	150	1	87	337	11	7	7	417
7.3997351260e+000	163	1	423	152	2	89	335	9	8	5	419
7.5989351740e+000	166	1	423	158	1	90	334	10	5	1	423
7.7986948766e+000	163	0	424	160	5	94	330	8	6	8	416
7.9999504860e+000	163	0	424	159	2	93	331	9	7	5	419
8.1996057802e+000	164	3	421	164	1	95	329	15	6	6	418
8.3974540186e+000	166	0	424	168	1	97	327	14	6	23	401
8.5996095241e+000	163	2	422	174	0	98	326	9	7	7	417
8.7998470589e+000	168	2	422	180	1	98	326	9	6	5	419
8.9992506118e+000	169	0	424	180	1	99	325	9	9	10	414
9.1992292965e+000	174	3	421	186	0	103	321	8	6	1	423
9.3995446613e+000	171	2	422	186	8	104	320	9	5	0	424
9.5993644124e+000	172	0	424	194	1	104	320	11	6	6	418
9.7996290230e+000	175	1	423	199	1	106	318	6	10	3	421
9.9997846476e+000	172	1	423	198	5	109	315	6	10	9	415
1.0199610671e+001	173	0	424	207	0	111	313	9	11	2	422
1.0399596269e+001	178	1	423	213	0	116	308	6	11	6	418
1.0599693152e+001	180	0	424	220	1	120	304	4	10	3	421
1.0799788639e+001	181	1	423	223	5	120	304	7	9	2	422
1.0999948905e+001	183	0	424	232	4	122	302	5	8	4	420
1.1199158636e+001	183	1	423	233	1	127	297	12	8	4	420
1.1399618174e+001	183	0	424	230	3	127	297	9	3	1	423
1.1599623832e+001	183	1	423	225	6	129	295	8	2	6	418
1.1799313671e+001	185	2	422	236	1	131	293	12	2	3	421
1.1999692300e+001	185	1	423	232	7	135	289	6	2	3	421
1.2199667408e+001	185	0	424	239	4	134	290	10	1	10	414
1.2399143119e+001	187	0	424	239	5	136	288	5	2	1	423
1.2599931914e+001	187	1	423	237	14	138	286	11	2	4	420
1.2799845863e+001	186	2	422	250	10	141	283	12	3	3	421
1.2999819183e+001	185	2	422	261	4	142	282	9	4	15	409
1.3198183337e+001	184	1	423	264	6	146	278	6	7	0	424
1.3399491113e+001	185	2	422	272	2	148	276	7	6	1	423
1.3599245334e+001	181	1	423	272	3	148	276	11	8	3	421
1.3798834977e+001	181	2	422	282	3	149	275	5	7	6	418
1.3999352510e+001	180	2	422	286	2	150	274	7	5	9	415
1.4199677228e+001	184	1	423	292	0	150	274	8	4	2	422
1.4399868615e+001	184	1	423	294	3	151	273	12	4	5	419
1.4599025327e+001	188	0	424	300	4	153	271	16	5	7	417
1.4799402623e+001	186	0	424	304	3	155	269	9	6	6	418
1.4999926240e+001	190	0	424	303	5	156	268	8	5	6	418
1.5199891536e+001	189	1	423	308	9	156	268	8	5	1	423
1.5399678787e+001	188	2	422	314	4	156	268	9	4	2	422
1.5597854861e+001	187	2	422	326	0	158	266	2	4	3	421
1.5799625783e+001	188	0	424	320	7	158	266	6	4	4	420
1.5999183217e+001	192	3	421	333	1	161	263	10	3	2	422
1.6199560510e+001	196	2	422	332	7	162	262	9	5	3	421
1.6399823803e+001	198	1	423	343	1	166	258	11	5	10	414
1.6599743310e+001	197	0	424	347	0	167	257	8	7	3	421
1.6799884997e+001	193	1	423	339	15	165	259	10	9	1	423
1.6999009137e+001	192	2	422	341	18	168	256	7	8	3	421
1.7199973049e+001	192	3	421	335	27	169	255	14	8	9	415
1.7399719553e+001	192	1	423	344	23	171	253	9	8	6	418
1.7599572105e+001	190	2	422	359	9	169	255	13	8	8	416
1.7799851323e+001	191	2	422	367	12	172	252	7	7	3	421
1.7999768347e+001	194	1	423	369	16	174	250	6	6	3	421
1.8198797327e+001	196	2	422	387	1	175	249	2	5	5	419
1.8399576745e+001	197	5	419	390	8	176	248	7	4	5	419
1.8599555206e+001	198	0	424	397	2	180	244	6	5	1	423
1.8798996118e+001	201	0	424	391	7	179	245	3	6	4	420
1.8999865130e+001	203	4	420	375	27	182	242	6	9	1	423
1.9199793553e+001	195	4	420	386	23	183	241	7	9	4	420
1.9399335046e+001	194	4	420	390	28	184	240	6	7	4	420
1.9599833027e+001	188	2	422	381	36	184	240	8	7	8	416
1.9799207181e+001	184	5	419	382	38	185	239	11	6	4	420
1.9999860881e+001	184	4	420	399	31	188	236	7	5	3	421
2.0198985150e+001	185	4	420	412	23	187	237	5	5	4	420
2.0399798551e+001	188	1	423	404	26	189	235	12	5	1	423
2.0599995747e+001	189	1	423	400	28	189	235	8	6	2	422
2.0799807427e+001	189	1	423	397	21	192	232	4	8	3	421
2.0999847953e+001	190	3	421	397	26	193	231	5	9	4	420
2.1199357465e+001	190	1	423	392	30	192	232	13	9	3	421
2.1399811692e+001	187	3	421	398	34	193	231	13	8	5	419
2.1599899829e+001	177	4	420	389	51	194	230	8	5	5	419
2.1799859136e+001	176	3	421	380	58	195	229	14	5	3	421
2.1999594030e+001	179	2	422	395	43	198	226	5	4	4	420
2.2199729155e+001	176	3	421	388	46	199	225	6	5	1	423
2.2399970366e+001	169	3	421	369	66	202	222	8	3	1	423
2.2599340762e+001	161	7	417	343	92	203	221	12	2	3	421
2.2799798078e+001	158	6	418	337	96	205	219	9	1	18	406
2.2999594339e+001	146	9	415	340	90	205	219	6	0	4	420
2.3199573140e+001	141	7	417	328	98	204	220	15	1	6	418
2.3399746424e+001	133	6	418	325	98	206	218	10	1	3	421
2.3599941946e+001	121	7	417	327	93	207	217	14	2	4	420
2.3799458664e+001	115	10	414	318	98	209	215	13	5	13	411
2.3999894491e+001	113	9	415	316	97	211	213	17	6	9	415
2.4199973183e+001	108	10	414	311	98	211	213	13	7	14	410
2.4399145172e+001	99	12	412	310	99	211	213	19	6	15	409
2.4599735528e+001	92	35	389	304	105	213	211	14	6	20	404
2.4799891258e+001	86	37	387	286	112	210	214	18	9	29	395
2.4999904839e+001	81	40	384	265	129	210	214	16	14	35	389
2.5199769312e+001	71	102	322	252	133	211	213	25	15	20	404
2.5399760040e+001	56	230	194	234	147	211	213	25	21	17	407
2.5599116577e+001	40	424	0	217	159	210	214	61	23	11	413
2.5798877728e+001	25	424	0	190	180	209	215	78	19	17	407
2.5999970412e+001	22	424	0	177	187	205	219	87	18	8	416
2.6199132479e+001	16	424	0	167	192	204	220	106	16	8	416
2.6398321104e+001	12	424	0	155	198	204	220	120	16	15	409
2.6599534449e+001	8	424	0	154	192	203	221	112	12	2	422
2.6799350242e+001	7	423	1	140	201	203	221	152	12	11	413
2.6999635073e+001	8	424	0	123	206	202	222	154	9	7	417
2.7198972253e+001	4	424	0	112	207	202	222	190	10	9	415
2.7399907439e+001	3	424	0	111	205	202	222	203	9	10	414
2.7599134572e+001	3	424	0	104	206	202	222	191	11	11	413
2.7799627828e+001	5	424	0	101	202	202	222	186	13	2	422
2.7999703865e+001	7	424	0	90	206	201	223	174	13	2	422
2.8199800251e+001	6	424	0	87	205	199	225	172	14	13	411
2.8399808457e+001	6	424	0	81	208	199	225	171	14	4	420
2.8598883122e+001	6	424	0	70	210	199	225	174	11	8	416
2.8798943058e+001	5	424	0	71	202	197	227	171	11	14	410
2.8999895379e+001	6	424	0	66	205	197	227	168	10	9	415
2.9199576462e+001	8	424	0	57	210	197	227	168	12	10	414
2.9399858620e+001	8	424	0	52	212	196	228	169	10	10	414
2.9599275115e+001	9	424	0	44	217	196	228	187	10	11	413
2.9798994827e+001	8	424	0	41	215	196	228	183	11	8	416
2.9999948754e+001	6	424	0	41	209	196	228	191	8	9	415
3.0199825179e+001	6	424	0	24	224	195	229	177	10	6	418
3.0399371631e+001	4	424	0	18	227	195	229	186	8	3	421
3.0599541206e+001	5	424	0	13	229	195	229	208	8	7	417
3.0798530765e+001	8	424	0	11	226	189	235	201	8	12	412
3.0999602731e+001	7	424	0	17	217	188	236	214	6	4	420
3.1199743497e+001	6	424	0	32	195	188	236	222	6	5	419
3.1398631029e+001	9	424	0	36	190	188	236	241	5	4	420
3.1599326113e+001	10	424	0	32	189	187	237	260	5	8	416
3.1799983316e+001	9	424	0	42	174	186	238	271	3	5	419
3.1999953089e+001	9	424	0	36	174	186	238	296	5	11	413
3.2199464314e+001	7	424	0	44	162	185	239	295	6	4	420
3.2399204460e+001	6	423	1	32	171	185	239	320	5	3	421
3.2599071231e+001	5	424	0	20	181	184	240	325	6	4	420
3.2797978868e+001	6	424	0	8	189	184	240	303	9	11	413
3.2999868762e+001	5	424	0	1	195	184	240	304	6	8	416
3.3199642545e+001	6	424	0	2	192	183	241	315	6	3	421
3.3399842427e+001	8	424	0	6	184	182	242	307	5	3	421
3.3599901772e+001	9	424	0	0	187	181	243	286	5	4	420
3.3798561052e+001	10	424	0	16	167	181	243	305	4	1	423
3.3999409447e+001	6	424	0	20	162	181	243	327	4	7	417
3.4199824879e+001	6	424	0	19	159	181	243	337	6	6	418
3.4399832741e+001	10	424	0	15	160	179	245	321	7	14	410
3.4599902344e+001	9	424	0	8	164	175	249	306	8	7	417
3.4799455483e+001	8	424	0	7	163	175	249	271	10	12	412
3.4999960924e+001	7	424	0	17	149	175	249	247	10	3	421
3.5199771968e+001	7	424	0	10	154	174	250	249	7	18	406
3.5399971226e+001	8	424	0	16	146	174	250	248	8	3	421
3.5598486077e+001	11	424	0	14	141	174	250	238	8	6	418
3.5799720749e+001	10	424	0	25	128	174	250	202	13	4	420
3.5999732415e+001	9	424	0	11	137	173	251	190	11	3	421
3.6199891102e+001	6	424	0	6	141	173	251	178	11	12	412
3.6398439393e+001	8	424	0	13	132	173	251	170	12	18	406
3.6599488395e+001	11	424	0	23	118	172	252	168	13	0	424
3.6799483305e+001	10	424	0	13	126	172	252	174	9	6	418
3.6999852500e+001	9	424	0	5	131	169	255	186	10	7	417
3.7199942272e+001	11	424	0	5	127	169	255	165	12	21	403
3.7399919434e+001	9	424	0	1	128	166	258	173	9	18	406
3.7599830781e+001	11	424	0	5	123	166	258	192	7	5	419
3.7799840991e+001	9	424	0	15	111	165	259	209	7	7	417
3.7999889685e+001	10	424	0	16	108	165	259	218	6	10	414
3.8198890256e+001	7	424	0	20	101	164	260	237	4	15	409
3.8399010097e+001	11	423	1	34	86	164	260	272	4	2	422
3.8598742816e+001	6	424	0	34	85	164	260	289	4	1	423
3.8799806569e+001	4	424	0	41	74	164	260	307	4	18	406
3.8998257462e+001	5	423	1	28	84	163	261	283	12	15	409
3.9199848997e+001	6	424	0	21	90	163	261	250	9	5	419
3.9399247220e+001	7	424	0	14	95	162	262	255	8	14	410
3.9599267200e+001	10	424	0	11	95	161	263	252	10	7	417
3.9798864127e+001	6	424	0	11	93	161	263	225	7	6	418
3.9999561681e+001	4	424	0	30	73	160	264	231	8	6	418
4.0199665234e+001	9	424	0	17	83	160	264	221	6	4	420
4.0399253886e+001	11	424	0	8	91	160	264	221	6	8	416
4.0599784641e+001	10	424	0	14	85	159	265	236	8	11	413
4.0799735916e+001	9	423	1	16	82	159	265	237	12	8	416
4.0999952567e+001	10	424	0	6	91	159	265	222	8	10	414
4.1199988193e+001	9	424	0	8	87	159	265	226	7	7	417
4.1399359135e+001	11	424	0	21	72	159	265	236	7	5	419
4.1599931993e+001	10	424	0	24	64	159	265	234	8	10	414
4.1799885211e+001	10	424	0	32	56	158	266	235	8	5	419
4.1999985254e+001	8	424	0	35	50	156	268	224	8	14	410
4.2198321548e+001	6	424	0	35	50	156	268	233	8	0	424
4.2399656181e+001	8	424	0	47	37	156	268	240	7	3	421
4.2599979211e+001	7	423	1	51	31	155	269	232	7	9	415
4.2797546084e+001	6	424	0	50	31	153	271	229	7	8	416
4.2999318099e+001	6	424	0	42	38	152	272	227	9	9	415
4.3198174923e+001	5	424	0	34	45	152	272	227	9	8	416
4.3397965170e+001	8	424	0	35	43	151	273	218	8	2	422
4.3599567352e+001	9	422	2	43	32	150	274	224	7	5	419
4.3799576506e+001	11	424	0	39	36	150	274	234	4	5	419
4.3999990627e+001	10	424	0	51	23	150	274	262	4	1	423
4.4199864378e+001	10	424	0	62	12	148	276	252	12	27	397
4.4398332202e+001	14	423	1	68	5	146	278	222	15	21	403
4.4599892550e+001	12	422	2	73	0	144	280	181	16	4	420
4.4799810232e+001	11	419	5	73	1	144	280	166	14	15	409
4.4999568207e+001	10	423	1	73	1	144	280	156	14	9	415
4.5199897562e+001	9	419	5	71	5	144	280	146	16	8	416
4.5399510638e+001	9	424	0	74	2	142	282	153	13	9	415
4.5596952609e+001	9	424	0	74	2	141	283	143	13	15	409
4.5799791661e+001	7	421	3	71	5	141	283	128	15	11	413
4.5998243994e+001	7	423	1	70	5	140	284	157	11	7	417
4.6198508321e+001	7	422	2	71	2	140	284	165	12	6	418
4.6399505408e+001	8	424	0	69	2	140	284	161	10	16	408
4.6599058396e+001	6	424	0	68	2	139	285	162	10	14	410
4.6799706340e+001	7	424	0	67	1	139	285	173	12	19	405
4.6998956512e+001	12	422	2	61	6	138	286	175	12	9	415
4.7199922955e+001	16	423	1	64	4	138	286	169	10	2	422
4.7399739859e+001	18	422	2	67	0	138	286	185	11	11	413
4.7599243252e+001	19	424	0	57	10	138	286	186	9	7	417
4.7799865702e+001	15	424	0	59	6	138	286	197	8	5	419
4.7999633624e+001	14	423	1	59	6	137	287	215	6	23	401
4.8198669258e+001	16	423	1	60	4	136	288	232	6	8	416
4.8399608586e+001	12	423	1	62	0	136	288	248	7	3	421
4.8599432643e+001	13	424	0	59	3	136	288	275	3	4	420
4.8799323497e+001	11	424	0	51	10	136	288	302	4	6	418
4.8999902186e+001	10	424	0	47	14	134	290	309	4	2	422
4.9198828958e+001	13	424	0	50	10	134	290	326	1	2	422
4.9399849278e+001	12	424	0	59	2	134	290	342	3	15	409
4.9599406999e+001	11	424	0	58	3	134	290	351	4	7	417
4.9799898450e+001	8	421	3	54	6	132	292	328	8	5	419
4.9999673045e+001	8	424	0	56	4	130	294	301	10	1	423
5.0199228174e+001	8	424	0	52	9	129	295	264	8	3	421
5.0399934242e+001	9	423	1	58	2	127	297	269	7	12	412
5.0599294971e+001	9	424	0	60	0	127	297	274	8	14	410
5.0797723478e+001	8	423	1	56	3	125	299	283	8	2	422
5.0999332894e+001	8	423	1	57	0	124	300	265	11	9	415
5.1199318230e+001	7	421	3	58	0	123	301	230	8	9	415
5.1399954265e+001	7	423	1	52	4	123	301	234	12	9	415
5.1599005025e+001	8	423	1	51	2	122	302	196	14	5	419
5.1799625487e+001	10	424	0	46	6	122	302	189	14	3	421
5.1999442558e+001	10	423	1	40	12	122	302	185	13	13	411
5.2199949470e+001	8	419	5	51	2	122	302	173	13	16	408
5.2399765378e+001	8	423	1	50	2	122	302	162	12	11	413
5.2599938086e+001	5	422	2	49	1	121	303	149	14	8	416
5.2799168840e+001	5	423	1	49	1	119	305	154	16	19	405
5.2999595903e+001	7	424	0	49	1	118	306	157	13	3	421
5.3199526268e+001	8	424	0	47	1	115	309	154	12	5	419
5.3399922992e+001	9	424	0	47	0	115	309	166	11	3	421
5.3598972924e+001	7	424	0	41	6	114	310	165	8	17	407
5.3799455300e+001	5	423	1	43	3	113	311	194	4	7	417
5.3999990176e+001	4	424	0	42	2	113	311	237	3	2	422
5.4199529288e+001	4	423	1	36	10	112	312	263	4	7	417
5.4399964019e+001	5	424	0	45	1	112	312	271	4	5	419
5.4599880238e+001	6	424	0	44	1	112	312	287	6	16	408
5.4799998466e+001	10	423	1	45	1	111	313	276	12	17	407
5.4999253135e+001	13	424	0	42	4	111	313	261	12	7	417
5.5199995561e+001	11	423	1	46	0	111	313	222	13	3	421
5.5399408462e+001	14	423	1	45	1	111	313	214	13	7	417
5.5599957927e+001	13	423	1	43	2	110	314	183	14	2	422
5.5799766187e+001	10	423	1	36	6	109	315	189	10	13	411
5.5999794961e+001	12	424	0	38	2	109	315	203	7	8	416
5.6198896654e+001	11	424	0	36	1	108	316	212	11	13	411
5.6399649499e+001	8	420	4	32	4	108	316	194	14	0	424
5.6599779199e+001	9	424	0	32	5	108	316	176	13	7	417
5.6799575798e+001	11	423	1	35	1	107	317	181	13	17	407
5.6998888408e+001	10	423	1	33	4	107	317	158	17	17	407
5.7199672886e+001	12	424	0	28	8	107	317	149	15	10	414
5.7398555913e+001	17	421	3	36	1	107	317	146	15	3	421
5.7599510605e+001	12	422	2	36	0	107	317	131	13	4	420
5.7799974365e+001	9	423	1	29	6	106	318	146	13	10	414
5.7999438662e+001	6	422	2	30	4	105	319	163	6	8	416
5.8199157536e+001	8	423	1	31	4	105	319	185	8	6	418
5.8399444818e+001	8	423	1	32	2	105	319	187	10	2	422
5.8598177595e+001	9	424	0	29	4	105	319	181	10	8	416
5.8799880648e+001	9	424	0	33	1	105	319	195	10	6	418
5.8998319947e+001	9	424	0	33	0	105	319	187	11	11	413
5.9199315583e+001	9	424	0	34	0	105	319	182	9	7	417
5.9399914999e+001	10	423	1	30	2	104	320	158	10	4	420
5.9599473593e+001	13	421	3	32	0	104	320	170	9	6	418
5.9799624641e+001	11	423	1	31	1	104	320	181	9	16	408
5.9999953405e+001	7	420	4	27	3	103	321	185	13	16	408
6.0199879886e+001	8	424	0	29	1	103	321	178	13	10	414
6.0399927453e+001	7	423	1	28	1	102	322	166	12	2	422
6.0599269969e+001	11	424	0	28	1	102	322	157	11	5	419
6.0799707519e+001	8	424	0	29	1	102	322	166	9	10	414
6.0999467624e+001	8	424	0	28	2	101	323	183	10	8	416
6.1199384950e+001	8	424	0	25	6	101	323	183	10	8	416
6.1397991604e+001	8	424	0	28	3	101	323	176	8	18	406
6.1598869487e+001	7	423	1	31	0	101	323	187	6	9	415
6.1799215479e+001	6	424	0	31	0	101	323	195	6	6	418
6.1999756980e+001	8	424	0	26	4	101	323	211	5	7	417
6.2199083375e+001	7	424	0	27	2	100	324	235	5	9	415
6.2398928265e+001	6	424	0	29	0	100	324	260	5	8	416
6.2597332872e+001	5	424	0	27	1	100	324	265	7	7	417
6.2799857479e+001	5	424	0	27	0	100	324	261	5	6	418
6.2999064962e+001	6	424	0	26	1	100	324	270	8	13	411
6.3199260387e+001	8	423	1	24	1	100	324	252	12	18	406
6.3399512640e+001	9	424	0	25	0	100	324	212	11	5	419
6.3599808009e+001	9	423	1	25	0	100	324	209	13	21	403
6.3799992590e+001	13	424	0	25	0	100	324	198	16	18	406
6.3999431039e+001	16	424	0	23	1	99	325	186	18	13	411
6.4199945103e+001	14	422	2	22	0	99	325	163	16	12	412
6.4399676003e+001	14	419	5	22	0	99	325	126	17	15	409
6.4599621626e+001	17	423	1	21	1	98	326	116	19	14	410
6.4797963116e+001	16	422	2	21	1	97	327	104	20	11	413
6.4999902791e+001	16	424	0	20	2	97	327	107	23	19	405
6.5199381546e+001	14	423	1	22	0	97	327	113	19	7	417
6.5399243741e+001	13	423	1	19	3	97	327	122	13	3	421
6.5599356337e+001	13	423	1	20	2	95	329	144	14	14	410
6.5799529102e+001	13	422	2	18	4	94	330	137	14	13	411
6.5999552050e+001	10	424	0	19	3	93	331	131	14	22	402
6.6198007017e+001	6	423	1	21	1	92	332	129	14	24	400
6.6399416947e+001	5	424	0	20	0	90	334	149	13	12	412
6.6599774346e+001	7	423	1	21	0	90	334	155	13	14	410
6.6799855249e+001	4	423	1	18	3	88	336	160	11	12	412
6.6999537356e+001	6	423	1	20	1	88	336	164	9	5	419
6.7199994847e+001	6	422	2	19	0	88	336	161	8	3	421
6.7399837105e+001	7	424	0	16	3	88	336	177	8	10	414
6.7598065996e+001	8	423	1	19	0	88	336	197	9	11	413
6.7799651371e+001	12	423	1	18	1	86	338	194	9	5	419
6.7999757931e+001	13	424	0	19	0	85	339	193	10	16	408
6.8199899858e+001	10	421	3	16	3	85	339	184	10	16	408
6.8399939681e+001	8	422	2	17	0	84	340	179	11	6	418
6.8599719291e+001	8	424	0	13	4	84	340	193	9	10	414
6.8798953760e+001	13	423	1	15	1	83	341	194	12	7	417
6.8999275225e+001	12	424	0	15	1	83	341	182	14	11	413
6.9198300687e+001	8	423	1	17	1	83	341	149	13	11	413
6.9399775266e+001	10	422	2	14	3	83	341	165	13	13	411
6.9598560513e+001	8	423	1	15	1	83	341	178	11	5	419
6.9799478619e+001	7	421	3	17	0	82	342	178	11	8	416
6.9999609685e+001	9	424	0	13	5	82	342	163	13	11	413
7.0199591171e+001	7	423	1	11	7	82	342	155	12	17	407
7.0399258096e+001	9	423	1	17	1	82	342	180	12	7	417
7.0599352126e+001	9	423	1	17	2	81	343	195	12	5	419
7.0799938495e+001	7	424	0	16	2	81	343	183	10	8	416
7.0999378292e+001	9	424	0	17	2	81	343	190	8	13	411
7.1198662652e+001	7	424	0	19	0	80	344	185	8	11	413
7.1399923175e+001	9	423	1	19	0	80	344	199	11	19	405
7.1599478160e+001	12	424	0	18	1	80	344	187	11	8	416
7.1799712227e+001	10	424	0	18	1	80	344	169	9	12	412
7.1999492331e+001	9	424	0	19	0	80	344	173	10	12	412
7.2199460688e+001	8	422	2	19	0	80	344	167	12	6	418
7.2399578434e+001	9	424	0	17	2	80	344	177	12	17	407
7.2599398087e+001	9	421	3	18	1	80	344	171	15	6	418
7.2798575644e+001	7	424	0	18	0	80	344	173	13	5	419
7.2999542224e+001	10	422	2	17	0	80	344	170	11	16	408
7.3199115829e+001	13	424	0	17	0	80	344	156	11	20	404
7.3399461641e+001	13	422	2	17	0	79	345	151	14	10	414
7.3598093922e+001	14	424	0	14	3	79	345	140	14	18	406
7.3799614342e+001	12	424	0	16	1	79	345	130	15	5	419
7.3999197083e+001	12	422	2	16	2	79	345	143	12	8	416
7.4199984462e+001	8	422	2	17	1	79	345	147	12	4	420
7.4398161123e+001	10	423	1	14	3	79	345	161	11	7	417
7.4599420243e+001	13	423	1	15	1	78	346	156	11	10	414
7.4799693470e+001	14	424	0	16	0	78	346	168	12	6	418
7.4999881044e+001	13	422	2	15	1	78	346	148	15	29	395
7.5199374504e+001	15	422	2	16	0	78	346	148	17	16	408
7.5399656399e+001	12	422	2	15	1	77	347	127	15	4	420
7.5599736175e+001	10	423	1	14	0	77	347	135	12	13	411
7.5799408840e+001	10	421	3	14	0	77	347	141	16	15	409
7.5999967315e+001	6	424	0	14	1	77	347	152	15	17	407
7.6197987207e+001	9	423	1	14	0	77	347	143	17	19	405
7.6399247389e+001	12	421	3	14	0	77	347	110	21	31	393
7.6597836031e+001	11	421	3	12	2	76	348	114	23	39	385
7.6799034487e+001	13	421	3	12	2	76	348	100	26	25	399
7.6999979644e+001	8	423	1	15	0	76	348	96	24	13	411
7.7198864134e+001	9	424	0	13	2	76	348	95	20	14	410
7.7399968857e+001	11	423	1	11	4	76	348	102	19	15	409
7.7599702491e+001	11	422	2	12	2	75	349	106	19	25	399
7.7798425546e+001	17	423	1	14	0	74	350	99	20	30	394
7.7998792414e+001	17	423	1	14	0	74	350	95	23	21	403
7.8199549581e+001	16	421	3	13	1	74	350	104	18	18	406
7.8399692298e+001	14	423	1	14	0	73	351	126	15	9	415
7.8599123024e+001	13	421	3	14	0	72	352	118	14	10	414
7.8799965831e+001	13	423	1	12	1	72	352	132	11	21	403
7.8999367954e+001	15	420	4	12	1	72	352	138	13	15	409
7.9199177537e+001	13	423	1	11	2	72	352	155	15	4	420
7.9399840588e+001	17	422	2	10	2	72	352	143	15	24	400
7.9596993896e+001	14	423	1	12	0	72	352	121	14	3	421
7.9799947585e+001	12	421	3	13	0	72	352	116	18	17	407
7.9999991281e+001	11	423	1	13	0	72	352	106	21	4	420
8.0199856269e+001	12	422	2	14	0	72	352	100	20	16	408
8.0399539274e+001	11	424	0	12	3	72	352	93	20	7	417
8.0599734367e+001	11	423	1	15	0	72	352	100	19	12	412
8.0799575795e+001	11	423	1	14	0	72	352	121	15	7	417
8.0998447399e+001	10	424	0	11	3	72	352	110	17	2	422
8.1199893860e+001	10	423	1	12	2	72	352	112	16	9	415
8.1399758883e+001	11	423	1	15	0	72	352	136	12	7	417
8.1599977874e+001	12	424	0	13	2	72	352	151	12	21	403
8.1799751389e+001	9	424	0	15	1	70	354	151	13	29	395
8.1997515775e+001	7	421	3	15	0	70	354	124	17	27	397
8.2199851763e+001	8	422	2	14	0	70	354	126	15	19	405
8.2399406206e+001	8	423	1	13	1	70	354	113	18	25	399
8.2599873186e+001	10	423	1	13	0	70	354	101	18	18	406
8.2798079552e+001	9	423	1	13	0	70	354	118	19	27	397
8.2999799177e+001	7	420	4	13	0	70	354	105	20	26	398
8.3199643330e+001	8	419	5	14	0	70	354	105	24	29	395
8.3397785447e+001	11	422	2	14	0	70	354	96	26	15	409
8.3599904079e+001	7	419	5	15	0	68	356	77	25	15	409
8.3799263599e+001	5	422	2	14	0	68	356	89	27	16	408
8.3999584403e+001	5	420	4	14	0	68	356	87	22	10	414
8.4199827223e+001	9	423	1	12	1	68	356	99	18	21	403
8.4399944872e+001	6	423	1	12	1	68	356	95	18	21	403
8.4597768660e+001	5	422	2	14	0	67	357	135	18	10	414
8.4799787534e+001	6	423	1	14	0	67	357	123	20	8	416
8.4999424389e+001	7	422	2	10	3	67	357	121	18	18	406
8.5199977733e+001	7	419	5	12	1	67	357	118	18	24	400
8.5399578655e+001	9	422	2	12	1	67	357	119	19	12	412
8.5599272613e+001	12	424	0	14	0	67	357	121	19	18	406
8.5799911637e+001	12	421	3	14	0	66	358	105	21	13	411
8.5999732169e+001	9	422	2	10	3	66	358	98	17	14	410
8.6199990783e+001	8	421	3	10	2	65	359	102	16	7	417
8.6399424484e+001	6	423	1	10	2	63	361	122	17	14	410
8.6599848530e+001	7	424	0	12	0	63	361	114	15	12	412
8.6799926001e+001	6	423	1	12	0	61	363	129	16	25	399
8.6999947651e+001	5	423	1	7	4	61	363	145	11	8	416
8.7199633595e+001	7	422	2	12	0	60	364	139	13	14	410
8.7399379240e+001	14	423	1	12	0	60	364	144	14	17	407
8.7598678414e+001	13	423	1	11	1	59	365	156	14	13	411
8.7799528592e+001	12	419	5	11	0	59	365	136	16	5	419
8.7998872883e+001	13	423	1	9	1	59	365	133	12	13	411
8.8199789339e+001	10	423	1	7	3	58	366	169	10	16	408
8.8399431566e+001	10	424	0	9	1	58	366	180	11	11	413
8.8599384175e+001	10	423	1	9	0	57	367	179	10	8	416
8.8799796364e+001	9	422	2	5	4	57	367	188	8	13	411
8.8999318200e+001	10	424	0	8	1	57	367	186	12	18	406
8.9199795523e+001	9	423	1	10	0	56	368	162	13	21	403
8.9399712511e+001	8	419	5	10	0	56	368	160	13	19	405
8.9599504174e+001	9	423	1	10	0	56	368	165	10	14	410
8.9799726759e+001	12	424	0	10	0	56	368	172	11	7	417
8.9999814885e+001	11	422	2	10	0	56	368	174	12	20	404
9.0198865604e+001	8	423	1	8	1	55	369	184	13	12	412
9.0399460168e+001	8	424	0	7	2	55	369	183	10	17	407
9.0599229381e+001	9	421	3	9	0	55	369	187	14	11	413
9.0799894739e+001	9	424	0	10	0	55	369	172	12	15	409
9.0999481091e+001	10	424	0	8	1	55	369	171	11	18	406
9.1198270958e+001	7	423	1	10	0	55	369	154	14	35	389
9.1399928098e+001	7	420	4	9	1	54	370	133	20	19	405
9.1599407459e+001	9	423	1	8	0	54	370	122	18	40	384
9.1799962016e+001	11	420	4	7	1	54	370	90	30	40	384
9.1999769741e+001	8	423	1	6	0	54	370	83	28	21	403
9.2199873144e+001	10	419	5	5	1	54	370	85	23	11	413
9.2398758719e+001	9	419	5	6	0	54	370	99	20	17	407
9.2598257813e+001	9	421	3	2	4	54	370	88	20	11	413
9.2799340038e+001	10	421	3	6	0	54	370	109	22	26	398
9.2999419103e+001	11	424	0	4	2	54	370	108	19	18	406
9.3199688077e+001	10	421	3	6	1	53	371	116	19	34	390
9.3399705112e+001	12	423	1	7	0	53	371	96	20	45	379
9.3599603898e+001	11	422	2	6	2	53	371	99	19	28	396
9.3799977132e+001	7	423	1	9	1	53	371	104	21	10	414
9.3999714039e+001	4	421	3	9	1	53	371	103	22	8	416
9.4199461546e+001	7	423	1	9	1	52	372	99	20	10	414
9.4399473691e+001	6	422	2	11	0	52	372	93	22	28	396
9.4597149893e+001	9	423	1	11	2	52	372	84	24	25	399
9.4798524381e+001	10	421	3	12	1	52	372	92	21	20	404
9.4999465047e+001	9	421	3	12	0	52	372	104	25	31	393
9.5199502315e+001	8	421	3	11	1	52	372	90	24	13	411
9.5399432549e+001	8	421	3	11	0	52	372	107	21	13	411
9.5599595270e+001	9	423	1	11	0	52	372	120	16	10	414
9.5798543870e+001	9	423	1	12	0	52	372	130	15	10	414
9.5999953593e+001	7	422	2	11	0	52	372	141	19	24	400
9.6199835131e+001	9	424	0	12	0	52	372	123	22	33	391
9.6399786678e+001	10	423	1	9	3	52	372	102	24	35	389
9.6599094461e+001	10	422	2	12	0	52	372	86	22	25	399
9.6799534610e+001	10	422	2	13	0	52	372	89	27	32	392
9.6999260657e+001	9	423	1	12	0	52	372	69	26	22	402
9.7198567288e+001	10	424	0	11	1	52	372	86	24	12	412
9.7397050584e+001	11	422	2	11	0	52	372	88	21	11	413
9.7599915798e+001	11	422	2	12	0	51	373	90	19	12	412
9.7799556760e+001	16	422	2	12	0	51	373	118	15	12	412
9.7999854881e+001	19	423	1	12	1	51	373	126	16	9	415
9.8199507013e+001	18	423	1	14	0	51	373	123	14	11	413
9.8399879581e+001	15	424	0	14	0	51	373	136	13	7	417
9.8598588399e+001	15	424	0	15	0	51	373	133	13	6	418
9.8799980430e+001	9	423	1	15	0	51	373	136	12	12	412
9.8997034004e+001	12	422	2	14	1	51	373	153	10	14	410
9.9199784184e+001	14	423	1	15	0	51	373	177	13	11	413
9.9398992529e+001	14	423	1	12	3	51	373	186	11	16	408
9.9599927098e+001	12	424	0	15	0	51	373	197	11	24	400
9.9799275324e+001	13	419	5	14	1	51	373	187	16	25	399
9.9999384143e+001	15	422	2	15	0	51	373	154	16	4	420
1.0019785143e+002	9	424	0	16	0	51	373	124	16	16	408
1.0039929821e+002	7	424	0	15	0	51	373	125	17	5	419
1.0059958409e+002	7	423	1	15	0	51	373	125	14	29	395
1.0079982715e+002	5	422	2	16	0	51	373	136	11	20	404
1.0099971601e+002	5	424	0	14	1	50	374	150	14	11	413
1.0119907957e+002	10	420	4	15	0	50	374	142	19	30	394
1.0139857505e+002	12	422	2	14	1	50	374	122	20	35	389
1.0159855410e+002	16	423	1	15	0	50	374	111	17	42	382
1.0179940785e+002	17	421	3	11	3	49	375	104	21	36	388
1.0199855024e+002	16	423	1	11	3	48	376	114	19	19	405
1.0219995123e+002	12	422	2	14	0	47	377	115	19	33	391
1.0239868585e+002	13	419	5	14	0	47	377	102	21	32	392
1.0259956767e+002	16	423	1	14	0	47	377	99	23	38	386
1.0279805690e+002	17	423	1	15	0	47	377	98	26	34	390
1.0299937789e+002	15	421	3	14	1	47	377	88	29	30	394
1.0319949778e+002	13	423	1	15	0	46	378	57	33	39	385
1.0339953722e+002	11	421	3	14	1	46	378	42	36	49	375
1.0359994680e+002	8	420	4	15	0	46	378	46	32	32	392
1.0379961040e+002	9	421	3	15	0	45	379	65	28	39	385
1.0399997760e+002	7	420	4	13	0	45	379	61	29	37	387
1.0419952833e+002	9	423	1	11	2	45	379	73	27	35	389
1.0439796074e+002	9	422	2	12	1	45	379	74	27	28	396
1.0459754138e+002	11	421	3	13	0	45	379	72	30	27	397
1.0479903620e+002	9	422	2	15	0	45	379	69	28	11	413
1.0499961514e+002	9	423	1	13	1	45	379	69	24	12	412
1.0519960418e+002	9	422	2	12	0	45	379	72	17	12	412
1.0539947043e+002	10	423	1	10	1	45	379	107	17	20	404
1.0559915371e+002	7	424	0	12	0	44	380	107	17	14	410
1.0579876356e+002	7	422	2	12	0	44	380	124	14	3	421
1.0599988595e+002	7	422	2	11	1	44	380	142	11	10	414
1.0619810466e+002	5	424	0	12	0	43	381	145	11	30	394
1.0639998981e+002	6	423	1	12	0	43	381	130	18	28	396
1.0659983571e+002	6	424	0	12	0	43	381	114	20	34	390
1.0679978328e+002	5	422	2	12	0	43	381	120	26	35	389
1.0699965227e+002	4	423	1	13	0	43	381	100	31	37	387
1.0719948945e+002	4	418	6	14	0	43	381	68	35	28	396
1.0739729488e+002	7	422	2	14	0	43	381	70	26	18	406
1.0759868192e+002	7	417	7	13	0	42	382	62	32	26	398
1.0779904415e+002	7	422	2	12	1	42	382	73	28	25	399
1.0799986333e+002	8	423	1	15	0	42	382	70	28	33	391
1.0819940874e+002	7	424	0	14	0	42	382	73	31	33	391
1.0839832403e+002	7	421	3	15	0	42	382	65	29	40	384
1.0859849299e+002	11	423	1	13	0	42	382	56	32	37	387
1.0879926709e+002	14	424	0	13	0	42	382	51	34	25	399
1.0899947304e+002	16	418	6	12	2	42	382	54	33	15	409
1.0919978683e+002	13	417	7	13	1	41	383	73	33	14	410
1.0939920905e+002	14	420	4	14	0	41	383	67	25	22	402
1.0959977896e+002	12	422	2	15	0	41	383	90	22	9	415
1.0979970780e+002	13	424	0	16	0	40	384	90	20	18	406
1.0999874035e+002	12	421	3	16	0	40	384	115	15	7	417
1.1019971513e+002	11	423	1	16	0	40	384	126	14	20	404
1.1039959853e+002	7	422	2	17	0	40	384	146	16	21	403
1.1059918794e+002	11	423	1	17	1	40	384	145	16	17	407
1.1079981002e+002	10	420	4	17	0	40	384	145	11	18	406
1.1099995209e+002	14	423	1	15	1	40	384	145	14	30	394
1.1119979582e+002	15	424	0	17	0	40	384	131	16	35	389
1.1139972144e+002	13	423	1	16	1	40	384	140	18	44	380
1.1159931483e+002	11	424	0	17	0	40	384	126	18	41	383
1.1179933539e+002	11	424	0	15	1	40	384	119	30	47	377
1.1199969134e+002	7	421	3	16	0	40	384	83	35	31	393
1.1219950496e+002	9	420	4	13	3	40	384	71	36	29	395
1.1239992267e+002	11	422	2	17	0	40	384	59	33	8	416
1.1259996335e+002	11	421	3	14	2	40	384	64	31	23	401
1.1279960059e+002	9	422	2	15	0	40	384	57	30	21	403
1.1299931446e+002	5	419	5	14	0	40	384	62	26	21	403
1.1319904444e+002	6	422	2	12	0	39	385	71	28	36	388
1.1339817971e+002	7	423	1	12	0	39	385	84	31	34	390
1.1359939310e+002	5	423	1	14	0	39	385	63	37	39	385
1.1379978583e+002	4	422	2	15	0	39	385	48	39	49	375
1.1399995831e+002	5	421	3	15	0	39	385	50	42	54	370
1.1419948731e+002	10	418	6	15	0	38	386	42	42	50	374
1.1439959409e+002	10	420	4	12	1	38	386	47	44	40	384
1.1459911363e+002	10	421	3	13	0	38	386	61	40	40	384
1.1479895198e+002	7	422	2	11	1	38	386	53	30	35	389
1.1499982460e+002	7	420	4	12	0	37	387	58	30	37	387
1.1519948188e+002	10	423	1	13	1	37	387	66	26	43	381
1.1539883372e+002	9	421	3	13	1	36	388	62	31	44	380
1.1559994843e+002	9	423	1	15	0	34	390	61	32	43	381
1.1579958594e+002	10	419	5	15	0	34	390	54	34	52	372
1.1599995016e+002	10	422	2	16	0	33	391	60	38	55	369
1.1619942272e+002	8	418	6	17	0	32	392	53	52	47	377
1.1639995587e+002	8	410	14	16	0	32	392	44	50	43	381
1.1659586258e+002	8	420	4	16	0	32	392	43	45	32	392
1.1679927590e+002	8	420	4	16	1	32	392	45	40	18	406
1.1699995854e+002	9	418	6	17	0	32	392	47	39	27	397
1.1719894859e+002	13	419	5	16	0	32	392	61	31	25	399
1.1739924324e+002	13	421	3	15	0	32	392	55	28	29	395
1.1759882465e+002	11	420	4	14	1	31	393	70	26	12	412
1.1779979511e+002	13	419	5	15	0	30	394	76	24	19	405
1.1799973242e+002	14	423	1	16	0	30	394	83	29	38	386
1.1819949087e+002	12	423	1	15	0	30	394	81	29	41	383
1.1839972830e+002	8	420	4	16	0	30	394	73	39	51	373
1.1859993988e+002	7	417	7	15	0	30	394	65	41	67	357
1.1879938074e+002	7	417	7	15	0	30	394	55	42	61	363
1.1899959983e+002	7	416	8	15	0	30	394	52	46	43	381
1.1919860481e+002	6	417	7	14	1	30	394	36	47	37	387
1.1939989558e+002	7	418	6	16	0	30	394	42	41	49	375
1.1959984442e+002	7	420	4	16	0	30	394	44	40	50	374
1.1979888900e+002	6	421	3	16	1	30	394	49	34	42	382
1.1999968070e+002	7	417	7	13	3	30	394	61	42	20	404
1.2019897148e+002	8	420	4	16	0	30	394	56	35	18	406
1.2039832936e+002	12	423	1	15	1	30	394	60	31	21	403
1.2059998108e+002	12	423	1	15	1	29	395	59	32	42	382
1.2079944864e+002	14	418	6	15	1	29	395	60	35	63	361
1.2099956443e+002	14	418	6	13	0	28	396	47	47	66	358
1.2119941329e+002	12	420	4	12	1	27	397	51	53	67	357
1.2139994391e+002	10	413	11	15	0	27	397	39	58	83	341
1.2159919408e+002	13	417	7	15	0	27	397	37	64	90	334
1.2179972801e+002	15	418	6	14	0	27	397	26	66	118	306
1.2199972315e+002	15	415	9	15	0	27	397	32	57	106	318
1.2219777166e+002	16	414	10	15	0	27	397	37	66	87	337
1.2239997345e+002	17	421	3	14	0	27	397	34	63	89	335
1.2259995881e+002	17	418	6	16	0	27	397	31	69	90	334
1.2279973199e+002	15	418	6	16	0	27	397	34	66	88	336
1.2299861600e+002	16	419	5	16	0	27	397	33	73	113	311
1.2319917983e+002	16	418	6	15	0	27	397	26	70	105	319
1.2339981249e+002	13	409	15	16	0	26	398	20	79	111	313
1.2359939794e+002	10	416	8	14	1	26	398	17	82	94	330
1.2379949038e+002	11	404	20	13	1	26	398	28	90	100	324
1.2399850322e+002	9	410	14	15	0	26	398	23	85	109	315
1.2419846749e+002	11	409	15	15	0	26	398	19	90	100	324
1.2439992525e+002	9	401	23	13	1	26	398	16	90	99	325
1.2459971603e+002	8	404	20	15	0	26	398	18	102	103	321
1.2479964983e+002	7	404	20	14	0	26	398	14	94	105	319
1.2499862780e+002	11	406	18	15	0	26	398	13	95	93	331
1.2519966875e+002	11	410	14	13	1	26	398	21	109	95	329
1.2539983760e+002	8	392	32	13	1	25	399	15	109	103	321
1.2559898278e+002	7	388	36	14	0	25	399	21	103	86	338
1.2579977642e+002	5	398	26	14	0	25	399	10	99	85	339
1.2599900021e+002	6	407	17	14	0	25	399	17	92	92	332
1.2619991423e+002	9	409	15	14	0	25	399	18	95	91	333
1.2639914164e+002	9	394	30	14	0	25	399	24	94	94	330
1.2659912486e+002	9	395	29	14	0	25	399	22	92	99	325
1.2679980828e+002	11	405	19	14	0	25	399	26	91	115	309
1.2699995958e+002	11	412	12	14	0	25	399	21	100	120	304
1.2719993877e+002	11	405	19	13	1	25	399	18	111	112	312
1.2739854026e+002	16	398	26	14	1	25	399	19	110	119	305
1.2759960272e+002	13	402	22	15	0	25	399	23	106	141	283
1.2779938840e+002	16	395	29	15	0	25	399	24	104	139	285
1.2799983055e+002	16	392	32	15	0	25	399	14	100	145	279
1.2819956837e+002	23	388	36	14	1	25	399	23	109	162	262
1.2839985819e+002	25	374	50	15	0	25	399	13	122	159	265
1.2859990832e+002	21	341	83	15	0	24	400	19	129	153	271
1.2879913018e+002	19	331	93	15	0	24	400	12	142	152	272
1.2899982936e+002	18	303	121	16	0	24	400	12	155	148	276
1.2919979873e+002	20	259	165	16	0	24	400	13	154	141	283
1.2939998463e+002	19	246	178	16	0	23	401	12	158	149	275
1.2959884641e+002	17	220	204	15	1	23	401	19	165	157	267
1.2979954045e+002	16	184	240	17	0	23	401	9	163	153	271
1.2999996231e+002	18	187	237	16	0	23	401	15	156	166	258
1.3019975353e+002	18	161	263	16	0	23	401	16	165	177	247
1.3039961847e+002	22	133	291	12	3	23	401	6	166	166	258
1.3059968833e+002	22	85	339	15	0	23	401	9	171	149	275
1.3079982666e+002	21	38	386	15	0	23	401	13	165	157	267
1.3099978769e+002	24	52	372	16	0	23	401	7	169	167	257
1.3119959746e+002	25	26	398	16	0	23	401	11	157	162	262
1.3139997877e+002	27	21	403	16	0	23	401	10	154	157	267
1.3159970394e+002	31	7	417	15	1	23	401	13	153	138	286
1.3179997941e+002	32	18	406	16	0	23	401	16	153	143	281
1.3199977926e+002	34	19	405	17	0	23	401	15	139	133	291
1.3219934257e+002	37	7	417	15	1	23	401	15	147	131	293
1.3239969174e+002	39	8	416	15	1	24	400	20	157	139	285
1.3259994658e+002	39	5	419	17	0	24	400	10	155	119	305
1.3279971526e+002	40	3	421	17	0	25	399	13	153	104	320
1.3299901148e+002	44	2	422	17	0	25	399	8	140	77	347
1.3319996590e+002	46	5	419	17	0	25	399	18	131	84	340
1.3339973621e+002	46	9	415	16	0	25	399	14	118	67	357
1.3359853708e+002	49	9	415	18	0	27	397	13	107	62	362
1.3379965192e+002	52	6	418	19	0	29	395	14	107	69	355
1.3399970164e+002	57	5	419	19	0	29	395	16	102	71	353
1.3419954670e+002	58	8	416	18	1	29	395	19	96	49	375
1.3439961217e+002	58	1	423	19	1	29	395	5	91	38	386
1.3459988382e+002	57	14	410	20	0	30	394	22	78	20	404
1.3479998677e+002	58	12	412	19	0	31	393	25	70	20	404
1.3499867252e+002	58	8	416	19	0	32	392	18	64	11	413
1.3519993093e+002	62	9	415	16	1	34	390	16	53	39	385
1.3539920374e+002	62	4	420	19	0	35	389	20	57	53	371
1.3559994229e+002	64	14	410	20	0	35	389	20	52	22	402
1.3579969996e+002	67	6	418	20	0	35	389	16	46	14	410
1.3599954983e+002	69	6	418	15	2	35	389	25	41	9	415
1.3619977363e+002	71	9	415	16	0	35	389	23	37	20	404
1.3639984437e+002	74	10	414	15	1	34	390	25	38	38	386
1.3659997361e+002	76	9	415	17	0	35	389	21	33	34	390
1.3679997948e+002	80	3	421	16	1	35	389	16	29	20	404
1.3699995920e+002	84	7	417	17	0	35	389	39	25	7	417
1.3719905521e+002	84	5	419	18	0	37	387	23	21	8	416
1.3739953761e+002	87	1	423	18	1	37	387	16	19	7	417
1.3759979369e+002	91	6	418	20	0	38	386	16	17	3	421
1.3779946600e+002	93	6	418	19	0	42	382	18	16	4	420
1.3799793229e+002	96	3	421	19	0	41	383	20	12	9	415
1.3819973631e+002	97	5	419	22	0	42	382	29	10	8	416
1.3839944559e+002	100	2	422	25	0	42	382	23	11	3	421
1.3859993365e+002	98	3	421	27	0	43	381	19	14	7	417
1.3879987536e+002	97	1	423	28	0	44	380	12	13	4	420
1.3899813191e+002	96	1	423	27	0	44	380	16	13	6	418
1.3919882298e+002	97	3	421	27	0	46	378	15	13	7	417
1.3939996127e+002	99	1	423	29	0	49	375	14	9	5	419
1.3959964286e+002	100	3	421	31	0	49	375	22	6	9	415
1.3979927945e+002	104	4	420	30	1	50	374	15	8	2	422
1.3999956115e+002	107	3	421	34	0	48	376	21	6	12	412
1.4019664686e+002	109	2	422	38	0	48	376	12	4	0	424
1.4039942333e+002	111	1	423	41	0	49	375	19	4	17	407
1.4059997176e+002	114	2	422	42	1	50	374	12	4	5	419
1.4079998874e+002	120	3	421	45	0	54	370	12	6	9	415
1.4099933483e+002	119	1	423	47	0	55	369	13	8	11	413
1.4119989768e+002	119	2	422	49	0	58	366	18	6	6	418
1.4139936019e+002	120	3	421	51	0	61	363	16	6	12	412
1.4159921623e+002	120	1	423	49	2	61	363	15	8	6	418
1.4179986402e+002	122	2	422	46	1	62	362	11	7	3	421
1.4199933347e+002	123	4	420	48	0	62	362	6	8	7	417
1.4219971080e+002	124	2	422	49	1	61	363	11	7	3	421
1.4239996386e+002	127	2	422	51	0	61	363	17	11	15	409
1.4259966083e+002	130	1	423	57	1	63	361	10	10	2	422
1.4279990431e+002	134	2	422	62	0	63	361	9	12	15	409
1.4299975300e+002	133	1	423	67	0	63	361	9	11	5	419
1.4319955386e+002	133	1	423	68	2	64	360	14	7	8	416
1.4339967416e+002	132	1	423	74	0	66	358	14	11	8	416
1.4359865193e+002	134	0	424	70	4	69	355	6	9	9	415
1.4379958580e+002	135	1	423	80	1	73	351	15	8	10	414
1.4399845854e+002	135	2	422	85	0	73	351	8	9	2	422
1.4419937829e+002	137	4	420	88	2	74	350	9	10	7	417
1.4439969341e+002	138	2	422	98	0	78	346	8	9	8	416
1.4459949062e+002	139	0	424	105	0	80	344	11	11	7	417
1.4479963591e+002	143	1	423	107	1	81	343	17	11	9	415
1.4499946918e+002	148	2	422	111	2	81	343	15	10	0	424
1.4519855566e+002	148	0	424	114	3	82	342	9	8	6	418
1.4539993085e+002	150	2	422	120	1	84	340	12	9	6	418
1.4559999253e+002	149	1	423	127	0	84	340	14	7	3	421
1.4579985259e+002	149	1	423	130	1	86	338	7	8	7	417
1.4599982643e+002	152	1	423	129	3	86	338	5	7	7	417
1.4619922169e+002	157	2	422	138	0	90	334	13	7	5	419
1.4639856978e+002	157	1	423	138	0	91	333	14	8	1	423
1.4659942313e+002	159	2	422	136	3	91	333	13	6	1	423
1.4679969037e+002	160	2	422	139	3	93	331	12	7	5	419
1.4699913576e+002	164	0	424	151	4	95	329	13	6	5	419
1.4719983190e+002	166	1	423	161	2	99	325	11	6	4	420
1.4739998329e+002	167	3	421	172	0	99	325	6	4	8	416
1.4759952808e+002	169	0	424	180	2	101	323	12	4	1	423
1.4779909645e+002	173	1	423	185	0	102	322	9	5	3	421
1.4799996528e+002	174	0	424	186	3	105	319	10	5	2	422
1.4819986330e+002	176	1	423	194	1	104	320	11	5	7	417
1.4839937732e+002	175	1	423	206	2	109	315	6	4	1	423
1.4859962345e+002	174	1	423	205	1	112	312	7	3	1	423
1.4879996197e+002	174	5	419	217	0	112	312	10	2	7	417
1.4899793852e+002	175	0	424	223	0	114	310	6	5	1	423
1.4919970393e+002	177	2	422	224	0	116	308	7	5	9	415
1.4939992427e+002	176	2	422	225	1	117	307	7	5	3	421
1.4959990962e+002	177	1	423	227	0	122	302	10	8	6	418
1.4979991947e+002	175	0	424	228	6	122	302	12	6	1	423
1.4999992757e+002	176	1	423	234	3	123	301	9	6	6	418
1.5019974873e+002	176	1	423	232	14	126	298	8	6	7	417
1.5039971049e+002	176	4	420	247	5	130	294	14	6	7	417
1.5059987152e+002	176	1	423	251	7	132	292	4	6	3	421
1.5079978740e+002	172	1	423	250	5	133	291	8	4	6	418
1.5099906139e+002	172	1	423	252	0	135	289	17	5	9	415
1.5119932881e+002	174	2	422	255	3	134	290	8	5	3	421
1.5139851590e+002	176	1	423	254	6	136	288	11	4	8	416
1.5159835625e+002	180	0	424	263	3	135	289	9	4	5	419
1.5179994564e+002	181	2	422	260	4	135	289	15	3	3	421
1.5199995950e+002	178	0	424	263	9	139	285	11	3	10	414
1.5219880258e+002	180	0	424	265	9	142	282	4	3	4	420
1.5239928827e+002	182	1	423	262	21	144	280	10	3	2	422
1.5259958190e+002	180	2	422	259	22	143	281	5	2	7	417
1.5279949392e+002	177	3	421	265	19	143	281	6	3	2	422
1.5299995264e+002	177	0	424	289	8	142	282	11	4	8	416
1.5319898984e+002	181	1	423	302	2	143	281	8	5	4	420
1.5339992266e+002	179	0	424	302	5	144	280	6	8	3	421
1.5359945623e+002	178	2	422	304	5	146	278	9	7	3	421
1.5379999958e+002	179	1	423	306	13	146	278	14	7	1	423
1.5399991932e+002	176	1	423	327	6	147	277	7	6	1	423
1.5419943520e+002	178	6	418	324	15	147	277	11	7	9	415
1.5439935408e+002	179	1	423	335	7	151	273	6	6	4	420
1.5459987462e+002	181	2	422	341	3	152	272	4	6	7	417
1.5479984102e+002	182	4	420	345	6	154	270	7	3	5	419
1.5499977331e+002	181	2	422	354	3	157	267	4	2	4	420
1.5519946526e+002	185	1	423	359	5	158	266	16	4	6	418
1.5539994305e+002	185	2	422	346	14	158	266	9	4	4	420
1.5559955604e+002	186	1	423	336	22	159	265	10	5	10	414
1.5579878055e+002	178	3	421	340	20	158	266	8	5	2	422
1.5599987656e+002	176	2	422	349	12	159	265	5	6	5	419
1.5619998385e+002	176	0	424	351	12	164	260	10	5	2	422
1.5639968721e+002	175	3	421	363	1	164	260	8	4	4	420
1.5659962584e+002	177	1	423	352	14	164	260	16	3	2	422
1.5679979072e+002	177	4	420	355	17	167	257	12	3	8	416
1.5699975697e+002	177	0	424	358	18	167	257	8	5	4	420
1.5719954182e+002	176	4	420	367	18	170	254	10	5	1	423
1.5739989177e+002	172	2	422	376	17	171	253	5	6	2	422
1.5759974878e+002	173	0	424	391	4	172	252	9	7	3	421
1.5779917491e+002	173	0	424	392	1	173	251	5	6	1	423
1.5799958459e+002	175	1	423	393	4	175	249	8	6	8	416
1.5819948536e+002	175	2	422	383	12	176	248	4	4	4	420
1.5839992455e+002	173	4	420	380	16	178	246	7	3	7	417
1.5859919049e+002	170	3	421	362	26	177	247	9	4	2	422
1.5879954396e+002	166	1	423	350	39	180	244	12	5	7	417
1.5899974300e+002	159	1	423	348	49	182	242	4	5	7	417
1.5919963258e+002	153	1	423	350	46	183	241	10	6	3	421
1.5939851774e+002	145	3	421	348	51	185	239	0	7	4	420
1.5959997938e+002	143	3	421	337	65	188	236	7	9	4	420
1.5979978446e+002	144	9	415	327	70	189	235	7	9	2	422
1.5999953526e+002	133	4	420	321	76	192	232	10	10	4	420
1.6019973643e+002	134	7	417	305	86	191	233	9	11	9	415
1.6039877339e+002	129	13	411	279	106	191	233	11	10	9	415
1.6059969238e+002	121	10	414	276	99	191	233	9	11	2	422
1.6079994644e+002	115	8	416	263	109	193	231	14	12	6	418
1.6099987695e+002	111	17	407	250	117	193	231	20	11	17	407
1.6119978716e+002	105	20	404	246	116	194	230	17	10	9	415
1.6139989179e+002	101	21	403	233	127	194	230	11	10	6	418
1.6159961449e+002	89	63	361	223	134	197	227	13	11	8	416
1.6179982695e+002	82	46	378	219	134	197	227	19	9	20	404
1.6199995281e+002	72	155	269	194	152	197	227	22	10	18	406
1.6219976840e+002	70	307	117	200	139	196	228	32	10	2	422
1.6239769656e+002	50	424	0	179	157	195	229	71	9	2	422
1.6259939729e+002	35	424	0	165	164	194	230	108	7	9	415
1.6279855875e+002	25	424	0	152	167	192	232	127	8	1	423
1.6299864556e+002	17	424	0	136	179	191	233	165	7	8	416
1.6319990987e+002	13	424	0	116	195	188	236	203	5	7	417
1.6339912734e+002	14	424	0	98	204	186	238	230	4	16	408
1.6359930271e+002	10	424	0	100	197	186	238	261	5	5	419
1.6379995749e+002	12	424	0	90	200	185	239	265	5	7	417
1.6399947530e+002	9	424	0	107	179	185	239	284	5	4	420
1.6419981917e+002	8	424	0	105	176	184	240	303	6	3	421
1.6439958723e+002	10	424	0	100	173	184	240	304	5	18	406
1.6459963349e+002	11	424	0	102	167	184	240	312	4	10	414
1.6479925916e+002	9	424	0	106	162	184	240	325	5	9	415
1.6499981390e+002	10	424	0	100	165	183	241	318	5	6	418
1.6519993657e+002	10	424	0	94	168	183	241	326	4	6	418
1.6539950472e+002	10	424	0	87	174	183	241	351	5	6	418
1.6559988937e+002	11	424	0	70	187	182	242	348	5	6	418
1.6579912642e+002	11	424	0	69	187	182	242	344	4	4	420
1.6599995346e+002	11	424	0	53	199	181	243	332	5	6	418
1.6619927098e+002	8	424	0	46	203	180	244	325	6	11	413
1.6639902005e+002	10	424	0	41	206	180	244	320	7	5	419
1.6659987843e+002	11	423	1	31	207	178	246	313	5	10	414
1.6679947678e+002	8	424	0	27	208	178	246	321	6	4	420
1.6699986491e+002	7	424	0	21	211	177	247	302	8	2	422
1.6719963140e+002	8	424	0	20	212	177	247	292	6	3	421
1.6739997255e+002	7	424	0	18	211	177	247	312	4	3	421
1.6759971551e+002	5	424	0	14	212	177	247	334	5	7	417
1.6779989004e+002	7	423	1	9	211	176	248	350	5	6	418
1.6799977135e+002	12	424	0	8	202	175	249	321	8	11	413
1.6819967761e+002	12	424	0	6	200	173	251	304	8	2	422
1.6839928199e+002	11	424	0	5	193	173	251	268	9	7	417
1.6859987511e+002	11	424	0	3	189	173	251	261	8	6	418
1.6879947803e+002	10	424	0	10	179	173	251	252	9	13	411
1.6899939233e+002	5	424	0	18	167	171	253	250	7	2	422
1.6919965191e+002	11	424	0	8	173	171	253	268	8	6	418
1.6939964312e+002	9	424	0	1	178	171	253	271	8	11	413
1.6959982906e+002	7	424	0	14	161	170	254	243	8	7	417
1.6979977879e+002	6	424	0	10	165	170	254	229	9	6	418
1.6999955803e+002	12	424	0	13	155	168	256	223	8	2	422
1.7019941416e+002	12	424	0	18	149	168	256	240	8	4	420
1.7039911772e+002	10	424	0	15	151	168	256	267	6	7	417
1.7059996643e+002	8	424	0	20	141	168	256	275	6	7	417
1.7079989399e+002	10	424	0	17	144	166	258	273	9	14	410
1.7099908973e+002	7	424	0	16	141	166	258	247	8	15	409
1.7119895146e+002	2	424	0	13	143	166	258	251	7	13	411
1.7139940384e+002	3	424	0	7	146	165	259	244	6	0	424
1.7159812297e+002	5	424	0	21	131	164	260	277	5	10	414
1.7179982551e+002	6	423	1	19	131	164	260	234	13	8	416
1.7199865608e+002	3	424	0	22	125	164	260	196	11	4	420
1.7219845505e+002	3	424	0	29	116	163	261	171	14	7	417
1.7239980187e+002	1	424	0	27	115	162	262	169	11	5	419
1.7259860785e+002	6	422	2	40	97	162	262	165	11	9	415
1.7279986757e+002	6	424	0	47	89	162	262	163	10	1	423
1.7299936249e+002	8	424	0	46	87	160	264	170	8	4	420
1.7319928841e+002	9	424	0	41	86	158	266	174	8	3	421
1.7339990010e+002	10	424	0	50	75	157	267	193	6	1	423
1.7359916779e+002	11	424	0	54	71	157	267	224	6	7	417
1.7379968558e+002	12	424	0	41	83	157	267	231	5	8	416
1.7399877047e+002	8	424	0	40	83	156	268	271	4	8	416
1.7419860736e+002	8	424	0	41	78	154	270	296	4	12	412
1.7439939005e+002	10	424	0	44	71	153	271	311	4	16	408
1.7459931929e+002	6	424	0	45	65	152	272	338	2	7	417
1.7479933882e+002	8	424	0	58	49	152	272	362	2	3	421
1.7499652500e+002	8	424	0	68	37	151	273	382	4	6	418
1.7519996244e+002	9	423	1	77	26	149	275	376	4	5	419
1.7539833765e+002	12	424	0	79	21	149	275	365	6	7	417
1.7559990548e+002	13	424	0	82	17	149	275	340	5	1	423
1.7579988622e+002	15	424	0	83	15	148	276	343	5	4	420
1.7599935850e+002	14	424	0	85	12	148	276	341	5	3	421
1.7619924971e+002	10	424	0	92	0	148	276	323	6	3	421
1.7639946684e+002	7	423	1	87	5	148	276	310	8	11	413
1.7659938271e+002	9	424	0	84	8	148	276	274	8	7	417
1.7679987798e+002	10	423	1	86	5	146	278	271	6	8	416
1.7699947660e+002	12	424	0	85	4	146	278	268	6	6	418
1.7719954284e+002	13	424	0	84	3	146	278	287	6	6	418
1.7739974498e+002	11	424	0	68	16	146	278	304	8	11	413
1.7759968222e+002	10	424	0	82	2	146	278	293	11	2	422
1.7779982853e+002	12	423	1	76	2	146	278	270	10	0	424
1.7799810467e+002	15	424	0	72	5	145	279	242	11	3	421
1.7819988098e+002	13	424	0	77	2	144	280	238	11	7	417
1.7839988856e+002	14	424	0	70	8	143	281	197	13	5	419
1.7859920950e+002	14	424	0	69	7	142	282	177	13	16	408
1.7879906157e+002	16	424	0	66	11	142	282	157	12	6	418
1.7899858091e+002	13	424	0	68	6	141	283	168	9	6	418
1.7919958572e+002	11	424	0	73	1	140	284	199	8	8	416
1.7939947081e+002	11	424	0	68	5	140	284	180	11	4	420
1.7959988882e+002	9	424	0	75	0	140	284	185	10	13	411
1.7979963913e+002	6	422	2	69	4	139	285	178	13	8	416
1.7999911340e+002	7	423	1	63	9	139	285	176	10	8	416
1.8019862590e+002	7	424	0	64	7	137	287	182	8	4	420
1.8039910782e+002	8	423	1	65	6	134	290	176	8	4	420
1.8059851213e+002	9	424	0	66	5	133	291	195	6	4	420
1.8079972397e+002	9	424	0	66	3	133	291	226	6	8	416
1.8099987099e+002	8	423	1	66	3	133	291	246	5	8	416
1.8119993571e+002	12	422	2	69	0	133	291	269	6	19	405
1.8139972705e+002	11	424	0	61	7	133	291	266	6	11	413
1.8159978795e+002	13	424	0	67	1	132	292	263	6	14	410
1.8179935978e+002	14	424	0	67	0	131	293	290	4	3	421
1.8199892809e+002	15	423	1	64	4	131	293	306	4	6	418
1.8219936306e+002	16	424	0	61	4	130	294	327	3	8	416
1.8239897922e+002	16	424	0	61	2	129	295	353	3	9	415
1.8259969113e+002	21	424	0	60	3	129	295	371	3	4	420
1.8279849739e+002	17	424	0	57	6	126	298	353	4	4	420
1.8299880988e+002	11	424	0	57	5	126	298	355	3	4	420
1.8319792628e+002	11	424	0	54	8	124	300	372	2	16	408
1.8339865058e+002	14	424	0	58	2	123	301	374	4	8	416
1.8359962402e+002	14	423	1	53	4	123	301	370	4	3	421
1.8379989047e+002	17	423	1	55	0	123	301	374	4	7	417
1.8399987984e+002	16	424	0	50	4	122	302	404	3	1	423
1.8419804356e+002	16	424	0	44	8	122	302	414	4	8	416
1.8439835858e+002	12	424	0	50	2	121	303	421	2	3	421
1.8459996974e+002	9	424	0	49	4	121	303	426	3	6	418
1.8479969105e+002	9	424	0	48	6	121	303	423	3	8	416
1.8499906784e+002	13	424	0	50	2	121	303	410	5	8	416
1.8519963648e+002	10	424	0	47	4	121	303	392	5	12	412
1.8539902306e+002	10	424	0	47	1	118	306	370	7	11	413
1.8559969839e+002	11	424	0	48	0	117	307	342	8	14	410
1.8579931344e+002	11	424	0	47	1	117	307	323	6	1	423
1.8599966157e+002	12	423	1	43	5	117	307	310	7	2	422
1.8619953250e+002	10	423	1	38	9	117	307	298	7	10	414
1.8639982369e+002	9	423	1	39	5	117	307	285	7	11	413
1.8659985855e+002	9	424	0	37	7	117	307	290	8	4	420
1.8679999195e+002	11	424	0	45	0	117	307	277	7	6	418
1.8699916562e+002	15	424	0	43	0	117	307	283	4	4	420
1.8719979155e+002	13	424	0	42	0	116	308	299	4	8	416
1.8739985049e+002	14	424	0	41	3	116	308	306	3	3	421
1.8759866086e+002	17	423	1	40	4	116	308	349	2	1	423
1.8779844757e+002	21	424	0	39	5	116	308	363	3	8	416
1.8799971794e+002	20	424	0	38	4	116	308	366	4	8	416
1.8819959062e+002	17	424	0	41	0	116	308	374	5	6	418
1.8839989547e+002	14	424	0	37	1	116	308	373	5	3	421
1.8859920270e+002	16	422	2	32	5	115	309	377	7	0	424
1.8879996779e+002	14	424	0	35	1	115	309	388	4	10	414
1.8899882850e+002	11	424	0	34	1	115	309	387	7	16	408
1.8919932413e+002	9	424	0	19	16	115	309	360	7	23	401
1.8939986134e+002	11	423	1	32	3	115	309	348	5	10	414
1.8959950434e+002	10	423	1	31	4	114	310	340	8	4	420
1.8979859893e+002	10	422	2	35	0	114	310	316	8	6	418
1.8999860990e+002	9	423	1	34	1	114	310	301	7	2	422
1.9019975540e+002	9	423	1	29	7	114	310	303	6	1	423
1.9039851592e+002	9	424	0	33	3	113	311	303	6	19	405
1.9059976997e+002	9	424	0	35	2	113	311	291	8	12	412
1.9079978597e+002	10	424	0	27	9	113	311	281	10	8	416
1.9099810744e+002	10	421	3	32	3	113	311	279	8	10	414
1.9119883613e+002	10	424	0	33	2	113	311	251	7	10	414
1.9139982291e+002	10	424	0	35	0	111	313	228	9	9	415
1.9159983042e+002	8	424	0	27	7	111	313	209	8	11	413
1.9179862970e+002	8	423	1	33	1	109	315	205	6	8	416
1.9199940787e+002	10	424	0	30	4	109	315	207	5	6	418
1.9219438042e+002	11	424	0	26	7	107	317	227	6	6	418
1.9239951733e+002	10	422	2	36	0	107	317	239	7	7	417
1.9259968255e+002	9	423	1	30	6	106	318	231	7	8	416
1.9279989703e+002	8	422	2	32	5	106	318	247	8	7	417
1.9299942170e+002	7	424	0	35	2	104	320	247	7	9	415
1.9319985237e+002	12	424	0	27	9	103	321	250	8	9	415
1.9339826747e+002	8	424	0	34	2	103	321	229	9	9	415
1.9359939222e+002	8	423	1	32	3	102	322	215	11	7	417
1.9379986236e+002	8	424	0	31	4	102	322	204	11	5	419
1.9399915242e+002	4	424	0	32	3	102	322	212	7	7	417
1.9419797845e+002	3	424	0	32	3	102	322	230	4	2	422
1.9439613047e+002	4	424	0	32	3	102	322	261	5	3	421
1.9459960218e+002	5	423	1	33	1	102	322	269	6	7	417
1.9479912497e+002	6	423	1	29	5	102	322	264	8	8	416
1.9499997275e+002	5	424	0	30	3	101	323	245	13	22	402
1.9519958442e+002	10	424	0	34	0	98	326	211	13	14	410
1.9539962541e+002	9	423	1	32	2	98	326	207	15	12	412
1.9559937394e+002	11	423	1	32	0	97	327	195	11	4	420
1.9579961654e+002	8	424	0	27	4	95	329	191	10	3	421
1.9599876754e+002	7	423	1	26	4	94	330	174	11	7	417
1.9619846356e+002	6	424	0	30	0	94	330	174	9	10	414
1.9639985474e+002	7	422	2	18	11	93	331	182	10	7	417
1.9659928131e+002	8	424	0	32	0	93	331	181	8	3	421
1.9679985336e+002	9	424	0	27	4	93	331	226	7	6	418
1.9699911811e+002	11	423	1	29	3	93	331	246	6	10	414
1.9719736728e+002	9	424	0	30	0	92	332	253	3	10	414
1.9739959959e+002	9	424	0	31	1	92	332	275	4	8	416
1.9759964813e+002	8	424	0	32	0	92	332	280	5	10	414
1.9779884786e+002	8	424	0	27	3	92	332	274	11	5	419
1.9799987600e+002	9	423	1	30	0	92	332	247	12	9	415
1.9819859637e+002	8	424	0	30	0	92	332	226	11	11	413
1.9839728531e+002	7	422	2	25	6	92	332	214	10	4	420
1.9859952778e+002	9	423	1	28	0	92	332	214	11	16	408
1.9879943225e+002	12	424	0	28	0	92	332	210	10	16	408
1.9899994481e+002	11	422	2	23	5	92	332	208	11	16	408
1.9919970714e+002	12	424	0	21	6	92	332	178	10	10	414
1.9939971309e+002	12	423	1	27	0	92	332	185	11	10	414
1.9959890683e+002	14	422	2	23	4	92	332	154	12	12	412
1.9979814247e+002	13	423	1	26	0	92	332	155	14	3	421
1.9999885788e+002	10	424	0	24	1	90	334	155	13	6	418
2.0019865508e+002	11	424	0	25	0	89	335	145	12	6	418
2.0039958186e+002	11	422	2	22	2	89	335	151	6	14	410
2.0059835114e+002	10	423	1	23	1	89	335	156	10	2	422
2.0079986544e+002	10	421	3	23	1	88	336	172	9	9	415
2.0099814667e+002	8	424	0	25	0	88	336	194	9	2	422
2.0119885704e+002	10	422	2	25	0	88	336	200	9	12	412
2.0139466704e+002	12	424	0	23	1	87	337	198	5	9	415
2.0159985017e+002	8	424	0	23	1	87	337	224	6	6	418
2.0179815836e+002	9	424	0	23	0	86	338	227	7	19	405
2.0199993175e+002	11	424	0	20	3	86	338	229	9	4	420
2.0219971768e+002	9	424	0	23	1	86	338	221	8	8	416
2.0239834145e+002	8	424	0	23	0	86	338	224	7	18	406
2.0259965073e+002	9	424	0	22	1	86	338	224	9	12	412
2.0279862206e+002	14	424	0	21	2	85	339	228	9	6	418
2.0299851819e+002	16	424	0	22	1	84	340	229	9	20	404
2.0319997656e+002	14	423	1	19	4	84	340	215	10	12	412
2.0339902311e+002	13	423	1	23	0	83	341	212	9	3	421
2.0359970807e+002	14	424	0	22	1	83	341	212	9	11	413
2.0379999381e+002	15	423	1	24	0	83	341	224	9	10	414
2.0399944737e+002	16	424	0	22	2	83	341	235	8	13	411
2.0419912273e+002	15	423	1	21	2	83	341	235	10	5	419
2.0439979965e+002	15	424	0	22	1	83	341	236	9	5	419
2.0459978710e+002	12	423	1	19	2	82	342	221	11	24	400
2.0479985580e+002	12	423	1	18	1	82	342	202	15	16	408
2.0499922275e+002	12	421	3	18	0	82	342	155	15	6	418
2.0519968519e+002	14	423	1	17	2	82	342	171	12	9	415
2.0539941792e+002	14	422	2	19	1	82	342	181	8	20	404
2.0559692761e+002	13	423	1	19	1	81	343	188	11	24	400
2.0579742070e+002	11	423	1	18	3	81	343	170	16	24	400
2.0599908428e+002	10	422	2	17	4	81	343	154	14	1	423
2.0619975051e+002	12	424	0	19	2	81	343	151	13	2	422
2.0639959436e+002	13	423	1	20	2	81	343	146	11	7	417
2.0659953683e+002	14	424	0	20	1	81	343	183	8	3	421
2.0679991860e+002	10	424	0	18	3	80	344	187	8	1	423
2.0699974112e+002	10	424	0	21	0	80	344	182	6	6	418
2.0719992999e+002	10	424	0	19	2	80	344	205	7	15	409
2.0739865934e+002	13	423	1	18	4	80	344	200	8	14	410
2.0759956148e+002	12	423	1	17	3	80	344	194	10	5	419
2.0779990337e+002	12	421	3	20	1	79	345	194	10	10	414
2.0799819594e+002	10	423	1	22	0	79	345	206	7	11	413
2.0819894393e+002	12	423	1	20	1	79	345	214	7	13	411
2.0839974413e+002	11	423	1	20	2	78	346	212	12	12	412
2.0859943139e+002	11	424	0	22	0	78	346	198	10	7	417
2.0879736241e+002	12	424	0	22	0	78	346	216	9	12	412
2.0899970531e+002	10	423	1	22	0	78	346	215	10	5	419
2.0919406528e+002	12	423	1	21	0	78	346	192	9	8	416
2.0939953255e+002	11	423	1	20	1	78	346	206	10	10	414
2.0959980668e+002	10	424	0	19	2	78	346	205	8	17	407
2.0979999691e+002	13	423	1	22	0	78	346	209	11	10	414
2.0999976772e+002	17	424	0	22	0	78	346	204	7	8	416
2.1019994884e+002	17	423	1	22	1	77	347	197	10	9	415
2.1039982288e+002	15	424	0	22	0	77	347	197	11	11	413
2.1059994528e+002	10	424	0	18	2	77	347	179	11	11	413
2.1079697864e+002	9	423	1	19	1	77	347	179	9	11	413
2.1099731428e+002	10	423	1	17	4	77	347	173	12	9	415
2.1119989343e+002	12	421	3	19	2	77	347	185	11	4	420
2.1139891537e+002	12	424	0	18	1	76	348	191	10	8	416
2.1159863172e+002	16	423	1	18	1	76	348	198	9	9	415
2.1179942410e+002	14	424	0	18	1	75	349	216	8	7	417
2.1199989280e+002	13	421	3	14	5	75	349	234	10	7	417
2.1219923445e+002	13	424	0	16	2	74	350	239	7	7	417
2.1239982394e+002	15	421	3	16	2	74	350	233	9	13	411
2.1259992632e+002	12	423	1	17	1	74	350	224	9	4	420
2.1279942695e+002	16	424	0	15	3	74	350	223	10	3	421
2.1299956350e+002	10	424	0	20	0	74	350	205	9	10	414
2.1319720624e+002	11	424	0	19	1	73	351	209	8	8	416
2.1339890113e+002	10	422	2	17	2	73	351	209	10	13	411
2.1359972824e+002	10	423	1	16	2	73	351	186	10	18	406
2.1379988015e+002	6	424	0	18	0	73	351	194	7	6	418
2.1399872383e+002	7	424	0	15	2	73	351	214	6	9	415
2.1419899567e+002	7	424	0	18	0	73	351	229	7	16	408
2.1439685709e+002	9	424	0	18	0	73	351	241	6	22	402
2.1459994815e+002	11	420	4	17	2	72	352	259	9	5	419
2.1479964778e+002	9	424	0	17	0	72	352	246	8	7	417
2.1499980753e+002	8	424	0	17	0	72	352	239	8	10	414
2.1519962033e+002	11	424	0	17	0	72	352	241	6	8	416
2.1539987902e+002	10	424	0	17	1	72	352	269	6	6	418
2.1559962459e+002	9	422	2	16	2	72	352	250	11	34	390
2.1579874884e+002	10	423	1	18	0	71	353	203	16	19	405
2.1599897157e+002	9	420	4	18	0	71	353	181	13	13	411
2.1619874902e+002	10	423	1	13	5	71	353	176	7	9	415
2.1639919856e+002	13	424	0	15	1	71	353	195	8	3	421
2.1659873060e+002	8	424	0	13	3	71	353	203	11	22	402
2.1679968160e+002	10	423	1	16	0	70	354	196	10	25	399
2.1699948592e+002	8	423	1	15	0	70	354	194	9	7	417
2.1719692999e+002	11	424	0	15	0	69	355	196	9	10	414
2.1739967439e+002	10	424	0	14	1	69	355	212	11	15	409
2.1759775530e+002	10	424	0	16	0	69	355	201	14	25	399
2.1779894281e+002	7	423	1	15	1	69	355	173	17	15	409
2.1799949291e+002	7	424	0	10	7	69	355	151	12	10	414
2.1819741259e+002	7	423	1	17	1	69	355	150	13	6	418
2.1839996215e+002	7	424	0	18	0	69	355	159	11	19	405
2.1859935422e+002	8	422	2	15	2	68	356	165	11	15	409
2.1879998350e+002	8	423	1	17	0	68	356	171	11	13	411
2.1899978944e+002	8	423	1	16	0	67	357	190	8	10	414
2.1919868589e+002	10	424	0	16	0	66	358	195	7	9	415
2.1939999505e+002	7	423	1	16	0	65	359	218	9	5	419
2.1959869923e+002	9	424	0	16	1	65	359	213	10	14	410
2.1979975049e+002	9	423	1	16	0	64	360	219	9	2	422
2.1999572723e+002	10	423	1	15	1	62	362	220	7	5	419
2.2019802089e+002	10	424	0	17	0	62	362	228	4	12	412
2.2039988834e+002	13	424	0	15	2	61	363	244	9	6	418
2.2059985069e+002	14	423	1	17	0	61	363	231	9	8	416
2.2079989538e+002	12	424	0	18	0	61	363	239	9	11	413
2.2099940499e+002	12	423	1	18	0	60	364	237	11	5	419
2.2119999665e+002	15	424	0	19	0	60	364	211	13	14	410
2.2139856945e+002	11	424	0	19	0	60	364	180	13	6	418
2.2159997778e+002	9	424	0	19	0	60	364	178	11	16	408
2.2179973762e+002	7	423	1	19	0	60	364	180	9	21	403
2.2199942078e+002	10	421	3	19	0	60	364	163	19	21	403
2.2219919047e+002	8	423	1	19	0	60	364	155	13	3	421
2.2239983715e+002	10	424	0	16	2	60	364	162	12	9	415
2.2259949520e+002	9	423	1	17	1	58	366	150	11	9	415
2.2279962500e+002	9	423	1	16	1	58	366	171	11	9	415
2.2299853689e+002	11	422	2	15	2	58	366	171	10	11	413
2.2319985599e+002	10	422	2	16	0	58	366	186	4	3	421
2.2339974300e+002	12	423	1	12	4	58	366	221	5	7	417
2.2359925965e+002	10	424	0	17	0	58	366	229	7	8	416
2.2379958852e+002	10	424	0	16	1	58	366	271	4	14	410
2.2399794404e+002	9	423	1	12	4	58	366	282	7	6	418
2.2419969819e+002	11	423	1	16	0	58	366	276	5	4	420
2.2439812027e+002	14	424	0	14	1	58	366	295	3	10	414
2.2459978263e+002	11	420	4	16	1	58	366	313	6	16	408
2.2479973961e+002	11	422	2	16	1	58	366	294	10	14	410
2.2499957603e+002	11	424	0	16	1	58	366	253	9	3	421
2.2519915628e+002	9	424	0	16	1	58	366	237	9	7	417
2.2539939276e+002	9	423	1	13	2	58	366	225	8	8	416
2.2559958678e+002	13	424	0	15	1	58	366	245	6	5	419
2.2579971108e+002	13	423	1	15	0	58	366	243	4	14	410
2.2599981976e+002	14	424	0	14	0	57	367	249	8	18	406
2.2619900588e+002	12	421	3	12	2	57	367	237	8	13	411
2.2639914380e+002	14	421	3	13	1	57	367	248	10	20	404
2.2659926001e+002	16	422	2	14	0	57	367	221	11	16	408
2.2679892924e+002	12	424	0	14	0	57	367	208	13	32	392
2.2699820406e+002	12	424	0	14	0	57	367	167	18	23	401
2.2719935888e+002	13	423	1	14	1	57	367	144	19	16	408
2.2739974233e+002	16	422	2	13	2	57	367	121	20	12	412
2.2759754779e+002	12	421	3	14	1	56	368	121	15	9	415
2.2779723394e+002	10	423	1	12	2	56	368	151	13	7	417
2.2799981271e+002	11	423	1	12	2	56	368	142	13	11	413
2.2819953120e+002	8	424	0	11	3	56	368	162	12	8	416
2.2839941460e+002	7	423	1	14	1	55	369	169	15	16	408
2.2859998145e+002	3	422	2	15	0	55	369	161	16	14	410
2.2879970111e+002	4	423	1	15	0	55	369	161	16	23	401
2.2899962447e+002	6	422	2	15	0	54	370	151	14	19	405
2.2919953610e+002	6	424	0	15	0	52	372	152	15	24	400
2.2939945905e+002	9	423	1	16	0	52	372	148	19	12	412
2.2959911255e+002	6	422	2	15	1	52	372	146	21	27	397
2.2979928603e+002	5	422	2	16	0	52	372	119	22	15	409
2.2999940408e+002	7	421	3	15	0	52	372	113	23	14	410
2.3019977374e+002	9	423	1	14	1	52	372	93	22	8	416
2.3039979966e+002	10	424	0	14	1	51	373	103	20	10	414
2.3059918481e+002	8	421	3	15	0	51	373	124	21	18	406
2.3079862978e+002	11	423	1	13	1	51	373	121	21	7	417
2.3099949788e+002	15	424	0	14	0	51	373	125	16	21	403
2.3119798194e+002	17	420	4	14	0	51	373	117	20	21	403
2.3139954369e+002	13	423	1	14	0	51	373	115	20	8	416
2.3159897602e+002	10	422	2	12	3	50	374	134	18	10	414
2.3179916071e+002	11	424	0	16	0	50	374	117	14	10	414
2.3199837263e+002	10	424	0	14	1	49	375	142	14	17	407
2.3219862140e+002	11	422	2	15	0	49	375	142	10	14	410
2.3239855998e+002	10	424	0	14	0	49	375	161	10	22	402
2.3259930824e+002	11	424	0	11	1	49	375	179	14	22	402
2.3279881794e+002	12	424	0	12	0	49	375	163	13	9	415
2.3299955307e+002	11	424	0	12	0	47	377	167	10	24	400
2.3319974548e+002	13	424	0	12	0	47	377	153	12	20	404
2.3339973549e+002	16	423	1	12	0	46	378	159	9	16	408
2.3359960059e+002	14	423	1	12	0	45	379	168	11	7	417
2.3379989663e+002	13	422	2	15	0	45	379	171	10	9	415
2.3399894323e+002	13	424	0	14	0	44	380	181	10	10	414
2.3419987014e+002	13	424	0	12	1	44	380	172	9	12	412
2.3439951262e+002	11	424	0	14	0	44	380	183	6	22	402
2.3459967491e+002	9	422	2	14	0	44	380	183	7	21	403
2.3479996007e+002	10	421	3	12	1	44	380	181	12	18	406
2.3499999326e+002	10	422	2	13	0	42	382	181	11	7	417
2.3519912021e+002	15	424	0	12	0	42	382	201	8	21	403
2.3539866321e+002	13	422	2	11	1	41	383	206	10	13	411
2.3559848268e+002	12	421	3	9	3	41	383	216	9	8	416
2.3579986251e+002	9	423	1	12	1	41	383	214	10	15	409
2.3599933941e+002	9	424	0	12	0	41	383	204	13	22	402
2.3619989207e+002	9	424	0	12	0	40	384	174	15	21	403
2.3639752760e+002	8	422	2	12	0	39	385	155	17	7	417
2.3659889818e+002	6	422	2	11	0	39	385	153	11	15	409
2.3679980516e+002	8	424	0	11	0	39	385	157	10	17	407
2.3699963558e+002	10	423	1	11	0	39	385	167	12	17	407
2.3719945211e+002	9	421	3	10	0	39	385	164	12	22	402
2.3739911334e+002	10	422	2	10	0	38	386	148	15	19	405
2.3759919202e+002	13	423	1	9	1	38	386	146	13	15	409
2.3779983468e+002	12	424	0	10	0	38	386	148	10	14	410
2.3799853738e+002	10	422	2	11	0	38	386	156	8	9	415
2.3819922616e+002	12	423	1	10	1	38	386	170	8	18	406
2.3839998714e+002	11	424	0	10	1	38	386	191	11	22	402
2.3859983740e+002	8	423	1	10	1	38	386	167	14	17	407
2.3879861884e+002	7	422	2	9	1	38	386	169	14	18	406
2.3899848792e+002	8	424	0	10	0	38	386	158	12	6	418
2.3919721434e+002	9	421	3	10	0	38	386	162	12	6	418
2.3939809436e+002	10	424	0	9	1	38	386	175	10	3	421
2.3959836346e+002	9	424	0	11	0	38	386	191	9	24	400
2.3979932095e+002	9	424	0	12	0	38	386	213	7	10	414
2.3999965258e+002	8	423	1	11	0	38	386	223	7	12	412
2.4019989794e+002	6	423	1	9	2	38	386	258	7	5	419
2.4039917002e+002	7	424	0	11	0	37	387	261	5	6	418
2.4059906190e+002	10	423	1	11	0	37	387	281	5	15	409
2.4079975086e+002	12	424	0	10	1	37	387	281	6	22	402
2.4099997331e+002	11	424	0	10	1	37	387	280	6	34	390
2.4119972253e+002	14	423	1	10	1	37	387	248	15	32	392
2.4139998002e+002	13	424	0	11	0	36	388	209	17	30	394
2.4159988642e+002	12	424	0	11	0	36	388	183	17	22	402
2.4179970619e+002	11	423	1	10	0	36	388	154	18	38	386
2.4199972153e+002	12	423	1	10	0	36	388	132	19	39	385
2.4219971354e+002	10	420	4	10	0	35	389	110	23	20	404
2.4239906108e+002	7	421	3	8	2	35	389	122	22	21	403
2.4259926078e+002	6	422	2	10	0	35	389	94	24	20	404
2.4279869855e+002	4	424	0	8	2	35	389	82	22	3	421
2.4299911642e+002	2	424	0	10	0	35	389	85	17	14	410
2.4319970540e+002	3	423	1	10	1	35	389	82	19	24	400
2.4339931668e+002	2	422	2	11	0	34	390	90	21	25	399
2.4359960454e+002	7	419	5	10	0	34	390	99	24	16	408
2.4379806306e+002	8	420	4	9	0	34	390	98	25	19	405
2.4399955959e+002	5	423	1	9	0	34	390	90	25	25	399
2.4419967752e+002	4	420	4	7	1	34	390	99	23	18	406
2.4439983416e+002	6	423	1	9	0	34	390	93	23	20	404
2.4459907445e+002	7	423	1	9	0	34	390	93	23	10	414
2.4479984588e+002	10	420	4	8	0	34	390	103	19	10	414
2.4499966449e+002	9	423	1	8	0	34	390	125	20	11	413
2.4519926251e+002	10	424	0	8	0	34	390	105	21	13	411
2.4539932689e+002	9	423	1	8	0	34	390	82	21	24	400
2.4559985398e+002	12	419	5	7	0	34	390	75	26	28	396
2.4579904549e+002	13	422	2	8	0	34	390	68	27	24	400
2.4599917024e+002	12	421	3	8	0	34	390	69	25	45	379
2.4619943082e+002	11	420	4	8	0	33	391	83	23	30	394
2.4639963067e+002	8	422	2	8	0	33	391	87	17	25	399
2.4659961734e+002	9	421	3	9	0	33	391	92	20	10	414
2.4679944891e+002	11	419	5	9	0	33	391	102	24	11	413
2.4699989674e+002	13	423	1	11	0	33	391	127	19	9	415
2.4719948209e+002	15	424	0	10	0	33	391	116	18	19	405
2.4739976501e+002	13	422	2	11	0	33	391	111	17	21	403
2.4759960184e+002	10	423	1	11	1	32	392	97	18	22	402
2.4779879264e+002	11	420	4	12	0	32	392	115	16	21	403
2.4799980295e+002	11	421	3	11	0	32	392	120	16	18	406
2.4819975095e+002	12	424	0	11	0	32	392	118	14	15	409
2.4839975536e+002	12	421	3	10	0	32	392	141	16	14	410
2.4859871391e+002	8	423	1	9	0	32	392	122	18	22	402
2.4879998364e+002	9	423	1	9	0	31	393	117	16	19	405
2.4899997466e+002	10	422	2	8	0	30	394	113	22	32	392
2.4919920034e+002	11	422	2	7	1	29	395	98	26	28	396
2.4939874579e+002	12	423	1	6	2	29	395	85	23	18	406
2.4959922126e+002	10	420	4	7	1	29	395	65	25	15	409
2.4979984919e+002	8	420	4	7	1	29	395	80	22	26	398
2.4999948108e+002	8	422	2	7	0	29	395	94	19	28	396
2.5019904947e+002	9	420	4	7	0	29	395	102	18	15	409
2.5039979470e+002	8	424	0	7	0	29	395	109	17	12	412
2.5059969684e+002	5	423	1	8	0	29	395	109	17	8	416
2.5079855205e+002	8	420	4	10	0	29	395	115	15	8	416
2.5099931968e+002	5	423	1	10	0	29	395	132	12	19	405
2.5119946234e+002	6	422	2	11	0	29	395	133	14	29	395
2.5139954351e+002	7	423	1	11	0	29	395	123	17	30	394
2.5159913446e+002	7	424	0	11	0	29	395	114	18	18	406
2.5179800422e+002	6	423	1	11	0	28	396	108	20	11	413
2.5199992267e+002	5	421	3	11	0	28	396	107	19	14	410
2.5219835673e+002	6	423	1	11	0	28	396	125	11	24	400
2.5239970465e+002	6	423	1	11	1	28	396	155	16	40	384
2.5259971945e+002	5	423	1	13	0	28	396	152	19	22	402
2.5279953999e+002	6	423	1	13	0	28	396	130	18	3	421
2.5299981822e+002	5	424	0	13	0	28	396	125	16	7	417
2.5319888343e+002	7	422	2	13	0	28	396	125	17	14	410
2.5339668371e+002	8	423	1	12	1	28	396	123	17	18	406
2.5359912840e+002	10	424	0	13	0	28	396	118	18	6	418
2.5379868758e+002	8	422	2	12	0	28	396	113	20	13	411
2.5399999872e+002	9	421	3	12	1	28	396	119	15	21	403
2.5419932019e+002	9	422	2	12	1	28	396	138	11	25	399
2.5439910851e+002	9	424	0	13	0	28	396	125	14	29	395
2.5459985776e+002	12	423	1	13	0	28	396	118	23	38	386
2.5479853601e+002	14	421	3	14	0	28	396	110	20	27	397
2.5499930795e+002	12	424	0	14	0	28	396	125	21	32	392
2.5519967897e+002	9	420	4	13	0	28	396	113	18	39	385
2.5539960991e+002	8	422	2	13	0	28	396	102	23	36	388
2.5559899414e+002	13	420	4	13	0	28	396	95	23	38	386
2.5579985344e+002	13	422	2	12	1	28	396	86	24	32	392
2.5599966463e+002	12	419	5	13	0	28	396	68	27	30	394
2.5619947783e+002	12	422	2	12	1	28	396	69	32	29	395
2.5639974856e+002	10	419	5	11	1	28	396	72	33	26	398
2.5659986318e+002	10	420	4	13	0	28	396	69	33	42	382
2.5679969933e+002	10	421	3	13	0	28	396	78	35	51	373
2.5699962668e+002	10	422	2	13	0	28	396	60	37	60	364
2.5719978664e+002	9	421	3	12	1	28	396	49	43	56	368
2.5739869220e+002	10	421	3	13	0	28	396	49	45	50	374
2.5759944193e+002	9	418	6	12	0	28	396	45	40	46	378
2.5779976990e+002	7	423	1	12	0	28	396	64	34	40	384
2.5799979417e+002	6	423	1	12	0	28	396	55	36	48	376
2.5819951092e+002	7	422	2	11	0	28	396	67	32	50	374
2.5839891419e+002	8	421	3	11	0	28	396	72	30	41	383
2.5859955337e+002	8	421	3	11	0	28	396	62	27	37	387
2.5879945009e+002	13	423	1	10	0	28	396	83	34	47	377
2.5899953145e+002	8	422	2	10	0	28	396	72	34	46	378
2.5919926453e+002	8	421	3	10	0	28	396	66	31	36	388
2.5939886732e+002	10	419	5	9	1	28	396	65	34	57	367
2.5959985149e+002	11	421	3	10	0	28	396	59	32	58	366
2.5979953235e+002	10	421	3	12	0	28	396	51	46	44	380
2.5999941564e+002	10	423	1	12	0	28	396	39	45	56	368
2.6019951232e+002	8	420	4	11	0	28	396	44	48	48	376
2.6039969489e+002	13	420	4	11	0	28	396	47	40	41	383
2.6059837019e+002	14	422	2	10	0	28	396	44	48	32	392
2.6079903931e+002	12	415	9	11	0	28	396	36	49	32	392
2.6099971788e+002	10	416	8	11	0	28	396	46	46	25	399
2.6119943757e+002	10	419	5	12	0	28	396	52	39	30	394
2.6139974149e+002	16	420	4	11	0	27	397	39	37	20	404
2.6159934115e+002	14	421	3	10	0	27	397	52	35	32	392
2.6179986072e+002	11	419	5	10	0	27	397	58	35	8	416
2.6199971320e+002	14	421	3	10	0	26	398	59	29	18	406
2.6219987815e+002	15	421	3	10	0	26	398	69	34	20	404
2.6239981337e+002	11	423	1	11	0	26	398	64	29	25	399
2.6259985348e+002	11	422	2	11	0	25	399	56	28	15	409
2.6279890700e+002	12	423	1	11	0	25	399	77	27	23	401
2.6299957436e+002	11	418	6	10	1	25	399	78	29	37	387
2.6319876702e+002	10	421	3	12	0	25	399	69	34	44	380
2.6339967643e+002	8	418	6	12	0	25	399	63	37	65	359
2.6359879312e+002	8	421	3	13	0	25	399	44	41	43	381
2.6379911976e+002	5	419	5	13	1	25	399	61	40	45	379
2.6399953195e+002	6	420	4	14	0	25	399	46	40	78	346
2.6419880223e+002	9	418	6	14	0	25	399	38	46	74	350
2.6439979544e+002	13	413	11	14	0	25	399	45	52	54	370
2.6459992157e+002	13	418	6	14	0	25	399	35	49	41	383
2.6479997435e+002	13	416	8	13	1	25	399	39	50	28	396
2.6499965095e+002	15	423	1	14	0	24	400	36	48	52	372
2.6519987936e+002	14	419	5	15	0	24	400	29	47	52	372
2.6539837276e+002	15	419	5	15	0	24	400	51	41	41	383
2.6559904092e+002	13	422	2	16	0	24	400	49	43	40	384
2.6579966684e+002	10	418	6	16	0	24	400	52	42	40	384
2.6599946349e+002	10	419	5	16	0	24	400	53	44	52	372
2.6619930065e+002	6	422	2	14	0	24	400	68	44	51	373
2.6639948491e+002	8	418	6	16	0	24	400	67	45	53	371
2.6659971744e+002	8	421	3	16	0	24	400	36	49	73	351
2.6679965145e+002	10	417	7	17	0	24	400	33	50	60	364
2.6699889510e+002	8	421	3	15	0	23	401	37	54	50	374
2.6719936974e+002	5	413	11	17	0	22	402	43	61	59	365
2.6739988998e+002	6	419	5	16	0	22	402	40	59	61	363
2.6759974143e+002	10	408	16	16	0	22	402	36	62	65	359
2.6779968827e+002	10	413	11	14	0	22	402	38	63	71	353
2.6799964920e+002	16	416	8	14	1	22	402	42	59	76	348
2.6819920901e+002	15	422	2	15	0	22	402	36	53	79	345
2.6839920832e+002	15	420	4	15	0	22	402	56	58	79	345
2.6859983334e+002	16	418	6	14	0	22	402	34	58	81	343
2.6879976377e+002	16	413	11	13	0	22	402	38	68	93	331
2.6899880516e+002	16	407	17	13	0	22	402	32	79	107	317
2.6919797382e+002	11	410	14	14	0	22	402	29	81	91	333
2.6939979349e+002	12	404	20	14	0	22	402	24	77	88	336
2.6959914417e+002	10	415	9	12	2	22	402	26	79	93	331
2.6979927960e+002	13	399	25	15	0	22	402	34	85	84	340
2.6999979001e+002	12	404	20	13	0	22	402	24	81	78	346
2.7019969568e+002	12	410	14	13	0	22	402	22	83	79	345
2.7039964419e+002	10	414	10	14	0	22	402	24	95	99	325
2.7059987009e+002	6	410	14	15	0	22	402	26	92	106	318
2.7079792530e+002	4	404	20	15	0	22	402	32	97	113	311
2.7099955625e+002	6	402	22	14	0	22	402	24	107	138	286
2.7119917170e+002	5	408	16	14	0	21	403	22	102	145	279
2.7139936989e+002	7	409	15	13	0	21	403	26	106	139	285
2.7159961373e+002	5	408	16	13	0	21	403	24	122	152	272
2.7179786466e+002	8	390	34	12	0	21	403	17	123	155	269
2.7199989517e+002	10	390	34	13	0	21	403	16	120	140	284
2.7219993360e+002	9	387	37	11	1	21	403	10	131	140	284
2.7239969309e+002	11	388	36	10	0	21	403	16	128	174	250
2.7259921782e+002	13	390	34	10	0	20	404	20	130	184	240
2.7279845951e+002	12	371	53	10	0	20	404	12	137	210	214
2.7299856721e+002	12	366	58	10	0	20	404	14	161	214	210
2.7319933631e+002	12	350	74	10	0	20	404	13	163	225	199
2.7339988143e+002	10	328	96	11	0	20	404	22	170	221	203
2.7359943758e+002	12	316	108	11	0	20	404	12	171	216	208
2.7379959762e+002	13	312	112	11	0	20	404	14	171	193	231
2.7399940063e+002	16	290	134	11	0	21	403	7	177	177	247
2.7419955521e+002	14	249	175	11	0	21	403	12	182	157	267
2.7439954787e+002	14	225	199	12	0	21	403	13	183	166	258
2.7459958946e+002	19	210	214	12	0	21	403	12	189	155	269
2.7479993052e+002	20	183	241	13	0	21	403	11	180	144	280
2.7499887756e+002	22	128	296	14	0	23	401	11	159	142	282
2.7519979867e+002	23	70	354	14	0	23	401	19	149	128	296
2.7539991023e+002	28	56	368	14	0	23	401	19	141	121	303
2.7559955152e+002	29	41	383	15	0	24	400	14	129	129	295
2.7579981326e+002	31	15	409	15	0	24	400	14	146	123	301
2.7599914878e+002	34	5	419	14	0	24	400	9	145	98	326
2.7619879250e+002	35	6	418	15	0	24	400	10	131	88	336
2.7639904480e+002	38	16	408	15	0	24	400	11	121	91	333
2.7659891750e+002	41	8	416	14	0	24	400	10	111	91	333
2.7679991305e+002	44	5	419	16	0	25	399	9	103	89	335
2.7699904504e+002	46	15	409	17	0	24	400	10	109	84	340
2.7719956657e+002	48	2	422	16	1	24	400	9	95	66	358
2.7739973559e+002	48	14	410	17	0	25	399	15	88	55	369
2.7759914525e+002	52	9	415	16	2	26	398	23	80	47	377
2.7779998732e+002	53	14	410	16	2	27	397	25	81	47	377
2.7799857499e+002	55	13	411	18	0	27	397	16	74	31	393
2.7819990796e+002	55	5	419	18	0	27	397	12	66	31	393
2.7839845918e+002	56	8	416	18	0	27	397	19	66	27	397
2.7859996347e+002	56	9	415	18	0	27	397	20	53	23	401
2.7879982999e+002	60	8	416	19	0	27	397	26	47	7	417
2.7899980215e+002	65	13	411	18	1	27	397	27	38	17	407
2.7919993313e+002	67	6	418	17	1	28	396	23	42	25	399
2.7939894193e+002	68	7	417	18	0	29	395	26	37	11	413
2.7959995589e+002	69	4	420	17	0	30	394	22	34	8	416
2.7979903809e+002	72	5	419	17	0	31	393	16	30	9	415
2.7999993585e+002	73	5	419	17	0	31	393	24	21	12	412
2.8019987975e+002	74	5	419	15	0	31	393	26	20	7	417
2.8039948881e+002	76	3	421	15	0	30	394	21	22	22	402
2.8059918158e+002	78	9	415	15	0	30	394	23	19	11	413
2.8079904352e+002	81	3	421	14	1	30	394	27	17	15	409
2.8099924864e+002	83	4	420	16	0	31	393	21	12	7	417
2.8119998568e+002	84	1	423	17	0	31	393	24	10	5	419
2.8139909762e+002	82	2	422	17	0	32	392	22	10	23	401
2.8159944864e+002	86	3	421	17	0	32	392	22	9	16	408
2.8179997377e+002	89	3	421	18	0	32	392	22	11	11	413
2.8199940307e+002	92	2	422	18	0	33	391	19	12	8	416
2.8219988579e+002	92	8	416	18	1	35	389	24	8	12	412
2.8239963173e+002	96	2	422	20	0	36	388	19	9	3	421
2.8259965961e+002	99	5	419	23	0	37	387	18	11	7	417
2.8279900988e+002	99	5	419	26	0	37	387	20	12	14	410
2.8299944810e+002	102	2	422	27	1	38	386	13	11	3	421
2.8319786385e+002	105	1	423	25	3	39	385	18	12	11	413
2.8339802261e+002	105	1	423	30	0	40	384	18	12	6	418
2.8359966706e+002	110	2	422	28	4	41	383	13	11	11	413
2.8379940435e+002	113	4	420	31	1	42	382	14	13	3	421
2.8399886425e+002	113	2	422	34	2	43	381	16	12	9	415
2.8419911545e+002	115	0	424	35	2	44	380	15	11	14	410
2.8439904413e+002	114	0	424	39	0	46	378	10	9	7	417
2.8459979461e+002	115	3	421	44	0	47	377	14	8	6	418
2.8479985690e+002	117	0	424	44	1	48	376	17	7	22	402
2.8499989603e+002	120	2	422	46	1	48	376	13	9	3	421
2.8519963048e+002	126	0	424	50	0	49	375	7	5	6	418
2.8539997798e+002	128	3	421	50	1	50	374	16	3	6	418
2.8559990399e+002	128	2	422	51	0	52	372	15	4	7	417
2.8579966845e+002	131	3	421	54	0	53	371	9	5	9	415
2.8599991382e+002	132	0	424	57	0	56	368	15	5	12	412
2.8619956865e+002	135	2	422	63	0	57	367	13	5	5	419
2.8639919861e+002	136	3	421	63	0	56	368	11	6	6	418
2.8659984815e+002	136	2	422	66	0	56	368	17	6	8	416
2.8679944354e+002	136	1	423	68	0	55	369	12	7	12	412
2.8699997318e+002	138	3	421	67	2	55	369	13	5	0	424
2.8719963239e+002	142	3	421	76	0	56	368	12	3	5	419
2.8739926506e+002	148	1	423	84	1	56	368	9	2	4	420
2.8759984233e+002	149	1	423	87	0	58	366	13	2	2	422
2.8779967008e+002	152	1	423	88	1	59	365	13	3	1	423
2.8799929470e+002	153	0	424	89	1	64	360	11	2	8	416
2.8819976103e+002	154	2	422	97	0	65	359	9	4	3	421
2.8839962402e+002	152	2	422	105	2	66	358	8	4	6	418
2.8859869146e+002	151	0	424	109	2	68	356	15	3	2	422
2.8879986057e+002	154	2	422	118	1	69	355	12	4	9	415
2.8899992468e+002	158	3	421	124	2	73	351	15	6	14	410
2.8919965588e+002	159	0	424	131	3	77	347	16	6	7	417
2.8939883311e+002	160	0	424	135	0	81	343	12	7	4	420
2.8959972742e+002	161	1	423	144	0	82	342	9	8	1	423
2.8979953832e+002	162	2	422	139	3	86	338	12	9	5	419
2.8999994065e+002	163	0	424	144	0	89	335	5	8	2	422
2.9019996976e+002	163	0	424	149	0	91	333	10	6	8	416
2.9039972065e+002	166	3	421	152	0	91	333	9	4	5	419
2.9059883203e+002	165	0	424	155	2	92	332	6	7	4	420
2.9079996037e+002	169	1	423	163	4	96	328	13	9	0	424
2.9099863789e+002	172	1	423	172	1	100	324	7	9	0	424
2.9119979703e+002	176	2	422	175	2	102	322	11	9	3	421
2.9139974742e+002	177	0	424	183	2	104	320	4	10	2	422
2.9159894084e+002	175	1	423	184	1	109	315	8	12	6	418
2.9179970954e+002	177	3	421	188	1	110	314	9	9	6	418
2.9199955835e+002	178	3	421	188	1	111	313	4	8	2	422
2.9219982990e+002	181	0	424	188	5	113	311	10	7	3	421
2.9239937715e+002	184	2	422	195	2	114	310	6	5	0	424
2.9259964629e+002	181	1	423	202	0	115	309	12	5	4	420
2.9279979753e+002	181	0	424	202	2	115	309	8	4	3	421
2.9299994485e+002	181	2	422	206	1	115	309	12	4	5	419
2.9319996081e+002	180	1	423	211	2	117	307	7	5	0	424
2.9339981749e+002	184	1	423	222	1	120	304	12	6	10	414
2.9359887299e+002	187	2	422	226	1	125	299	10	8	2	422
2.9379953790e+002	189	3	421	230	4	126	298	9	6	3	421
2.9399952332e+002	190	3	421	216	16	127	297	10	4	1	423
2.9419996564e+002	191	1	423	219	16	129	295	9	3	4	420
2.9439874450e+002	191	1	423	232	15	132	292	4	1	2	422
2.9459913450e+002	194	2	422	240	12	131	293	9	1	2	422
2.9479993804e+002	192	0	424	250	0	133	291	6	1	3	421
2.9499977318e+002	194	0	424	254	0	134	290	6	1	2	422
2.9519951340e+002	194	3	421	260	1	135	289	5	2	3	421
2.9539993096e+002	193	1	423	260	6	140	284	12	2	5	419
2.9559964926e+002	191	0	424	266	9	140	284	5	3	7	417
2.9579982702e+002	195	1	423	285	0	144	280	8	7	9	415
2.9599993545e+002	196	1	423	287	2	147	277	8	7	4	420
2.9619983428e+002	194	4	420	296	0	148	276	4	7	5	419
2.9639818367e+002	194	0	424	293	9	150	274	5	4	2	422
2.9659921384e+002	193	2	422	290	14	152	272	3	5	3	421
2.9679959772e+002	193	1	423	285	20	152	272	6	6	4	420
2.9699890567e+002	189	1	423	303	7	153	271	7	7	7	417
2.9719970975e+002	190	1	423	317	2	156	268	3	7	3	421
2.9739984116e+002	196	0	424	314	8	156	268	10	8	2	422
2.9759990069e+002	194	4	420	325	8	158	266	12	7	1	423
2.9779973243e+002	194	0	424	317	18	156	268	6	3	3	421
2.9799949952e+002	194	2	422	309	25	158	266	10	4	5	419
2.9819998993e+002	188	3	421	300	40	159	265	4	4	1	423
2.9839984209e+002	180	2	422	307	38	158	266	6	5	4	420
2.9859955419e+002	176	5	419	289	55	160	264	14	2	2	422
2.9879987848e+002	170	5	419	282	68	163	261	12	2	3	421
2.9899982566e+002	163	3	421	298	57	165	259	16	4	8	416
2.9919976404e+002	160	3	421	297	60	167	257	7	3	1	423
2.9939995549e+002	156	9	415	291	63	168	256	8	5	5	419
2.9959955707e+002	154	3	421	295	62	170	254	8	5	6	418
2.9979969099e+002	149	6	418	304	52	171	253	16	5	4	420
2.9999959078e+002	149	3	421	307	53	172	252	10	5	10	414
3.0019969860e+002	149	3	421	307	56	172	252	10	5	9	415
3.0039978996e+002	146	4	420	308	52	174	250	16	6	1	423
3.0059905428e+002	147	0	424	314	46	174	250	13	7	2	422
3.0079994799e+002	148	3	421	314	44	176	248	11	6	3	421
3.0099977938e+002	151	1	423	343	21	177	247	8	4	3	421
3.0119972956e+002	151	6	418	345	15	182	242	10	6	3	421
3.0139893789e+002	149	5	419	332	24	181	243	5	5	2	422
3.0159925963e+002	149	1	423	341	23	181	243	12	5	3	421
3.0179995853e+002	148	2	422	343	27	182	242	12	6	4	420
3.0199973763e+002	145	5	419	340	35	183	241	7	6	5	419
3.0219966629e+002	141	7	417	327	46	186	238	10	7	3	421
3.0239959570e+002	142	3	421	335	32	187	237	9	10	8	416
3.0259969958e+002	147	2	422	328	39	190	234	9	11	6	418
3.0279926694e+002	145	3	421	323	42	191	233	12	11	6	418
3.0299989783e+002	144	4	420	323	39	190	234	8	9	9	415
3.0319993585e+002	144	3	421	324	38	191	233	13	9	0	424
3.0339940471e+002	143	2	422	319	43	190	234	6	7	3	421
3.0359932305e+002	144	1	423	311	49	189	235	16	6	8	416
3.0379915873e+002	138	3	421	287	68	190	234	12	6	2	422
3.0399979950e+002	135	5	419	275	81	190	234	13	5	14	410
3.0419947402e+002	131	11	413	277	78	192	232	14	6	2	422
3.0439995432e+002	124	6	418	279	78	193	231	13	5	5	419
3.0459988720e+002	119	12	412	280	75	194	230	9	4	4	420
3.0479989204e+002	118	6	418	269	81	193	231	15	4	3	421
3.0499997370e+002	111	12	412	253	100	191	233	13	1	7	417
3.0519983804e+002	109	14	410	258	95	191	233	23	2	15	409
3.0539979742e+002	104	18	406	250	99	192	232	13	3	4	420
3.0559989727e+002	97	15	409	263	80	194	230	15	5	12	412
3.0579977265e+002	92	18	406	256	83	192	232	19	5	12	412
3.0599999051e+002	92	31	393	255	82	192	232	16	7	11	413
3.0619996055e+002	93	23	401	257	75	193	231	18	9	14	410
3.0639920568e+002	86	18	406	257	74	193	231	21	12	3	421
3.0659875034e+002	82	17	407	257	70	193	231	18	14	23	401
3.0679982640e+002	79	17	407	245	70	193	231	12	19	22	402
3.0699967386e+002	78	33	391	236	70	193	231	23	18	24	400
3.0719993357e+002	75	29	395	242	57	192	232	23	20	28	396
3.0739986373e+002	76	109	315	235	60	191	233	40	16	6	418
3.0759943692e+002	66	209	215	232	58	189	235	58	18	5	419
3.0779939604e+002	60	364	60	231	52	186	238	81	16	6	418
3.0799998785e+002	46	423	1	221	57	184	240	112	15	1	423
3.0819966725e+002	43	424	0	213	64	183	241	135	9	0	424
3.0839993903e+002	29	424	0	225	51	183	241	165	5	3	421
3.0859961433e+002	24	423	1	218	53	183	241	199	4	8	416
3.0879992825e+002	27	424	0	197	68	182	242	224	5	9	415
3.0899941228e+002	26	424	0	208	56	182	242	250	6	4	420
3.0919959003e+002	20	424	0	207	55	181	243	260	6	5	419
3.0939994206e+002	15	423	1	205	54	181	243	269	8	13	411
3.0959968158e+002	12	424	0	198	51	181	243	266	8	6	418
3.0979994820e+002	10	424	0	195	54	180	244	246	7	5	419
3.0999965332e+002	10	424	0	191	55	178	246	257	6	1	423
3.1019922640e+002	10	424	0	193	50	178	246	273	6	5	419
3.1039977520e+002	8	424	0	182	55	178	246	282	5	4	420
3.1059956758e+002	8	424	0	192	43	178	246	276	5	2	422
3.1079997166e+002	8	424	0	191	41	178	246	297	4	6	418
3.1099709911e+002	10	424	0	192	35	177	247	312	4	2	422
3.1119969859e+002	8	424	0	177	48	177	247	328	5	3	421
3.1139888041e+002	12	424	0	178	44	177	247	322	6	3	421
3.1159938539e+002	7	424	0	161	57	174	250	294	7	0	424
3.1179921371e+002	9	424	0	169	46	174	250	285	7	5	419
3.1199839216e+002	6	424	0	153	57	174	250	298	5	3	421
3.1219947805e+002	6	424	0	158	49	173	251	326	6	12	412
3.1239983288e+002	7	424	0	162	41	172	252	331	8	9	415
3.1259994025e+002	5	424	0	160	40	172	252	314	8	6	418
3.1279986842e+002	7	423	1	156	41	172	252	298	6	7	417
3.1299966942e+002	8	424	0	157	39	172	252	295	6	2	422
3.1319936150e+002	8	424	0	167	23	171	253	282	5	5	419
3.1339926963e+002	9	424	0	168	20	171	253	296	6	4	420
3.1359968558e+002	9	423	1	170	14	170	254	290	6	4	420
3.1379984052e+002	7	424	0	180	4	170	254	307	5	5	419
3.1399998816e+002	8	423	1	168	12	168	256	332	2	4	420
3.1419739741e+002	10	424	0	159	18	167	257	378	2	9	415
3.1439963146e+002	10	424	0	152	21	166	258	406	2	10	414
3.1459676399e+002	12	423	1	156	16	165	259	429	2	4	420
3.1479868059e+002	9	424	0	163	7	164	260	443	4	4	420
3.1499905276e+002	8	423	1	158	10	162	262	430	4	0	424
3.1519990289e+002	10	424	0	156	7	160	264	425	4	3	421
3.1539992597e+002	11	424	0	145	13	159	265	424	4	4	420
3.1559991857e+002	8	424	0	131	24	159	265	405	4	5	419
3.1579995041e+002	8	424	0	140	11	159	265	398	4	5	419
3.1599960170e+002	10	424	0	136	12	158	266	405	3	1	423
3.1619914534e+002	12	424	0	146	1	158	266	411	3	8	416
3.1639960387e+002	14	424	0	139	6	158	266	428	4	2	422
3.1659956666e+002	12	423	1	141	0	158	266	430	4	6	418
3.1679956063e+002	9	424	0	121	15	158	266	429	4	1	423
3.1699982045e+002	13	424	0	117	14	158	266	419	4	15	409
3.1719997273e+002	13	424	0	122	6	157	267	386	6	7	417
3.1739963463e+002	12	424	0	122	3	156	268	345	7	6	418
3.1759993675e+002	13	424	0	117	6	156	268	320	7	6	418
3.1779964780e+002	8	424	0	119	4	155	269	292	8	3	421
3.1799983524e+002	8	424	0	118	2	155	269	297	3	4	420
3.1819966619e+002	8	423	1	119	0	155	269	312	1	10	414
3.1839998148e+002	9	424	0	114	5	155	269	358	3	20	404
3.1859881396e+002	11	424	0	111	4	154	270	366	5	12	412
3.1879958883e+002	9	424	0	96	17	153	271	355	5	2	422
3.1899843836e+002	11	424	0	94	17	152	272	333	6	2	422
3.1919892586e+002	10	424	0	109	1	152	272	330	4	3	421
3.1939953021e+002	9	424	0	94	12	152	272	357	3	2	422
3.1959924675e+002	12	424	0	92	14	152	272	378	4	0	424
3.1979970318e+002	9	424	0	91	13	151	273	379	3	11	413
3.1999999618e+002	9	424	0	90	12	150	274	393	3	13	411
3.2019942727e+002	11	424	0	91	11	147	277	415	3	2	422
3.2039836741e+002	10	424	0	92	9	147	277	422	4	6	418
3.2059967487e+002	9	424	0	95	6	146	278	434	5	10	414
3.2079951772e+002	11	423	1	94	4	146	278	424	6	5	419
3.2099902525e+002	10	424	0	92	4	146	278	394	5	3	421
3.2119933849e+002	10	424	0	90	5	145	279	401	3	5	419
3.2139949392e+002	10	424	0	93	2	144	280	406	6	7	417
3.2159989711e+002	13	424	0	85	9	144	280	366	7	6	418
3.2179991001e+002	12	424	0	89	4	141	283	361	6	1	423
3.2199937066e+002	10	424	0	83	9	140	284	352	6	1	423
3.2219947682e+002	10	423	1	71	20	139	285	332	7	6	418
3.2239873616e+002	11	423	1	81	9	138	286	332	5	12	412
3.2259965492e+002	10	424	0	86	4	138	286	321	5	16	408
3.2279991584e+002	11	424	0	84	3	138	286	341	5	17	407
3.2299896622e+002	15	424	0	85	2	136	288	333	7	8	416
3.2319961009e+002	10	423	1	81	3	135	289	308	7	5	419
3.2339996635e+002	13	423	1	81	1	134	290	300	8	10	414
3.2359997281e+002	14	424	0	79	2	134	290	308	8	18	406
3.2379970918e+002	17	423	1	77	4	134	290	292	10	10	414
3.2399975391e+002	15	424	0	75	3	133	291	279	10	13	411
3.2419978227e+002	18	422	2	75	1	133	291	272	11	6	418
3.2439936211e+002	19	424	0	74	0	132	292	249	8	8	416
3.2459981197e+002	17	423	1	57	15	132	292	234	10	22	402
3.2479979286e+002	15	422	2	59	12	132	292	219	10	4	420
3.2499940574e+002	9	424	0	56	12	131	293	216	9	6	418
3.2519881283e+002	9	424	0	53	15	130	294	209	11	7	417
3.2539974781e+002	10	423	1	65	3	130	294	206	7	2	422
3.2559926139e+002	7	422	2	60	8	130	294	223	6	3	421
3.2579906250e+002	6	420	4	67	0	129	295	239	8	12	412
3.2599997420e+002	6	424	0	64	3	129	295	238	11	12	412
3.2619988174e+002	12	424	0	63	3	129	295	225	11	2	422
3.2639989287e+002	12	423	1	58	7	129	295	218	10	2	422
3.2659977569e+002	17	423	1	57	8	129	295	222	9	7	417
3.2679981735e+002	10	423	1	65	1	128	296	224	8	7	417
3.2699982986e+002	11	424	0	65	1	127	297	216	7	5	419
3.2719992743e+002	12	424	0	63	0	124	300	212	7	4	420
3.2739959314e+002	11	424	0	54	6	124	300	246	7	7	417
3.2759956007e+002	7	424	0	59	0	121	303	242	9	10	414
3.2779933675e+002	5	424	0	56	2	120	304	230	9	6	418
3.2799726102e+002	4	424	0	50	8	119	305	218	7	4	420
3.2819862558e+002	7	422	2	54	5	118	306	236	8	10	414
3.2839965821e+002	7	424	0	53	4	117	307	231	9	17	407
3.2859984147e+002	3	424	0	51	6	116	308	248	4	14	410
3.2879955045e+002	4	424	0	55	0	116	308	259	6	3	421
3.2899982248e+002	1	424	0	50	3	116	308	269	7	8	416
3.2919932462e+002	5	424	0	53	0	115	309	277	5	2	422
3.2939792881e+002	7	423	1	53	0	114	310	298	5	3	421
3.2959886530e+002	7	424	0	51	1	113	311	313	6	7	417
3.2979721788e+002	7	422	2	50	2	113	311	311	6	1	423
3.2999951761e+002	3	424	0	50	1	113	311	304	7	4	420
3.3019965902e+002	2	424	0	48	3	112	312	288	7	4	420
3.3039914217e+002	2	422	2	48	0	112	312	255	9	4	420
3.3059971605e+002	6	424	0	48	0	111	313	252	11	9	415
3.3079992371e+002	3	424	0	40	8	111	313	235	8	8	416
3.3099863967e+002	4	423	1	45	3	111	313	242	5	8	416
3.3119986415e+002	6	424	0	47	1	110	314	266	5	2	422
3.3139797304e+002	6	424	0	44	5	110	314	285	5	2	422
3.3159891890e+002	5	424	0	48	0	108	316	297	5	13	411
3.3179935038e+002	5	423	1	39	9	108	316	304	5	11	413
3.3199949424e+002	7	424	0	47	1	108	316	333	3	5	419
3.3219977719e+002	9	424	0	44	4	107	317	362	3	15	409
3.3239979647e+002	10	423	1	43	4	107	317	360	4	10	414
3.3259980094e+002	9	423	1	44	2	107	317	372	2	7	417
3.3279892584e+002	6	424	0	40	6	107	317	396	2	3	421
3.3299951741e+002	7	424	0	37	8	107	317	402	5	3	421
3.3319735966e+002	7	423	1	44	1	106	318	399	5	6	418
3.3339968632e+002	9	424	0	40	2	106	318	394	6	5	419
3.3359935648e+002	8	424	0	39	3	104	320	379	7	10	414
3.3379913631e+002	12	423	1	42	0	104	320	370	6	11	413
3.3399986055e+002	15	423	1	38	4	104	320	351	4	5	419
3.3419889780e+002	17	424	0	41	2	103	321	344	5	11	413
3.3439987865e+002	19	423	1	42	1	102	322	337	6	5	419
3.3459915556e+002	15	424	0	38	4	101	323	334	6	9	415
3.3479793462e+002	17	424	0	41	0	100	324	314	5	7	417
3.3499912852e+002	15	424	0	41	0	98	326	314	10	6	418
3.3519972715e+002	12	423	1	36	5	98	326	287	11	3	421
3.3539947362e+002	12	424	0	41	0	98	326	240	12	4	420
3.3559955646e+002	15	420	4	36	5	97	327	229	13	4	420
3.3579993703e+002	12	423	1	37	4	96	328	217	10	5	419
3.3599926482e+002	12	424	0	39	1	96	328	223	9	2	422
3.3619936564e+002	12	424	0	39	1	94	330	244	6	7	417
3.3639884934e+002	10	424	0	37	0	94	330	253	6	5	419
3.3659999873e+002	10	424	0	37	0	94	330	250	6	2	422
3.3679883536e+002	10	423	1	32	5	94	330	269	4	6	418
3.3699962643e+002	10	423	1	36	0	94	330	308	3	1	423
3.3719961595e+002	10	424	0	32	4	94	330	340	3	1	423
3.3739977417e+002	5	424	0	35	1	94	330	352	4	9	415
3.3759949936e+002	8	424	0	36	0	94	330	364	3	5	419
3.3779941143e+002	8	424	0	34	1	93	331	374	3	5	419
3.3799947428e+002	6	424	0	34	1	93	331	389	4	8	416
3.3819982872e+002	4	423	1	30	3	93	331	385	5	6	418
3.3839901477e+002	3	424	0	29	4	93	331	353	6	12	412
3.3859811722e+002	4	424	0	30	2	93	331	342	5	2	422
3.3879839154e+002	5	423	1	30	0	93	331	332	7	1	423
3.3899921396e+002	4	423	1	30	0	93	331	340	7	5	419
3.3919959334e+002	3	424	0	29	1	93	331	334	6	3	421
3.3939909815e+002	6	424	0	28	1	92	332	315	7	14	410
3.3959998459e+002	3	422	2	28	1	92	332	314	5	5	419
3.3979914492e+002	6	424	0	25	0	92	332	313	7	11	413
3.3999895576e+002	9	423	1	23	1	92	332	288	6	4	420
3.4019957802e+002	8	423	1	23	3	90	334	275	8	8	416
3.4039975295e+002	5	424	0	26	0	90	334	272	6	2	422
3.4059917581e+002	8	424	0	25	1	90	334	274	6	9	415
3.4079979896e+002	6	423	1	18	9	90	334	266	12	11	413
3.4099991310e+002	8	424	0	25	2	90	334	242	13	16	408
3.4119884195e+002	11	424	0	22	4	90	334	230	9	5	419
3.4139988521e+002	9	423	1	26	0	90	334	245	8	17	407
3.4159918009e+002	10	424	0	24	0	90	334	254	6	18	406
3.4179983074e+002	7	423	1	20	3	90	334	263	8	2	422
3.4199979775e+002	7	424	0	18	4	90	334	258	8	14	410
3.4219914730e+002	8	422	2	22	0	90	334	231	12	16	408
3.4239997644e+002	11	423	1	21	1	90	334	199	15	17	407
3.4259984822e+002	6	424	0	21	0	89	335	174	11	19	405
3.4279973759e+002	7	423	1	20	0	89	335	181	9	7	417
3.4299988937e+002	12	424	0	19	2	88	336	187	6	8	416
3.4319954352e+002	12	424	0	17	3	88	336	220	7	14	410
3.4339890180e+002	11	423	1	20	1	87	337	239	7	2	422
3.4359831765e+002	9	424	0	18	3	87	337	242	6	13	411
3.4379938916e+002	6	422	2	17	4	87	337	236	6	7	417
3.4399961797e+002	9	422	2	20	1	86	338	235	7	1	423
3.4419929821e+002	8	421	3	20	1	86	338	243	7	6	418
3.4439977321e+002	8	424	0	21	0	85	339	242	9	7	417
3.4459794928e+002	5	424	0	21	0	85	339	259	7	6	418
3.4479980639e+002	6	424	0	21	0	85	339	281	7	10	414
3.4499921059e+002	6	424	0	21	0	85	339	288	5	16	408
3.4519920320e+002	4	424	0	20	1	84	340	284	7	13	411
3.4539865733e+002	5	424	0	20	1	83	341	285	6	10	414
3.4559950662e+002	7	424	0	20	1	83	341	276	7	1	423
3.4579921094e+002	5	424	0	19	2	83	341	281	8	14	410
3.4599922885e+002	7	423	1	20	2	83	341	266	9	10	414
3.4619881811e+002	5	424	0	22	0	83	341	265	10	13	411
3.4639927920e+002	7	424	0	22	0	83	341	219	9	12	412
3.4659943562e+002	8	423	1	23	0	81	343	225	9	11	413
3.4679916781e+002	6	423	1	24	0	81	343	199	12	4	420
3.4699805078e+002	6	422	2	22	0	81	343	197	10	5	419
3.4719940600e+002	12	424	0	20	2	81	343	206	8	7	417
3.4739963635e+002	13	424	0	21	0	81	343	195	8	12	412
3.4759988304e+002	13	424	0	18	3	81	343	196	9	11	413
3.4779993575e+002	8	424	0	21	0	80	344	224	6	3	421
3.4799893753e+002	7	423	1	21	0	80	344	241	6	12	412
3.4819944411e+002	9	421	3	21	0	80	344	231	7	6	418
3.4839910528e+002	13	424	0	21	0	79	345	222	7	4	420
3.4859859363e+002	10	424	0	22	0	78	346	241	7	6	418
3.4879999114e+002	11	424	0	22	0	77	347	234	9	11	413
3.4899999925e+002	9	423	1	21	0	77	347	230	14	17	407
3.4919964259e+002	5	424	0	19	1	77	347	209	13	18	406
3.4939979753e+002	7	423	1	19	1	76	348	198	12	14	410
3.4959971078e+002	9	423	1	20	0	76	348	182	15	19	405
3.4979785747e+002	10	424	0	19	0	75	349	153	13	14	410
3.4999976215e+002	11	423	1	17	2	75	349	139	13	14	410
3.5019979306e+002	12	424	0	19	0	75	349	125	18	22	402
3.5039988986e+002	10	424	0	19	0	75	349	99	21	8	416
3.5059991702e+002	10	421	3	19	0	75	349	89	19	10	414
3.5079964842e+002	9	423	1	16	2	75	349	91	16	9	415
3.5099743909e+002	9	422	2	19	0	75	349	107	12	11	413
3.5119994880e+002	9	424	0	17	1	75	349	122	10	18	406
3.5139992623e+002	9	423	1	16	2	73	351	147	13	4	420
3.5159956814e+002	13	423	1	18	1	72	352	155	12	12	412
3.5179957627e+002	10	424	0	17	2	72	352	150	11	5	419
3.5199965054e+002	10	423	1	19	0	72	352	152	7	7	417
3.5219890141e+002	11	423	1	17	1	72	352	174	9	4	420
3.5239971702e+002	12	423	1	17	0	72	352	185	7	8	416
3.5259957507e+002	12	423	1	17	0	72	352	184	9	17	407
3.5279923807e+002	12	423	1	16	3	72	352	195	7	14	410
3.5299943013e+002	14	423	1	18	1	72	352	217	8	12	412
3.5319986462e+002	11	424	0	18	1	72	352	228	7	11	413
3.5339876544e+002	13	424	0	19	0	72	352	249	7	9	415
3.5359937263e+002	11	423	1	19	1	72	352	237	8	11	413
3.5379812733e+002	12	422	2	19	0	72	352	241	9	5	419
3.5399895460e+002	12	424	0	18	0	72	352	229	10	3	421
3.5419926798e+002	11	423	1	17	1	72	352	223	9	5	419
3.5439833177e+002	9	422	2	17	0	72	352	216	9	13	411
3.5459857966e+002	11	424	0	16	1	72	352	241	8	9	415
3.5479930403e+002	13	422	2	14	3	72	352	243	8	9	415
3.5499914526e+002	9	424	0	15	1	72	352	235	11	11	413
3.5519994826e+002	10	423	1	16	0	72	352	210	13	7	417
3.5539827458e+002	6	422	2	15	1	72	352	205	9	7	417
3.5559972426e+002	6	424	0	16	0	72	352	226	6	4	420
3.5579702281e+002	8	421	3	14	2	72	352	228	8	11	413
3.5599990987e+002	9	422	2	16	0	72	352	232	10	8	416
3.5619897944e+002	10	424	0	13	2	72	352	211	9	14	410
3.5639871074e+002	9	423	1	12	3	72	352	216	6	9	415
3.5659877299e+002	6	423	1	16	0	72	352	212	8	11	413
3.5679927421e+002	6	424	0	17	0	72	352	224	9	8	416
3.5699967709e+002	6	424	0	18	0	72	352	213	11	6	418
3.5719974206e+002	7	424	0	17	0	72	352	194	11	16	408
3.5739964417e+002	11	424	0	16	0	72	352	195	8	8	416
3.5759993229e+002	13	422	2	12	4	71	353	199	8	8	416
3.5779987135e+002	13	423	1	16	0	71	353	212	8	5	419
3.5799959049e+002	15	424	0	17	0	71	353	213	7	1	423
3.5819959251e+002	19	423	1	16	0	71	353	228	8	12	412
3.5839917432e+002	21	424	0	17	0	71	353	226	11	6	418
3.5859933077e+002	17	422	2	16	1	71	353	202	15	4	420
3.5879873785e+002	15	422	2	16	0	71	353	187	13	2	422
3.5899918973e+002	13	424	0	13	3	71	353	194	9	8	416
3.5919966969e+002	10	423	1	16	0	69	355	207	8	14	410
3.5939960969e+002	8	423	1	17	0	69	355	225	6	3	421
3.5959984614e+002	11	424	0	17	1	69	355	229	8	9	415
3.5979929667e+002	11	423	1	16	2	68	356	211	9	17	407
3.5999985928e+002	10	423	1	18	0	68	356	205	10	3	421
3.6019965923e+002	11	421	3	19	0	67	357	207	8	6	418
3.6039934283e+002	11	423	1	19	0	67	357	215	7	5	419
3.6059956035e+002	10	423	1	18	0	67	357	218	7	13	411
3.6079949712e+002	12	424	0	16	1	67	357	255	4	20	404
3.6099983772e+002	10	424	0	16	1	67	357	286	4	6	418
3.6119995187e+002	10	424	0	14	3	67	357	312	5	7	417
3.6139777406e+002	11	423	1	17	0	67	357	324	5	16	408
3.6159983651e+002	8	424	0	15	1	67	357	317	6	17	407
3.6179999490e+002	10	422	2	15	1	67	357	290	10	17	407
3.6199963373e+002	10	423	1	16	1	67	357	253	7	13	411
3.6219944254e+002	12	424	0	16	1	67	357	271	8	19	405
3.6239929173e+002	12	424	0	16	1	67	357	245	12	17	407
3.6259976696e+002	11	421	3	17	0	66	358	221	11	21	403
3.6279746150e+002	12	423	1	17	0	66	358	213	10	11	413
3.6299983074e+002	14	424	0	11	5	66	358	220	10	4	420
3.6319989830e+002	12	423	1	16	1	66	358	205	9	7	417
3.6339975278e+002	10	423	1	18	0	66	358	207	8	10	414
3.6359921269e+002	14	423	1	17	1	66	358	232	8	9	415
3.6379827217e+002	9	423	1	17	0	66	358	241	6	7	417
3.6399819424e+002	11	424	0	14	3	66	358	257	7	10	414
3.6419938897e+002	7	422	2	16	0	65	359	256	8	13	411
3.6439979765e+002	8	423	1	12	0	65	359	247	11	10	414
3.6459977878e+002	9	422	2	12	0	65	359	233	9	3	421
3.6479922044e+002	10	423	1	12	0	65	359	227	8	18	406
3.6499897731e+002	11	423	1	12	0	65	359	229	12	23	401
3.6519924387e+002	11	423	1	10	2	65	359	202	11	7	417
3.6539972612e+002	11	422	2	11	1	65	359	193	11	2	422
3.6559911963e+002	7	423	1	12	0	64	360	187	10	0	424
3.6579989822e+002	9	423	1	14	0	64	360	193	8	7	417
3.6599937732e+002	10	424	0	14	0	63	361	224	7	7	417
3.6619880252e+002	11	422	2	15	0	63	361	216	12	18	406
3.6639985947e+002	11	424	0	16	0	63	361	200	11	15	409
3.6659915165e+002	12	424	0	16	1	63	361	184	13	12	412
3.6679993690e+002	11	421	3	15	1	62	362	156	17	21	403
3.6699907927e+002	8	422	2	16	0	61	363	149	16	6	418
3.6719982968e+002	13	421	3	15	0	61	363	135	16	15	409
3.6739919147e+002	14	423	1	13	2	61	363	123	17	10	414
3.6759941400e+002	15	422	2	12	2	61	363	119	15	6	418
3.6779901158e+002	13	423	1	13	1	60	364	131	14	9	415
3.6799930808e+002	11	422	2	12	2	59	365	119	12	11	413
3.6819809520e+002	9	422	2	14	0	59	365	129	15	19	405
3.6839923903e+002	8	423	1	12	1	58	366	110	17	21	403
3.6859969191e+002	6	423	1	11	1	57	367	115	16	27	397
3.6879938486e+002	7	424	0	12	0	57	367	110	14	16	408
3.6899979438e+002	8	422	2	11	0	57	367	137	12	9	415
3.6919978234e+002	6	422	2	13	0	57	367	153	11	19	405
3.6939832308e+002	4	422	2	13	0	57	367	156	12	27	397
3.6959950493e+002	4	422	2	13	0	57	367	147	14	23	401
3.6979982840e+002	2	421	3	13	0	57	367	146	16	19	405
3.6999971600e+002	4	424	0	14	0	57	367	127	19	15	409
3.7019952193e+002	8	424	0	13	1	57	367	128	18	3	421
3.7039760340e+002	13	423	1	13	0	57	367	152	13	11	413
3.7059992079e+002	11	421	3	15	0	57	367	139	12	7	417
3.7079926218e+002	10	421	3	15	0	57	367	142	11	5	419
3.7099898263e+002	12	424	0	16	0	57	367	157	11	16	408
3.7119779813e+002	12	424	0	17	0	57	367	176	8	5	419
3.7139809432e+002	13	424	0	18	1	56	368	198	8	13	411
3.7159948423e+002	12	422	2	17	2	56	368	199	10	4	420
3.7179958801e+002	13	423	1	18	0	55	369	194	11	5	419
3.7199984581e+002	11	424	0	17	1	55	369	186	11	11	413
3.7219955536e+002	12	424	0	17	2	55	369	180	12	14	410
3.7239855435e+002	9	424	0	18	0	55	369	161	15	31	393
3.7259952499e+002	11	421	3	18	0	55	369	153	15	26	398
3.7279930828e+002	14	424	0	15	1	55	369	139	17	13	411
3.7299926581e+002	17	423	1	17	0	55	369	137	12	2	422
3.7319902097e+002	14	424	0	17	0	55	369	157	5	7	417
3.7339950757e+002	13	424	0	15	2	54	370	191	4	12	412
3.7359990371e+002	15	424	0	19	0	53	371	232	5	24	400
3.7379700448e+002	15	422	2	19	0	53	371	213	13	24	400
3.7399939713e+002	12	424	0	20	0	53	371	173	15	10	414
3.7419920770e+002	11	422	2	19	1	53	371	151	16	18	406
3.7439999235e+002	9	423	1	20	0	52	372	124	18	34	390
3.7459958314e+002	11	422	2	21	0	52	372	120	26	25	399
3.7479916832e+002	10	422	2	21	0	51	373	91	21	6	418
3.7499967715e+002	11	424	0	19	1	51	373	109	19	11	413
3.7519934378e+002	15	423	1	19	1	51	373	112	19	4	420
3.7539856821e+002	16	420	4	19	1	51	373	128	19	26	398
3.7559933937e+002	15	423	1	20	0	50	374	117	21	37	387
3.7579986625e+002	14	422	2	18	0	49	375	89	26	30	394
3.7599989063e+002	11	417	7	17	1	49	375	83	28	19	405
3.7619943576e+002	11	420	4	17	1	48	376	81	25	31	393
3.7639922191e+002	10	421	3	17	0	48	376	87	30	27	397
3.7659854427e+002	9	422	2	18	0	48	376	83	32	14	410
3.7679965050e+002	7	421	3	18	0	48	376	68	30	12	412
3.7699968970e+002	9	421	3	17	0	48	376	69	29	15	409
3.7719963108e+002	11	417	7	16	0	48	376	71	28	7	417
3.7739954951e+002	8	422	2	16	1	48	376	77	23	9	415
3.7759809378e+002	13	422	2	17	0	48	376	82	19	5	419
3.7779879816e+002	8	423	1	18	0	47	377	96	15	9	415
3.7799953800e+002	7	424	0	19	0	46	378	115	18	9	415
3.7819976895e+002	4	423	1	19	0	46	378	108	17	3	421
3.7839926895e+002	6	423	1	19	0	46	378	113	16	17	407
3.7859970604e+002	5	423	1	19	1	46	378	129	18	7	417
3.7879809876e+002	5	423	1	20	0	45	379	113	17	6	418
3.7899924408e+002	7	421	3	16	4	45	379	123	17	14	410
3.7919948548e+002	6	423	1	19	0	45	379	118	20	8	416
3.7939919770e+002	5	424	0	18	0	45	379	99	21	12	412
3.7959862166e+002	9	423	1	18	0	45	379	101	20	17	407
3.7979982668e+002	10	421	3	17	0	45	379	93	23	25	399
3.7999926123e+002	10	422	2	17	0	45	379	99	19	35	389
3.8019861599e+002	11	422	2	13	3	45	379	92	17	30	394
3.8039942560e+002	9	422	2	15	0	45	379	106	17	13	411
3.8059824495e+002	7	423	1	14	0	45	379	106	12	18	406
3.8079855111e+002	9	424	0	14	0	45	379	116	13	17	407
3.8099953732e+002	12	422	2	14	1	45	379	113	12	15	409
3.8119963512e+002	8	424	0	16	0	45	379	117	10	3	421
3.8139937292e+002	7	423	1	15	1	45	379	114	12	15	409
3.8159974594e+002	9	424	0	15	0	45	379	120	11	18	406
3.8179954022e+002	17	424	0	14	1	45	379	143	12	26	398
3.8199860344e+002	19	422	2	16	0	45	379	146	13	30	394
3.8219953404e+002	18	424	0	14	2	45	379	130	15	25	399
3.8239852182e+002	13	423	1	16	0	45	379	140	14	12	412
3.8259993381e+002	14	423	1	14	1	45	379	151	10	1	423
3.8279993385e+002	14	424	0	15	0	45	379	184	10	9	415
3.8299982027e+002	12	421	3	15	0	44	380	170	12	12	412
3.8319910726e+002	9	422	2	15	0	44	380	179	14	10	414
3.8339911078e+002	7	424	0	15	0	44	380	162	11	11	413
3.8359990696e+002	8	422	2	15	0	43	381	153	17	16	408
3.8379981788e+002	8	423	1	14	1	43	381	134	14	9	415
3.8399974748e+002	12	422	2	13	3	43	381	156	11	14	410
3.8419941934e+002	11	424	0	14	1	43	381	162	11	7	417
3.8439930984e+002	12	424	0	15	0	43	381	159	8	9	415
3.8459910140e+002	9	424	0	15	0	43	381	198	7	13	411
3.8479979064e+002	8	422	2	15	0	43	381	215	8	8	416
3.8499964078e+002	8	424	0	16	0	43	381	230	7	30	394
3.8519987249e+002	13	424	0	13	3	43	381	246	6	10	414
3.8539974953e+002	13	423	1	15	1	43	381	268	7	9	415
3.8559896431e+002	9	422	2	16	0	43	381	295	4	11	413
3.8579994806e+002	10	424	0	15	1	43	381	310	6	2	422
3.8599852463e+002	9	424	0	16	1	43	381	306	4	17	407
3.8619809041e+002	9	423	1	17	0	43	381	323	6	13	411
3.8639930181e+002	8	423	1	15	1	43	381	319	8	15	409
3.8659945014e+002	8	424	0	15	1	43	381	305	7	13	411
3.8679978160e+002	13	423	1	16	0	42	382	255	16	31	393
3.8699924616e+002	14	420	4	16	0	42	382	168	24	31	393
3.8719993369e+002	10	421	3	16	0	42	382	104	27	34	390
3.8739778371e+002	6	422	2	15	0	41	383	77	26	31	393
3.8759967581e+002	6	421	3	14	0	41	383	76	22	19	405
3.8779931668e+002	6	421	3	15	0	41	383	94	19	17	407
3.8799992083e+002	8	424	0	12	2	41	383	85	20	24	400
3.8819984099e+002	12	423	1	14	1	41	383	90	16	26	398
3.8839989828e+002	14	424	0	15	0	40	384	94	14	31	393
3.8859863257e+002	13	423	1	15	0	40	384	116	19	22	402
3.8879985716e+002	15	424	0	15	0	39	385	111	20	18	406
3.8899784622e+002	19	421	3	15	0	39	385	122	18	25	399
3.8919905908e+002	17	421	3	14	0	39	385	97	18	32	392
3.8939991723e+002	13	422	2	13	0	39	385	109	24	33	391
3.8959991005e+002	12	421	3	13	0	39	385	86	27	41	383
3.8979830791e+002	9	423	1	13	0	39	385	73	26	33	391
3.8999999674e+002	9	424	0	11	1	39	385	66	28	28	396
3.9019988626e+002	13	422	2	12	1	39	385	68	27	36	388
3.9039960674e+002	8	419	5	11	2	38	386	77	27	37	387
3.9059942989e+002	6	423	1	13	0	38	386	64	28	15	409
3.9079993355e+002	5	420	4	12	1	38	386	89	22	11	413
3.9099905973e+002	9	421	3	13	0	38	386	95	17	13	411
3.9119959067e+002	11	423	1	12	1	38	386	101	17	13	411
3.9139981468e+002	12	424	0	11	0	38	386	129	9	21	403
3.9159910024e+002	11	423	1	11	0	38	386	142	8	12	412
3.9179857843e+002	13	424	0	11	1	38	386	134	11	11	413
3.9199798293e+002	10	424	0	11	0	38	386	159	9	6	418
3.9219687076e+002	7	423	1	10	0	38	386	175	8	18	406
3.9239648110e+002	8	424	0	10	0	38	386	183	9	23	401
3.9259982540e+002	11	423	1	10	0	38	386	164	13	45	379
3.9279945909e+002	13	424	0	9	0	38	386	152	11	21	403
3.9299972539e+002	13	421	3	9	0	37	387	170	11	28	396
3.9319970450e+002	13	424	0	7	1	37	387	172	17	39	385
3.9339936122e+002	11	422	2	8	0	37	387	146	19	28	396
3.9359893512e+002	5	422	2	9	0	37	387	139	17	22	402
3.9379891747e+002	3	422	2	10	0	37	387	128	16	17	407
3.9399996628e+002	7	422	2	9	0	37	387	116	20	16	408
3.9419975621e+002	7	421	3	10	0	37	387	123	21	15	409
3.9439862347e+002	8	419	5	11	0	37	387	116	22	38	386
3.9459933625e+002	9	422	2	11	0	36	388	91	25	30	394
3.9479987048e+002	15	422	2	10	1	35	389	87	22	30	394
3.9499990614e+002	14	420	4	10	0	35	389	82	26	21	403
3.9519994651e+002	17	422	2	10	0	35	389	67	26	28	396
3.9539986771e+002	16	423	1	10	0	35	389	76	23	20	404
3.9559982238e+002	10	420	4	9	0	35	389	84	22	32	392
3.9579965680e+002	11	419	5	9	0	35	389	81	26	34	390
3.9599793380e+002	9	420	4	7	2	35	389	83	29	40	384
3.9619983996e+002	15	423	1	9	0	35	389	52	41	26	398
3.9639928355e+002	12	412	12	7	2	35	389	55	40	36	388
3.9659966674e+002	11	422	2	8	1	35	389	57	38	27	397
3.9679952375e+002	10	422	2	8	1	35	389	67	36	28	396
3.9699912758e+002	7	422	2	9	0	34	390	66	29	22	402
3.9719945599e+002	11	423	1	8	0	34	390	74	25	17	407
3.9739992413e+002	10	421	3	8	0	34	390	79	28	22	402
3.9759916813e+002	10	422	2	8	0	33	391	86	24	19	405
3.9779904683e+002	10	423	1	8	0	32	392	74	27	43	381
3.9799941150e+002	11	421	3	6	2	32	392	68	33	47	377
3.9819986209e+002	13	420	4	8	0	31	393	71	33	28	396
3.9839960925e+002	11	421	3	8	1	31	393	76	28	20	404
3.9859843425e+002	11	421	3	10	0	31	393	78	24	25	399
3.9879786570e+002	13	419	5	11	0	31	393	68	29	31	393
3.9899812164e+002	15	424	0	14	0	29	395	65	27	30	394
3.9919942803e+002	12	421	3	14	0	29	395	70	31	41	383
3.9939904983e+002	7	420	4	14	0	29	395	66	33	24	400
3.9959988523e+002	4	422	2	14	0	29	395	55	30	30	394
3.9979712532e+002	5	416	8	13	0	29	395	61	33	20	404
3.9999985486e+002	5	423	1	13	0	29	395	56	36	8	416
[truncated: 2 more rows]
