# Supplementary material for: Snazer: the simulations and networks analyzer
Source: BMC Syst Biol. 2010 Jan 7;4:1. doi: 10.1186/1752-0509-4-1 (PMC2880970; doi:10.1186/1752-0509-4-1)
Supplement: Additional file 2 — Example models. Some example models. (examples.zip) [file 1752-0509-4-1-S2.zip › Examples/BuddingYeastCellCycle (multirun)/BuddingYeastCellCycle_4.spec]

REACTIONS

S_CKIT  --(delete)-> Nil [132411]

 --(update)-> Nil [3]

S_CDC20_IN  --(delete)-> Nil [2514]

S_CDC20_IN  --(new)-> S_CDC20_IN  [3192]

S_CDH1  --(split)-> S_CDH1_IN  [55133]

S_IEP  --(split)-> S_IEP_IN  [717]

S_CDC20_A  --(split)-> S_CDC20_IN  [34523]

S_CYCBT  --(new)-> S_CYCBT  [5401]

S_TF_IN  --(split)-> S_TF  [108306]

S_CDH1_IN  --(split)-> S_CDH1  [55549]

S_SK  --(new)-> S_SK  [7659]

S_IEP_IN  --(split)-> S_IEP  [706]

S_SK  --(delete)-> Nil [7669]

S_CYCBT  --(delete)-> Nil [5492]

S_CKIT  --(new)-> S_CKIT  [132451]

S_CDC20_IN  --(split)-> S_CDC20_A  [35212]

S_CDC20_A  --(delete)-> Nil [689]

S_TF  --(split)-> S_TF_IN  [108308]


ENTITIES

S_CYCBT
#($bbn0:0,CYCBT)[ nil ]

S_CDH1
#($bbn0:0,CDH1)[ nil ]

S_CDH1_IN
#($bbn0:0,CDH1_IN)[ nil ]

S_CDC20_IN
#($bbn0:0,CDC20_IN)[ nil ]

S_CDC20_A
#($bbn0:0,CDC20_A)[ nil ]

S_IEP
#($bbn0:0,IEP)[ nil ]

S_IEP_IN
#($bbn0:0,IEP_IN)[ nil ]

S_CKIT
#($bbn0:0,CKIT)[ nil ]

S_SK
#($bbn0:0,SK)[ nil ]

S_TF
#($bbn0:0,TF)[ nil ]

S_TF_IN
#($bbn0:0,TF_IN)[ nil ]


COMPLEXES


VARIABLES

S_m

S_mCycB

S_scaled_m

S_Trimer

S_CycB
