# Supplementary material for: Snazer: the simulations and networks analyzer
Source: BMC Syst Biol. 2010 Jan 7;4:1. doi: 10.1186/1752-0509-4-1 (PMC2880970; doi:10.1186/1752-0509-4-1)
Supplement: Additional file 2 — Example models. Some example models. (examples.zip) [file 1752-0509-4-1-S2.zip › Examples/BuddingYeastCellCycle (multirun)/BuddingYeastCellCycle_4.V.out]

1.9998615866e-001	7.046997e-001	1.788987e-001	2.333265e+002	1.394507e+001	8.405493e+001
3.9999953405e-001	7.053549e-001	1.896786e-001	2.335434e+002	9.962951e+000	8.903705e+001
5.9929687227e-001	7.060106e-001	1.835016e-001	2.337605e+002	1.494251e+001	8.605749e+001
7.9998472228e-001	7.066669e-001	1.921962e-001	2.339778e+002	1.394871e+001	9.005129e+001
9.9994137975e-001	7.073238e-001	2.009003e-001	2.341953e+002	1.195790e+001	9.404210e+001
1.1999588071e+000	7.079812e-001	1.947294e-001	2.344130e+002	1.893117e+001	9.106883e+001
1.3999986872e+000	7.086392e-001	1.927796e-001	2.346309e+002	1.992675e+001	9.007325e+001
1.5987403147e+000	7.092978e-001	1.908420e-001	2.348489e+002	2.291483e+001	8.908517e+001
1.7995562811e+000	7.099569e-001	2.209453e-001	2.350672e+002	1.295836e+001	1.030416e+002
1.9999413858e+000	7.106166e-001	2.297256e-001	2.352856e+002	1.196299e+001	1.070370e+002
2.1985587192e+000	7.112769e-001	2.342275e-001	2.355042e+002	1.096670e+001	1.090333e+002
2.3998271353e+000	7.119377e-001	2.344516e-001	2.357230e+002	1.196367e+001	1.090363e+002
2.5998216946e+000	7.125991e-001	2.389852e-001	2.359420e+002	1.395838e+001	1.110416e+002
2.7996477130e+000	7.132610e-001	2.263141e-001	2.361612e+002	1.794345e+001	1.050566e+002
2.9998768278e+000	7.139236e-001	2.415912e-001	2.363805e+002	1.495580e+001	1.120442e+002
3.1986797848e+000	7.145867e-001	2.418092e-001	2.366001e+002	1.395875e+001	1.120413e+002
3.3993362557e+000	7.152503e-001	2.506532e-001	2.368198e+002	1.096870e+001	1.160313e+002
3.5999783286e+000	7.159146e-001	2.487491e-001	2.370398e+002	1.495695e+001	1.150430e+002
3.7998326444e+000	7.165794e-001	2.533070e-001	2.372599e+002	1.495769e+001	1.170423e+002
3.9997228259e+000	7.172447e-001	2.578732e-001	2.374802e+002	1.495839e+001	1.190416e+002
4.1996845846e+000	7.179107e-001	2.581006e-001	2.377007e+002	1.296394e+001	1.190361e+002
4.3996439042e+000	7.185772e-001	2.431852e-001	2.379214e+002	1.794697e+001	1.120530e+002
4.5999885441e+000	7.192443e-001	2.585680e-001	2.381422e+002	1.096949e+001	1.190305e+002
4.7996814608e+000	7.199119e-001	2.696537e-001	2.383633e+002	6.981361e+000	1.240186e+002
4.9998767468e+000	7.205802e-001	2.786248e-001	2.385845e+002	9.974205e+000	1.280258e+002
5.1999544998e+000	7.212490e-001	2.832448e-001	2.388060e+002	1.097206e+001	1.300279e+002
5.3989410159e+000	7.219183e-001	2.856985e-001	2.390276e+002	1.296723e+001	1.310328e+002
5.5992430244e+000	7.225883e-001	3.012158e-001	2.392494e+002	8.978462e+000	1.380215e+002
5.7999410563e+000	7.232588e-001	2.905913e-001	2.394714e+002	1.197021e+001	1.330298e+002
5.9999486612e+000	7.239299e-001	2.777852e-001	2.396936e+002	1.895061e+001	1.270494e+002
6.1995425141e+000	7.246016e-001	2.955121e-001	2.399160e+002	1.296820e+001	1.350318e+002
6.3996381846e+000	7.252738e-001	3.089212e-001	2.401386e+002	1.197189e+001	1.410281e+002
6.5999781241e+000	7.259466e-001	3.245330e-001	2.403614e+002	7.982145e+000	1.480179e+002
6.7998447038e+000	7.266200e-001	3.182711e-001	2.405843e+002	1.197267e+001	1.450273e+002
6.9996964588e+000	7.272940e-001	3.405003e-001	2.408075e+002	5.987212e+000	1.550128e+002
7.1999766537e+000	7.279685e-001	3.364430e-001	2.410308e+002	1.097625e+001	1.530237e+002
7.3997351260e+000	7.286436e-001	3.389459e-001	2.412544e+002	8.980694e+000	1.540193e+002
7.5989351740e+000	7.293193e-001	3.436697e-001	2.414781e+002	9.978823e+000	1.560212e+002
7.7986948766e+000	7.299956e-001	3.417746e-001	2.417020e+002	7.982949e+000	1.550171e+002
7.9999504860e+000	7.306725e-001	3.398896e-001	2.419261e+002	8.980694e+000	1.540193e+002
8.1996057802e+000	7.313499e-001	3.291913e-001	2.421504e+002	1.496675e+001	1.490333e+002
8.3974540186e+000	7.320279e-001	3.361229e-001	2.423749e+002	1.396958e+001	1.520304e+002
8.5996095241e+000	7.327065e-001	3.408358e-001	2.425996e+002	8.980694e+000	1.540193e+002
8.7998470589e+000	7.333856e-001	3.522254e-001	2.428244e+002	8.981300e+000	1.590187e+002
8.9992506118e+000	7.340654e-001	3.547686e-001	2.430495e+002	8.981416e+000	1.600186e+002
9.1992292965e+000	7.347457e-001	3.684061e-001	2.432748e+002	7.984077e+000	1.660159e+002
9.3995446613e+000	7.354266e-001	3.598683e-001	2.435002e+002	8.981645e+000	1.620184e+002
9.5993644124e+000	7.361081e-001	3.579879e-001	2.437258e+002	1.097743e+001	1.610226e+002
9.7996290230e+000	7.367902e-001	3.760977e-001	2.439517e+002	5.988269e+000	1.690117e+002
9.9997846476e+000	7.374728e-001	3.697646e-001	2.441777e+002	5.988057e+000	1.660119e+002
1.0199610671e+001	7.381561e-001	3.656622e-001	2.444039e+002	8.981868e+000	1.640181e+002
1.0399596269e+001	7.388399e-001	3.838379e-001	2.446303e+002	5.988473e+000	1.720115e+002
1.0599693152e+001	7.395243e-001	3.931187e-001	2.448569e+002	3.992489e+000	1.760075e+002
1.0799788639e+001	7.402093e-001	3.890245e-001	2.450837e+002	6.986706e+000	1.740133e+002
1.0999948905e+001	7.408948e-001	3.983265e-001	2.453107e+002	4.990717e+000	1.780093e+002
1.1199158636e+001	7.415810e-001	3.830483e-001	2.455379e+002	1.197681e+001	1.710232e+002
1.1399618174e+001	7.422677e-001	3.901149e-001	2.457653e+002	8.982908e+000	1.740171e+002
1.1599623832e+001	7.429550e-001	3.927155e-001	2.459929e+002	7.984894e+000	1.750151e+002
1.1799313671e+001	7.436429e-001	3.886047e-001	2.462206e+002	1.197708e+001	1.730229e+002
1.1999692300e+001	7.443314e-001	4.024262e-001	2.464486e+002	5.988923e+000	1.790111e+002
1.2199667408e+001	7.450205e-001	3.938158e-001	2.466767e+002	9.981118e+000	1.750189e+002
1.2399143119e+001	7.457101e-001	4.099238e-001	2.469051e+002	4.990921e+000	1.820091e+002
1.2599931914e+001	7.464004e-001	3.968035e-001	2.471336e+002	1.097935e+001	1.760207e+002
1.2799845863e+001	7.470912e-001	3.926628e-001	2.473624e+002	1.197721e+001	1.740228e+002
1.2999819183e+001	7.477827e-001	3.975299e-001	2.475913e+002	8.983102e+000	1.760169e+002
1.3198183337e+001	7.484747e-001	4.024059e-001	2.478204e+002	5.988861e+000	1.780111e+002
1.3399491113e+001	7.491673e-001	4.027824e-001	2.480497e+002	6.987004e+000	1.780130e+002
1.3599245334e+001	7.498605e-001	3.850561e-001	2.482793e+002	1.097862e+001	1.700214e+002
1.3798834977e+001	7.505542e-001	3.989862e-001	2.485090e+002	4.990612e+000	1.760094e+002
1.3999352510e+001	7.512486e-001	3.925576e-001	2.487389e+002	6.986629e+000	1.730134e+002
1.4199677228e+001	7.519436e-001	3.997376e-001	2.489690e+002	7.984980e+000	1.760150e+002
1.4399868615e+001	7.526391e-001	3.910330e-001	2.491993e+002	1.197695e+001	1.720231e+002
1.4599025327e+001	7.533353e-001	3.914122e-001	2.494298e+002	1.596926e+001	1.720307e+002
1.4799402623e+001	7.540320e-001	4.031292e-001	2.496605e+002	8.983197e+000	1.770168e+002
1.4999926240e+001	7.547293e-001	4.148941e-001	2.498913e+002	7.985474e+000	1.820145e+002
1.5199891536e+001	7.554272e-001	4.129964e-001	2.501224e+002	7.985394e+000	1.810146e+002
1.5399678787e+001	7.561257e-001	4.088155e-001	2.503537e+002	8.983385e+000	1.790166e+002
1.5597854861e+001	7.568248e-001	4.228784e-001	2.505852e+002	1.996427e+000	1.850036e+002
1.5799625783e+001	7.575245e-001	4.164224e-001	2.508168e+002	5.989105e+000	1.820109e+002
1.5999183217e+001	7.582248e-001	4.168240e-001	2.510487e+002	9.981843e+000	1.820182e+002
1.6199560510e+001	7.589257e-001	4.286648e-001	2.512808e+002	8.984094e+000	1.870159e+002
1.6399823803e+001	7.596272e-001	4.290691e-001	2.515130e+002	1.098056e+001	1.870194e+002
1.6599743310e+001	7.603292e-001	4.340459e-001	2.517455e+002	7.986011e+000	1.890140e+002
1.6799884997e+001	7.610319e-001	4.206654e-001	2.519781e+002	9.981942e+000	1.830181e+002
1.6999009137e+001	7.617352e-001	4.256426e-001	2.522110e+002	6.987495e+000	1.850125e+002
1.7199973049e+001	7.624390e-001	4.099478e-001	2.524440e+002	1.397401e+001	1.780260e+002
1.7399719553e+001	7.631435e-001	4.218285e-001	2.526773e+002	8.983747e+000	1.830163e+002
1.7599572105e+001	7.638486e-001	4.083947e-001	2.529107e+002	1.297573e+001	1.770243e+002
1.7799851323e+001	7.645542e-001	4.249089e-001	2.531444e+002	6.987427e+000	1.840126e+002
1.7999768347e+001	7.652605e-001	4.345417e-001	2.533782e+002	5.989452e+000	1.880105e+002
1.8198797327e+001	7.659673e-001	4.488070e-001	2.536122e+002	1.996592e+000	1.940034e+002
1.8399576745e+001	7.666747e-001	4.399797e-001	2.538465e+002	6.987824e+000	1.900122e+002
1.8599555206e+001	7.673828e-001	4.450171e-001	2.540809e+002	5.989671e+000	1.920103e+002
1.8798996118e+001	7.680914e-001	4.593346e-001	2.543155e+002	2.994992e+000	1.980050e+002
1.8999865130e+001	7.688007e-001	4.574485e-001	2.545504e+002	5.989933e+000	1.970101e+002
1.9199793553e+001	7.695105e-001	4.369592e-001	2.547854e+002	6.987694e+000	1.880123e+002
1.9399335046e+001	7.702210e-001	4.373585e-001	2.550206e+002	5.989452e+000	1.880105e+002
1.9599833027e+001	7.709320e-001	4.191448e-001	2.552561e+002	7.985313e+000	1.800147e+002
1.9799207181e+001	7.716437e-001	4.032326e-001	2.554917e+002	1.097899e+001	1.730210e+002
1.9999860881e+001	7.723559e-001	4.129171e-001	2.557275e+002	6.986931e+000	1.770131e+002
2.0198985150e+001	7.730688e-001	4.202936e-001	2.559635e+002	4.990820e+000	1.800092e+002
2.0399798551e+001	7.737822e-001	4.113647e-001	2.561998e+002	1.197747e+001	1.760225e+002
2.0599995747e+001	7.744963e-001	4.234216e-001	2.564362e+002	7.985394e+000	1.810146e+002
2.0799807427e+001	7.752110e-001	4.331601e-001	2.566728e+002	3.992854e+000	1.850071e+002
2.0999847953e+001	7.759262e-001	4.335639e-001	2.569096e+002	4.991068e+000	1.850089e+002
2.1199357465e+001	7.766421e-001	4.152348e-001	2.571467e+002	1.297573e+001	1.770243e+002
2.1399811692e+001	7.773586e-001	4.085754e-001	2.573839e+002	1.297531e+001	1.740247e+002
2.1599899829e+001	7.780756e-001	3.971812e-001	2.576213e+002	7.984359e+000	1.690156e+002
2.1799859136e+001	7.787933e-001	3.811130e-001	2.578589e+002	1.397145e+001	1.620286e+002
2.1999594030e+001	7.795116e-001	4.096713e-001	2.580968e+002	4.990504e+000	1.740095e+002
2.2199729155e+001	7.802305e-001	4.006283e-001	2.583348e+002	5.988338e+000	1.700117e+002
2.2399970366e+001	7.809500e-001	3.797812e-001	2.585730e+002	7.983583e+000	1.610164e+002
2.2599340762e+001	7.816701e-001	3.518255e-001	2.588115e+002	1.197340e+001	1.490266e+002
2.2799798078e+001	7.823909e-001	3.521342e-001	2.590501e+002	8.980048e+000	1.490200e+002
2.2999594339e+001	7.831122e-001	3.311585e-001	2.592889e+002	5.985845e+000	1.400142e+002
2.3199573140e+001	7.838341e-001	2.983803e-001	2.595280e+002	1.496070e+001	1.260393e+002
2.3399746424e+001	7.845567e-001	2.915172e-001	2.597672e+002	9.973159e+000	1.230268e+002
2.3599941946e+001	7.852798e-001	2.538770e-001	2.600066e+002	1.395683e+001	1.070432e+002
2.3799458664e+001	7.860036e-001	2.422388e-001	2.602463e+002	1.295795e+001	1.020420e+002
2.3999894491e+001	7.867280e-001	2.282443e-001	2.604861e+002	1.694160e+001	9.605840e+001
2.4199973183e+001	7.874530e-001	2.260448e-001	2.607262e+002	1.295487e+001	9.504513e+001
2.4399145172e+001	7.881786e-001	1.906247e-001	2.609664e+002	1.892176e+001	8.007824e+001
2.4599735528e+001	7.889048e-001	1.859895e-001	2.612069e+002	1.394087e+001	7.805913e+001
2.4799891258e+001	7.896316e-001	1.623788e-001	2.614475e+002	1.791289e+001	6.808711e+001
2.4999904839e+001	7.903590e-001	1.553526e-001	2.616884e+002	1.591901e+001	6.508099e+001
2.5199769312e+001	7.910871e-001	1.103314e-001	2.619294e+002	2.482202e+001	4.617798e+001
2.5399760040e+001	3.959079e-001	3.738100e-002	1.310853e+002	2.473800e+001	3.126200e+001
2.5599116577e+001	3.962882e-001	7.226628e-004	1.312113e+002	3.939621e+001	6.037881e-001
2.5798877728e+001	3.966689e-001	1.854083e-004	1.313373e+002	2.484524e+001	1.547608e-001
2.5999970412e+001	3.972405e-001	1.335417e-004	1.315266e+002	2.188869e+001	1.113072e-001
2.6199132479e+001	3.976221e-001	7.038360e-005	1.316529e+002	1.594139e+001	5.860855e-002
2.6398321104e+001	3.980040e-001	4.407259e-005	1.317794e+002	1.196334e+001	3.666411e-002
2.6599534449e+001	3.983862e-001	3.054041e-005	1.319059e+002	7.974618e+000	2.538227e-002
2.6799350242e+001	3.987688e-001	1.920494e-005	1.320326e+002	6.984054e+000	1.594600e-002
2.6999635073e+001	3.991518e-001	2.181914e-005	1.321594e+002	7.981901e+000	1.809921e-002
2.7198972253e+001	3.995351e-001	8.576557e-006	1.322863e+002	3.992892e+000	7.107519e-003
2.7399907439e+001	3.999187e-001	5.988718e-006	1.324133e+002	2.995042e+000	4.958178e-003
2.7599134572e+001	4.003028e-001	6.376401e-006	1.325405e+002	2.994726e+000	5.274084e-003
2.7799627828e+001	4.006871e-001	1.104794e-005	1.326678e+002	4.990871e+000	9.129265e-003
2.7999703865e+001	4.010718e-001	1.677674e-005	1.327951e+002	6.986150e+000	1.384986e-002
2.8199800251e+001	4.014569e-001	1.448057e-005	1.329226e+002	5.988057e+000	1.194281e-002
2.8399808457e+001	4.018424e-001	1.458213e-005	1.330502e+002	5.987985e+000	1.201504e-002
2.8598883122e+001	4.022281e-001	1.433603e-005	1.331780e+002	5.988199e+000	1.180094e-002
2.8798943058e+001	4.026143e-001	1.210207e-005	1.333058e+002	4.990048e+000	9.952462e-003
2.8999895379e+001	4.030008e-001	1.489439e-005	1.334338e+002	5.987763e+000	1.223705e-002
2.9199576462e+001	4.033876e-001	2.012566e-005	1.335619e+002	7.983481e+000	1.651914e-002
2.9399858620e+001	4.037748e-001	2.002013e-005	1.336901e+002	7.983583e+000	1.641677e-002
2.9599275115e+001	4.041624e-001	2.039532e-005	1.338184e+002	8.983292e+000	1.670839e-002
2.9798994827e+001	4.045503e-001	1.845721e-005	1.339469e+002	7.984894e+000	1.510614e-002
2.9999948754e+001	4.049386e-001	1.310892e-005	1.340754e+002	5.989281e+000	1.071859e-002
3.0199825179e+001	4.053272e-001	1.419356e-005	1.342041e+002	5.988406e+000	1.159433e-002
3.0399371631e+001	4.057162e-001	8.900292e-006	1.343329e+002	3.992737e+000	7.263433e-003
3.0599541206e+001	4.061055e-001	9.985911e-006	1.344618e+002	4.991858e+000	8.141582e-003
3.0798530765e+001	4.064952e-001	1.681949e-005	1.345908e+002	7.986300e+000	1.369990e-002
3.0999602731e+001	4.068853e-001	1.373669e-005	1.347200e+002	6.988822e+000	1.117816e-002
3.1199743497e+001	4.072757e-001	1.129542e-005	1.348492e+002	5.990817e+000	9.182773e-003
3.1398631029e+001	4.076665e-001	1.579124e-005	1.349786e+002	8.987175e+000	1.282541e-002
3.1599326113e+001	4.080576e-001	1.629986e-005	1.351081e+002	9.986774e+000	1.322581e-002
3.1799983316e+001	4.084491e-001	1.401238e-005	1.352378e+002	8.988641e+000	1.135884e-002
3.1999953089e+001	4.088410e-001	1.280556e-005	1.353675e+002	8.989629e+000	1.037061e-002
3.2199464314e+001	4.092332e-001	9.934941e-006	1.354974e+002	6.991962e+000	8.038119e-003
3.2399204460e+001	4.096258e-001	7.818842e-006	1.356273e+002	5.993680e+000	6.319972e-003
3.2599071231e+001	4.100187e-001	6.399817e-006	1.357574e+002	4.994832e+000	5.168016e-003
3.2797978868e+001	4.104120e-001	8.281733e-006	1.358877e+002	5.993319e+000	6.681303e-003
3.2999868762e+001	4.108057e-001	6.861934e-006	1.360180e+002	4.994469e+000	5.530573e-003
3.3199642545e+001	4.111997e-001	7.975748e-006	1.361485e+002	5.993578e+000	6.422123e-003
3.3399842427e+001	4.115941e-001	1.100004e-005	1.362790e+002	7.991151e+000	8.848819e-003
3.3599901772e+001	4.119888e-001	1.336942e-005	1.364097e+002	8.989255e+000	1.074452e-002
3.3798561052e+001	4.123839e-001	1.396291e-005	1.365406e+002	9.988789e+000	1.121074e-002
3.3999409447e+001	4.127794e-001	7.707404e-006	1.366715e+002	5.993818e+000	6.182301e-003
3.4199824879e+001	4.131752e-001	7.481961e-006	1.368026e+002	5.994004e+000	5.995718e-003
3.4399832741e+001	4.135714e-001	1.328352e-005	1.369337e+002	9.989365e+000	1.063464e-002
3.4599902344e+001	4.139680e-001	1.253009e-005	1.370650e+002	8.989978e+000	1.002184e-002
3.4799455483e+001	4.143649e-001	1.258793e-005	1.371965e+002	7.989942e+000	1.005845e-002
3.4999960924e+001	4.147622e-001	1.208008e-005	1.373280e+002	6.990357e+000	9.643410e-003
3.5199771968e+001	4.151598e-001	1.199187e-005	1.374597e+002	6.990436e+000	9.563827e-003
3.5399971226e+001	4.155578e-001	1.383221e-005	1.375915e+002	7.988979e+000	1.102098e-002
3.5598486077e+001	4.159562e-001	2.012569e-005	1.377234e+002	1.098398e+001	1.602003e-002
3.5799720749e+001	4.163550e-001	2.164589e-005	1.378554e+002	9.982786e+000	1.721360e-002
3.5999732415e+001	4.167541e-001	2.068287e-005	1.379875e+002	8.983568e+000	1.643202e-002
3.6199891102e+001	4.171536e-001	1.452294e-005	1.381198e+002	5.988473e+000	1.152706e-002
3.6398439393e+001	4.175534e-001	2.057580e-005	1.382522e+002	7.983684e+000	1.631566e-002
3.6599488395e+001	4.179536e-001	2.921745e-005	1.383847e+002	1.097685e+001	2.314591e-002
3.6799483305e+001	4.183542e-001	2.545488e-005	1.385173e+002	9.979854e+000	2.014591e-002
3.6999852500e+001	4.187551e-001	2.125086e-005	1.386501e+002	8.983197e+000	1.680260e-002
3.7199942272e+001	4.191564e-001	2.987095e-005	1.387830e+002	1.097640e+001	2.359570e-002
3.7399919434e+001	4.195581e-001	2.297561e-005	1.389160e+002	8.981868e+000	1.813155e-002
3.7599830781e+001	4.199602e-001	2.547302e-005	1.390491e+002	1.097992e+001	2.008317e-002
3.7799840991e+001	4.203626e-001	1.888365e-005	1.391823e+002	8.985126e+000	1.487380e-002
3.7999889685e+001	4.207654e-001	2.019541e-005	1.393157e+002	9.984108e+000	1.589179e-002
3.8198890256e+001	4.211685e-001	1.279919e-005	1.394492e+002	6.989938e+000	1.006205e-002
3.8399010097e+001	4.215720e-001	1.774395e-005	1.395828e+002	1.098606e+001	1.393601e-002
3.8598742816e+001	4.219759e-001	8.935810e-006	1.397165e+002	5.992989e+000	7.011424e-003
3.8799806569e+001	4.223802e-001	5.569810e-006	1.398503e+002	3.995634e+000	4.366131e-003
3.8998257462e+001	4.227848e-001	7.594836e-006	1.399843e+002	4.994052e+000	5.947836e-003
3.9199848997e+001	4.231898e-001	1.039186e-005	1.401184e+002	5.991869e+000	8.130515e-003
3.9399247220e+001	4.235952e-001	1.193993e-005	1.402526e+002	6.990667e+000	9.332771e-003
3.9599267200e+001	4.242040e-001	1.750415e-005	1.404542e+002	9.986338e+000	1.366238e-002
3.9798864127e+001	4.246103e-001	1.161512e-005	1.405887e+002	5.990943e+000	9.057182e-003
3.9999561681e+001	4.250169e-001	7.478186e-006	1.407234e+002	3.994174e+000	5.825725e-003
4.0199665234e+001	4.254240e-001	1.803110e-005	1.408581e+002	8.985967e+000	1.403331e-002
4.0399253886e+001	4.258314e-001	2.226851e-005	1.409930e+002	1.098269e+001	1.731464e-002
4.0599784641e+001	4.262392e-001	1.883133e-005	1.411281e+002	9.985372e+000	1.462809e-002
4.0799735916e+001	4.266474e-001	1.681596e-005	1.412632e+002	8.986950e+000	1.305006e-002
4.0999952567e+001	4.270559e-001	2.011126e-005	1.413985e+002	9.984408e+000	1.559245e-002
4.1199988193e+001	4.274648e-001	1.770083e-005	1.415339e+002	8.986290e+000	1.371050e-002
4.1399359135e+001	4.278741e-001	2.088605e-005	1.416694e+002	1.098384e+001	1.616220e-002
4.1599931993e+001	4.282838e-001	1.909033e-005	1.418050e+002	9.985242e+000	1.475849e-002
4.1799885211e+001	4.286938e-001	1.902382e-005	1.419408e+002	9.985307e+000	1.469300e-002
4.1999985254e+001	4.291042e-001	1.586753e-005	1.420767e+002	7.987756e+000	1.224352e-002
4.2198321548e+001	4.295150e-001	1.133585e-005	1.422127e+002	5.991262e+000	8.738476e-003
4.2399656181e+001	4.299262e-001	1.480319e-005	1.423488e+002	7.988600e+000	1.140043e-002
4.2599979211e+001	4.303377e-001	1.336800e-005	1.424851e+002	6.989715e+000	1.028530e-002
4.2797546084e+001	4.307496e-001	1.157203e-005	1.426215e+002	5.991105e+000	8.894975e-003
4.2999318099e+001	4.311619e-001	1.168777e-005	1.427580e+002	5.991025e+000	8.975346e-003
4.3198174923e+001	4.315746e-001	9.705347e-006	1.428946e+002	4.992554e+000	7.445866e-003
4.3397965170e+001	4.319876e-001	1.642978e-005	1.430314e+002	7.987407e+000	1.259275e-002
4.3599567352e+001	4.324010e-001	1.807151e-005	1.431682e+002	8.986162e+000	1.383782e-002
4.3799576506e+001	4.328148e-001	2.131640e-005	1.433053e+002	1.098369e+001	1.630691e-002
4.3999990627e+001	4.332290e-001	1.716818e-005	1.434424e+002	9.986879e+000	1.312099e-002
4.4199864378e+001	4.336435e-001	1.789366e-005	1.435796e+002	9.986338e+000	1.366238e-002
4.4398332202e+001	4.340585e-001	2.916593e-005	1.437170e+002	1.397775e+001	2.224782e-002
4.4599892550e+001	4.344738e-001	3.078562e-005	1.438545e+002	1.197654e+001	2.346088e-002
4.4799810232e+001	4.348895e-001	3.079269e-005	1.439922e+002	1.097656e+001	2.344384e-002
4.4999568207e+001	4.353056e-001	2.974339e-005	1.441299e+002	9.977377e+000	2.262331e-002
4.5199897562e+001	4.357220e-001	2.855055e-005	1.442678e+002	8.978305e+000	2.169527e-002
4.5399510638e+001	4.361388e-001	2.719226e-005	1.444058e+002	8.979357e+000	2.064336e-002
4.5596952609e+001	4.365561e-001	2.924383e-005	1.445440e+002	8.977820e+000	2.217963e-002
4.5799791661e+001	4.369736e-001	2.520651e-005	1.446822e+002	6.980901e+000	1.909930e-002
4.5998243994e+001	4.373916e-001	2.036456e-005	1.448206e+002	6.984584e+000	1.541575e-002
4.6198508321e+001	4.378100e-001	1.935429e-005	1.449592e+002	6.985363e+000	1.463699e-002
4.6399505408e+001	4.382287e-001	2.286186e-005	1.450978e+002	7.982727e+000	1.727312e-002
4.6599058396e+001	4.386478e-001	1.683397e-005	1.452366e+002	5.987293e+000	1.270663e-002
4.6799706340e+001	4.390673e-001	1.847648e-005	1.453755e+002	6.986067e+000	1.393311e-002
4.6998956512e+001	4.394872e-001	3.228449e-005	1.455145e+002	1.197568e+001	2.432247e-002
4.7199922955e+001	4.399075e-001	4.589372e-005	1.456536e+002	1.596546e+001	3.454235e-002
4.7399739859e+001	4.403281e-001	4.735653e-005	1.457929e+002	1.796439e+001	3.560930e-002
4.7599243252e+001	4.407492e-001	5.003465e-005	1.459323e+002	1.896241e+001	3.758715e-002
4.7799865702e+001	4.411706e-001	3.628877e-005	1.460719e+002	1.497277e+001	2.723489e-002
4.7999633624e+001	4.415924e-001	3.070359e-005	1.462115e+002	1.397698e+001	2.302118e-002
4.8198669258e+001	4.420146e-001	3.268801e-005	1.463513e+002	1.597551e+001	2.448566e-002
4.8399608586e+001	4.424372e-001	2.246369e-005	1.464912e+002	1.198319e+001	1.681084e-002
4.8599432643e+001	4.428601e-001	2.194487e-005	1.466313e+002	1.298359e+001	1.640689e-002
4.8799323497e+001	4.432835e-001	1.673666e-005	1.467714e+002	1.098750e+001	1.250107e-002
4.8999902186e+001	4.437072e-001	1.482274e-005	1.469117e+002	9.988939e+000	1.106094e-002
4.9198828958e+001	4.441313e-001	1.842605e-005	1.470521e+002	1.298626e+001	1.373665e-002
4.9399849278e+001	4.445558e-001	1.614887e-005	1.471927e+002	1.198797e+001	1.202752e-002
4.9599406999e+001	4.449807e-001	1.438198e-005	1.473334e+002	1.098930e+001	1.070132e-002
4.9799898450e+001	4.454060e-001	1.112335e-005	1.474742e+002	7.991731e+000	8.268746e-003
4.9999673045e+001	4.458316e-001	1.215876e-005	1.476151e+002	7.990970e+000	9.029807e-003
5.0199228174e+001	4.462577e-001	1.392698e-005	1.477562e+002	7.989667e+000	1.033311e-002
5.0399934242e+001	4.466841e-001	1.544180e-005	1.478974e+002	8.988554e+000	1.144609e-002
5.0599294971e+001	4.471110e-001	1.516531e-005	1.480387e+002	8.988770e+000	1.123042e-002
5.0797723478e+001	4.475382e-001	1.300318e-005	1.481802e+002	7.990380e+000	9.620099e-003
5.0999332894e+001	4.479658e-001	1.392596e-005	1.483217e+002	7.989707e+000	1.029296e-002
5.1199318230e+001	4.483938e-001	1.405362e-005	1.484635e+002	6.989623e+000	1.037740e-002
5.1399954265e+001	4.488222e-001	1.381955e-005	1.486053e+002	6.989805e+000	1.019482e-002
5.1599005025e+001	4.492509e-001	1.908203e-005	1.487473e+002	7.985936e+000	1.406357e-002
5.1799625487e+001	4.496801e-001	2.507283e-005	1.488894e+002	9.981539e+000	1.846119e-002
5.1999442558e+001	4.501097e-001	2.566922e-005	1.490316e+002	9.981118e+000	1.888227e-002
5.2199949470e+001	4.505396e-001	2.179849e-005	1.491739e+002	7.983980e+000	1.601966e-002
5.2399765378e+001	4.509700e-001	2.337415e-005	1.493164e+002	7.982839e+000	1.716122e-002
5.2599938086e+001	4.514007e-001	1.563644e-005	1.494590e+002	4.988531e+000	1.146926e-002
5.2799168840e+001	4.518318e-001	1.512740e-005	1.496018e+002	4.988915e+000	1.108530e-002
5.2999595903e+001	4.522633e-001	2.105698e-005	1.497447e+002	6.984584e+000	1.541575e-002
5.3199526268e+001	4.526952e-001	2.474603e-005	1.498877e+002	7.981901e+000	1.809921e-002
5.3399922992e+001	4.531275e-001	2.591768e-005	1.500308e+002	8.981062e+000	1.893807e-002
5.3598972924e+001	4.535602e-001	2.005057e-005	1.501741e+002	6.985363e+000	1.463699e-002
5.3799455300e+001	4.539933e-001	1.198885e-005	1.503175e+002	4.991256e+000	8.743554e-003
5.3999990176e+001	4.544268e-001	7.790059e-006	1.504610e+002	3.994324e+000	5.675927e-003
5.4199529288e+001	4.548607e-001	7.015768e-006	1.506046e+002	3.994893e+000	5.106894e-003
5.4399964019e+001	4.552949e-001	8.547337e-006	1.507484e+002	4.993784e+000	6.215813e-003
5.4599880238e+001	4.557296e-001	9.719185e-006	1.508923e+002	5.992939e+000	7.061266e-003
5.4799998466e+001	4.561647e-001	1.712693e-005	1.510364e+002	9.987569e+000	1.243134e-002
5.4999253135e+001	4.566001e-001	2.390110e-005	1.511806e+002	1.298267e+001	1.733173e-002
5.5199995561e+001	4.570360e-001	2.378725e-005	1.513249e+002	1.098277e+001	1.723272e-002
5.5399408462e+001	4.574722e-001	3.196644e-005	1.514693e+002	1.397686e+001	2.313606e-002
5.5599957927e+001	4.581273e-001	3.495998e-005	1.516862e+002	1.297473e+001	2.526649e-002
5.5799766187e+001	4.585646e-001	2.556820e-005	1.518310e+002	9.981539e+000	1.846119e-002
5.5999794961e+001	4.590022e-001	2.878481e-005	1.519759e+002	1.197924e+001	2.076388e-002
5.6198896654e+001	4.594402e-001	2.509989e-005	1.521209e+002	1.098191e+001	1.808851e-002
5.6399649499e+001	4.598787e-001	1.974307e-005	1.522661e+002	7.985786e+000	1.421450e-002
5.6599779199e+001	4.603175e-001	2.475581e-005	1.524114e+002	8.982193e+000	1.780654e-002
5.6799575798e+001	4.607567e-001	2.975198e-005	1.525568e+002	1.097862e+001	2.137983e-002
5.6998888408e+001	4.611963e-001	3.108768e-005	1.527024e+002	9.977682e+000	2.231837e-002
5.7199672886e+001	4.616364e-001	4.032932e-005	1.528481e+002	1.197107e+001	2.892550e-002
5.7398555913e+001	4.620768e-001	6.071752e-005	1.529939e+002	1.695649e+001	4.350707e-002
5.7599510605e+001	4.625176e-001	4.649805e-005	1.531399e+002	1.196671e+001	3.328637e-002
5.7799974365e+001	4.629589e-001	3.033524e-005	1.532860e+002	8.978305e+000	2.169527e-002
5.7999438662e+001	4.634005e-001	1.767088e-005	1.534322e+002	5.987374e+000	1.262588e-002
5.8199157536e+001	4.638425e-001	2.092373e-005	1.535785e+002	7.985064e+000	1.493580e-002
5.8399444818e+001	4.642849e-001	2.071015e-005	1.537250e+002	7.985231e+000	1.476926e-002
5.8598177595e+001	4.647278e-001	2.426799e-005	1.538716e+002	8.982710e+000	1.729001e-002
5.8799880648e+001	4.651710e-001	2.246635e-005	1.540184e+002	8.984009e+000	1.599116e-002
5.8998319947e+001	4.656146e-001	2.349640e-005	1.541653e+002	8.983292e+000	1.670839e-002
5.9199315583e+001	4.660587e-001	2.419711e-005	1.543123e+002	8.982810e+000	1.719028e-002
5.9399914999e+001	4.665031e-001	3.144539e-005	1.544595e+002	9.977682e+000	2.231837e-002
5.9599473593e+001	4.669479e-001	3.857640e-005	1.546067e+002	1.297265e+001	2.735352e-002
5.9799624641e+001	4.673932e-001	3.018051e-005	1.547542e+002	1.097862e+001	2.137983e-002
5.9999953405e+001	4.678388e-001	1.836266e-005	1.549017e+002	6.987004e+000	1.299569e-002
6.0199879886e+001	4.682849e-001	2.199209e-005	1.550494e+002	7.984451e+000	1.554950e-002
6.0399927453e+001	4.687313e-001	2.059121e-005	1.551972e+002	6.985455e+000	1.454514e-002
6.0599269969e+001	4.691782e-001	3.526306e-005	1.553452e+002	1.097511e+001	2.488526e-002
6.0799707519e+001	4.696255e-001	2.372627e-005	1.554933e+002	7.983272e+000	1.672776e-002
6.0999467624e+001	4.700731e-001	2.144663e-005	1.556415e+002	7.984894e+000	1.510614e-002
6.1199384950e+001	4.705212e-001	2.146707e-005	1.557899e+002	7.984894e+000	1.510614e-002
6.1397991604e+001	4.709697e-001	2.238092e-005	1.559384e+002	7.984266e+000	1.573421e-002
6.1598869487e+001	4.714186e-001	1.829798e-005	1.560870e+002	6.987148e+000	1.285158e-002
6.1799215479e+001	4.718679e-001	1.495291e-005	1.562357e+002	5.989508e+000	1.049217e-002
6.1999756980e+001	4.723176e-001	1.858200e-005	1.563846e+002	7.986974e+000	1.302622e-002
6.2199083375e+001	4.727677e-001	1.449311e-005	1.565337e+002	6.989850e+000	1.015018e-002
6.2398928265e+001	4.732182e-001	1.116349e-005	1.566828e+002	5.992189e+000	7.810852e-003
6.2597332872e+001	4.736692e-001	9.097215e-006	1.568321e+002	4.993641e+000	6.359066e-003
6.2799857479e+001	4.741205e-001	9.247971e-006	1.569816e+002	4.993542e+000	6.458293e-003
6.2999064962e+001	4.745722e-001	1.077192e-005	1.571312e+002	5.992485e+000	7.515374e-003
6.3199260387e+001	4.750244e-001	1.555277e-005	1.572809e+002	7.989159e+000	1.084057e-002
6.3399512640e+001	4.754769e-001	2.104442e-005	1.574307e+002	8.985346e+000	1.465438e-002
6.3599808009e+001	4.759299e-001	2.137986e-005	1.575807e+002	8.985126e+000	1.487380e-002
6.3799992590e+001	4.763833e-001	3.341159e-005	1.577308e+002	1.297678e+001	2.322205e-002
6.3999431039e+001	4.768371e-001	4.478337e-005	1.578811e+002	1.596890e+001	3.109616e-002
6.4199945103e+001	4.772913e-001	4.473743e-005	1.580314e+002	1.396897e+001	3.103470e-002
6.4399676003e+001	4.777459e-001	5.952036e-005	1.581820e+002	1.395875e+001	4.125044e-002
6.4599621626e+001	4.782009e-001	8.179496e-005	1.583326e+002	1.694337e+001	5.663385e-002
6.4797963116e+001	4.786564e-001	8.664342e-005	1.584834e+002	1.594007e+001	5.993379e-002
6.4999902791e+001	4.791122e-001	8.388088e-005	1.586343e+002	1.594203e+001	5.796765e-002
6.5199381546e+001	4.795685e-001	6.755998e-005	1.587854e+002	1.395336e+001	4.664433e-002
6.5399243741e+001	4.800251e-001	5.705679e-005	1.589366e+002	1.296064e+001	3.935531e-002
6.5599356337e+001	4.804822e-001	4.754937e-005	1.590880e+002	1.296723e+001	3.276630e-002
6.5799529102e+001	4.809397e-001	5.027283e-005	1.592394e+002	1.296539e+001	3.461009e-002
6.5999552050e+001	4.813976e-001	3.966744e-005	1.593911e+002	9.972717e+000	2.728288e-002
6.6198007017e+001	4.818560e-001	2.343901e-005	1.595428e+002	5.983894e+000	1.610579e-002
6.6399416947e+001	4.823147e-001	1.670729e-005	1.596947e+002	4.988531e+000	1.146926e-002
6.6599774346e+001	4.827739e-001	2.278053e-005	1.598467e+002	6.984376e+000	1.562356e-002
6.6799855249e+001	4.832334e-001	1.236369e-005	1.599989e+002	3.991529e+000	8.471319e-003
6.6999537356e+001	4.836934e-001	1.832824e-005	1.601512e+002	5.987454e+000	1.254615e-002
6.7199994847e+001	4.841538e-001	1.869995e-005	1.603036e+002	5.987212e+000	1.278842e-002
6.7399837105e+001	4.846146e-001	1.991434e-005	1.604562e+002	6.986394e+000	1.360597e-002
6.7598065996e+001	4.850759e-001	2.049489e-005	1.606089e+002	7.986011e+000	1.398930e-002
6.7799651371e+001	4.855375e-001	3.195151e-005	1.607618e+002	1.197821e+001	2.178856e-002
6.7999757931e+001	4.859996e-001	3.503089e-005	1.609148e+002	1.297613e+001	2.386576e-002
6.8199899858e+001	4.864621e-001	2.790145e-005	1.610679e+002	9.981009e+000	1.899056e-002
6.8399939681e+001	4.869250e-001	2.273404e-005	1.612212e+002	7.984541e+000	1.545876e-002
6.8599719291e+001	4.873883e-001	2.103698e-005	1.613746e+002	7.985709e+000	1.429118e-002
6.8798953760e+001	4.878520e-001	3.497054e-005	1.615281e+002	1.297627e+001	2.373418e-002
6.8999275225e+001	4.883162e-001	3.439766e-005	1.616818e+002	1.197668e+001	2.332318e-002
6.9198300687e+001	4.887808e-001	2.766361e-005	1.618356e+002	7.981261e+000	1.873936e-002
6.9399775266e+001	4.892458e-001	3.149264e-005	1.619896e+002	9.978687e+000	2.131287e-002
6.9598560513e+001	4.897112e-001	2.299834e-005	1.621437e+002	7.984451e+000	1.554950e-002
6.9799478619e+001	4.901770e-001	2.002537e-005	1.622979e+002	6.986473e+000	1.352657e-002
6.9999609685e+001	4.906433e-001	2.860886e-005	1.624523e+002	8.980694e+000	1.930611e-002
7.0199591171e+001	4.913434e-001	2.318490e-005	1.626841e+002	6.984376e+000	1.562356e-002
7.0399258096e+001	4.918107e-001	2.583213e-005	1.628388e+002	8.982609e+000	1.739091e-002
7.0599352126e+001	4.922785e-001	2.377556e-005	1.629937e+002	8.984009e+000	1.599116e-002
7.0799938495e+001	4.927466e-001	1.955962e-005	1.631487e+002	6.986857e+000	1.314307e-002
7.0999378292e+001	4.932152e-001	2.447751e-005	1.633039e+002	8.983568e+000	1.643202e-002
7.1198662652e+001	4.936842e-001	1.937709e-005	1.634591e+002	6.987004e+000	1.299569e-002
7.1399923175e+001	4.941536e-001	2.336464e-005	1.636146e+002	8.984345e+000	1.565514e-002
7.1599478160e+001	4.946235e-001	3.384861e-005	1.637701e+002	1.197734e+001	2.265824e-002
7.1799712227e+001	4.950937e-001	3.106921e-005	1.639258e+002	9.979222e+000	2.077795e-002
7.1999492331e+001	4.955644e-001	2.713782e-005	1.640817e+002	8.981868e+000	1.813155e-002
7.2199460688e+001	4.960355e-001	2.490330e-005	1.642377e+002	7.983377e+000	1.662280e-002
7.2399578434e+001	4.965071e-001	2.654348e-005	1.643938e+002	8.982299e+000	1.770078e-002
7.2599398087e+001	4.969790e-001	2.755052e-005	1.645501e+002	8.981645e+000	1.835488e-002
7.2798575644e+001	4.974514e-001	2.093336e-005	1.647065e+002	6.986067e+000	1.393311e-002
7.2999542224e+001	4.979242e-001	3.105200e-005	1.648630e+002	9.979352e+000	2.064839e-002
7.3199115829e+001	4.983975e-001	4.519473e-005	1.650197e+002	1.296998e+001	3.002423e-002
7.3399461641e+001	4.988711e-001	4.687208e-005	1.651765e+002	1.296889e+001	3.110899e-002
7.3598093922e+001	4.993452e-001	5.532132e-005	1.653335e+002	1.396332e+001	3.668189e-002
7.3799614342e+001	4.998197e-001	5.067253e-005	1.654906e+002	1.196643e+001	3.356751e-002
7.3999197083e+001	5.002947e-001	4.570245e-005	1.656479e+002	1.196975e+001	3.024640e-002
7.4199984462e+001	5.007700e-001	2.874889e-005	1.658053e+002	7.980992e+000	1.900827e-002
7.4398161123e+001	5.012458e-001	3.311767e-005	1.659628e+002	9.978124e+000	2.187606e-002
7.4599420243e+001	5.017221e-001	4.549620e-005	1.661205e+002	1.296998e+001	3.002423e-002
7.4799693470e+001	5.021987e-001	4.554762e-005	1.662783e+002	1.396997e+001	3.002964e-002
7.4999881044e+001	5.026758e-001	4.827605e-005	1.664363e+002	1.296820e+001	3.179828e-002
7.5199374504e+001	5.031533e-001	5.658989e-005	1.665944e+002	1.496276e+001	3.723904e-002
7.5399656399e+001	5.036313e-001	5.238631e-005	1.667526e+002	1.196556e+001	3.444016e-002
7.5599736175e+001	5.041096e-001	4.021376e-005	1.669110e+002	9.973587e+000	2.641251e-002
7.5799408840e+001	5.045884e-001	3.841372e-005	1.670695e+002	9.974794e+000	2.520630e-002
7.5999967315e+001	5.050677e-001	2.070732e-005	1.672282e+002	5.986425e+000	1.357483e-002
7.6197987207e+001	5.055474e-001	3.386539e-005	1.673870e+002	8.977820e+000	2.217963e-002
7.6399247389e+001	5.060274e-001	6.172855e-005	1.675460e+002	1.195961e+001	4.038983e-002
7.6597836031e+001	5.065080e-001	5.390138e-005	1.677051e+002	1.096477e+001	3.523494e-002
7.6799034487e+001	5.069889e-001	7.542720e-005	1.678643e+002	1.295074e+001	4.925944e-002
7.6999979644e+001	5.074703e-001	4.594515e-005	1.680237e+002	7.970023e+000	2.997706e-002
7.7198864134e+001	5.079522e-001	5.293276e-005	1.681833e+002	8.965497e+000	3.450338e-002
7.7399968857e+001	5.084344e-001	6.120958e-005	1.683429e+002	1.096014e+001	3.986066e-002
7.7599702491e+001	5.089171e-001	5.869907e-005	1.685028e+002	1.096181e+001	3.818951e-002
7.7798425546e+001	5.094002e-001	1.050955e-004	1.686627e+002	1.693169e+001	6.831008e-002
7.7998792414e+001	5.098838e-001	1.105575e-004	1.688228e+002	1.692821e+001	7.179213e-002
7.8199549581e+001	5.103678e-001	9.238363e-005	1.689831e+002	1.594007e+001	5.993379e-002
7.8399692298e+001	5.108522e-001	6.364494e-005	1.691435e+002	1.395875e+001	4.125044e-002
7.8599123024e+001	5.113371e-001	6.308493e-005	1.693040e+002	1.295915e+001	4.084871e-002
7.8799965831e+001	5.118224e-001	5.574139e-005	1.694647e+002	1.296394e+001	3.605940e-002
7.8999367954e+001	5.123081e-001	6.228854e-005	1.696255e+002	1.495974e+001	4.025658e-002
7.9199177537e+001	5.127943e-001	4.682680e-005	1.697865e+002	1.296976e+001	3.023509e-002
7.9399840588e+001	5.132809e-001	6.904634e-005	1.699476e+002	1.695546e+001	4.453952e-002
7.9596993896e+001	5.137679e-001	6.698766e-005	1.701089e+002	1.395683e+001	4.317057e-002
7.9799947585e+001	5.142554e-001	5.912728e-005	1.702703e+002	1.196193e+001	3.806878e-002
7.9999991281e+001	5.147433e-001	5.937107e-005	1.704318e+002	1.096181e+001	3.818951e-002
8.0199856269e+001	5.152317e-001	6.995990e-005	1.705935e+002	1.195504e+001	4.495796e-002
8.0399539274e+001	5.157205e-001	6.886681e-005	1.707554e+002	1.095579e+001	4.421357e-002
8.0599734367e+001	5.162097e-001	6.353574e-005	1.709174e+002	1.095925e+001	4.075228e-002
8.0799575795e+001	5.166994e-001	5.149948e-005	1.710795e+002	1.096700e+001	3.300083e-002
8.0998447399e+001	5.171895e-001	5.153133e-005	1.712418e+002	9.967010e+000	3.298995e-002
8.1199893860e+001	5.176801e-001	5.057275e-005	1.714042e+002	9.967654e+000	3.234559e-002
8.1399758883e+001	5.181710e-001	4.546805e-005	1.715668e+002	1.097095e+001	2.905315e-002
8.1599977874e+001	5.186625e-001	4.466107e-005	1.717295e+002	1.197149e+001	2.851047e-002
8.1799751389e+001	5.191544e-001	3.282278e-005	1.718923e+002	8.979067e+000	2.093335e-002
8.1997515775e+001	5.196467e-001	3.099702e-005	1.720553e+002	6.980250e+000	1.975021e-002
8.2199851763e+001	5.201394e-001	3.515837e-005	1.722185e+002	7.977620e+000	2.238046e-002
8.2399406206e+001	5.206326e-001	3.953312e-005	1.723818e+002	7.974859e+000	2.514141e-002
8.2599873186e+001	5.211263e-001	5.703638e-005	1.725452e+002	9.963762e+000	3.623840e-002
8.2798079552e+001	5.216203e-001	4.292844e-005	1.727088e+002	8.972751e+000	2.724900e-002
8.2999799177e+001	5.221149e-001	3.715944e-005	1.728725e+002	6.976435e+000	2.356476e-002
8.3199643330e+001	5.226098e-001	4.294321e-005	1.730364e+002	7.972793e+000	2.720677e-002
8.3397785447e+001	5.231052e-001	6.739960e-005	1.732005e+002	1.095734e+001	4.266073e-002
8.3599904079e+001	5.236011e-001	5.208921e-005	1.733646e+002	6.967061e+000	3.293876e-002
8.3799263599e+001	5.240974e-001	3.106656e-005	1.735290e+002	4.980374e+000	1.962642e-002
8.3999584403e+001	5.245941e-001	3.185103e-005	1.736934e+002	4.979897e+000	2.010296e-002
8.4199827223e+001	5.250913e-001	5.229757e-005	1.738581e+002	8.967023e+000	3.297666e-002
8.4399944872e+001	5.255889e-001	3.529285e-005	1.740228e+002	5.977767e+000	2.223312e-002
8.4597768660e+001	5.260870e-001	2.018075e-005	1.741877e+002	4.987299e+000	1.270105e-002
8.4799787534e+001	5.265855e-001	2.692430e-005	1.743528e+002	5.983071e+000	1.692916e-002
8.4999424389e+001	5.270845e-001	3.226539e-005	1.745180e+002	6.979732e+000	2.026827e-002
8.5199977733e+001	5.275839e-001	3.316591e-005	1.746834e+002	6.979186e+000	2.081423e-002
8.5399578655e+001	5.280838e-001	4.306665e-005	1.748489e+002	8.972998e+000	2.700215e-002
8.5599272613e+001	5.285841e-001	5.799724e-005	1.750145e+002	1.196367e+001	3.632898e-002
8.5799911637e+001	5.293354e-001	6.802802e-005	1.752633e+002	1.195745e+001	4.255170e-002
8.5999732169e+001	5.298368e-001	5.336050e-005	1.754293e+002	8.966654e+000	3.334554e-002
8.6199990783e+001	5.303387e-001	4.496340e-005	1.755955e+002	7.971928e+000	2.807151e-002
8.6399424484e+001	5.308410e-001	2.737513e-005	1.757618e+002	5.982925e+000	1.707464e-002
8.6599848530e+001	5.313438e-001	3.464661e-005	1.759283e+002	6.978410e+000	2.158962e-002
8.6799926001e+001	5.318470e-001	2.587073e-005	1.760949e+002	5.983894e+000	1.610579e-002
8.6999947651e+001	5.323507e-001	1.896607e-005	1.762616e+002	4.988204e+000	1.179613e-002
8.7199633595e+001	5.328548e-001	2.818302e-005	1.764286e+002	6.982488e+000	1.751212e-002
8.7399379240e+001	5.333594e-001	5.727716e-005	1.765956e+002	1.396444e+001	3.555670e-002
8.7598678414e+001	5.338644e-001	4.841087e-005	1.767628e+002	1.296998e+001	3.002423e-002
8.7799528592e+001	5.343699e-001	5.156225e-005	1.769302e+002	1.196805e+001	3.194846e-002
8.7998872883e+001	5.348758e-001	5.776827e-005	1.770977e+002	1.296424e+001	3.575991e-002
8.8199789339e+001	5.353822e-001	3.359748e-005	1.772654e+002	9.979222e+000	2.077795e-002
8.8399431566e+001	5.358890e-001	3.145802e-005	1.774332e+002	9.980564e+000	1.943643e-002
8.8599384175e+001	5.363963e-001	3.167371e-005	1.776011e+002	9.980449e+000	1.955119e-002
8.8799796364e+001	5.369040e-001	2.694284e-005	1.777693e+002	8.983385e+000	1.661524e-002
8.8999318200e+001	5.374122e-001	3.047421e-005	1.779375e+002	9.981225e+000	1.877521e-002
8.9199795523e+001	5.379209e-001	3.157008e-005	1.781059e+002	8.980568e+000	1.943199e-002
8.9399712511e+001	5.384300e-001	2.827360e-005	1.782745e+002	7.982614e+000	1.738649e-002
8.9599504174e+001	5.389395e-001	3.102303e-005	1.784432e+002	8.980941e+000	1.905918e-002
8.9799726759e+001	5.394495e-001	4.036893e-005	1.786121e+002	1.197522e+001	2.477743e-002
8.9999814885e+001	5.399600e-001	3.636019e-005	1.787811e+002	1.097770e+001	2.229587e-002
9.0198865604e+001	5.404709e-001	2.451864e-005	1.789503e+002	7.984980e+000	1.502049e-002
9.0399460168e+001	5.409823e-001	2.468179e-005	1.791196e+002	7.984894e+000	1.510614e-002
9.0599229381e+001	5.414941e-001	2.732552e-005	1.792890e+002	8.983292e+000	1.670839e-002
9.0799894739e+001	5.420064e-001	2.986273e-005	1.794587e+002	8.981757e+000	1.824253e-002
9.0999481091e+001	5.425192e-001	3.362341e-005	1.796284e+002	9.979480e+000	2.052044e-002
9.1198270958e+001	5.430324e-001	2.579782e-005	1.797983e+002	6.984270e+000	1.572958e-002
9.1399928098e+001	5.435460e-001	3.011348e-005	1.799684e+002	6.981656e+000	1.834360e-002
9.1599407459e+001	5.440601e-001	4.319561e-005	1.801386e+002	8.973712e+000	2.628770e-002
9.1799962016e+001	5.445747e-001	7.546673e-005	1.803090e+002	1.095412e+001	4.588366e-002
9.1999769741e+001	5.450897e-001	5.786036e-005	1.804795e+002	7.964854e+000	3.514577e-002
9.2199873144e+001	5.456052e-001	7.238541e-005	1.806502e+002	9.956073e+000	4.392710e-002
9.2398758719e+001	5.461212e-001	5.439209e-005	1.808211e+002	8.967023e+000	3.297666e-002
9.2598257813e+001	5.466376e-001	6.198592e-005	1.809920e+002	8.962455e+000	3.754512e-002
9.2799340038e+001	5.471545e-001	5.506543e-005	1.811632e+002	9.966678e+000	3.332185e-002
9.2999419103e+001	5.476718e-001	6.187206e-005	1.813345e+002	1.096259e+001	3.740539e-002
9.3199688077e+001	5.481896e-001	5.153987e-005	1.815059e+002	9.968870e+000	3.112953e-002
9.3399705112e+001	5.487078e-001	7.803550e-005	1.816775e+002	1.195291e+001	4.708809e-002
9.3599603898e+001	5.492266e-001	6.836408e-005	1.818492e+002	1.095879e+001	4.121321e-002
9.3799977132e+001	5.497457e-001	3.952775e-005	1.820211e+002	6.976193e+000	2.380675e-002
9.3999714039e+001	5.502654e-001	2.215586e-005	1.821932e+002	3.986669e+000	1.333142e-002
9.4199461546e+001	5.507855e-001	4.174596e-005	1.823654e+002	6.974905e+000	2.509528e-002
9.4399473691e+001	5.513060e-001	3.786709e-005	1.825378e+002	5.977258e+000	2.274203e-002
9.4597149893e+001	5.518271e-001	6.589361e-005	1.827103e+002	8.960463e+000	3.953669e-002
9.4798524381e+001	5.523486e-001	6.705595e-005	1.828829e+002	9.959804e+000	4.019611e-002
9.4999465047e+001	5.528705e-001	5.217819e-005	1.830558e+002	8.968752e+000	3.124824e-002
9.5199502315e+001	5.533929e-001	5.375144e-005	1.832287e+002	7.967840e+000	3.216003e-002
9.5399432549e+001	5.539158e-001	4.459970e-005	1.834019e+002	7.973341e+000	2.665927e-002
9.5599595270e+001	5.544392e-001	4.481006e-005	1.835751e+002	8.973240e+000	2.675972e-002
9.5798543870e+001	5.549630e-001	4.115726e-005	1.837486e+002	8.975445e+000	2.455514e-002
9.5999953593e+001	5.554873e-001	2.894275e-005	1.839222e+002	6.982749e+000	1.725145e-002
9.6199835131e+001	5.560120e-001	4.375859e-005	1.840959e+002	8.973942e+000	2.605788e-002
9.6399786678e+001	5.565372e-001	6.025286e-005	1.842698e+002	9.964154e+000	3.584622e-002
9.6599094461e+001	5.570629e-001	7.293838e-005	1.844439e+002	9.956648e+000	4.335227e-002
9.6799534610e+001	5.575891e-001	7.024937e-005	1.846181e+002	9.958285e+000	4.171461e-002
9.6999260657e+001	5.581157e-001	8.318985e-005	1.847924e+002	8.950648e+000	4.935216e-002
9.7198567288e+001	5.586428e-001	7.314524e-005	1.849670e+002	9.956648e+000	4.335227e-002
9.7397050584e+001	5.591703e-001	7.949107e-005	1.851416e+002	1.095293e+001	4.706892e-002
9.7599915798e+001	5.596983e-001	7.756255e-005	1.853165e+002	1.095412e+001	4.588366e-002
9.7799556760e+001	5.602268e-001	8.755011e-005	1.854914e+002	1.594826e+001	5.174314e-002
9.7999854881e+001	5.607558e-001	9.921214e-005	1.856666e+002	1.894142e+001	5.858022e-002
9.8199507013e+001	5.612852e-001	9.586639e-005	1.858419e+002	1.794345e+001	5.655132e-002
9.8399879581e+001	5.618151e-001	6.943303e-005	1.860173e+002	1.495908e+001	4.091972e-002
9.8598588399e+001	5.623455e-001	7.125931e-005	1.861929e+002	1.495804e+001	4.195642e-002
9.8799980430e+001	5.628763e-001	3.977784e-005	1.863687e+002	8.976601e+000	2.339851e-002
9.8997034004e+001	5.634076e-001	4.782774e-005	1.865446e+002	1.197189e+001	2.810717e-002
9.9199784184e+001	5.639394e-001	4.832993e-005	1.867207e+002	1.397162e+001	2.837551e-002
9.9398992529e+001	5.644717e-001	4.584994e-005	1.868969e+002	1.397311e+001	2.689407e-002
9.9599927098e+001	5.650044e-001	3.657923e-005	1.870733e+002	1.197856e+001	2.143595e-002
9.9799275324e+001	5.655376e-001	4.216659e-005	1.872498e+002	1.297531e+001	2.468692e-002
9.9999384143e+001	5.660713e-001	6.092608e-005	1.874265e+002	1.496436e+001	3.563626e-002
1.0019785143e+002	5.666054e-001	4.420583e-005	1.876034e+002	8.974168e+000	2.583205e-002
1.0039929821e+002	5.671400e-001	3.354421e-005	1.877804e+002	6.980417e+000	1.958336e-002
1.0059958409e+002	5.679428e-001	3.359169e-005	1.880462e+002	6.980417e+000	1.958336e-002
1.0079982715e+002	5.684786e-001	2.164088e-005	1.882236e+002	4.987396e+000	1.260436e-002
1.0099971601e+002	5.690149e-001	1.957497e-005	1.884012e+002	4.988610e+000	1.139036e-002
1.0119907957e+002	5.695517e-001	4.303176e-005	1.885789e+002	9.974984e+000	2.501589e-002
1.0139857505e+002	5.700889e-001	6.198466e-005	1.887568e+002	1.196400e+001	3.599992e-002
1.0159855410e+002	5.706266e-001	9.571598e-005	1.889348e+002	1.594446e+001	5.553828e-002
1.0179940785e+002	5.711648e-001	1.111018e-004	1.891130e+002	1.693559e+001	6.440503e-002
1.0199855024e+002	5.717035e-001	9.297414e-005	1.892914e+002	1.594615e+001	5.384574e-002
1.0219995123e+002	5.722426e-001	6.643071e-005	1.894699e+002	1.196156e+001	3.843693e-002
1.0239868585e+002	5.727822e-001	8.330981e-005	1.896485e+002	1.295184e+001	4.815779e-002
1.0259956767e+002	5.733223e-001	1.099970e-004	1.898274e+002	1.593648e+001	6.352459e-002
1.0279805690e+002	5.738629e-001	1.198481e-004	1.900064e+002	1.693085e+001	6.914856e-002
1.0299937789e+002	5.744039e-001	1.173870e-004	1.901855e+002	1.493234e+001	6.766475e-002
1.0319949778e+002	5.749455e-001	1.682339e-004	1.903648e+002	1.290312e+001	9.688281e-002
1.0339953722e+002	5.754875e-001	2.013031e-004	1.905443e+002	1.088418e+001	1.158176e-001
1.0359994680e+002	5.760300e-001	1.200060e-004	1.907239e+002	7.931021e+000	6.897915e-002
1.0379961040e+002	5.765729e-001	9.203251e-005	1.909037e+002	8.947150e+000	5.285024e-002
1.0399997760e+002	5.771164e-001	7.429718e-005	1.910836e+002	6.957375e+000	4.262545e-002
1.0419952833e+002	5.776603e-001	8.075728e-005	1.912637e+002	8.953712e+000	4.628808e-002
1.0439796074e+002	5.782047e-001	7.959784e-005	1.914439e+002	8.954419e+000	4.558056e-002
1.0459754138e+002	5.787496e-001	1.037010e-004	1.916244e+002	1.094067e+001	5.932695e-002
1.0479903620e+002	5.792950e-001	8.634674e-005	1.918049e+002	8.950648e+000	4.935216e-002
1.0499961514e+002	5.798409e-001	8.642810e-005	1.919857e+002	8.950648e+000	4.935216e-002
1.0519960418e+002	5.803872e-001	8.241779e-005	1.921666e+002	8.952982e+000	4.701789e-002
1.0539947043e+002	5.809340e-001	5.966552e-005	1.923476e+002	9.965994e+000	3.400609e-002
1.0559915371e+002	5.814813e-001	4.056003e-005	1.925288e+002	6.976905e+000	2.309524e-002
1.0579876356e+002	5.820291e-001	3.471814e-005	1.927102e+002	6.980250e+000	1.975021e-002
1.0599988595e+002	5.825774e-001	3.013000e-005	1.928917e+002	6.982876e+000	1.712401e-002
1.0619810466e+002	5.831261e-001	2.077505e-005	1.930734e+002	4.988204e+000	1.179613e-002
1.0639998981e+002	5.836754e-001	2.816353e-005	1.932553e+002	5.984024e+000	1.597628e-002
1.0659983571e+002	5.842251e-001	3.235227e-005	1.934373e+002	5.981665e+000	1.833515e-002
1.0679978328e+002	5.847753e-001	2.534887e-005	1.936195e+002	4.985647e+000	1.435256e-002
1.0699965227e+002	5.853260e-001	2.430129e-005	1.938018e+002	3.986254e+000	1.374648e-002
1.0719948945e+002	5.858772e-001	3.641721e-005	1.939843e+002	3.979419e+000	2.058070e-002
1.0739729488e+002	5.864289e-001	6.478070e-005	1.941670e+002	6.963425e+000	3.657550e-002
1.0759868192e+002	5.869811e-001	7.420350e-005	1.943498e+002	6.958144e+000	4.185625e-002
1.0779904415e+002	5.875337e-001	6.197050e-005	1.945328e+002	6.965077e+000	3.492305e-002
1.0799986333e+002	5.880868e-001	7.542770e-005	1.947159e+002	7.957533e+000	4.246679e-002
1.0819940874e+002	5.886405e-001	6.208724e-005	1.948992e+002	6.965077e+000	3.492305e-002
1.0839832403e+002	5.891946e-001	7.065796e-005	1.950827e+002	6.960293e+000	3.970657e-002
1.0859849299e+002	5.897492e-001	1.428552e-004	1.952663e+002	1.091980e+001	8.020265e-002
1.0879926709e+002	5.903043e-001	2.206459e-004	1.954501e+002	1.387624e+001	1.237599e-001
1.0899947304e+002	5.908599e-001	2.457512e-004	1.956341e+002	1.586229e+001	1.377118e-001
1.0919978683e+002	5.914159e-001	1.272865e-004	1.958182e+002	1.292874e+001	7.126059e-002
1.0939920905e+002	5.919725e-001	1.551468e-004	1.960025e+002	1.391322e+001	8.677635e-002
1.0959977896e+002	5.925295e-001	9.071437e-005	1.961869e+002	1.194931e+001	5.069044e-002
1.0979970780e+002	5.930871e-001	9.963120e-005	1.963715e+002	1.294438e+001	5.562076e-002
1.0999874035e+002	5.936451e-001	6.891529e-005	1.965563e+002	1.196156e+001	3.843693e-002
1.1019971513e+002	5.942036e-001	5.665819e-005	1.967412e+002	1.096843e+001	3.157093e-002
1.1039959853e+002	5.947627e-001	2.987733e-005	1.969263e+002	6.983367e+000	1.663252e-002
1.1059918794e+002	5.953222e-001	4.873944e-005	1.971115e+002	1.097289e+001	2.710744e-002
1.1079981002e+002	5.958822e-001	4.402347e-005	1.972970e+002	9.975538e+000	2.446154e-002
1.1099995209e+002	5.964427e-001	6.356419e-005	1.974825e+002	1.396471e+001	3.528611e-002
1.1119979582e+002	5.970037e-001	7.695080e-005	1.976683e+002	1.495732e+001	4.267722e-002
1.1139972144e+002	5.975652e-001	6.099284e-005	1.978542e+002	1.296620e+001	3.379509e-002
1.1159931483e+002	5.981271e-001	5.703230e-005	1.980403e+002	1.096843e+001	3.157093e-002
1.1179933539e+002	5.986896e-001	6.077242e-005	1.982265e+002	1.096639e+001	3.360971e-002
1.1199969134e+002	5.992526e-001	5.493306e-005	1.984129e+002	6.969648e+000	3.035176e-002
1.1219950496e+002	5.998160e-001	8.654123e-005	1.985995e+002	8.952229e+000	4.777107e-002
1.1239992267e+002	6.003800e-001	1.364321e-004	1.987862e+002	1.092476e+001	7.524028e-002
1.1259996335e+002	6.009445e-001	1.237917e-004	1.989731e+002	1.093179e+001	6.820513e-002
1.1279960059e+002	6.015094e-001	1.118678e-004	1.991601e+002	8.938422e+000	6.157761e-002
1.1299931446e+002	6.020749e-001	5.248215e-005	1.993474e+002	4.971138e+000	2.886165e-002
1.1319904444e+002	6.026408e-001	5.532072e-005	1.995347e+002	5.969606e+000	3.039410e-002
1.1339817971e+002	6.032073e-001	5.458109e-005	1.997223e+002	6.970040e+000	2.995957e-002
1.1359939310e+002	6.037742e-001	5.172890e-005	1.999100e+002	4.971633e+000	2.836734e-002
1.1379978583e+002	6.043417e-001	5.449311e-005	2.000979e+002	3.970145e+000	2.985514e-002
1.1399995831e+002	6.049096e-001	6.666759e-005	2.002859e+002	4.963509e+000	3.649087e-002
1.1419948731e+002	6.054780e-001	1.866847e-004	2.004742e+002	9.897913e+000	1.020870e-001
1.1439959409e+002	6.060470e-001	1.619598e-004	2.006625e+002	9.911517e+000	8.848324e-002
1.1459911363e+002	6.066164e-001	1.180290e-004	2.008511e+002	9.935578e+000	6.442207e-002
1.1479895198e+002	6.071864e-001	9.163878e-005	2.010398e+002	6.950029e+000	4.997091e-002
1.1499982460e+002	6.077568e-001	8.280676e-005	2.012287e+002	6.954888e+000	4.511240e-002
1.1519948188e+002	6.083278e-001	1.078790e-004	2.014177e+002	9.941284e+000	5.871638e-002
1.1539883372e+002	6.088992e-001	1.026486e-004	2.016069e+002	8.944183e+000	5.581715e-002
1.1559994843e+002	6.097573e-001	1.047533e-004	2.018910e+002	8.943119e+000	5.688147e-002
1.1579958594e+002	6.103300e-001	1.374442e-004	2.020806e+002	9.925437e+000	7.456270e-002
1.1599995016e+002	6.109032e-001	1.212187e-004	2.022704e+002	9.934301e+000	6.569874e-002
1.1619942272e+002	6.114769e-001	1.077743e-004	2.024604e+002	7.941643e+000	5.835727e-002
1.1639995587e+002	6.120512e-001	1.345025e-004	2.026505e+002	7.927238e+000	7.276164e-002
1.1659586258e+002	6.126259e-001	1.384234e-004	2.028408e+002	7.925187e+000	7.481250e-002
1.1679927590e+002	6.132011e-001	1.311593e-004	2.030313e+002	7.929180e+000	7.082002e-002
1.1699995854e+002	6.137768e-001	1.438214e-004	2.032219e+002	8.922416e+000	7.758416e-002
1.1719894859e+002	6.143530e-001	1.649440e-004	2.034127e+002	1.291110e+001	8.889526e-002
1.1739924324e+002	6.149298e-001	1.883952e-004	2.036036e+002	1.289856e+001	1.014388e-001
1.1759882465e+002	6.155070e-001	1.139973e-004	2.037948e+002	1.093868e+001	6.132275e-002
1.1779979511e+002	6.160848e-001	1.263285e-004	2.039860e+002	1.293211e+001	6.789237e-002
1.1799973242e+002	6.166630e-001	1.244027e-004	2.041775e+002	1.393321e+001	6.679466e-002
1.1819949087e+002	6.172418e-001	1.067456e-004	2.043691e+002	1.194274e+001	5.726043e-002
1.1839972830e+002	6.178211e-001	7.560725e-005	2.045609e+002	7.959481e+000	4.051919e-002
1.1859993988e+002	6.184008e-001	7.416046e-005	2.047529e+002	6.960293e+000	3.970657e-002
1.1879938074e+002	6.189811e-001	8.956091e-005	2.049450e+002	6.952093e+000	4.790723e-002
1.1899959983e+002	6.195619e-001	9.556470e-005	2.051373e+002	6.948929e+000	5.107081e-002
1.1919860481e+002	6.201432e-001	1.224110e-004	2.053298e+002	5.934644e+000	6.535642e-002
1.1939989558e+002	6.207250e-001	1.227541e-004	2.055224e+002	6.934522e+000	6.547820e-002
1.1959984442e+002	6.213074e-001	1.163090e-004	2.057152e+002	6.938018e+000	6.198217e-002
1.1979888900e+002	6.218902e-001	8.602139e-005	2.059082e+002	5.954201e+000	4.579866e-002
1.1999968070e+002	6.224735e-001	8.013640e-005	2.061014e+002	6.957375e+000	4.262545e-002
1.2019897148e+002	6.230574e-001	1.030148e-004	2.062947e+002	7.945257e+000	5.474339e-002
1.2039832936e+002	6.236418e-001	1.545799e-004	2.064882e+002	1.191793e+001	8.206873e-002
1.2059998108e+002	6.242266e-001	1.579824e-004	2.066818e+002	1.191620e+001	8.379660e-002
1.2079944864e+002	6.248120e-001	1.883953e-004	2.068756e+002	1.390017e+001	9.983449e-002
1.2099956443e+002	6.253979e-001	2.615977e-004	2.070696e+002	1.386150e+001	1.384961e-001
1.2119941329e+002	6.259843e-001	1.905011e-004	2.072638e+002	1.189924e+001	1.007613e-001
1.2139994391e+002	6.265713e-001	2.128042e-004	2.074581e+002	9.887547e+000	1.124527e-001
1.2159919408e+002	6.271587e-001	3.326866e-004	2.076526e+002	1.282436e+001	1.756377e-001
1.2179972801e+002	6.277467e-001	8.011298e-004	2.078473e+002	1.457745e+001	4.225503e-001
1.2199972315e+002	6.283351e-001	5.351152e-004	2.080421e+002	1.471802e+001	2.819785e-001
1.2219777166e+002	6.289241e-001	4.663744e-004	2.082372e+002	1.575447e+001	2.455254e-001
1.2239997345e+002	6.295136e-001	6.063301e-004	2.084323e+002	1.668109e+001	3.189070e-001
1.2259995881e+002	6.301036e-001	7.280152e-004	2.086277e+002	1.661745e+001	3.825502e-001
1.2279973199e+002	6.306942e-001	4.830514e-004	2.088232e+002	1.474641e+001	2.535914e-001
1.2299861600e+002	6.312852e-001	5.728683e-004	2.090189e+002	1.569954e+001	3.004617e-001
1.2319917983e+002	6.318768e-001	9.343244e-004	2.092148e+002	1.551042e+001	4.895819e-001
1.2339981249e+002	6.324688e-001	1.043743e-003	2.094108e+002	1.245360e+001	5.464049e-001
1.2359939794e+002	6.330614e-001	8.160224e-004	2.096070e+002	9.573208e+000	4.267920e-001
1.2379949038e+002	6.336546e-001	3.974169e-004	2.098034e+002	1.079234e+001	2.076604e-001
1.2399850322e+002	6.342482e-001	3.926936e-004	2.100000e+002	8.795000e+000	2.050003e-001
1.2419846749e+002	6.348423e-001	7.983191e-004	2.101967e+002	1.058364e+001	4.163615e-001
1.2439992525e+002	6.354370e-001	7.410597e-004	2.103936e+002	8.613864e+000	3.861363e-001
1.2459971603e+002	6.360322e-001	4.808669e-004	2.105906e+002	7.749674e+000	2.503259e-001
1.2479964983e+002	6.366279e-001	5.837045e-004	2.107879e+002	6.696424e+000	3.035760e-001
1.2499862780e+002	6.372241e-001	2.060543e-003	2.109853e+002	9.929345e+000	1.070655e+000
1.2519966875e+002	6.378209e-001	6.574015e-004	2.111829e+002	1.065873e+001	3.412652e-001
1.2539983760e+002	6.384181e-001	6.653508e-004	2.113806e+002	7.654931e+000	3.450686e-001
1.2559898278e+002	6.390159e-001	3.086812e-004	2.115786e+002	6.840060e+000	1.599405e-001
1.2579977642e+002	6.396143e-001	5.685064e-004	2.117767e+002	4.705709e+000	2.942912e-001
1.2599900021e+002	6.402131e-001	3.339141e-004	2.119749e+002	5.827309e+000	1.726912e-001
1.2619991423e+002	6.408124e-001	5.982557e-004	2.121734e+002	8.690888e+000	3.091120e-001
1.2639914164e+002	6.414123e-001	3.718795e-004	2.123720e+002	8.808034e+000	1.919663e-001
1.2659912486e+002	6.420127e-001	4.263975e-004	2.125708e+002	8.780097e+000	2.199029e-001
1.2679980828e+002	6.426136e-001	4.541412e-004	2.127698e+002	1.076601e+001	2.339920e-001
1.2699995958e+002	6.432151e-001	6.629614e-004	2.129689e+002	1.065873e+001	3.412652e-001
1.2719993877e+002	6.438171e-001	9.081628e-004	2.131682e+002	1.053295e+001	4.670476e-001
1.2739854026e+002	6.444196e-001	2.287905e-003	2.133677e+002	1.482448e+001	1.175518e+000
1.2759960272e+002	6.450226e-001	7.813235e-004	2.135674e+002	1.259893e+001	4.010661e-001
1.2779938840e+002	6.456261e-001	1.157465e-003	2.137672e+002	1.540641e+001	5.935903e-001
1.2799983055e+002	6.462302e-001	6.407050e-003	2.139672e+002	1.271730e+001	3.282697e+000
1.2819956837e+002	6.468348e-001	5.077374e-003	2.141674e+002	2.040100e+001	2.598997e+000
1.2839985819e+002	6.474399e-001	2.412927e-002	2.143678e+002	1.266030e+001	1.233970e+001
1.2859990832e+002	6.480456e-001	7.046495e-003	2.145683e+002	1.739979e+001	3.600208e+000
1.2879913018e+002	6.486518e-001	1.470663e-002	2.147690e+002	1.149309e+001	7.506915e+000
1.2899982936e+002	6.492585e-001	1.289356e-002	2.149699e+002	1.142471e+001	6.575294e+000
1.2919979873e+002	6.498657e-001	1.481166e-002	2.151709e+002	1.245360e+001	7.546405e+000
1.2939998463e+002	6.504735e-001	1.474793e-002	2.153722e+002	1.149309e+001	7.506915e+000
1.2959884641e+002	6.510818e-001	2.905940e-003	2.155736e+002	1.552222e+001	1.477784e+000
1.2979954045e+002	6.516906e-001	1.453780e-002	2.157752e+002	8.613864e+000	7.386136e+000
1.2999996231e+002	6.523000e-001	8.110170e-003	2.159769e+002	1.388336e+001	4.116637e+000
1.3019975353e+002	6.529098e-001	6.732975e-003	2.161788e+002	1.458561e+001	3.414395e+000
1.3039961847e+002	6.535203e-001	3.181884e-002	2.163810e+002	5.879247e+000	1.612075e+001
1.3059968833e+002	6.541312e-001	2.611759e-002	2.165832e+002	8.780097e+000	1.321990e+001
1.3079982666e+002	6.547427e-001	1.678492e-002	2.167857e+002	1.251194e+001	8.488063e+000
1.3099978769e+002	6.553547e-001	3.391116e-002	2.169883e+002	6.867285e+000	1.713271e+001
1.3119959746e+002	6.559672e-001	2.823128e-002	2.171911e+002	1.075021e+001	1.424979e+001
1.3139997877e+002	6.565803e-001	3.408616e-002	2.173941e+002	9.811017e+000	1.718898e+001
1.3159970394e+002	6.571939e-001	3.618803e-002	2.175973e+002	1.276812e+001	1.823188e+001
1.3179997941e+002	6.578080e-001	3.241986e-002	2.178006e+002	1.568181e+001	1.631819e+001
1.3199977926e+002	6.584227e-001	3.828746e-002	2.180042e+002	1.474641e+001	1.925359e+001
1.3219934257e+002	6.590379e-001	4.422817e-002	2.182079e+002	1.477977e+001	2.222023e+001
1.3239969174e+002	6.596536e-001	3.852460e-002	2.184117e+002	1.966331e+001	1.933669e+001
1.3259994658e+002	6.602699e-001	5.805509e-002	2.186158e+002	9.887547e+000	2.911245e+001
1.3279971526e+002	6.608867e-001	5.420537e-002	2.188200e+002	1.284341e+001	2.715659e+001
1.3299901148e+002	6.615041e-001	7.206957e-002	2.190244e+002	7.927238e+000	3.607276e+001
1.3319996590e+002	6.621220e-001	5.641089e-002	2.192290e+002	1.779118e+001	2.820882e+001
1.3339973621e+002	6.627404e-001	6.433782e-002	2.194337e+002	1.385726e+001	3.214274e+001
1.3359853708e+002	6.633593e-001	7.236251e-002	2.196387e+002	1.288191e+001	3.611809e+001
1.3379965192e+002	6.639788e-001	7.644576e-002	2.198438e+002	1.387945e+001	3.812055e+001
1.3399970164e+002	6.649090e-001	8.259191e-002	2.201518e+002	1.587222e+001	4.112778e+001
1.3419954670e+002	6.655299e-001	7.871229e-002	2.203574e+002	1.884070e+001	3.915930e+001
1.3439961217e+002	6.661513e-001	1.066947e-001	2.205631e+002	4.968976e+000	5.303102e+001
1.3459988382e+002	6.667732e-001	7.089608e-002	2.207690e+002	2.179502e+001	3.520498e+001
1.3479998677e+002	6.673956e-001	6.701462e-002	2.209751e+002	2.475348e+001	3.324652e+001
1.3499867252e+002	6.680186e-001	8.099985e-002	2.211814e+002	1.785277e+001	4.014723e+001
1.3519993093e+002	6.686421e-001	9.312518e-002	2.213878e+002	1.588594e+001	4.611406e+001
1.3539920374e+002	6.692662e-001	8.521124e-002	2.215944e+002	1.984414e+001	4.215586e+001
1.3559994229e+002	6.698908e-001	8.932308e-002	2.218013e+002	1.985112e+001	4.414888e+001
1.3579969996e+002	6.705160e-001	1.034893e-001	2.220082e+002	1.589700e+001	5.110300e+001
1.3599954983e+002	6.711417e-001	8.956500e-002	2.222154e+002	2.481406e+001	4.418594e+001
1.3619977363e+002	6.717679e-001	9.770554e-002	2.224228e+002	2.284294e+001	4.815706e+001
1.3639984437e+002	6.723947e-001	9.984814e-002	2.226303e+002	2.483277e+001	4.916723e+001
1.3659997361e+002	6.730220e-001	1.120523e-001	2.228380e+002	2.087462e+001	5.512538e+001
1.3679997948e+002	6.736498e-001	1.303803e-001	2.230459e+002	1.591776e+001	6.408224e+001
1.3699995920e+002	6.742782e-001	9.221790e-002	2.232539e+002	3.871691e+001	4.528309e+001
1.3719905521e+002	6.749072e-001	1.245935e-001	2.234622e+002	2.287608e+001	6.112392e+001
1.3739953761e+002	6.755367e-001	1.450110e-001	2.236706e+002	1.592581e+001	7.107419e+001
1.3759979369e+002	6.761667e-001	1.533069e-001	2.238792e+002	1.592974e+001	7.507026e+001
1.3779946600e+002	6.767973e-001	1.534678e-001	2.240880e+002	1.792097e+001	7.507903e+001
1.3799793229e+002	6.774284e-001	1.556725e-001	2.242970e+002	1.991334e+001	7.608666e+001
1.3819973631e+002	6.780601e-001	1.395442e-001	2.245061e+002	2.885977e+001	6.814023e+001
1.3839944559e+002	6.786923e-001	1.580367e-001	2.247154e+002	2.290165e+001	7.709835e+001
1.3859993365e+002	6.793251e-001	1.622483e-001	2.249250e+002	1.892078e+001	7.907922e+001
1.3879987536e+002	6.799584e-001	1.746542e-001	2.251346e+002	1.195346e+001	8.504654e+001
1.3899813191e+002	6.805923e-001	1.645791e-001	2.253445e+002	1.593411e+001	8.006589e+001
1.3919882298e+002	6.812267e-001	1.688358e-001	2.255546e+002	1.493972e+001	8.206028e+001
1.3939996127e+002	6.818616e-001	1.751590e-001	2.257648e+002	1.394571e+001	8.505429e+001
1.3959964286e+002	6.824971e-001	1.609727e-001	2.259752e+002	2.190712e+001	7.809288e+001
1.3979927945e+002	6.831332e-001	1.837412e-001	2.261858e+002	1.494444e+001	8.905556e+001
1.3999956115e+002	6.837698e-001	1.777684e-001	2.263966e+002	2.091953e+001	8.608047e+001
1.4019664686e+002	6.844070e-001	2.005898e-001	2.266076e+002	1.195920e+001	9.704080e+001
1.4039942333e+002	6.850447e-001	1.904882e-001	2.268187e+002	1.893192e+001	9.206808e+001
1.4059997176e+002	6.856829e-001	2.113142e-001	2.270300e+002	1.196119e+001	1.020388e+002
1.4079998874e+002	6.863217e-001	2.239437e-001	2.272415e+002	1.196334e+001	1.080367e+002
1.4099933483e+002	6.869611e-001	2.200107e-001	2.274532e+002	1.295954e+001	1.060405e+002
1.4119989768e+002	6.876010e-001	2.098701e-001	2.276651e+002	1.794122e+001	1.010588e+002
1.4139936019e+002	6.882414e-001	2.162848e-001	2.278772e+002	1.594925e+001	1.040508e+002
1.4159921623e+002	6.888825e-001	2.185593e-001	2.280894e+002	1.495287e+001	1.050471e+002
1.4179986402e+002	6.895240e-001	2.312280e-001	2.283018e+002	1.096730e+001	1.110327e+002
1.4199933347e+002	6.901661e-001	2.439172e-001	2.285144e+002	5.983071e+000	1.170169e+002
1.4219971080e+002	6.908088e-001	2.358304e-001	2.287272e+002	1.096787e+001	1.130321e+002
1.4239996386e+002	6.914520e-001	2.298244e-001	2.289402e+002	1.694901e+001	1.100510e+002
1.4259966083e+002	6.920958e-001	2.508921e-001	2.291533e+002	9.972490e+000	1.200275e+002
1.4279990431e+002	6.927401e-001	2.615791e-001	2.293667e+002	8.976228e+000	1.250238e+002
1.4299975300e+002	6.933850e-001	2.597288e-001	2.295802e+002	8.976037e+000	1.240240e+002
1.4319955386e+002	6.940305e-001	2.495211e-001	2.297939e+002	1.396117e+001	1.190388e+002
1.4339967416e+002	6.946765e-001	2.476559e-001	2.300078e+002	1.396084e+001	1.180392e+002
1.4359865193e+002	6.953230e-001	2.688371e-001	2.302219e+002	5.984522e+000	1.280155e+002
1.4379958580e+002	6.959702e-001	2.523255e-001	2.304361e+002	1.495874e+001	1.200413e+002
1.4399845854e+002	6.966178e-001	2.672449e-001	2.306506e+002	7.979201e+000	1.270208e+002
1.4419937829e+002	6.972661e-001	2.696046e-001	2.308652e+002	8.976784e+000	1.280232e+002
1.4439969341e+002	6.979148e-001	2.740651e-001	2.310800e+002	7.979680e+000	1.300203e+002
1.4459949062e+002	6.985642e-001	2.701174e-001	2.312950e+002	1.097163e+001	1.280284e+002
1.4479963591e+002	6.992141e-001	2.661793e-001	2.315102e+002	1.695546e+001	1.260445e+002
1.4499946918e+002	6.998646e-001	2.812077e-001	2.317256e+002	1.496276e+001	1.330372e+002
1.4519855566e+002	7.005156e-001	2.941301e-001	2.319411e+002	8.978616e+000	1.390214e+002
1.4539993085e+002	7.011672e-001	2.923015e-001	2.321569e+002	1.197128e+001	1.380287e+002
1.4559999253e+002	7.018193e-001	2.862261e-001	2.323728e+002	1.396576e+001	1.350342e+002
1.4579985259e+002	7.024720e-001	3.013056e-001	2.325889e+002	6.983718e+000	1.420163e+002
1.4599982643e+002	7.031253e-001	3.121931e-001	2.328052e+002	4.988764e+000	1.470112e+002
1.4619922169e+002	7.037791e-001	3.061461e-001	2.330217e+002	1.297018e+001	1.440298e+002
1.4639856978e+002	7.044335e-001	3.043086e-001	2.332384e+002	1.396767e+001	1.430323e+002
1.4659942313e+002	7.050885e-001	3.109739e-001	2.334552e+002	1.297059e+001	1.460294e+002
1.4679969037e+002	7.057440e-001	3.155204e-001	2.336723e+002	1.197322e+001	1.480268e+002
1.4699913576e+002	7.064000e-001	3.222178e-001	2.338895e+002	1.297156e+001	1.510284e+002
1.4719983190e+002	7.070567e-001	3.310485e-001	2.341069e+002	1.097656e+001	1.550234e+002
1.4739998329e+002	7.077139e-001	3.441572e-001	2.343245e+002	5.987687e+000	1.610123e+002
1.4759952808e+002	7.083717e-001	3.359469e-001	2.345423e+002	1.197475e+001	1.570252e+002
1.4779909645e+002	7.090300e-001	3.512339e-001	2.347603e+002	8.981868e+000	1.640181e+002
1.4799996528e+002	7.096889e-001	3.515647e-001	2.349784e+002	9.979854e+000	1.640201e+002
1.4819986330e+002	7.103484e-001	3.540408e-001	2.351968e+002	1.097797e+001	1.650220e+002
1.4839937732e+002	7.110084e-001	3.629373e-001	2.354153e+002	5.988269e+000	1.690117e+002
1.4859962345e+002	7.116690e-001	3.589802e-001	2.356340e+002	6.986150e+000	1.670138e+002
1.4879996197e+002	7.123301e-001	3.528731e-001	2.358529e+002	9.979854e+000	1.640201e+002
1.4899793852e+002	7.129919e-001	3.639498e-001	2.360720e+002	5.988269e+000	1.690117e+002
1.4919970393e+002	7.136542e-001	3.664473e-001	2.362913e+002	6.986394e+000	1.700136e+002
1.4939992427e+002	7.143170e-001	3.646304e-001	2.365108e+002	6.986314e+000	1.690137e+002
1.4959990962e+002	7.149805e-001	3.606634e-001	2.367305e+002	9.980215e+000	1.670198e+002
1.4979991947e+002	7.156445e-001	3.523626e-001	2.369503e+002	1.197568e+001	1.630243e+002
1.4999992757e+002	7.163090e-001	3.613293e-001	2.371704e+002	8.982193e+000	1.670178e+002
1.5019974873e+002	7.169742e-001	3.638258e-001	2.373906e+002	7.984266e+000	1.680157e+002
1.5039971049e+002	7.176399e-001	3.511868e-001	2.376110e+002	1.397145e+001	1.620286e+002
1.5059987152e+002	7.183062e-001	3.731621e-001	2.378316e+002	3.992315e+000	1.720077e+002
1.5079978740e+002	7.189730e-001	3.561551e-001	2.380524e+002	7.983883e+000	1.640161e+002
1.5099906139e+002	7.196405e-001	3.369681e-001	2.382734e+002	1.696377e+001	1.550362e+002
1.5119932881e+002	7.203085e-001	3.611672e-001	2.384946e+002	7.984077e+000	1.660159e+002
1.5139851590e+002	7.209770e-001	3.593382e-001	2.387159e+002	1.097797e+001	1.650220e+002
1.5159835625e+002	7.216462e-001	3.727388e-001	2.389375e+002	8.982609e+000	1.710174e+002
1.5179994564e+002	7.223159e-001	3.622041e-001	2.391592e+002	1.497015e+001	1.660299e+002
1.5199995950e+002	7.229862e-001	3.647061e-001	2.393812e+002	1.097824e+001	1.670218e+002
1.5219880258e+002	7.236570e-001	3.846839e-001	2.396033e+002	3.992489e+000	1.760075e+002
1.5239928827e+002	7.243285e-001	3.763159e-001	2.398256e+002	9.980789e+000	1.720192e+002
1.5259958190e+002	7.250005e-001	3.832126e-001	2.400481e+002	4.990558e+000	1.750094e+002
1.5279949392e+002	7.256730e-001	3.748060e-001	2.402708e+002	5.988406e+000	1.710116e+002
1.5299995264e+002	7.263462e-001	3.642076e-001	2.404937e+002	1.097811e+001	1.660219e+002
1.5319898984e+002	7.270199e-001	3.799013e-001	2.407167e+002	7.984720e+000	1.730153e+002
1.5339992266e+002	7.276942e-001	3.802453e-001	2.409400e+002	5.988539e+000	1.730115e+002
1.5359945623e+002	7.283691e-001	3.718121e-001	2.411635e+002	8.982404e+000	1.690176e+002
1.5379999958e+002	7.290446e-001	3.633723e-001	2.413871e+002	1.397197e+001	1.650280e+002
1.5399991932e+002	7.297206e-001	3.724933e-001	2.416109e+002	6.986314e+000	1.690137e+002
1.5419943520e+002	7.303972e-001	3.684446e-001	2.418350e+002	1.097824e+001	1.670218e+002
1.5439935408e+002	7.310744e-001	3.820115e-001	2.420592e+002	5.988539e+000	1.730115e+002
1.5459987462e+002	7.317522e-001	3.911971e-001	2.422836e+002	3.992532e+000	1.770075e+002
1.5479984102e+002	7.324306e-001	3.871483e-001	2.425082e+002	6.986782e+000	1.750132e+002
1.5499977331e+002	7.331095e-001	3.919227e-001	2.427330e+002	3.992532e+000	1.770075e+002
1.5519946526e+002	7.337890e-001	3.746091e-001	2.429580e+002	1.596872e+001	1.690313e+002
1.5539994305e+002	7.344691e-001	3.904522e-001	2.431832e+002	8.983102e+000	1.760169e+002
1.5559955604e+002	7.351498e-001	3.908182e-001	2.434085e+002	9.981225e+000	1.760188e+002
1.5579878055e+002	7.358310e-001	3.778390e-001	2.436341e+002	7.984451e+000	1.700155e+002
1.5599987656e+002	7.365128e-001	3.804004e-001	2.438598e+002	4.990338e+000	1.710097e+002
1.5619998385e+002	7.371952e-001	3.696432e-001	2.440858e+002	9.980096e+000	1.660199e+002
1.5639968721e+002	7.378782e-001	3.722051e-001	2.443119e+002	7.984172e+000	1.670158e+002
1.5659962584e+002	7.385618e-001	3.592041e-001	2.445383e+002	1.596717e+001	1.610328e+002
1.5679979072e+002	7.392460e-001	3.684480e-001	2.447648e+002	1.197597e+001	1.650240e+002
1.5699975697e+002	7.399307e-001	3.777096e-001	2.449915e+002	7.984359e+000	1.690156e+002
1.5719954182e+002	7.406160e-001	3.713584e-001	2.452184e+002	9.980096e+000	1.660199e+002
1.5739989177e+002	7.413020e-001	3.739189e-001	2.454455e+002	4.990107e+000	1.670099e+002
1.5759974878e+002	7.419885e-001	3.675607e-001	2.456728e+002	8.981868e+000	1.640181e+002
1.5779917491e+002	7.426755e-001	3.768546e-001	2.459003e+002	4.990166e+000	1.680098e+002
1.5799958459e+002	7.433632e-001	3.749719e-001	2.461280e+002	7.984172e+000	1.670158e+002
1.5819948536e+002	7.440515e-001	3.842897e-001	2.463559e+002	3.992270e+000	1.710077e+002
1.5839992455e+002	7.447403e-001	3.734130e-001	2.465840e+002	6.986067e+000	1.660139e+002
1.5859919049e+002	7.454297e-001	3.625120e-001	2.468122e+002	8.981531e+000	1.610185e+002
1.5879954396e+002	7.461197e-001	3.470898e-001	2.470407e+002	1.197426e+001	1.540257e+002
1.5899974300e+002	7.468103e-001	3.496278e-001	2.472694e+002	3.991474e+000	1.550085e+002
1.5919963258e+002	7.475015e-001	3.228927e-001	2.474982e+002	9.976903e+000	1.430231e+002
1.5939851774e+002	7.481933e-001	3.276588e-001	2.477273e+002	0.000000e+000	1.450000e+002
1.5959997938e+002	7.488856e-001	3.076442e-001	2.479565e+002	6.983002e+000	1.360170e+002
1.5979978446e+002	7.499253e-001	3.103359e-001	2.483007e+002	6.983125e+000	1.370169e+002
1.5999953526e+002	7.506191e-001	2.789071e-001	2.485304e+002	9.973159e+000	1.230268e+002
1.6019973643e+002	7.513135e-001	2.836964e-001	2.487604e+002	8.976228e+000	1.250238e+002
1.6039877339e+002	7.520086e-001	2.680761e-001	2.489905e+002	1.096923e+001	1.180308e+002
1.6059969238e+002	7.527042e-001	2.546743e-001	2.492208e+002	8.973478e+000	1.120265e+002
1.6079994644e+002	7.534004e-001	2.299237e-001	2.494513e+002	1.395428e+001	1.010457e+002
1.6099987695e+002	7.540971e-001	2.074218e-001	2.496820e+002	1.992755e+001	9.107245e+001
1.6119978716e+002	7.547945e-001	2.007546e-001	2.499129e+002	1.693632e+001	8.806368e+001
1.6139989179e+002	7.554925e-001	2.054505e-001	2.501440e+002	1.095970e+001	9.004030e+001
1.6159961449e+002	7.561911e-001	1.737029e-001	2.503753e+002	1.294365e+001	7.605635e+001
1.6179982695e+002	7.568902e-001	1.442436e-001	2.506068e+002	1.890082e+001	6.309918e+001
1.6199995281e+002	7.575900e-001	1.147350e-001	2.508385e+002	2.185569e+001	5.014431e+001
1.6219976840e+002	3.791523e-001	4.382911e-002	1.255376e+002	3.172555e+001	3.827445e+001
1.6239769656e+002	3.795172e-001	8.593810e-004	1.256584e+002	4.925025e+001	7.497462e-001
1.6259939729e+002	3.798824e-001	1.809240e-004	1.257793e+002	3.484231e+001	1.576910e-001
1.6279855875e+002	3.802479e-001	9.282316e-005	1.259003e+002	2.491917e+001	8.082570e-002
1.6299864556e+002	3.806138e-001	4.361041e-005	1.260215e+002	1.696206e+001	3.793723e-002
1.6319990987e+002	3.809800e-001	2.601862e-005	1.261427e+002	1.297739e+001	2.261216e-002
1.6339912734e+002	3.813466e-001	2.467663e-005	1.262641e+002	1.397857e+001	2.142526e-002
1.6359930271e+002	3.817135e-001	1.518688e-005	1.263856e+002	9.986827e+000	1.317319e-002
1.6379995749e+002	3.820807e-001	1.809760e-005	1.265071e+002	1.198432e+001	1.568288e-002
1.6399947530e+002	3.824482e-001	1.250094e-005	1.266288e+002	8.989177e+000	1.082256e-002
1.6419981917e+002	3.828162e-001	1.036950e-005	1.267507e+002	7.991031e+000	8.968661e-003
1.6439958723e+002	3.831844e-001	1.301832e-005	1.268726e+002	9.988751e+000	1.124883e-002
1.6459963349e+002	3.835530e-001	1.400092e-005	1.269946e+002	1.098791e+001	1.208624e-002
1.6479925916e+002	3.839219e-001	1.092271e-005	1.271168e+002	8.990580e+000	9.419930e-003
1.6499981390e+002	3.842912e-001	1.246315e-005	1.272390e+002	9.989262e+000	1.073810e-002
1.6519993657e+002	3.846608e-001	1.215967e-005	1.273614e+002	9.989533e+000	1.046655e-002
1.6539950472e+002	3.850307e-001	1.127995e-005	1.274839e+002	9.990300e+000	9.700001e-003
1.6559988937e+002	3.854010e-001	1.256711e-005	1.276065e+002	1.098920e+001	1.079648e-002
1.6579912642e+002	3.857717e-001	1.273013e-005	1.277292e+002	1.098907e+001	1.092604e-002
1.6599995346e+002	3.861426e-001	1.321820e-005	1.278521e+002	1.098867e+001	1.133404e-002
1.6619927098e+002	3.865140e-001	9.743862e-006	1.279750e+002	7.991653e+000	8.346913e-003
1.6639902005e+002	3.868856e-001	1.246644e-005	1.280981e+002	9.989331e+000	1.066890e-002
1.6659987843e+002	3.872576e-001	1.408940e-005	1.282212e+002	1.098795e+001	1.204627e-002
1.6679947678e+002	3.876300e-001	9.896739e-006	1.283445e+002	7.991547e+000	8.453465e-003
1.6699986491e+002	3.880027e-001	9.196276e-006	1.284679e+002	6.992152e+000	7.847608e-003
1.6719963140e+002	3.883757e-001	1.092706e-005	1.285914e+002	7.990684e+000	9.315612e-003
1.6739997255e+002	3.887491e-001	8.912213e-006	1.287151e+002	6.992409e+000	7.590601e-003
1.6759971551e+002	3.891228e-001	5.907685e-006	1.288388e+002	4.994973e+000	5.026788e-003
1.6779989004e+002	3.894969e-001	7.941094e-006	1.289626e+002	6.993249e+000	6.750506e-003
1.6799977135e+002	3.898713e-001	1.512380e-005	1.290866e+002	1.198716e+001	1.284398e-002
1.6819967761e+002	3.902460e-001	1.601860e-005	1.292107e+002	1.198641e+001	1.359083e-002
1.6839928199e+002	3.906211e-001	1.669676e-005	1.293349e+002	1.098585e+001	1.415261e-002
1.6859987511e+002	3.909966e-001	1.718010e-005	1.294592e+002	1.098545e+001	1.454831e-002
1.6879947803e+002	3.913724e-001	1.614941e-005	1.295836e+002	9.986338e+000	1.366238e-002
1.6899939233e+002	3.917485e-001	7.983858e-006	1.297082e+002	4.993252e+000	6.747850e-003
1.6919965191e+002	3.921250e-001	1.676104e-005	1.298328e+002	1.098585e+001	1.415261e-002
1.6939964312e+002	3.925018e-001	1.346529e-005	1.299576e+002	8.988641e+000	1.135884e-002
1.6959982906e+002	3.928790e-001	1.163638e-005	1.300825e+002	6.990193e+000	9.806615e-003
1.6979977879e+002	3.932566e-001	1.056479e-005	1.302075e+002	5.991105e+000	8.894975e-003
1.6999955803e+002	3.936344e-001	2.234973e-005	1.303326e+002	1.198120e+001	1.879919e-002
1.7019941416e+002	3.940127e-001	2.070586e-005	1.304578e+002	1.198260e+001	1.739975e-002
1.7039911772e+002	3.943912e-001	1.532545e-005	1.305832e+002	9.987134e+000	1.286607e-002
1.7059996643e+002	3.947702e-001	1.181323e-005	1.307086e+002	7.990092e+000	9.907963e-003
1.7079989399e+002	3.951494e-001	1.500509e-005	1.308342e+002	9.987427e+000	1.257295e-002
1.7099908973e+002	3.955291e-001	1.151991e-005	1.309599e+002	6.990357e+000	9.643410e-003
1.7119895146e+002	3.959090e-001	3.175735e-006	1.310857e+002	1.997344e+000	2.655883e-003
1.7139940384e+002	3.962894e-001	4.926210e-006	1.312116e+002	2.995884e+000	4.115859e-003
1.7159812297e+002	3.966700e-001	7.282701e-006	1.313377e+002	4.993921e+000	6.078873e-003
1.7179982551e+002	3.970510e-001	1.043316e-005	1.314638e+002	5.991300e+000	8.700208e-003
1.7199865608e+002	3.974324e-001	6.166962e-006	1.315901e+002	2.994862e+000	5.137691e-003
1.7219845505e+002	3.978141e-001	7.089603e-006	1.317165e+002	2.994099e+000	5.900674e-003
1.7239980187e+002	3.981962e-001	2.365526e-006	1.318430e+002	9.980331e-001	1.966937e-003
1.7259860785e+002	3.985787e-001	1.500827e-005	1.319696e+002	5.987533e+000	1.246742e-002
1.7279986757e+002	3.989614e-001	1.521363e-005	1.320964e+002	5.987374e+000	1.262588e-002
1.7299936249e+002	3.993446e-001	1.967852e-005	1.322232e+002	7.983684e+000	1.631566e-002
1.7319928841e+002	3.997280e-001	2.175731e-005	1.323502e+002	8.981978e+000	1.802190e-002
1.7339990010e+002	4.001119e-001	2.182240e-005	1.324773e+002	9.981942e+000	1.805847e-002
1.7359916779e+002	4.004961e-001	2.064914e-005	1.326045e+002	1.098293e+001	1.707119e-002
1.7379968558e+002	4.008806e-001	2.193109e-005	1.327318e+002	1.198189e+001	1.811362e-002
1.7399877047e+002	4.012655e-001	1.218998e-005	1.328593e+002	7.989942e+000	1.005845e-002
1.7419860736e+002	4.016508e-001	1.114380e-005	1.329868e+002	7.990814e+000	9.186385e-003
1.7439939005e+002	4.020364e-001	1.334153e-005	1.331145e+002	9.989012e+000	1.098753e-002
1.7459931929e+002	4.024223e-001	7.265316e-006	1.332423e+002	5.994022e+000	5.977677e-003
1.7479933882e+002	4.028087e-001	9.094322e-006	1.333702e+002	7.992525e+000	7.475350e-003
1.7499652500e+002	4.031953e-001	8.616708e-006	1.334982e+002	7.992924e+000	7.075968e-003
1.7519996244e+002	4.035824e-001	9.887976e-006	1.336264e+002	8.991888e+000	8.112136e-003
1.7539833765e+002	4.039697e-001	1.371938e-005	1.337546e+002	1.198876e+001	1.124464e-002
1.7559990548e+002	4.043575e-001	1.605847e-005	1.338830e+002	1.298685e+001	1.314918e-002
1.7579988622e+002	4.047456e-001	1.849019e-005	1.340115e+002	1.498487e+001	1.512583e-002
1.7599935850e+002	4.051340e-001	1.732689e-005	1.341401e+002	1.398584e+001	1.416061e-002
1.7619924971e+002	4.057174e-001	1.294808e-005	1.343333e+002	9.989433e+000	1.056676e-002
1.7639946684e+002	4.061067e-001	9.371527e-006	1.344622e+002	6.992359e+000	7.640647e-003
1.7659938271e+002	4.064964e-001	1.378773e-005	1.345912e+002	8.988770e+000	1.123042e-002
1.7679987798e+002	4.068865e-001	1.556901e-005	1.347204e+002	9.987331e+000	1.266916e-002
1.7699947660e+002	4.072769e-001	1.906529e-005	1.348496e+002	1.198450e+001	1.549936e-002
1.7719954284e+002	4.076677e-001	1.931745e-005	1.349790e+002	1.298431e+001	1.568930e-002
1.7739974498e+002	4.080588e-001	1.530167e-005	1.351085e+002	1.098758e+001	1.241584e-002
1.7759968222e+002	4.084503e-001	1.441541e-005	1.352382e+002	9.988314e+000	1.168551e-002
1.7779982853e+002	4.088422e-001	1.899041e-005	1.353679e+002	1.198462e+001	1.537937e-002
1.7799810467e+002	4.092344e-001	2.699994e-005	1.354978e+002	1.497816e+001	2.184493e-002
1.7819988098e+002	4.096270e-001	2.363056e-005	1.356277e+002	1.298090e+001	1.910053e-002
1.7839988856e+002	4.100199e-001	3.130668e-005	1.357578e+002	1.397472e+001	2.528087e-002
1.7859920950e+002	4.104132e-001	3.517265e-005	1.358881e+002	1.397162e+001	2.837551e-002
1.7879906157e+002	4.108069e-001	4.649485e-005	1.360184e+002	1.596253e+001	3.747374e-002
1.7899858091e+002	4.112009e-001	3.440817e-005	1.361489e+002	1.297229e+001	2.770559e-002
1.7919958572e+002	4.115953e-001	2.403790e-005	1.362794e+002	1.098066e+001	1.933686e-002
1.7939947081e+002	4.119900e-001	2.676009e-005	1.364101e+002	1.097849e+001	2.150606e-002
1.7959988882e+002	4.123851e-001	2.104626e-005	1.365410e+002	8.983102e+000	1.689787e-002
1.7979963913e+002	4.127806e-001	1.437070e-005	1.366719e+002	5.988473e+000	1.152706e-002
1.7999911340e+002	4.131764e-001	1.707897e-005	1.368030e+002	6.986314e+000	1.368630e-002
1.8019862590e+002	4.135726e-001	1.651042e-005	1.369342e+002	6.986782e+000	1.321802e-002
1.8039910782e+002	4.139692e-001	1.967221e-005	1.370655e+002	7.984266e+000	1.573421e-002
1.8059851213e+002	4.143661e-001	2.001263e-005	1.371969e+002	8.984009e+000	1.599116e-002
1.8079972397e+002	4.147634e-001	1.717488e-005	1.373284e+002	8.986290e+000	1.371050e-002
1.8099987099e+002	4.151610e-001	1.393496e-005	1.374601e+002	7.988887e+000	1.111345e-002
1.8119993571e+002	4.155591e-001	1.937741e-005	1.375919e+002	1.198456e+001	1.543913e-002
1.8139972705e+002	4.159574e-001	1.791899e-005	1.377238e+002	1.098574e+001	1.426345e-002
1.8159978795e+002	4.163562e-001	2.162040e-005	1.378558e+002	1.298281e+001	1.719328e-002
1.8179935978e+002	4.167553e-001	2.111315e-005	1.379879e+002	1.398323e+001	1.677382e-002
1.8199892809e+002	4.171548e-001	2.147713e-005	1.381202e+002	1.498295e+001	1.704665e-002
1.8219936306e+002	4.175546e-001	2.145789e-005	1.382526e+002	1.598298e+001	1.701507e-002
1.8239897922e+002	4.179548e-001	1.982315e-005	1.383851e+002	1.598430e+001	1.570375e-002
1.8259969113e+002	4.183554e-001	2.507618e-005	1.385177e+002	2.098015e+001	1.984614e-002
1.8279849739e+002	4.187564e-001	2.116517e-005	1.386505e+002	1.698327e+001	1.673479e-002
1.8299880988e+002	4.191577e-001	1.339000e-005	1.387834e+002	1.098942e+001	1.057701e-002
1.8319792628e+002	4.195594e-001	1.277229e-005	1.389164e+002	1.098992e+001	1.007941e-002
1.8339865058e+002	4.199614e-001	1.631624e-005	1.390495e+002	1.398714e+001	1.286384e-002
1.8359962402e+002	4.203638e-001	1.651520e-005	1.391827e+002	1.398699e+001	1.300824e-002
1.8379989047e+002	4.207666e-001	2.001706e-005	1.393161e+002	1.698425e+001	1.575139e-002
1.8399987984e+002	4.211698e-001	1.735241e-005	1.394496e+002	1.598636e+001	1.364151e-002
1.8419804356e+002	4.215733e-001	1.693302e-005	1.395832e+002	1.598670e+001	1.329907e-002
1.8439835858e+002	4.219772e-001	1.237044e-005	1.397169e+002	1.199029e+001	9.706355e-003
1.8459996974e+002	4.223814e-001	9.108758e-006	1.398508e+002	8.992860e+000	7.140265e-003
1.8479969105e+002	4.227861e-001	9.183498e-006	1.399847e+002	8.992808e+000	7.191963e-003
1.8499906784e+002	4.231911e-001	1.384572e-005	1.401188e+002	1.298917e+001	1.083276e-002
1.8519963648e+002	4.235965e-001	1.107906e-005	1.402530e+002	9.991340e+000	8.659853e-003
1.8539902306e+002	4.240022e-001	1.176672e-005	1.403874e+002	9.990811e+000	9.188554e-003
1.8559969839e+002	4.244083e-001	1.408964e-005	1.405219e+002	1.098901e+001	1.099198e-002
1.8579931344e+002	4.248148e-001	1.496101e-005	1.406564e+002	1.098834e+001	1.166061e-002
1.8599966157e+002	4.252217e-001	1.710325e-005	1.407912e+002	1.198668e+001	1.331752e-002
1.8619953250e+002	4.256289e-001	1.476122e-005	1.409260e+002	9.988517e+000	1.148289e-002
1.8639982369e+002	4.260365e-001	1.387531e-005	1.410609e+002	8.989217e+000	1.078340e-002
1.8659985855e+002	4.264445e-001	1.364178e-005	1.411960e+002	8.989408e+000	1.059177e-002
1.8679999195e+002	4.268528e-001	1.762896e-005	1.413312e+002	1.098633e+001	1.367441e-002
1.8699916562e+002	4.272616e-001	2.388274e-005	1.414666e+002	1.498149e+001	1.850761e-002
1.8719979155e+002	4.276707e-001	1.941608e-005	1.416020e+002	1.298497e+001	1.503184e-002
1.8739985049e+002	4.280801e-001	2.050003e-005	1.417376e+002	1.398414e+001	1.585585e-002
1.8759866086e+002	4.284900e-001	2.191778e-005	1.418733e+002	1.698306e+001	1.693619e-002
1.8779844757e+002	4.289002e-001	2.630894e-005	1.420091e+002	2.097969e+001	2.030987e-002
1.8799971794e+002	4.293108e-001	2.479056e-005	1.421451e+002	1.998088e+001	1.911941e-002
1.8819959062e+002	4.297218e-001	2.044308e-005	1.422811e+002	1.698425e+001	1.575139e-002
1.8839989547e+002	4.301331e-001	1.675794e-005	1.424173e+002	1.398710e+001	1.289964e-002
1.8859920270e+002	4.305449e-001	1.906406e-005	1.425537e+002	1.598534e+001	1.466078e-002
1.8879996779e+002	4.309570e-001	1.611728e-005	1.426901e+002	1.398762e+001	1.238277e-002
1.8899882850e+002	4.313694e-001	1.260842e-005	1.428267e+002	1.099032e+001	9.677683e-003
1.8919932413e+002	4.317823e-001	1.106064e-005	1.429634e+002	8.991518e+000	8.481554e-003
1.8939986134e+002	4.321955e-001	1.409297e-005	1.431002e+002	1.098920e+001	1.079648e-002
1.8959950434e+002	4.326091e-001	1.309583e-005	1.432372e+002	9.989977e+000	1.002299e-002
1.8979859893e+002	4.330231e-001	1.413529e-005	1.433742e+002	9.989192e+000	1.080820e-002
1.8999860990e+002	4.334375e-001	1.334378e-005	1.435114e+002	8.989807e+000	1.019324e-002
1.9019975540e+002	4.340598e-001	1.327214e-005	1.437175e+002	8.989876e+000	1.012398e-002
1.9039851592e+002	4.344751e-001	1.328484e-005	1.438550e+002	8.989876e+000	1.012398e-002
1.9059976997e+002	4.348908e-001	1.386270e-005	1.439926e+002	8.989446e+000	1.055425e-002
1.9079978597e+002	4.353068e-001	1.604266e-005	1.441304e+002	9.987798e+000	1.220228e-002
1.9099810744e+002	4.357233e-001	1.617724e-005	1.442682e+002	9.987707e+000	1.229288e-002
1.9119883613e+002	4.361401e-001	1.807124e-005	1.444063e+002	9.986281e+000	1.371899e-002
1.9139982291e+002	4.365573e-001	1.999381e-005	1.445444e+002	9.984836e+000	1.516402e-002
1.9159983042e+002	4.369749e-001	1.736230e-005	1.446827e+002	7.986844e+000	1.315560e-002
1.9179862970e+002	4.373929e-001	1.773114e-005	1.448211e+002	7.986578e+000	1.342224e-002
1.9199940787e+002	4.378113e-001	2.218475e-005	1.449596e+002	9.983222e+000	1.677751e-002
1.9219438042e+002	4.382300e-001	2.228138e-005	1.450982e+002	1.098317e+001	1.683449e-002
1.9239951733e+002	4.386491e-001	1.912612e-005	1.452370e+002	9.985563e+000	1.443676e-002
1.9259968255e+002	4.390686e-001	1.777250e-005	1.453759e+002	8.986598e+000	1.340220e-002
1.9279989703e+002	4.394885e-001	1.468988e-005	1.455149e+002	7.988933e+000	1.106702e-002
1.9299942170e+002	4.399088e-001	1.281248e-005	1.456541e+002	6.990357e+000	9.643410e-003
1.9319985237e+002	4.403294e-001	2.216909e-005	1.457933e+002	1.198333e+001	1.666979e-002
1.9339826747e+002	4.407505e-001	1.593004e-005	1.459327e+002	7.988033e+000	1.196697e-002
1.9359939222e+002	4.411719e-001	1.702184e-005	1.460723e+002	7.987225e+000	1.277494e-002
1.9379986236e+002	4.415937e-001	1.799260e-005	1.462119e+002	7.986509e+000	1.349059e-002
1.9399915242e+002	4.420159e-001	8.486537e-006	1.463517e+002	3.993643e+000	6.357006e-003
1.9419797845e+002	4.424385e-001	5.838576e-006	1.464916e+002	2.995631e+000	4.369322e-003
1.9439613047e+002	4.428614e-001	6.883778e-006	1.466317e+002	3.994853e+000	5.146583e-003
1.9459960218e+002	4.432848e-001	8.384830e-006	1.467719e+002	4.993737e+000	6.262842e-003
1.9479912497e+002	4.437085e-001	1.030527e-005	1.469122e+002	5.992310e+000	7.689916e-003
1.9499997275e+002	4.441326e-001	9.239750e-006	1.470526e+002	4.993112e+000	6.888229e-003
1.9519958442e+002	4.445571e-001	2.207909e-005	1.471931e+002	9.983556e+000	1.644423e-002
1.9539962541e+002	4.449820e-001	2.019116e-005	1.473338e+002	8.984976e+000	1.502376e-002
1.9559937394e+002	4.454073e-001	2.657693e-005	1.474746e+002	1.098024e+001	1.975639e-002
1.9579961654e+002	4.458329e-001	1.945323e-005	1.476156e+002	7.985553e+000	1.444706e-002
1.9599876754e+002	4.462590e-001	1.866691e-005	1.477566e+002	6.986150e+000	1.384986e-002
1.9619846356e+002	4.466854e-001	1.592056e-005	1.478978e+002	5.988199e+000	1.180094e-002
1.9639985474e+002	4.471123e-001	1.784937e-005	1.480391e+002	6.986782e+000	1.321802e-002
1.9659928131e+002	4.475395e-001	2.065411e-005	1.481806e+002	7.984720e+000	1.528042e-002
1.9679985336e+002	4.479671e-001	1.854981e-005	1.483222e+002	8.986290e+000	1.371050e-002
1.9699911811e+002	4.483951e-001	2.095780e-005	1.484639e+002	1.098452e+001	1.547550e-002
1.9719736728e+002	4.488235e-001	1.653171e-005	1.486057e+002	8.987804e+000	1.219557e-002
1.9739959959e+002	4.492523e-001	1.518073e-005	1.487477e+002	8.988812e+000	1.118826e-002
1.9759964813e+002	4.496814e-001	1.320937e-005	1.488898e+002	7.990274e+000	9.726066e-003
1.9779884786e+002	4.501110e-001	1.351984e-005	1.490320e+002	7.990055e+000	9.945162e-003
1.9799987600e+002	4.505409e-001	1.701270e-005	1.491744e+002	8.987497e+000	1.250256e-002
1.9819859637e+002	4.509713e-001	1.652339e-005	1.493169e+002	7.987869e+000	1.213138e-002
1.9839728531e+002	4.514020e-001	1.523960e-005	1.494595e+002	6.988822e+000	1.117816e-002
1.9859952778e+002	4.518331e-001	1.980319e-005	1.496022e+002	8.985488e+000	1.451166e-002
1.9879943225e+002	4.522646e-001	2.736146e-005	1.497451e+002	1.197997e+001	2.003118e-002
1.9899994481e+002	4.526966e-001	2.523270e-005	1.498881e+002	1.098154e+001	1.845510e-002
1.9919970714e+002	4.531289e-001	3.268640e-005	1.500312e+002	1.197612e+001	2.388391e-002
1.9939971309e+002	4.535615e-001	3.139667e-005	1.501745e+002	1.197708e+001	2.291961e-002
1.9959890683e+002	4.539946e-001	4.528169e-005	1.503179e+002	1.396698e+001	3.302417e-002
1.9979814247e+002	4.544281e-001	4.149698e-005	1.504614e+002	1.296976e+001	3.023509e-002
1.9999885788e+002	4.548620e-001	3.129342e-005	1.506051e+002	9.977221e+000	2.277893e-002
2.0019865508e+002	4.552963e-001	3.727542e-005	1.507489e+002	1.097289e+001	2.710744e-002
2.0039958186e+002	4.557309e-001	3.571634e-005	1.508928e+002	1.097405e+001	2.594887e-002
2.0059835114e+002	4.561660e-001	3.116873e-005	1.510368e+002	9.977377e+000	2.262331e-002
2.0079986544e+002	4.566014e-001	2.812425e-005	1.511810e+002	9.979606e+000	2.039406e-002
2.0099814667e+002	4.570373e-001	1.962109e-005	1.513253e+002	7.985786e+000	1.421450e-002
2.0119885704e+002	4.574735e-001	2.403347e-005	1.514698e+002	9.982606e+000	1.739444e-002
2.0139466704e+002	4.579102e-001	2.948672e-005	1.516143e+002	1.197868e+001	2.132093e-002
2.0159985017e+002	4.583472e-001	1.694888e-005	1.517590e+002	7.987756e+000	1.224352e-002
2.0179815836e+002	4.587847e-001	1.891075e-005	1.519039e+002	8.986352e+000	1.364771e-002
2.0199993175e+002	4.592225e-001	2.313487e-005	1.520489e+002	1.098332e+001	1.668030e-002
2.0219971768e+002	4.596607e-001	1.948218e-005	1.521940e+002	8.985967e+000	1.403331e-002
2.0239834145e+002	4.600994e-001	1.701367e-005	1.523392e+002	7.987756e+000	1.224352e-002
2.0259965073e+002	4.605384e-001	1.924747e-005	1.524845e+002	8.986162e+000	1.383782e-002
2.0279862206e+002	4.609778e-001	3.010780e-005	1.526300e+002	1.397837e+001	2.162514e-002
2.0299851819e+002	4.614177e-001	3.460266e-005	1.527757e+002	1.597517e+001	2.482992e-002
2.0319997656e+002	4.620781e-001	3.212794e-005	1.529944e+002	1.397698e+001	2.302118e-002
2.0339902311e+002	4.625190e-001	3.016135e-005	1.531403e+002	1.297841e+001	2.159142e-002
2.0359970807e+002	4.629602e-001	3.267606e-005	1.532864e+002	1.397663e+001	2.336932e-002
2.0379999381e+002	4.634018e-001	3.320214e-005	1.534326e+002	1.497628e+001	2.372293e-002
2.0399944737e+002	4.638439e-001	3.383325e-005	1.535790e+002	1.597585e+001	2.415082e-002
2.0419912273e+002	4.642863e-001	3.160508e-005	1.537255e+002	1.497746e+001	2.253881e-002
2.0439979965e+002	4.647291e-001	3.149232e-005	1.538721e+002	1.497756e+001	2.243700e-002
2.0459978710e+002	4.651723e-001	2.666380e-005	1.540188e+002	1.198102e+001	1.897877e-002
2.0479985580e+002	4.656160e-001	2.935295e-005	1.541657e+002	1.197913e+001	2.087295e-002
2.0499922275e+002	4.660600e-001	3.901204e-005	1.543128e+002	1.197228e+001	2.771512e-002
2.0519968519e+002	4.665045e-001	4.150381e-005	1.544599e+002	1.397054e+001	2.945725e-002
2.0539941792e+002	4.669493e-001	3.906153e-005	1.546072e+002	1.397230e+001	2.769743e-002
2.0559692761e+002	4.673945e-001	3.465032e-005	1.547546e+002	1.297545e+001	2.454616e-002
2.0579742070e+002	4.678402e-001	3.229441e-005	1.549022e+002	1.097714e+001	2.285545e-002
2.0599908428e+002	4.682863e-001	3.244012e-005	1.550499e+002	9.977063e+000	2.293671e-002
2.0619975051e+002	4.687327e-001	4.036171e-005	1.551977e+002	1.197149e+001	2.851047e-002
2.0639959436e+002	4.691796e-001	4.573470e-005	1.553456e+002	1.296772e+001	3.227504e-002
2.0659953683e+002	4.696268e-001	3.882165e-005	1.554937e+002	1.397263e+001	2.737040e-002
2.0679991860e+002	4.700745e-001	2.650550e-005	1.556420e+002	9.981331e+000	1.866936e-002
2.0699974112e+002	4.705226e-001	2.730036e-005	1.557903e+002	9.980789e+000	1.921091e-002
2.0719992999e+002	4.709711e-001	2.410933e-005	1.559388e+002	9.983051e+000	1.694927e-002
2.0739865934e+002	4.714200e-001	3.271058e-005	1.560874e+002	1.297703e+001	2.297419e-002
2.0759956148e+002	4.718693e-001	3.105205e-005	1.562362e+002	1.197821e+001	2.178856e-002
2.0779990337e+002	4.723190e-001	3.108164e-005	1.563851e+002	1.197821e+001	2.178856e-002
2.0799819594e+002	4.727691e-001	2.407813e-005	1.565341e+002	9.983137e+000	1.686295e-002
2.0819894393e+002	4.732196e-001	2.806333e-005	1.566833e+002	1.198036e+001	1.963525e-002
2.0839974413e+002	4.736705e-001	2.587731e-005	1.568326e+002	1.098191e+001	1.808851e-002
2.0859943139e+002	4.741219e-001	2.783734e-005	1.569820e+002	1.098056e+001	1.944007e-002
2.0879736241e+002	4.745736e-001	2.786821e-005	1.571316e+002	1.198056e+001	1.944310e-002
2.0899970531e+002	4.750258e-001	2.313281e-005	1.572813e+002	9.983876e+000	1.612394e-002
2.0919406528e+002	4.754783e-001	3.163649e-005	1.574312e+002	1.197797e+001	2.203015e-002
2.0939953255e+002	4.759313e-001	2.679934e-005	1.575811e+002	1.098136e+001	1.864403e-002
2.0959980668e+002	4.763847e-001	2.438646e-005	1.577313e+002	9.983051e+000	1.694927e-002
2.0979999691e+002	4.768385e-001	3.157018e-005	1.578815e+002	1.297808e+001	2.192127e-002
2.0999976772e+002	4.772927e-001	4.330661e-005	1.580319e+002	1.696996e+001	3.004204e-002
2.1019994884e+002	4.777473e-001	4.502994e-005	1.581824e+002	1.696879e+001	3.120780e-002
2.1039982288e+002	4.782023e-001	3.933483e-005	1.583331e+002	1.497277e+001	2.723489e-002
2.1059994528e+002	4.786578e-001	2.826430e-005	1.584839e+002	9.980449e+000	1.955119e-002
2.1079697864e+002	4.791136e-001	2.531293e-005	1.586348e+002	8.982507e+000	1.749299e-002
2.1099731428e+002	4.795699e-001	2.935818e-005	1.587859e+002	9.979731e+000	2.026923e-002
2.1119989343e+002	4.800265e-001	3.322864e-005	1.589371e+002	1.197708e+001	2.291961e-002
2.1139891537e+002	4.804836e-001	3.214775e-005	1.590884e+002	1.197785e+001	2.215297e-002
2.1159863172e+002	4.809411e-001	4.219704e-005	1.592399e+002	1.597095e+001	2.905026e-002
2.1179942410e+002	4.813990e-001	3.330592e-005	1.593915e+002	1.397709e+001	2.290742e-002
2.1199989280e+002	4.818574e-001	2.829966e-005	1.595433e+002	1.298055e+001	1.944566e-002
2.1219923445e+002	4.823161e-001	2.770093e-005	1.596952e+002	1.298098e+001	1.901615e-002
2.1239982394e+002	4.827753e-001	3.316465e-005	1.598472e+002	1.497725e+001	2.274523e-002
2.1259992632e+002	4.832348e-001	2.730786e-005	1.599994e+002	1.198129e+001	1.871067e-002
2.1279942695e+002	4.836948e-001	3.732274e-005	1.601517e+002	1.597445e+001	2.554830e-002
2.1299956350e+002	4.841552e-001	2.478424e-005	1.603041e+002	9.983051e+000	1.694927e-002
2.1319720624e+002	4.846161e-001	2.687568e-005	1.604567e+002	1.098164e+001	1.836207e-002
2.1339890113e+002	4.850773e-001	2.433323e-005	1.606094e+002	9.983391e+000	1.660920e-002
2.1359972824e+002	4.855389e-001	2.753271e-005	1.607622e+002	9.981225e+000	1.877521e-002
2.1379988015e+002	4.860010e-001	1.548253e-005	1.609152e+002	5.989452e+000	1.054787e-002
2.1399872383e+002	4.864635e-001	1.642330e-005	1.610684e+002	6.988822e+000	1.117816e-002
2.1419899567e+002	4.869264e-001	1.532995e-005	1.612216e+002	6.989576e+000	1.042407e-002
2.1439685709e+002	4.873897e-001	1.887937e-005	1.613750e+002	8.987175e+000	1.282541e-002
2.1459994815e+002	4.878535e-001	2.160853e-005	1.615286e+002	1.098533e+001	1.466547e-002
2.1479964778e+002	4.883176e-001	1.851686e-005	1.616823e+002	8.987445e+000	1.255524e-002
2.1499980753e+002	4.887822e-001	1.690246e-005	1.618361e+002	7.988550e+000	1.144971e-002
2.1519962033e+002	4.892472e-001	2.336354e-005	1.619900e+002	1.098419e+001	1.581140e-002
2.1539987902e+002	4.897126e-001	1.888275e-005	1.621441e+002	9.987233e+000	1.276686e-002
2.1559962459e+002	4.901784e-001	1.827937e-005	1.622984e+002	8.987653e+000	1.234716e-002
2.1579874884e+002	4.906447e-001	2.537622e-005	1.624528e+002	9.982875e+000	1.712457e-002
2.1599897157e+002	4.911114e-001	2.564574e-005	1.626073e+002	8.982710e+000	1.729001e-002
2.1619874902e+002	4.915785e-001	2.955068e-005	1.627619e+002	9.980096e+000	1.990373e-002
2.1639919856e+002	4.920460e-001	3.507778e-005	1.629167e+002	1.297640e+001	2.360404e-002
2.1659873060e+002	4.925139e-001	2.017005e-005	1.630717e+002	7.986440e+000	1.355965e-002
2.1679968160e+002	4.932166e-001	2.646738e-005	1.633043e+002	9.982232e+000	1.776778e-002
2.1699948592e+002	4.936856e-001	2.119444e-005	1.634596e+002	7.985786e+000	1.421450e-002
2.1719692999e+002	4.941551e-001	2.932659e-005	1.636150e+002	1.098035e+001	1.964981e-002
2.1739967439e+002	4.946249e-001	2.444433e-005	1.637706e+002	9.983637e+000	1.636297e-002
2.1759775530e+002	4.950952e-001	2.587402e-005	1.639263e+002	9.982696e+000	1.730355e-002
2.1779894281e+002	4.955658e-001	2.085401e-005	1.640822e+002	6.986067e+000	1.393311e-002
2.1799949291e+002	4.960370e-001	2.405492e-005	1.642381e+002	6.983944e+000	1.605646e-002
2.1819741259e+002	4.965085e-001	2.424573e-005	1.643943e+002	6.983832e+000	1.616846e-002
2.1839996215e+002	4.969805e-001	2.283523e-005	1.645505e+002	6.984787e+000	1.521339e-002
2.1859935422e+002	4.974528e-001	2.529187e-005	1.647069e+002	7.983166e+000	1.683406e-002
2.1879998350e+002	4.979257e-001	2.438611e-005	1.648635e+002	7.983784e+000	1.621578e-002
2.1899978944e+002	4.983989e-001	2.186612e-005	1.650202e+002	7.985474e+000	1.452629e-002
2.1919868589e+002	4.988726e-001	2.691531e-005	1.651770e+002	9.982136e+000	1.786363e-002
2.1939999505e+002	4.993467e-001	1.653919e-005	1.653340e+002	6.989033e+000	1.096660e-002
2.1959869923e+002	4.998212e-001	2.201363e-005	1.654911e+002	8.985417e+000	1.458267e-002
2.1979975049e+002	5.002961e-001	2.140607e-005	1.656484e+002	8.985833e+000	1.416673e-002
2.1999572723e+002	5.007715e-001	2.380694e-005	1.658057e+002	9.984259e+000	1.574070e-002
2.2019802089e+002	5.012473e-001	2.295653e-005	1.659633e+002	9.984836e+000	1.516402e-002
2.2039988834e+002	5.017235e-001	2.819284e-005	1.661210e+002	1.298139e+001	1.860520e-002
2.2059985069e+002	5.022002e-001	3.234748e-005	1.662788e+002	1.397867e+001	2.132669e-002
2.2079989538e+002	5.026773e-001	2.653251e-005	1.664368e+002	1.198252e+001	1.747628e-002
2.2099940499e+002	5.031548e-001	2.679339e-005	1.665949e+002	1.198237e+001	1.763137e-002
2.2119999665e+002	5.036327e-001	3.847336e-005	1.667531e+002	1.497471e+001	2.529334e-002
2.2139856945e+002	5.041111e-001	3.274365e-005	1.669115e+002	1.097849e+001	2.150606e-002
2.2159997778e+002	5.045899e-001	2.681632e-005	1.670700e+002	8.982404e+000	1.759627e-002
2.2179973762e+002	5.050692e-001	2.039571e-005	1.672287e+002	6.986629e+000	1.337051e-002
2.2199942078e+002	5.055488e-001	3.296641e-005	1.673875e+002	9.978409e+000	2.159079e-002
2.2219919047e+002	5.060289e-001	2.747375e-005	1.675465e+002	7.982024e+000	1.797639e-002
2.2239983715e+002	5.065094e-001	3.324582e-005	1.677056e+002	9.978268e+000	2.173249e-002
2.2259949520e+002	5.069904e-001	3.228046e-005	1.678648e+002	8.978919e+000	2.108143e-002
2.2279962500e+002	5.074718e-001	2.813219e-005	1.680242e+002	8.981645e+000	1.835488e-002
2.2299853689e+002	5.079536e-001	3.484476e-005	1.681838e+002	1.097729e+001	2.271294e-002
2.2319985599e+002	5.084359e-001	2.883109e-005	1.683434e+002	9.981225e+000	1.877521e-002
2.2339974300e+002	5.089186e-001	2.917134e-005	1.685033e+002	1.198102e+001	1.897877e-002
2.2359925965e+002	5.094017e-001	2.322364e-005	1.686632e+002	9.984905e+000	1.509489e-002
2.2379958852e+002	5.098853e-001	1.951014e-005	1.688233e+002	9.987331e+000	1.266916e-002
2.2399794404e+002	5.103693e-001	1.680431e-005	1.689836e+002	8.989098e+000	1.090175e-002
2.2419969819e+002	5.108537e-001	2.117769e-005	1.691440e+002	1.098627e+001	1.372594e-002
2.2439812027e+002	5.113386e-001	2.544447e-005	1.693045e+002	1.398352e+001	1.647574e-002
2.2459978263e+002	5.118239e-001	1.862143e-005	1.694652e+002	1.098795e+001	1.204627e-002
2.2479973961e+002	5.123096e-001	1.988892e-005	1.696260e+002	1.098715e+001	1.285401e-002
2.2499957603e+002	5.127958e-001	2.327561e-005	1.697870e+002	1.098497e+001	1.502853e-002
2.2519915628e+002	5.132824e-001	2.023061e-005	1.699481e+002	8.986950e+000	1.305006e-002
2.2539939276e+002	5.137694e-001	2.137293e-005	1.701094e+002	8.986226e+000	1.377387e-002
2.2559958678e+002	5.142569e-001	2.877276e-005	1.702708e+002	1.298147e+001	1.852513e-002
2.2579971108e+002	5.147448e-001	2.905009e-005	1.704323e+002	1.298131e+001	1.868596e-002
2.2599981976e+002	5.152332e-001	3.064899e-005	1.705940e+002	1.398030e+001	1.969574e-002
2.2619900588e+002	5.157220e-001	2.746261e-005	1.707559e+002	1.198237e+001	1.763137e-002
2.2639914380e+002	5.162112e-001	3.083819e-005	1.709179e+002	1.398022e+001	1.977978e-002
2.2659926001e+002	5.167009e-001	4.025779e-005	1.710800e+002	1.597420e+001	2.579709e-002
2.2679892924e+002	5.171910e-001	3.160810e-005	1.712423e+002	1.197976e+001	2.023519e-002
2.2699820406e+002	5.176816e-001	3.998656e-005	1.714047e+002	1.197443e+001	2.557474e-002
2.2719935888e+002	5.181726e-001	5.127927e-005	1.715672e+002	1.296723e+001	3.276630e-002
2.2739974233e+002	5.186640e-001	7.874849e-005	1.717300e+002	1.594973e+001	5.027084e-002
2.2759754779e+002	5.191559e-001	5.696276e-005	1.718928e+002	1.196367e+001	3.632898e-002
2.2779723394e+002	5.196482e-001	3.676205e-005	1.720558e+002	9.976577e+000	2.342342e-002
2.2799981271e+002	5.201409e-001	4.355665e-005	1.722190e+002	1.097227e+001	2.772640e-002
2.2819953120e+002	5.206341e-001	2.698490e-005	1.723823e+002	7.982839e+000	1.716122e-002
2.2839941460e+002	5.211278e-001	2.246996e-005	1.725457e+002	6.985724e+000	1.427638e-002
2.2859998145e+002	5.216218e-001	9.883109e-006	1.727093e+002	2.993727e+000	6.273325e-003
2.2879970111e+002	5.221164e-001	1.327362e-005	1.728730e+002	3.991583e+000	8.417481e-003
2.2899962447e+002	5.226113e-001	2.157400e-005	1.730369e+002	5.986332e+000	1.366822e-002
2.2919953610e+002	5.231067e-001	2.144691e-005	1.732010e+002	5.986425e+000	1.357483e-002
2.2939945905e+002	5.236026e-001	3.381657e-005	1.733651e+002	8.978616e+000	2.138394e-002
2.2959911255e+002	5.240989e-001	2.240613e-005	1.735295e+002	5.985845e+000	1.415512e-002
2.2979928603e+002	5.245956e-001	2.293904e-005	1.736939e+002	4.985522e+000	1.447807e-002
2.2999940408e+002	5.250928e-001	3.456088e-005	1.738586e+002	6.978207e+000	2.179258e-002
2.3019977374e+002	5.258394e-001	5.609524e-005	1.741058e+002	8.964679e+000	3.532099e-002
2.3039979966e+002	5.263377e-001	5.637326e-005	1.742707e+002	9.964538e+000	3.546244e-002
2.3059918481e+002	5.268365e-001	3.622305e-005	1.744359e+002	7.977235e+000	2.276508e-002
2.3079862978e+002	5.273357e-001	5.255959e-005	1.746012e+002	1.096700e+001	3.300083e-002
2.3099949788e+002	5.278353e-001	7.173229e-005	1.747666e+002	1.495500e+001	4.499624e-002
2.3119798194e+002	5.283354e-001	8.947061e-005	1.749322e+002	1.694393e+001	5.607002e-002
2.3139954369e+002	5.288359e-001	6.715499e-005	1.750979e+002	1.295795e+001	4.204528e-002
2.3159897602e+002	5.293369e-001	4.256566e-005	1.752638e+002	9.973375e+000	2.662485e-002
2.3179916071e+002	5.298383e-001	5.479437e-005	1.754298e+002	1.096576e+001	3.424148e-002
2.3199837263e+002	5.303402e-001	4.006919e-005	1.755960e+002	9.974984e+000	2.501589e-002
2.3219862140e+002	5.308426e-001	4.445280e-005	1.757623e+002	1.097227e+001	2.772640e-002
2.3239855998e+002	5.313453e-001	3.510637e-005	1.759288e+002	9.978124e+000	2.187606e-002
2.3259930824e+002	5.318486e-001	3.475045e-005	1.760954e+002	1.097837e+001	2.163378e-002
2.3279881794e+002	5.323522e-001	4.220625e-005	1.762621e+002	1.197375e+001	2.625051e-002
2.3299955307e+002	5.328564e-001	3.748804e-005	1.764291e+002	1.097671e+001	2.329392e-002
2.3319974548e+002	5.333609e-001	4.939872e-005	1.765961e+002	1.296933e+001	3.066581e-002
2.3339973549e+002	5.338660e-001	5.957991e-005	1.767633e+002	1.596305e+001	3.695112e-002
2.3359960059e+002	5.343714e-001	4.846557e-005	1.769307e+002	1.396997e+001	3.002964e-002
2.3379989663e+002	5.348774e-001	4.390933e-005	1.770982e+002	1.297282e+001	2.718082e-002
2.3399894323e+002	5.353837e-001	4.134074e-005	1.772659e+002	1.297443e+001	2.556660e-002
2.3419987014e+002	5.358906e-001	4.371649e-005	1.774337e+002	1.297299e+001	2.701028e-002
2.3439951262e+002	5.363979e-001	3.423441e-005	1.776017e+002	1.097887e+001	2.113176e-002
2.3459967491e+002	5.369056e-001	2.771552e-005	1.777698e+002	8.982908e+000	1.709169e-002
2.3479996007e+002	5.374138e-001	3.136344e-005	1.779380e+002	9.980677e+000	1.932301e-002
2.3499999326e+002	5.379224e-001	3.139312e-005	1.781064e+002	9.980677e+000	1.932301e-002
2.3519912021e+002	5.384315e-001	4.333854e-005	1.782750e+002	1.497335e+001	2.665040e-002
2.3539866321e+002	5.389411e-001	3.623539e-005	1.784437e+002	1.297774e+001	2.226136e-002
2.3559848268e+002	5.394511e-001	3.167798e-005	1.786126e+002	1.198056e+001	1.944310e-002
2.3579986251e+002	5.399616e-001	2.366573e-005	1.787816e+002	8.985488e+000	1.451166e-002
2.3599933941e+002	5.404725e-001	2.490066e-005	1.789508e+002	8.984746e+000	1.525447e-002
2.3619989207e+002	5.409839e-001	2.944591e-005	1.791201e+002	8.981978e+000	1.802190e-002
2.3639752760e+002	5.414957e-001	2.939934e-005	1.792896e+002	7.982024e+000	1.797639e-002
2.3659889818e+002	5.420080e-001	2.207104e-005	1.794592e+002	5.986517e+000	1.348271e-002
2.3679980516e+002	5.425207e-001	2.906059e-005	1.796289e+002	7.982264e+000	1.773569e-002
2.3699963558e+002	5.430339e-001	3.451074e-005	1.797989e+002	9.978958e+000	2.104201e-002
2.3719945211e+002	5.435476e-001	3.148966e-005	1.799689e+002	8.980818e+000	1.918185e-002
2.3739911334e+002	5.440617e-001	3.932359e-005	1.801392e+002	9.976069e+000	2.393123e-002
2.3759919202e+002	5.445763e-001	5.308423e-005	1.803095e+002	1.296772e+001	3.227504e-002
2.3779983468e+002	5.450913e-001	4.796923e-005	1.804801e+002	1.197086e+001	2.913758e-002
2.3799853738e+002	5.456068e-001	3.728001e-005	1.806507e+002	9.977377e+000	2.262331e-002
2.3819922616e+002	5.461228e-001	4.138438e-005	1.808216e+002	1.197491e+001	2.509032e-002
2.3839998714e+002	5.466392e-001	3.334066e-005	1.809926e+002	1.097981e+001	2.019451e-002
2.3859983740e+002	5.471560e-001	2.746979e-005	1.811637e+002	7.983377e+000	1.662280e-002
2.3879861884e+002	5.476734e-001	2.361455e-005	1.813350e+002	6.985724e+000	1.427638e-002
2.3899848792e+002	5.481912e-001	2.916905e-005	1.815064e+002	7.982382e+000	1.761774e-002
2.3919721434e+002	5.487094e-001	3.220325e-005	1.816780e+002	8.980568e+000	1.943199e-002
2.3939809436e+002	5.492281e-001	3.321587e-005	1.818498e+002	9.979976e+000	2.002409e-002
2.3959836346e+002	5.497473e-001	2.713351e-005	1.820217e+002	8.983658e+000	1.634191e-002
2.3979932095e+002	5.502670e-001	2.423542e-005	1.821937e+002	8.985417e+000	1.458267e-002
2.3999965258e+002	5.507871e-001	2.046172e-005	1.823659e+002	7.987700e+000	1.230038e-002
2.4019989794e+002	5.513076e-001	1.310874e-005	1.825383e+002	5.992127e+000	7.872758e-003
2.4039917002e+002	5.518287e-001	1.518753e-005	1.827108e+002	6.990887e+000	9.112614e-003
2.4059906190e+002	5.523502e-001	2.035614e-005	1.828835e+002	9.987798e+000	1.220228e-002
2.4079975086e+002	5.528721e-001	2.463177e-005	1.830563e+002	1.198525e+001	1.475132e-002
2.4099997331e+002	5.536559e-001	2.261124e-005	1.833158e+002	1.098648e+001	1.352211e-002
2.4119972253e+002	5.541790e-001	3.310637e-005	1.834890e+002	1.398022e+001	1.977978e-002
2.4139998002e+002	5.547026e-001	3.672535e-005	1.836624e+002	1.297808e+001	2.192127e-002
2.4159988642e+002	5.552267e-001	3.888272e-005	1.838359e+002	1.197681e+001	2.318709e-002
2.4179970619e+002	5.557512e-001	4.264378e-005	1.840096e+002	1.097459e+001	2.540594e-002
2.4199972153e+002	5.562762e-001	5.545934e-005	1.841834e+002	1.196699e+001	3.300990e-002
2.4219971354e+002	5.568016e-001	5.547817e-005	1.843574e+002	9.967010e+000	3.298995e-002
2.4239906108e+002	5.573275e-001	3.382100e-005	1.845315e+002	6.979907e+000	2.009259e-002
2.4259926078e+002	5.578539e-001	3.788328e-005	1.847058e+002	5.977515e+000	2.248470e-002
2.4279869855e+002	5.583808e-001	2.850772e-005	1.848802e+002	3.983096e+000	1.690410e-002
2.4299911642e+002	5.589081e-001	1.341287e-005	1.850548e+002	1.992054e+000	7.945870e-003
2.4319970540e+002	5.594359e-001	2.115240e-005	1.852296e+002	2.987481e+000	1.251899e-002
2.4339931668e+002	5.599641e-001	1.267768e-005	1.854045e+002	1.992504e+000	7.496171e-003
2.4359960454e+002	5.604929e-001	4.248172e-005	1.855795e+002	6.974905e+000	2.509528e-002
2.4379806306e+002	5.610221e-001	4.966972e-005	1.857547e+002	7.970686e+000	2.931378e-002
2.4399955959e+002	5.615517e-001	3.289680e-005	1.859301e+002	4.980603e+000	1.939653e-002
2.4419967752e+002	5.620819e-001	2.358097e-005	1.861056e+002	3.986109e+000	1.389063e-002
2.4439983416e+002	5.626125e-001	3.864369e-005	1.862813e+002	5.977258e+000	2.274203e-002
2.4459907445e+002	5.631435e-001	4.564728e-005	1.864572e+002	6.973162e+000	2.683835e-002
2.4479984588e+002	5.636751e-001	6.037226e-005	1.866332e+002	9.964538e+000	3.546244e-002
2.4499966449e+002	5.642071e-001	4.364049e-005	1.868093e+002	8.974390e+000	2.561009e-002
2.4519926251e+002	5.647396e-001	5.921824e-005	1.869856e+002	9.965281e+000	3.471900e-002
2.4539932689e+002	5.652726e-001	6.933807e-005	1.871621e+002	8.959386e+000	4.061382e-002
2.4559985398e+002	5.658060e-001	1.071031e-004	1.873387e+002	1.193732e+001	6.267504e-002
2.4579904549e+002	5.663399e-001	1.328746e-004	1.875155e+002	1.292232e+001	7.768277e-002
2.4599917024e+002	5.668743e-001	1.185096e-004	1.876924e+002	1.193078e+001	6.921925e-002
2.4619943082e+002	5.674092e-001	8.623070e-005	1.878695e+002	1.094968e+001	5.031826e-002
2.4639963067e+002	5.679445e-001	5.724924e-005	1.880468e+002	7.966625e+000	3.337520e-002
2.4659961734e+002	5.684803e-001	6.137119e-005	1.882242e+002	8.964256e+000	3.574449e-002
2.4679944891e+002	5.690166e-001	6.850297e-005	1.884017e+002	1.096014e+001	3.986066e-002
2.4699989674e+002	5.695533e-001	6.473966e-005	1.885795e+002	1.296236e+001	3.763535e-002
2.4719948209e+002	5.700906e-001	8.434949e-005	1.887573e+002	1.495101e+001	4.898900e-002
2.4739976501e+002	5.706283e-001	7.540715e-005	1.889354e+002	1.295625e+001	4.375415e-002
2.4759960184e+002	5.711665e-001	6.537404e-005	1.891136e+002	9.962103e+000	3.789681e-002
2.4779879264e+002	5.717051e-001	6.025675e-005	1.892919e+002	1.096510e+001	3.489745e-002
2.4799980295e+002	5.722443e-001	5.755700e-005	1.894704e+002	1.096670e+001	3.330249e-002
2.4819975095e+002	5.727839e-001	6.461884e-005	1.896491e+002	1.196265e+001	3.735325e-002
2.4839975536e+002	5.733240e-001	5.318330e-005	1.898279e+002	1.196929e+001	3.071391e-002
2.4859871391e+002	5.738645e-001	4.014644e-005	1.900069e+002	7.976837e+000	2.316315e-002
2.4879998364e+002	5.744056e-001	4.770872e-005	1.901860e+002	8.972500e+000	2.750041e-002
2.4899997466e+002	5.749471e-001	5.562400e-005	1.903653e+002	9.967967e+000	3.203276e-002
2.4919920034e+002	5.754891e-001	7.245254e-005	1.905448e+002	1.095832e+001	4.168468e-002
2.4939874579e+002	5.760316e-001	9.419305e-005	1.907244e+002	1.194586e+001	5.414178e-002
2.4959922126e+002	5.765746e-001	1.040920e-004	1.909042e+002	9.940225e+000	5.977530e-002
2.4979984919e+002	5.771181e-001	6.379841e-005	1.910841e+002	7.963398e+000	3.660203e-002
2.4999948108e+002	5.776620e-001	5.351090e-005	1.912642e+002	7.969329e+000	3.067103e-002
2.5019904947e+002	5.782064e-001	5.573789e-005	1.914445e+002	8.968083e+000	3.191741e-002
2.5039979470e+002	5.787513e-001	4.568012e-005	1.916249e+002	7.973867e+000	2.613336e-002
2.5059969684e+002	5.792967e-001	2.775819e-005	1.918055e+002	4.984135e+000	1.586537e-002
2.5079855205e+002	5.798425e-001	4.320904e-005	1.919862e+002	7.975327e+000	2.467315e-002
2.5099931968e+002	5.803889e-001	2.278821e-005	1.921671e+002	4.987000e+000	1.300023e-002
2.5119946234e+002	5.809357e-001	2.737106e-005	1.923482e+002	5.984400e+000	1.559996e-002
2.5139954351e+002	5.814830e-001	3.498363e-005	1.925294e+002	6.980080e+000	1.991993e-002
2.5159913446e+002	5.820308e-001	3.795169e-005	1.927108e+002	6.978410e+000	2.158962e-002
2.5179800422e+002	5.825791e-001	3.415200e-005	1.928923e+002	5.980590e+000	1.940981e-002
2.5199992267e+002	5.831278e-001	2.848771e-005	1.930740e+002	4.983825e+000	1.617535e-002
2.5219835673e+002	5.836771e-001	2.934335e-005	1.932558e+002	5.983354e+000	1.664551e-002
2.5239970465e+002	5.842268e-001	2.347166e-005	1.934379e+002	5.986698e+000	1.330216e-002
2.5259971945e+002	5.847770e-001	1.984416e-005	1.936200e+002	4.988764e+000	1.123576e-002
2.5279953999e+002	5.853277e-001	2.824326e-005	1.938024e+002	5.984024e+000	1.597628e-002
2.5299981822e+002	5.858789e-001	2.434167e-005	1.939849e+002	4.986244e+000	1.375633e-002
2.5319888343e+002	5.864306e-001	3.468517e-005	1.941675e+002	6.980417e+000	1.958336e-002
2.5339668371e+002	5.869828e-001	4.070825e-005	1.943503e+002	7.977038e+000	2.296239e-002
2.5359912840e+002	5.875354e-001	5.421986e-005	1.945333e+002	9.969445e+000	3.055515e-002
2.5379868758e+002	5.880885e-001	4.465524e-005	1.947165e+002	7.974859e+000	2.514141e-002
2.5399999872e+002	5.886422e-001	4.800535e-005	1.948998e+002	8.972998e+000	2.700215e-002
2.5419932019e+002	5.891963e-001	4.099418e-005	1.950832e+002	8.976963e+000	2.303680e-002
2.5439910851e+002	5.897509e-001	4.561626e-005	1.952669e+002	8.974390e+000	2.561009e-002
2.5459985776e+002	5.905837e-001	6.662694e-005	1.955426e+002	1.196265e+001	3.735325e-002
2.5479853601e+002	5.911395e-001	8.586867e-005	1.957267e+002	1.395190e+001	4.809553e-002
2.5499930795e+002	5.916958e-001	6.263201e-005	1.959109e+002	1.196495e+001	3.504756e-002
2.5519967897e+002	5.922527e-001	5.107600e-005	1.960952e+002	8.971446e+000	2.855419e-002
2.5539960991e+002	5.928100e-001	5.025987e-005	1.962797e+002	7.971928e+000	2.807151e-002
2.5559899414e+002	5.933677e-001	9.363277e-005	1.964644e+002	1.294775e+001	5.224731e-002
2.5579985344e+002	5.939260e-001	1.052059e-004	1.966493e+002	1.294135e+001	5.864999e-002
2.5599966463e+002	5.944848e-001	1.264827e-004	1.968343e+002	1.192955e+001	7.044501e-002
2.5619947783e+002	5.950441e-001	1.243988e-004	1.970195e+002	1.193078e+001	6.921925e-002
2.5639974856e+002	5.956038e-001	9.547354e-005	1.972048e+002	9.946926e+000	5.307446e-002
2.5659986318e+002	5.961641e-001	1.003865e-004	1.973903e+002	9.944247e+000	5.575318e-002
2.5679969933e+002	5.967248e-001	8.726660e-005	1.975760e+002	9.951579e+000	4.842102e-002
2.5699962668e+002	5.972861e-001	1.185167e-004	1.977618e+002	9.934301e+000	6.569874e-002
2.5719978664e+002	5.978478e-001	1.331679e-004	1.979478e+002	8.926249e+000	7.375118e-002
2.5739869220e+002	5.984100e-001	1.518225e-004	1.981339e+002	9.915997e+000	8.400349e-002
2.5759944193e+002	5.989728e-001	1.480450e-004	1.983202e+002	8.918164e+000	8.183645e-002
2.5779976990e+002	5.995360e-001	7.315047e-005	1.985067e+002	6.959602e+000	4.039818e-002
2.5799979417e+002	6.000997e-001	7.292892e-005	1.986934e+002	5.959762e+000	4.023799e-002
2.5819951092e+002	6.006639e-001	6.964855e-005	1.988802e+002	6.961608e+000	3.839198e-002
2.5839891419e+002	6.012286e-001	7.471898e-005	1.990672e+002	7.958852e+000	4.114824e-002
2.5859955337e+002	6.017938e-001	8.853195e-005	1.992543e+002	7.951291e+000	4.870934e-002
2.5879945009e+002	6.023595e-001	1.112434e-004	1.994416e+002	1.293885e+001	6.114747e-002
2.5899953145e+002	6.029257e-001	7.492989e-005	1.996291e+002	7.958852e+000	4.114824e-002
2.5919926453e+002	6.034924e-001	8.270351e-005	1.998167e+002	7.954625e+000	4.537453e-002
2.5939886732e+002	6.040596e-001	1.090540e-004	2.000045e+002	9.940225e+000	5.977530e-002
2.5959985149e+002	6.046273e-001	1.373973e-004	2.001925e+002	1.092476e+001	7.524028e-002
2.5979953235e+002	6.051955e-001	1.461435e-004	2.003806e+002	9.920045e+000	7.995464e-002
2.5999941564e+002	6.057642e-001	2.057375e-004	2.005689e+002	9.887547e+000	1.124527e-001
2.6019951232e+002	6.063334e-001	1.332459e-004	2.007574e+002	7.927238e+000	7.276164e-002
2.6039969489e+002	6.069031e-001	2.289800e-004	2.009460e+002	1.287508e+001	1.249218e-001
2.6059837019e+002	6.074733e-001	2.789942e-004	2.011348e+002	1.384794e+001	1.520645e-001
2.6079903931e+002	6.080440e-001	2.978987e-004	2.013237e+002	1.183778e+001	1.622160e-001
2.6099971788e+002	6.086152e-001	1.671009e-004	2.015129e+002	9.909093e+000	9.090674e-002
2.6119943757e+002	6.091869e-001	1.436451e-004	2.017021e+002	9.921927e+000	7.807288e-002
2.6139974149e+002	6.097591e-001	4.141683e-004	2.018916e+002	1.577511e+001	2.248943e-001
2.6159934115e+002	6.103318e-001	2.222179e-004	2.020812e+002	1.387945e+001	1.205516e-001
2.6179986072e+002	6.109050e-001	1.417475e-004	2.022710e+002	1.092318e+001	7.682485e-002
2.6199971320e+002	6.114787e-001	1.884242e-004	2.024610e+002	1.389797e+001	1.020271e-001
2.6219987815e+002	6.120529e-001	1.686953e-004	2.026511e+002	1.490874e+001	9.125862e-002
2.6239981337e+002	6.126276e-001	1.261983e-004	2.028414e+002	1.093179e+001	6.820513e-002
2.6259985348e+002	6.132029e-001	1.485364e-004	2.030318e+002	1.091980e+001	8.020265e-002
2.6279890700e+002	6.137786e-001	1.126339e-004	2.032225e+002	1.193924e+001	6.075997e-002
2.6299957436e+002	6.143548e-001	1.002877e-004	2.034133e+002	1.094595e+001	5.404910e-002
2.6319876702e+002	6.149316e-001	1.035467e-004	2.036042e+002	9.944247e+000	5.575318e-002
2.6339967643e+002	6.155088e-001	8.891595e-005	2.037953e+002	7.952169e+000	4.783055e-002
2.6359879312e+002	6.160865e-001	1.353893e-004	2.039866e+002	7.927238e+000	7.276164e-002
2.6379911976e+002	6.166648e-001	5.470721e-005	2.041781e+002	4.970627e+000	2.937348e-002
2.6399953195e+002	6.172436e-001	9.171456e-005	2.043697e+002	5.950803e+000	4.919735e-002
2.6419880223e+002	6.178228e-001	1.889216e-004	2.045615e+002	8.898754e+000	1.012459e-001
2.6439979544e+002	6.184026e-001	2.476377e-004	2.047535e+002	1.286741e+001	1.325884e-001
2.6459992157e+002	6.189829e-001	3.572818e-004	2.049456e+002	1.280889e+001	1.911139e-001
2.6479997435e+002	6.195637e-001	3.040107e-004	2.051379e+002	1.283753e+001	1.624662e-001
2.6499965095e+002	6.201450e-001	4.314264e-004	2.053304e+002	1.476966e+001	2.303422e-001
2.6519987936e+002	6.207268e-001	5.560746e-004	2.055230e+002	1.370339e+001	2.966146e-001
2.6539837276e+002	6.213091e-001	2.555615e-004	2.057158e+002	1.486381e+001	1.361908e-001
2.6559904092e+002	6.218920e-001	2.218045e-004	2.059088e+002	1.288191e+001	1.180906e-001
2.6579966684e+002	6.224753e-001	1.467785e-004	2.061020e+002	9.921927e+000	7.807288e-002
2.6599946349e+002	6.230592e-001	1.435376e-004	2.062953e+002	9.923723e+000	7.627750e-002
2.6619930065e+002	6.236435e-001	6.000135e-005	2.064888e+002	5.968144e+000	3.185551e-002
2.6639948491e+002	6.242284e-001	8.410556e-005	2.066824e+002	7.955389e+000	4.461092e-002
2.6659971744e+002	6.248138e-001	1.758535e-004	2.068762e+002	7.906812e+000	9.318808e-002
2.6679965145e+002	6.253997e-001	2.664432e-004	2.070702e+002	9.858939e+000	1.410610e-001
2.6699889510e+002	6.259861e-001	1.702140e-004	2.072644e+002	7.909969e+000	9.003069e-002
2.6719936974e+002	6.265731e-001	8.163980e-005	2.074587e+002	4.956859e+000	4.314100e-002
2.6739988998e+002	6.271605e-001	1.094239e-004	2.076532e+002	5.942231e+000	5.776880e-002
2.6759974143e+002	6.277485e-001	2.372779e-004	2.078479e+002	9.874850e+000	1.251502e-001
2.6779968827e+002	6.283369e-001	2.208760e-004	2.080427e+002	9.883610e+000	1.163901e-001
2.6799964920e+002	6.289259e-001	3.792883e-004	2.082378e+002	1.580032e+001	1.996779e-001
2.6819920901e+002	6.295154e-001	4.379452e-004	2.084329e+002	1.476966e+001	2.303422e-001
2.6839920832e+002	6.301054e-001	2.280186e-004	2.086283e+002	1.488018e+001	1.198166e-001
2.6859983334e+002	6.306960e-001	5.420772e-004	2.088238e+002	1.571542e+001	2.845779e-001
2.6879976377e+002	6.315827e-001	4.478146e-004	2.091174e+002	1.576524e+001	2.347621e-001
2.6899880516e+002	6.321746e-001	6.075210e-004	2.093134e+002	1.568181e+001	3.181884e-001
2.6919797382e+002	6.327669e-001	3.756777e-004	2.095095e+002	1.080342e+001	1.965765e-001
2.6939979349e+002	6.333597e-001	6.010387e-004	2.097058e+002	1.168580e+001	3.142042e-001
2.6959914417e+002	6.339531e-001	3.834845e-004	2.099023e+002	9.799714e+000	2.002860e-001
2.6979927960e+002	6.345470e-001	3.831269e-004	2.100989e+002	1.280009e+001	1.999120e-001
2.6999979001e+002	6.351414e-001	6.027294e-004	2.102957e+002	1.168580e+001	3.142042e-001
2.7019969568e+002	6.357364e-001	7.128190e-004	2.104927e+002	1.162875e+001	3.712464e-001
2.7039964419e+002	6.363318e-001	4.370853e-004	2.106899e+002	9.772573e+000	2.274273e-001
2.7059987009e+002	6.369278e-001	1.870717e-004	2.108872e+002	5.902753e+000	9.724740e-002
2.7079792530e+002	6.375243e-001	8.986249e-005	2.110847e+002	3.953330e+000	4.667042e-002
2.7099955625e+002	6.381213e-001	2.076447e-004	2.112823e+002	5.892260e+000	1.077402e-001
2.7119917170e+002	6.387188e-001	1.832650e-004	2.114802e+002	4.904999e+000	9.500134e-002
2.7139936989e+002	6.393169e-001	2.300852e-004	2.116782e+002	6.880839e+000	1.191606e-001
2.7159961373e+002	6.399154e-001	1.647877e-004	2.118764e+002	4.914737e+000	8.526329e-002
2.7179786466e+002	6.405145e-001	5.333831e-004	2.120748e+002	7.724279e+000	2.757212e-001
2.7199989517e+002	6.411142e-001	9.404897e-004	2.122733e+002	9.514288e+000	4.857118e-001
2.7219993360e+002	6.417143e-001	2.295801e-003	2.124720e+002	7.815452e+000	1.184548e+000
2.7239969309e+002	6.423150e-001	1.188701e-003	2.126709e+002	1.038725e+001	6.127519e-001
2.7259921782e+002	6.429162e-001	1.060984e-003	2.128699e+002	1.245360e+001	5.464049e-001
2.7279845951e+002	6.435179e-001	3.565683e-003	2.130692e+002	1.016540e+001	1.834603e+000
2.7299856721e+002	6.441201e-001	2.224555e-003	2.132686e+002	1.085650e+001	1.143500e+000
2.7319933631e+002	6.447229e-001	2.796034e-003	2.134681e+002	1.056408e+001	1.435917e+000
2.7339988143e+002	6.453262e-001	5.124075e-004	2.136679e+002	9.737097e+000	2.629034e-001
2.7359943758e+002	6.459300e-001	3.579049e-003	2.138678e+002	1.016540e+001	1.834603e+000
2.7379959762e+002	6.465343e-001	2.954939e-003	2.140679e+002	1.148673e+001	1.513272e+000
2.7399940063e+002	6.471392e-001	1.806378e-002	2.142682e+002	6.757897e+000	9.242103e+000
2.7419955521e+002	6.477446e-001	6.149748e-003	2.144686e+002	1.085650e+001	3.143500e+000
2.7439954787e+002	6.483505e-001	4.921407e-003	2.146692e+002	1.148673e+001	2.513272e+000
2.7459958946e+002	6.489569e-001	1.471355e-002	2.148700e+002	1.149309e+001	7.506915e+000
2.7479993052e+002	6.495639e-001	1.839263e-002	2.150710e+002	1.062477e+001	9.375230e+000
2.7499887756e+002	6.501714e-001	2.221456e-002	2.152721e+002	1.068721e+001	1.131279e+001
2.7519979867e+002	6.507794e-001	1.011868e-002	2.154735e+002	1.785186e+001	5.148136e+000
2.7539991023e+002	6.513880e-001	1.894836e-002	2.156750e+002	1.836854e+001	9.631456e+000
2.7559955152e+002	6.519971e-001	3.012181e-002	2.158766e+002	1.370339e+001	1.529661e+001
2.7579981326e+002	6.526067e-001	3.402666e-002	2.160785e+002	1.373654e+001	1.726346e+001
2.7599914878e+002	6.532169e-001	4.955264e-002	2.162805e+002	8.882903e+000	2.511710e+001
2.7619879250e+002	6.538275e-001	4.962453e-002	2.164827e+002	9.869958e+000	2.513004e+001
2.7639904480e+002	6.544387e-001	5.362912e-002	2.166851e+002	1.086738e+001	2.713262e+001
2.7659891750e+002	6.550505e-001	6.153887e-002	2.168876e+002	9.894676e+000	3.110532e+001
2.7679991305e+002	6.556628e-001	6.947545e-002	2.170903e+002	8.915858e+000	3.508414e+001
2.7699904504e+002	6.562756e-001	7.153590e-002	2.172932e+002	9.909093e+000	3.609091e+001
2.7719956657e+002	6.568889e-001	7.752429e-002	2.174963e+002	8.924381e+000	3.907562e+001
2.7739973559e+002	6.575028e-001	6.582630e-002	2.176996e+002	1.485165e+001	3.314835e+001
2.7759914525e+002	6.581172e-001	5.815387e-002	2.179030e+002	2.274263e+001	2.925737e+001
2.7779998732e+002	6.587321e-001	5.628204e-002	2.181066e+002	2.471078e+001	2.828922e+001
2.7799857499e+002	6.593476e-001	7.793119e-002	2.183104e+002	1.586577e+001	3.913423e+001
2.7819990796e+002	6.599636e-001	8.589178e-002	2.185144e+002	1.190850e+001	4.309150e+001
2.7839845918e+002	6.605801e-001	7.415355e-002	2.187185e+002	1.883224e+001	3.716776e+001
2.7859996347e+002	6.611972e-001	7.225301e-002	2.189228e+002	1.981864e+001	3.618136e+001
2.7879982999e+002	6.618148e-001	6.845793e-002	2.191273e+002	2.575105e+001	3.424895e+001
2.7899980215e+002	6.624330e-001	7.649040e-002	2.193320e+002	2.676818e+001	3.823182e+001
2.7919993313e+002	6.630517e-001	8.845570e-002	2.195368e+002	2.282888e+001	4.417112e+001
2.7939894193e+002	6.636709e-001	8.459212e-002	2.197418e+002	2.579760e+001	4.220240e+001
2.7959995589e+002	6.642907e-001	9.460437e-002	2.199470e+002	2.184660e+001	4.715340e+001
2.7979903809e+002	6.649109e-001	1.126468e-001	2.201524e+002	1.590611e+001	5.609389e+001
2.7999993585e+002	6.655318e-001	9.881563e-002	2.203580e+002	2.383944e+001	4.916056e+001
2.8019987975e+002	6.661532e-001	9.692997e-002	2.205637e+002	2.582253e+001	4.817747e+001
2.8039948881e+002	6.667751e-001	1.110123e-001	2.207696e+002	2.087462e+001	5.512538e+001
2.8059918158e+002	6.673975e-001	1.111399e-001	2.209757e+002	2.286271e+001	5.513729e+001
2.8079904352e+002	6.680205e-001	1.092801e-001	2.211820e+002	2.683595e+001	5.416405e+001
2.8099924864e+002	6.686440e-001	1.254313e-001	2.213885e+002	2.088865e+001	6.211135e+001
2.8119998568e+002	6.692681e-001	1.215463e-001	2.215951e+002	2.386857e+001	6.013143e+001
2.8139909762e+002	6.698927e-001	1.216376e-001	2.218019e+002	2.187950e+001	6.012050e+001
2.8159944864e+002	6.705179e-001	1.298365e-001	2.220089e+002	2.188697e+001	6.411303e+001
2.8179997377e+002	6.711436e-001	1.360285e-001	2.222160e+002	2.189199e+001	6.710801e+001
2.8199940307e+002	6.717698e-001	1.482835e-001	2.224234e+002	1.891431e+001	7.308569e+001
2.8219988579e+002	6.723966e-001	1.383296e-001	2.226309e+002	2.388390e+001	6.811610e+001
2.8239963173e+002	6.730239e-001	1.566821e-001	2.228386e+002	1.891874e+001	7.708126e+001
2.8259965961e+002	6.736518e-001	1.649502e-001	2.230465e+002	1.792679e+001	8.107321e+001
2.8279900988e+002	6.742802e-001	1.610518e-001	2.232546e+002	1.991661e+001	7.908339e+001
2.8299944810e+002	6.749091e-001	1.815141e-001	2.234628e+002	1.295184e+001	8.904816e+001
2.8319786385e+002	6.755386e-001	1.776437e-001	2.236713e+002	1.793181e+001	8.706819e+001
2.8339802261e+002	6.761687e-001	1.778093e-001	2.238799e+002	1.793181e+001	8.706819e+001
2.8359966706e+002	6.767992e-001	1.983670e-001	2.240886e+002	1.295580e+001	9.704420e+001
2.8379940435e+002	6.774304e-001	2.026490e-001	2.242976e+002	1.395336e+001	9.904664e+001
2.8399886425e+002	6.780620e-001	1.987580e-001	2.245068e+002	1.594560e+001	9.705440e+001
2.8419911545e+002	6.786943e-001	2.050827e-001	2.247161e+002	1.495052e+001	1.000495e+002
2.8439904413e+002	6.793270e-001	2.134444e-001	2.249256e+002	9.968274e+000	1.040317e+002
2.8459979461e+002	6.799604e-001	2.075112e-001	2.251353e+002	1.395428e+001	1.010457e+002
2.8479985690e+002	6.805942e-001	2.056704e-001	2.253452e+002	1.694393e+001	1.000561e+002
2.8499989603e+002	6.812286e-001	2.202315e-001	2.255552e+002	1.295991e+001	1.070401e+002
2.8519963048e+002	6.818636e-001	2.451068e-001	2.257655e+002	6.980581e+000	1.190194e+002
2.8539997798e+002	6.824991e-001	2.309632e-001	2.259759e+002	1.595286e+001	1.120471e+002
2.8559990399e+002	6.831351e-001	2.332348e-001	2.261865e+002	1.495619e+001	1.130438e+002
2.8579966845e+002	6.837718e-001	2.519983e-001	2.263972e+002	8.975646e+000	1.220244e+002
2.8599991382e+002	6.844089e-001	2.419349e-001	2.266082e+002	1.495769e+001	1.170423e+002
2.8619956865e+002	6.850466e-001	2.524906e-001	2.268194e+002	1.296482e+001	1.220352e+002
2.8639919861e+002	6.856849e-001	2.589259e-001	2.270307e+002	1.097095e+001	1.250291e+002
2.8659984815e+002	6.863237e-001	2.467675e-001	2.272422e+002	1.695285e+001	1.190472e+002
2.8679944354e+002	6.869630e-001	2.573398e-001	2.274539e+002	1.196805e+001	1.240319e+002
2.8699997318e+002	6.876029e-001	2.596612e-001	2.276658e+002	1.296567e+001	1.250343e+002
2.8719963239e+002	6.882434e-001	2.702883e-001	2.278778e+002	1.196952e+001	1.300305e+002
2.8739926506e+002	6.888844e-001	2.892464e-001	2.280901e+002	8.978616e+000	1.390214e+002
2.8759984233e+002	6.895260e-001	2.832894e-001	2.283025e+002	1.296843e+001	1.360316e+002
2.8779967008e+002	6.901681e-001	2.898052e-001	2.285151e+002	1.296911e+001	1.390309e+002
2.8799929470e+002	6.908108e-001	2.963232e-001	2.287279e+002	1.097442e+001	1.420256e+002
2.8819976103e+002	6.914540e-001	3.028536e-001	2.289408e+002	8.979499e+000	1.450205e+002
2.8839962402e+002	6.924199e-001	3.011809e-001	2.292606e+002	7.981650e+000	1.440183e+002
2.8859869146e+002	6.930645e-001	2.847534e-001	2.294741e+002	1.496358e+001	1.360364e+002
2.8879986057e+002	6.937097e-001	2.975716e-001	2.296877e+002	1.197209e+001	1.420279e+002
2.8899992468e+002	6.943554e-001	2.999598e-001	2.299015e+002	1.496536e+001	1.430346e+002
2.8919965588e+002	6.950017e-001	3.002438e-001	2.301155e+002	1.596305e+001	1.430370e+002
2.8939883311e+002	6.956485e-001	3.110070e-001	2.303296e+002	1.197322e+001	1.480268e+002
2.8959972742e+002	6.962959e-001	3.196931e-001	2.305440e+002	8.980440e+000	1.520196e+002
2.8979953832e+002	6.969439e-001	3.157952e-001	2.307585e+002	1.197357e+001	1.500264e+002
2.8999994065e+002	6.975924e-001	3.329106e-001	2.309733e+002	4.989545e+000	1.580105e+002
2.9019996976e+002	6.982414e-001	3.226995e-001	2.311882e+002	9.978409e+000	1.530216e+002
2.9039972065e+002	6.988911e-001	3.314374e-001	2.314033e+002	8.981062e+000	1.570189e+002
2.9059883203e+002	6.995413e-001	3.359576e-001	2.316185e+002	5.987533e+000	1.590125e+002
2.9079996037e+002	7.001920e-001	3.299578e-001	2.318340e+002	1.297247e+001	1.560275e+002
2.9099863789e+002	7.008433e-001	3.492865e-001	2.320496e+002	6.985983e+000	1.650140e+002
2.9119979703e+002	7.014952e-001	3.496283e-001	2.322655e+002	1.097797e+001	1.650220e+002
2.9139974742e+002	7.021476e-001	3.668882e-001	2.324815e+002	3.992359e+000	1.730076e+002
2.9159894084e+002	7.028006e-001	3.545110e-001	2.326977e+002	7.984172e+000	1.670158e+002
2.9179970954e+002	7.034541e-001	3.569693e-001	2.329141e+002	8.982299e+000	1.680177e+002
2.9199955835e+002	7.041082e-001	3.700391e-001	2.331307e+002	3.992403e+000	1.740076e+002
2.9219982990e+002	7.047629e-001	3.640225e-001	2.333474e+002	9.980677e+000	1.710193e+002
2.9239937715e+002	7.054181e-001	3.792572e-001	2.335644e+002	5.988861e+000	1.780111e+002
2.9259964629e+002	7.060739e-001	3.604435e-001	2.337815e+002	1.197654e+001	1.690235e+002
2.9279979753e+002	7.067303e-001	3.692991e-001	2.339988e+002	7.984720e+000	1.730153e+002
2.9299994485e+002	7.073872e-001	3.611139e-001	2.342163e+002	1.197654e+001	1.690235e+002
2.9319996081e+002	7.080447e-001	3.699818e-001	2.344340e+002	6.986629e+000	1.730134e+002
2.9339981749e+002	7.087028e-001	3.682059e-001	2.346519e+002	1.197695e+001	1.720231e+002
2.9359887299e+002	7.093614e-001	3.792509e-001	2.348700e+002	9.981331e+000	1.770187e+002
2.9379953790e+002	7.100206e-001	3.860320e-001	2.350882e+002	8.983477e+000	1.800165e+002
2.9399952332e+002	7.106803e-001	3.863947e-001	2.353067e+002	9.981641e+000	1.800184e+002
2.9419996564e+002	7.113406e-001	3.910462e-001	2.355253e+002	8.983658e+000	1.820163e+002
2.9439874450e+002	7.120015e-001	4.021416e-001	2.357441e+002	3.992930e+000	1.870071e+002
2.9459913450e+002	7.126630e-001	3.982297e-001	2.359631e+002	8.983923e+000	1.850161e+002
2.9479993804e+002	7.133250e-001	4.007424e-001	2.361823e+002	5.989339e+000	1.860107e+002
2.9499977318e+002	7.139876e-001	4.054272e-001	2.364017e+002	5.989452e+000	1.880105e+002
2.9519951340e+002	7.146507e-001	4.079583e-001	2.366213e+002	4.991256e+000	1.890087e+002
2.9539993096e+002	7.153144e-001	3.910823e-001	2.368410e+002	1.197809e+001	1.810219e+002
2.9559964926e+002	7.159787e-001	4.022294e-001	2.370610e+002	4.991116e+000	1.860089e+002
2.9579982702e+002	7.166436e-001	4.047787e-001	2.372811e+002	7.985861e+000	1.870141e+002
2.9599993545e+002	7.173090e-001	4.073209e-001	2.375015e+002	7.985936e+000	1.880141e+002
2.9619983428e+002	7.179750e-001	4.120205e-001	2.377220e+002	3.993042e+000	1.900070e+002
2.9639818367e+002	7.186416e-001	4.102365e-001	2.379427e+002	4.991256e+000	1.890087e+002
2.9659921384e+002	7.193087e-001	4.127821e-001	2.381636e+002	2.994781e+000	1.900052e+002
2.9679959772e+002	7.199764e-001	4.066535e-001	2.383846e+002	5.989396e+000	1.870106e+002
2.9699890567e+002	7.206447e-001	3.961530e-001	2.386059e+002	6.987289e+000	1.820127e+002
2.9719970975e+002	7.213136e-001	4.073972e-001	2.388274e+002	2.994698e+000	1.870053e+002
2.9739984116e+002	7.219830e-001	4.056219e-001	2.390490e+002	9.982232e+000	1.860178e+002
2.9759990069e+002	7.226530e-001	3.972768e-001	2.392708e+002	1.197821e+001	1.820218e+002
2.9779973243e+002	7.233236e-001	4.107285e-001	2.394929e+002	5.989452e+000	1.880105e+002
2.9799949952e+002	7.239947e-001	4.023793e-001	2.397151e+002	9.982039e+000	1.840180e+002
2.9819998993e+002	7.246664e-001	4.027290e-001	2.399375e+002	3.992815e+000	1.840072e+002
2.9839984209e+002	7.253387e-001	3.812050e-001	2.401601e+002	5.988605e+000	1.740114e+002
2.9859955419e+002	7.260116e-001	3.552836e-001	2.403829e+002	1.397145e+001	1.620286e+002
2.9879987848e+002	7.266851e-001	3.468265e-001	2.406059e+002	1.197491e+001	1.580251e+002
2.9899982566e+002	7.273591e-001	3.230074e-001	2.408290e+002	1.596405e+001	1.470359e+002
2.9919976404e+002	7.280337e-001	3.364541e-001	2.410524e+002	6.984886e+000	1.530151e+002
2.9939995549e+002	7.287088e-001	3.257678e-001	2.412759e+002	7.982145e+000	1.480179e+002
2.9959955707e+002	7.293846e-001	3.216646e-001	2.414997e+002	7.981901e+000	1.460181e+002
2.9979969099e+002	7.300609e-001	2.933462e-001	2.417236e+002	1.596028e+001	1.330397e+002
2.9999959078e+002	7.307378e-001	3.068249e-001	2.419477e+002	9.976240e+000	1.390238e+002
3.0019969860e+002	7.314153e-001	3.071094e-001	2.421721e+002	9.976240e+000	1.390238e+002
3.0039978996e+002	7.320934e-001	2.875316e-001	2.423966e+002	1.595937e+001	1.300406e+002
3.0059905428e+002	7.327720e-001	2.966317e-001	2.426213e+002	1.296797e+001	1.340320e+002
3.0079994799e+002	7.334512e-001	3.035400e-001	2.428462e+002	1.097348e+001	1.370265e+002
3.0099977938e+002	7.341310e-001	3.171069e-001	2.430712e+002	7.981522e+000	1.430185e+002
3.0119972956e+002	7.348114e-001	3.129732e-001	2.432965e+002	9.976577e+000	1.410234e+002
3.0139893789e+002	7.354924e-001	3.199008e-001	2.435220e+002	4.988531e+000	1.440115e+002
3.0159925963e+002	7.361739e-001	3.046721e-001	2.437476e+002	1.197107e+001	1.370289e+002
3.0179995853e+002	7.368561e-001	3.027294e-001	2.439735e+002	1.197086e+001	1.360291e+002
3.0199973763e+002	7.375388e-001	3.074374e-001	2.441995e+002	6.983247e+000	1.380168e+002
3.0219966629e+002	7.382221e-001	2.921339e-001	2.444258e+002	9.974794e+000	1.310252e+002
3.0239959570e+002	7.389059e-001	2.968614e-001	2.446522e+002	8.977654e+000	1.330223e+002
3.0259969958e+002	7.395904e-001	3.083033e-001	2.448788e+002	8.978462e+000	1.380215e+002
3.0279926694e+002	7.402754e-001	2.974283e-001	2.451056e+002	1.197021e+001	1.330298e+002
3.0299989783e+002	7.409610e-001	3.043942e-001	2.453327e+002	7.980574e+000	1.360194e+002
3.0319993585e+002	7.416472e-001	2.935062e-001	2.455599e+002	1.296723e+001	1.310328e+002
3.0339940471e+002	7.423340e-001	3.071891e-001	2.457873e+002	5.985536e+000	1.370145e+002
3.0359932305e+002	7.430214e-001	2.873368e-001	2.460148e+002	1.595873e+001	1.280413e+002
3.0379915873e+002	7.437094e-001	2.830885e-001	2.462426e+002	1.196856e+001	1.260314e+002
3.0399979950e+002	7.443979e-001	2.743659e-001	2.464706e+002	1.296482e+001	1.220352e+002
3.0419947402e+002	7.450870e-001	2.633780e-001	2.466988e+002	1.396051e+001	1.170395e+002
3.0439995432e+002	7.457768e-001	2.501054e-001	2.469271e+002	1.296135e+001	1.110386e+002
3.0459988720e+002	7.464671e-001	2.480561e-001	2.471557e+002	8.972998e+000	1.100270e+002
3.0479989204e+002	7.471580e-001	2.325371e-001	2.473845e+002	1.495196e+001	1.030480e+002
3.0499997370e+002	7.478494e-001	2.214492e-001	2.476134e+002	1.295625e+001	9.804375e+001
3.0519983804e+002	7.485415e-001	1.946252e-001	2.478425e+002	2.291188e+001	8.608812e+001
3.0539979742e+002	7.492342e-001	2.060268e-001	2.480719e+002	1.295290e+001	9.104710e+001
3.0559989727e+002	7.499274e-001	1.858627e-001	2.483014e+002	1.493972e+001	8.206028e+001
3.0579977265e+002	7.506212e-001	1.656888e-001	2.485312e+002	1.891431e+001	7.308569e+001
3.0599999051e+002	7.513157e-001	1.726124e-001	2.487611e+002	1.593066e+001	7.606934e+001
3.0619996055e+002	7.520107e-001	1.705229e-001	2.489912e+002	1.792097e+001	7.507903e+001
3.0639920568e+002	7.527063e-001	1.480091e-001	2.492215e+002	2.089374e+001	6.510626e+001
3.0659875034e+002	7.534025e-001	1.458392e-001	2.494520e+002	1.790749e+001	6.409251e+001
3.0679982640e+002	7.540993e-001	1.527303e-001	2.496827e+002	1.194104e+001	6.705896e+001
3.0699967386e+002	7.547967e-001	1.256942e-001	2.499136e+002	2.286271e+001	5.513729e+001
3.0719993357e+002	7.554946e-001	1.189830e-001	2.501447e+002	2.285488e+001	5.214512e+001
3.0739986373e+002	3.781109e-001	4.152354e-002	1.251927e+002	3.963905e+001	3.636095e+001
3.0759943692e+002	3.784748e-001	1.129430e-002	1.253132e+002	5.611942e+001	9.880576e+000
3.0779939604e+002	3.788390e-001	1.022739e-003	1.254338e+002	5.910614e+001	8.938614e-001
3.0799998785e+002	3.792036e-001	2.620701e-004	1.255545e+002	4.577117e+001	2.288258e-001
3.0819966725e+002	3.795685e-001	1.764766e-004	1.256754e+002	4.284606e+001	1.539419e-001
3.0839993903e+002	3.799337e-001	8.077681e-005	1.257963e+002	2.892961e+001	7.039452e-002
3.0859961433e+002	3.802993e-001	5.204339e-005	1.259173e+002	2.395469e+001	4.531062e-002
3.0879992825e+002	3.806652e-001	5.207290e-005	1.260385e+002	2.695471e+001	4.529273e-002
3.0899941228e+002	3.810315e-001	4.415404e-005	1.261598e+002	2.596163e+001	3.836804e-002
3.0919959003e+002	3.813981e-001	3.173575e-005	1.262811e+002	1.997245e+001	2.755055e-002
3.0939994206e+002	3.817650e-001	2.251410e-005	1.264026e+002	1.498047e+001	1.952623e-002
3.0959968158e+002	3.821323e-001	1.802888e-005	1.265242e+002	1.198438e+001	1.562122e-002
3.0979994820e+002	3.824999e-001	1.618396e-005	1.266460e+002	9.985991e+000	1.400920e-002
3.0999965332e+002	3.828679e-001	1.547914e-005	1.267678e+002	9.986614e+000	1.338621e-002
3.1019922640e+002	3.832362e-001	1.455270e-005	1.268897e+002	9.987427e+000	1.257295e-002
3.1039977520e+002	3.836048e-001	1.118623e-005	1.270118e+002	7.990345e+000	9.655164e-003
3.1059956758e+002	3.839738e-001	1.144734e-005	1.271340e+002	7.990129e+000	9.871042e-003
3.1079997166e+002	3.843431e-001	1.062674e-005	1.272562e+002	7.990845e+000	9.154637e-003
3.1099709911e+002	3.847128e-001	1.272442e-005	1.273786e+002	9.989049e+000	1.095119e-002
3.1119969859e+002	3.850827e-001	9.616870e-006	1.275011e+002	7.991731e+000	8.268746e-003
3.1139888041e+002	3.854531e-001	1.490423e-005	1.276238e+002	1.198720e+001	1.280260e-002
3.1159938539e+002	3.858238e-001	9.399228e-006	1.277465e+002	6.991934e+000	8.066092e-003
3.1179921371e+002	3.861948e-001	1.257773e-005	1.278693e+002	8.989217e+000	1.078340e-002
3.1199839216e+002	3.865662e-001	7.933959e-006	1.279923e+002	5.993204e+000	6.795574e-003
3.1219947805e+002	3.869379e-001	7.247446e-006	1.281154e+002	5.993798e+000	6.201600e-003
3.1239983288e+002	3.873099e-001	8.359080e-006	1.282386e+002	6.992854e+000	7.145948e-003
3.1259994025e+002	3.876823e-001	6.266354e-006	1.283619e+002	4.994648e+000	5.351788e-003
3.1279986842e+002	3.880551e-001	9.323794e-006	1.284853e+002	6.992045e+000	7.955350e-003
3.1299966942e+002	3.886148e-001	1.081964e-005	1.286706e+002	7.990782e+000	9.218354e-003
3.1319936150e+002	3.889884e-001	1.134322e-005	1.287943e+002	7.990345e+000	9.655164e-003
3.1339926963e+002	3.893623e-001	1.219546e-005	1.289181e+002	8.989629e+000	1.037061e-002
3.1359968558e+002	3.897366e-001	1.246751e-005	1.290420e+002	8.989408e+000	1.059177e-002
3.1379984052e+002	3.901113e-001	9.092327e-006	1.291661e+002	6.992283e+000	7.716965e-003
3.1399998816e+002	3.904862e-001	9.631550e-006	1.292902e+002	7.991833e+000	8.166772e-003
3.1419739741e+002	3.908616e-001	1.061143e-005	1.294145e+002	9.991011e+000	8.988992e-003
3.1439963146e+002	3.912372e-001	9.871267e-006	1.295389e+002	9.991646e+000	8.353965e-003
3.1459676399e+002	3.916133e-001	1.126025e-005	1.296634e+002	1.199048e+001	9.520299e-003
3.1479868059e+002	3.919896e-001	8.122492e-006	1.297880e+002	8.993139e+000	6.860799e-003
3.1499905276e+002	3.923663e-001	7.432283e-006	1.299127e+002	7.993728e+000	6.271775e-003
3.1519990289e+002	3.927434e-001	9.455970e-006	1.300376e+002	9.992028e+000	7.971815e-003
3.1539992597e+002	3.931208e-001	1.046192e-005	1.301625e+002	1.099119e+001	8.811408e-003
3.1559991857e+002	3.934986e-001	7.922701e-006	1.302876e+002	7.993334e+000	6.666381e-003
3.1579995041e+002	3.938767e-001	8.072527e-006	1.304128e+002	7.993214e+000	6.785928e-003
3.1599960170e+002	3.942551e-001	9.972571e-006	1.305381e+002	9.991625e+000	8.375096e-003
3.1619914534e+002	3.946339e-001	1.185855e-005	1.306635e+002	1.199005e+001	9.949409e-003
3.1639960387e+002	3.950131e-001	1.334689e-005	1.307891e+002	1.398881e+001	1.118739e-002
3.1659956666e+002	3.953925e-001	1.134174e-005	1.309147e+002	1.199050e+001	9.497542e-003
3.1679956063e+002	3.957724e-001	8.474014e-006	1.310405e+002	8.992911e+000	7.089305e-003
3.1699982045e+002	3.961526e-001	1.267402e-005	1.311664e+002	1.298941e+001	1.059283e-002
3.1719997273e+002	3.965331e-001	1.380751e-005	1.312924e+002	1.298847e+001	1.152911e-002
3.1739963463e+002	3.969140e-001	1.428849e-005	1.314185e+002	1.198808e+001	1.191928e-002
3.1759993675e+002	3.972953e-001	1.680469e-005	1.315447e+002	1.298600e+001	1.400480e-002
3.1779964780e+002	3.976769e-001	1.118875e-005	1.316711e+002	7.990684e+000	9.315612e-003
3.1799983524e+002	3.980588e-001	1.100597e-005	1.317975e+002	7.990845e+000	9.154637e-003
3.1819966619e+002	3.984411e-001	1.047359e-005	1.319241e+002	7.991297e+000	8.703445e-003
3.1839998148e+002	3.988238e-001	1.027486e-005	1.320508e+002	8.991470e+000	8.530110e-003
3.1859881396e+002	3.992068e-001	1.235791e-005	1.321776e+002	1.098975e+001	1.024960e-002
3.1879958883e+002	3.995901e-001	1.038377e-005	1.323045e+002	8.991396e+000	8.603996e-003
3.1899843836e+002	3.999739e-001	1.364919e-005	1.324316e+002	1.098870e+001	1.129888e-002
3.1919892586e+002	4.003579e-001	1.249785e-005	1.325588e+002	9.989664e+000	1.033587e-002
3.1939953021e+002	4.007423e-001	1.035392e-005	1.326860e+002	8.991445e+000	8.554597e-003
3.1959924675e+002	4.011271e-001	1.313943e-005	1.328134e+002	1.198915e+001	1.084562e-002
3.1979970318e+002	4.015122e-001	9.757570e-006	1.329409e+002	8.991954e+000	8.046423e-003
3.1999999618e+002	4.018977e-001	9.411173e-006	1.330686e+002	8.992247e+000	7.753329e-003
3.2019942727e+002	4.022836e-001	1.094405e-005	1.331963e+002	1.099099e+001	9.007533e-003
3.2039836741e+002	4.026697e-001	9.765499e-006	1.333242e+002	9.991970e+000	8.029813e-003
3.2059967487e+002	4.030563e-001	8.528525e-006	1.334522e+002	8.992994e+000	7.005969e-003
3.2079951772e+002	4.034432e-001	1.073662e-005	1.335803e+002	1.099119e+001	8.811408e-003
3.2099902525e+002	4.038304e-001	1.050712e-005	1.337085e+002	9.991385e+000	8.614790e-003
3.2119933849e+002	4.042181e-001	1.032909e-005	1.338368e+002	9.991539e+000	8.460699e-003
3.2139949392e+002	4.046060e-001	1.020857e-005	1.339653e+002	9.991646e+000	8.353965e-003
3.2159989711e+002	4.049943e-001	1.490032e-005	1.340939e+002	1.298782e+001	1.218166e-002
3.2179991001e+002	4.053830e-001	1.392501e-005	1.342226e+002	1.198863e+001	1.137339e-002
3.2199937066e+002	4.057721e-001	1.185287e-005	1.343514e+002	9.990328e+000	9.671667e-003
3.2219947682e+002	4.061615e-001	1.260035e-005	1.344803e+002	9.989728e+000	1.027174e-002
3.2239873616e+002	4.065512e-001	1.391682e-005	1.346094e+002	1.098867e+001	1.133404e-002
3.2259965492e+002	4.069413e-001	1.307057e-005	1.347385e+002	9.989365e+000	1.063464e-002
3.2279991584e+002	4.073318e-001	1.356366e-005	1.348678e+002	1.098897e+001	1.102526e-002
3.2299896622e+002	4.077226e-001	1.921125e-005	1.349972e+002	1.498440e+001	1.560094e-002
3.2319961009e+002	4.081138e-001	1.367939e-005	1.351267e+002	9.988902e+000	1.109801e-002
3.2339996635e+002	4.085054e-001	1.848144e-005	1.352564e+002	1.298502e+001	1.497953e-002
3.2359997281e+002	4.088973e-001	1.944835e-005	1.353861e+002	1.398425e+001	1.574812e-002
3.2379970918e+002	4.092895e-001	2.526923e-005	1.355160e+002	1.697956e+001	2.044191e-002
3.2399975391e+002	4.096822e-001	2.324659e-005	1.356460e+002	1.498121e+001	1.878763e-002
3.2419978227e+002	4.100752e-001	2.901994e-005	1.357761e+002	1.797657e+001	2.343112e-002
3.2439936211e+002	4.104685e-001	3.385551e-005	1.359064e+002	1.897269e+001	2.730923e-002
3.2459981197e+002	4.108622e-001	3.213450e-005	1.360367e+002	1.697410e+001	2.589615e-002
3.2479979286e+002	4.112563e-001	3.018684e-005	1.361672e+002	1.497570e+001	2.430329e-002
3.2499940574e+002	4.116507e-001	1.786804e-005	1.362978e+002	8.985628e+000	1.437169e-002
3.2519881283e+002	4.120455e-001	1.851003e-005	1.364285e+002	8.985126e+000	1.487380e-002
3.2539974781e+002	4.124407e-001	2.100560e-005	1.365594e+002	9.983137e+000	1.686295e-002
3.2559926139e+002	4.128362e-001	1.335781e-005	1.366903e+002	6.989287e+000	1.071316e-002
3.2579906250e+002	4.132321e-001	1.062568e-005	1.368214e+002	5.991486e+000	8.513787e-003
3.2599997420e+002	4.136283e-001	1.068165e-005	1.369526e+002	5.991450e+000	8.550429e-003
3.2619988174e+002	4.140249e-001	2.328711e-005	1.370839e+002	1.198138e+001	1.862298e-002
3.2639989287e+002	4.144219e-001	2.410009e-005	1.372153e+002	1.198075e+001	1.925467e-002
3.2659977569e+002	4.148193e-001	3.433959e-005	1.373469e+002	1.697259e+001	2.740919e-002
3.2679981735e+002	4.152170e-001	1.937129e-005	1.374786e+002	9.984553e+000	1.544698e-002
3.2699982986e+002	4.156150e-001	2.226341e-005	1.376104e+002	1.098226e+001	1.773619e-002
3.2719992743e+002	4.160135e-001	2.491709e-005	1.377423e+002	1.198017e+001	1.983124e-002
3.2739959314e+002	4.164123e-001	1.946293e-005	1.378744e+002	1.098452e+001	1.547550e-002
3.2759956007e+002	4.168114e-001	1.239767e-005	1.380065e+002	6.990152e+000	9.848283e-003
3.2779933675e+002	4.172109e-001	9.257429e-006	1.381388e+002	4.992653e+000	7.346740e-003
3.2799726102e+002	4.176108e-001	7.793527e-006	1.382712e+002	3.993821e+000	6.179058e-003
3.2819862558e+002	4.180111e-001	1.275862e-005	1.384037e+002	6.989894e+000	1.010592e-002
3.2839965821e+002	4.184117e-001	1.305547e-005	1.385364e+002	6.989669e+000	1.033115e-002
3.2859984147e+002	4.188127e-001	5.121313e-006	1.386692e+002	2.995951e+000	4.048755e-003
3.2879955045e+002	4.192141e-001	6.567247e-006	1.388020e+002	3.994813e+000	5.186895e-003
3.2899982248e+002	4.198168e-001	1.564541e-006	1.390016e+002	9.987661e-001	1.233920e-003
3.2919932462e+002	4.202191e-001	7.715052e-006	1.391348e+002	4.993921e+000	6.078873e-003
3.2939792881e+002	4.206218e-001	1.010627e-005	1.392681e+002	6.992045e+000	7.955350e-003
3.2959886530e+002	4.210248e-001	9.620638e-006	1.394016e+002	6.992434e+000	7.565823e-003
3.2979721788e+002	4.214282e-001	9.693138e-006	1.395351e+002	6.992384e+000	7.615542e-003
3.2999951761e+002	4.218319e-001	4.199639e-006	1.396688e+002	2.996704e+000	3.296344e-003
3.3019965902e+002	4.222361e-001	2.949262e-006	1.398026e+002	1.997687e+000	2.312693e-003
3.3039914217e+002	4.226406e-001	3.336631e-006	1.399366e+002	1.997386e+000	2.613948e-003
3.3059971605e+002	4.230454e-001	1.030398e-005	1.400706e+002	5.991935e+000	8.064506e-003
3.3079992371e+002	4.234507e-001	5.467751e-006	1.402048e+002	2.995725e+000	4.275293e-003
3.3099863967e+002	4.238563e-001	7.113573e-006	1.403391e+002	3.994443e+000	5.556856e-003
3.3119986415e+002	4.242623e-001	9.777929e-006	1.404735e+002	5.992369e+000	7.630842e-003
3.3139797304e+002	4.246686e-001	9.121601e-006	1.406080e+002	5.992888e+000	7.111822e-003
3.3159891890e+002	4.250754e-001	7.270303e-006	1.407427e+002	4.994337e+000	5.663000e-003
3.3179935038e+002	4.254825e-001	7.107090e-006	1.408775e+002	4.994469e+000	5.530573e-003
3.3199949424e+002	4.258899e-001	9.135399e-006	1.410124e+002	6.992898e+000	7.102154e-003
3.3219977719e+002	4.262978e-001	1.085834e-005	1.411475e+002	8.991566e+000	8.433547e-003
3.3239979647e+002	4.267060e-001	1.217975e-005	1.412826e+002	9.990549e+000	9.450822e-003
3.3259980094e+002	4.271146e-001	1.057973e-005	1.414179e+002	8.991799e+000	8.201440e-003
3.3279892584e+002	4.275236e-001	6.571621e-006	1.415533e+002	5.994911e+000	5.089468e-003
3.3299951741e+002	4.279329e-001	7.577157e-006	1.416888e+002	6.994137e+000	5.862605e-003
3.3319735966e+002	4.283426e-001	7.642405e-006	1.418245e+002	6.994093e+000	5.907432e-003
3.3339968632e+002	4.287527e-001	1.001398e-005	1.419603e+002	8.992267e+000	7.733208e-003
3.3359935648e+002	4.291632e-001	9.245763e-006	1.420962e+002	7.992867e+000	7.133133e-003
3.3379913631e+002	4.295740e-001	1.438538e-005	1.422322e+002	1.198891e+001	1.108775e-002
3.3399986055e+002	4.299852e-001	1.917603e-005	1.423684e+002	1.498523e+001	1.476608e-002
3.3419889780e+002	4.303968e-001	2.235156e-005	1.425046e+002	1.698281e+001	1.719487e-002
3.3439987865e+002	4.308088e-001	2.571178e-005	1.426410e+002	1.898024e+001	1.976094e-002
3.3459915556e+002	4.312211e-001	2.025484e-005	1.427776e+002	1.498445e+001	1.555209e-002
3.3479793462e+002	4.316338e-001	2.467723e-005	1.429142e+002	1.698107e+001	1.892958e-002
3.3499912852e+002	4.320469e-001	2.164942e-005	1.430510e+002	1.498341e+001	1.659111e-002
3.3519972715e+002	4.324604e-001	1.884732e-005	1.431879e+002	1.198557e+001	1.442990e-002
3.3539947362e+002	4.328743e-001	2.274809e-005	1.433249e+002	1.198260e+001	1.739975e-002
3.3559955646e+002	4.332885e-001	3.032049e-005	1.434621e+002	1.497683e+001	2.316963e-002
3.3579993703e+002	4.337031e-001	2.534417e-005	1.435994e+002	1.198065e+001	1.934842e-002
3.3599926482e+002	4.341181e-001	2.464831e-005	1.437368e+002	1.198120e+001	1.879919e-002
3.3619936564e+002	4.345335e-001	2.244219e-005	1.438743e+002	1.198290e+001	1.710023e-002
3.3639884934e+002	4.349492e-001	1.787379e-005	1.440119e+002	9.986394e+000	1.360624e-002
3.3659999873e+002	4.353653e-001	1.811419e-005	1.441497e+002	9.986224e+000	1.377606e-002
3.3679883536e+002	4.357818e-001	1.680324e-005	1.442876e+002	9.987233e+000	1.276686e-002
3.3699962643e+002	4.361987e-001	1.462075e-005	1.444257e+002	9.988902e+000	1.109801e-002
3.3719961595e+002	4.366160e-001	1.321712e-005	1.445638e+002	9.989977e+000	1.002299e-002
3.3739977417e+002	4.370336e-001	6.291225e-006	1.447021e+002	4.995234e+000	4.766289e-003
3.3759949936e+002	4.374517e-001	9.821035e-006	1.448405e+002	7.992567e+000	7.433394e-003
3.3779941143e+002	4.378701e-001	9.562091e-006	1.449790e+002	7.992770e+000	7.230488e-003
3.3799947428e+002	4.382889e-001	6.860121e-006	1.451177e+002	5.994818e+000	5.182404e-003
3.3819982872e+002	4.387080e-001	4.601818e-006	1.452565e+002	3.996527e+000	3.473072e-003
3.3839901477e+002	4.391276e-001	3.760363e-006	1.453954e+002	2.997165e+000	2.835300e-003
3.3859811722e+002	4.395475e-001	5.196595e-006	1.455345e+002	3.996086e+000	3.914471e-003
3.3879839154e+002	4.399679e-001	6.720429e-006	1.456736e+002	4.994942e+000	5.057501e-003
3.3899921396e+002	4.403886e-001	5.237499e-006	1.458129e+002	3.996062e+000	3.937747e-003
3.3919959334e+002	4.408097e-001	3.991225e-006	1.459523e+002	2.997002e+000	2.997886e-003
3.3939909815e+002	4.412311e-001	8.558247e-006	1.460919e+002	5.993578e+000	6.422123e-003
3.3959998459e+002	4.416530e-001	4.255744e-006	1.462316e+002	2.996810e+000	3.190467e-003
3.3979914492e+002	4.420752e-001	8.630417e-006	1.463714e+002	5.993536e+000	6.463914e-003
3.3999895576e+002	4.424979e-001	1.425666e-005	1.465113e+002	8.989332e+000	1.066760e-002
3.4019957802e+002	4.429209e-001	1.325411e-005	1.466514e+002	7.990092e+000	9.907963e-003
3.4039975295e+002	4.433443e-001	8.291852e-006	1.467916e+002	4.993807e+000	6.192563e-003
3.4059917581e+002	4.437681e-001	1.332932e-005	1.469319e+002	7.990055e+000	9.945162e-003
3.4079979896e+002	4.441922e-001	1.023725e-005	1.470723e+002	5.992369e+000	7.630842e-003
3.4099991310e+002	4.446168e-001	1.517836e-005	1.472129e+002	7.988697e+000	1.130314e-002
3.4119884195e+002	4.450417e-001	2.231826e-005	1.473536e+002	1.098340e+001	1.660426e-002
3.4139988521e+002	4.454671e-001	1.696345e-005	1.474944e+002	8.987392e+000	1.260836e-002
3.4159918009e+002	4.458928e-001	1.824852e-005	1.476354e+002	9.986449e+000	1.355056e-002
3.4179983074e+002	4.463189e-001	1.218784e-005	1.477765e+002	6.990958e+000	9.041519e-003
3.4199979775e+002	4.467454e-001	1.244217e-005	1.479177e+002	6.990779e+000	9.221379e-003
3.4219914730e+002	4.473859e-001	1.602507e-005	1.481297e+002	7.988140e+000	1.185981e-002
3.4239997644e+002	4.478133e-001	2.615309e-005	1.482713e+002	1.098066e+001	1.933686e-002
3.4259984822e+002	4.482412e-001	1.597601e-005	1.484129e+002	5.988199e+000	1.180094e-002
3.4279973759e+002	4.486694e-001	1.801426e-005	1.485547e+002	6.986706e+000	1.329383e-002
3.4299988937e+002	4.490981e-001	3.073317e-005	1.486966e+002	1.197734e+001	2.265824e-002
3.4319954352e+002	4.495271e-001	2.589067e-005	1.488387e+002	1.198093e+001	1.906985e-002
3.4339890180e+002	4.499565e-001	2.167544e-005	1.489809e+002	1.098405e+001	1.594987e-002
3.4359831765e+002	4.503863e-001	1.737126e-005	1.491232e+002	8.987230e+000	1.277045e-002
3.4379938916e+002	4.508165e-001	1.174309e-005	1.492656e+002	5.991375e+000	8.624668e-003
3.4399961797e+002	4.512471e-001	1.794269e-005	1.494082e+002	8.986835e+000	1.316537e-002
3.4419929821e+002	4.516781e-001	1.535391e-005	1.495509e+002	7.988745e+000	1.125511e-002
3.4439977321e+002	4.521095e-001	1.543415e-005	1.496937e+002	7.988697e+000	1.130314e-002
3.4459794928e+002	4.525412e-001	8.896467e-006	1.498367e+002	4.993491e+000	6.509077e-003
3.4479980639e+002	4.529734e-001	9.870912e-006	1.499798e+002	5.992785e+000	7.215137e-003
3.4499921059e+002	4.534060e-001	9.635382e-006	1.501230e+002	5.992964e+000	7.036257e-003
3.4519920320e+002	4.538389e-001	6.475646e-006	1.502663e+002	3.995276e+000	4.724342e-003
3.4539865733e+002	4.542722e-001	8.102253e-006	1.504098e+002	4.994095e+000	5.905403e-003
3.4559950662e+002	4.547060e-001	1.181757e-005	1.505534e+002	6.991395e+000	8.605134e-003
3.4579921094e+002	4.551401e-001	8.235234e-006	1.506972e+002	4.994009e+000	5.990883e-003
3.4599922885e+002	4.555746e-001	1.229668e-005	1.508410e+002	6.991063e+000	8.936932e-003
3.4619881811e+002	4.560095e-001	8.758047e-006	1.509850e+002	4.993641e+000	6.359066e-003
3.4639927920e+002	4.564449e-001	1.504702e-005	1.511292e+002	6.989085e+000	1.091496e-002
3.4659943562e+002	4.568806e-001	1.681692e-005	1.512734e+002	7.987813e+000	1.218719e-002
3.4679916781e+002	4.573167e-001	1.419200e-005	1.514178e+002	5.989725e+000	1.027511e-002
3.4699805078e+002	4.577532e-001	1.435402e-005	1.515624e+002	5.989617e+000	1.038250e-002
3.4719940600e+002	4.581901e-001	2.829039e-005	1.517070e+002	1.197956e+001	2.044341e-002
3.4739963635e+002	4.586274e-001	3.269538e-005	1.518518e+002	1.297640e+001	2.360404e-002
3.4759988304e+002	4.590651e-001	3.254812e-005	1.519967e+002	1.297652e+001	2.347532e-002
3.4779993575e+002	4.595032e-001	1.699163e-005	1.521418e+002	7.987756e+000	1.224352e-002
3.4799893753e+002	4.599416e-001	1.373892e-005	1.522870e+002	6.990110e+000	9.890307e-003
3.4819944411e+002	4.603805e-001	1.863516e-005	1.524323e+002	8.986598e+000	1.340220e-002
3.4839910528e+002	4.608198e-001	2.861529e-005	1.525777e+002	1.297944e+001	2.056018e-002
3.4859859363e+002	4.612595e-001	1.993813e-005	1.527233e+002	9.985688e+000	1.431196e-002
3.4879999114e+002	4.616996e-001	2.273899e-005	1.528690e+002	1.098369e+001	1.630691e-002
3.4899999925e+002	4.621401e-001	1.879089e-005	1.530149e+002	8.986537e+000	1.346275e-002
3.4919964259e+002	4.625809e-001	1.131895e-005	1.531608e+002	4.991898e+000	8.101740e-003
3.4939979753e+002	4.630222e-001	1.693896e-005	1.533069e+002	6.987887e+000	1.211281e-002
3.4959971078e+002	4.634639e-001	2.406240e-005	1.534532e+002	8.982810e+000	1.719028e-002
3.4979785747e+002	4.639060e-001	3.236082e-005	1.535996e+002	9.976903e+000	2.309668e-002
3.4999976215e+002	4.643485e-001	3.979319e-005	1.537461e+002	1.097163e+001	2.837427e-002
3.5019979306e+002	4.647914e-001	4.919896e-005	1.538927e+002	1.196495e+001	3.504756e-002
3.5039988986e+002	4.652347e-001	5.205822e-005	1.540395e+002	9.962951e+000	3.704906e-002
3.5059991702e+002	4.656784e-001	5.866975e-005	1.541864e+002	9.958285e+000	4.171461e-002
3.5079964842e+002	4.661224e-001	5.093166e-005	1.543334e+002	8.963822e+000	3.617827e-002
3.5099743909e+002	4.665669e-001	4.269055e-005	1.544806e+002	8.969705e+000	3.029548e-002
3.5119994880e+002	4.670118e-001	3.707836e-005	1.546279e+002	8.973712e+000	2.628770e-002
3.5139992623e+002	4.674571e-001	3.040863e-005	1.547753e+002	8.978462e+000	2.153848e-002
3.5159956814e+002	4.679029e-001	4.272745e-005	1.549229e+002	1.296976e+001	3.023509e-002
3.5179957627e+002	4.683490e-001	3.336896e-005	1.550706e+002	9.976410e+000	2.359028e-002
3.5199965054e+002	4.687955e-001	3.293159e-005	1.552185e+002	9.976741e+000	2.325890e-002
3.5219890141e+002	4.692424e-001	3.159816e-005	1.553664e+002	1.097770e+001	2.229587e-002
3.5239971702e+002	4.696897e-001	3.251310e-005	1.555146e+002	1.197708e+001	2.291961e-002
3.5259957507e+002	4.701375e-001	3.273289e-005	1.556628e+002	1.197695e+001	2.305258e-002
3.5279923807e+002	4.705856e-001	3.079870e-005	1.558112e+002	1.197833e+001	2.166974e-002
3.5299943013e+002	4.710341e-001	3.242858e-005	1.559597e+002	1.397721e+001	2.279479e-002
3.5319986462e+002	4.714831e-001	2.386181e-005	1.561083e+002	1.098324e+001	1.675704e-002
3.5339876544e+002	4.719324e-001	2.595786e-005	1.562571e+002	1.298179e+001	1.821164e-002
3.5359937263e+002	4.723822e-001	2.295679e-005	1.564060e+002	1.098391e+001	1.609080e-002
3.5379812733e+002	4.728324e-001	2.473960e-005	1.565551e+002	1.198268e+001	1.732389e-002
3.5399895460e+002	4.732829e-001	2.613026e-005	1.567043e+002	1.198172e+001	1.828028e-002
3.5419926798e+002	4.737339e-001	2.454022e-005	1.568536e+002	1.098285e+001	1.715157e-002
3.5439833177e+002	4.744112e-001	2.059221e-005	1.570778e+002	8.985628e+000	1.437169e-002
3.5459857966e+002	4.748632e-001	2.267664e-005	1.572275e+002	1.098419e+001	1.581140e-002
3.5479930403e+002	4.753156e-001	2.682487e-005	1.573773e+002	1.298131e+001	1.868596e-002
3.5499914526e+002	4.757684e-001	1.891771e-005	1.575272e+002	8.986835e+000	1.316537e-002
3.5519994826e+002	4.762217e-001	2.376977e-005	1.576773e+002	9.983474e+000	1.652631e-002
3.5539827458e+002	4.766753e-001	1.434753e-005	1.578275e+002	5.990034e+000	9.965853e-003
3.5559972426e+002	4.771294e-001	1.299253e-005	1.579778e+002	5.990984e+000	9.016078e-003
3.5579702281e+002	4.775838e-001	1.733964e-005	1.581283e+002	7.987979e+000	1.202127e-002
3.5599990987e+002	4.780387e-001	1.926329e-005	1.582789e+002	8.986658e+000	1.334220e-002
3.5619897944e+002	4.784940e-001	2.376458e-005	1.584297e+002	9.983556e+000	1.644423e-002
3.5639871074e+002	4.789497e-001	2.078920e-005	1.585805e+002	8.985628e+000	1.437169e-002
3.5659877299e+002	4.794058e-001	1.394022e-005	1.587316e+002	5.990372e+000	9.627783e-003
3.5679927421e+002	4.798623e-001	1.318664e-005	1.588827e+002	5.990901e+000	9.098662e-003
3.5699967709e+002	4.803193e-001	1.389942e-005	1.590340e+002	5.990419e+000	9.581350e-003
3.5719974206e+002	4.807766e-001	1.796399e-005	1.591854e+002	6.987629e+000	1.237142e-002
3.5739964417e+002	4.812344e-001	2.871469e-005	1.593370e+002	1.098024e+001	1.975639e-002
3.5759993229e+002	4.816926e-001	3.360270e-005	1.594887e+002	1.297690e+001	2.309746e-002
3.5779987135e+002	4.821512e-001	3.144159e-005	1.596405e+002	1.297841e+001	2.159142e-002
3.5799959049e+002	4.826102e-001	3.649573e-005	1.597925e+002	1.497496e+001	2.503834e-002
3.5819959251e+002	4.830696e-001	4.383966e-005	1.599446e+002	1.896995e+001	3.004813e-002
3.5839917432e+002	4.835294e-001	4.944426e-005	1.600969e+002	2.096614e+001	3.385735e-002
3.5859933077e+002	4.839897e-001	4.438800e-005	1.602493e+002	1.696963e+001	3.036613e-002
3.5879873785e+002	4.844504e-001	4.216036e-005	1.604018e+002	1.497119e+001	2.881476e-002
3.5899918973e+002	4.849114e-001	3.475975e-005	1.605545e+002	1.297627e+001	2.373418e-002
3.5919966969e+002	4.853729e-001	2.459479e-005	1.607073e+002	9.983222e+000	1.677751e-002
3.5939960969e+002	4.858349e-001	1.788267e-005	1.608602e+002	7.987813e+000	1.218719e-002
3.5959984614e+002	4.862972e-001	2.449885e-005	1.610133e+002	1.098332e+001	1.668030e-002
3.5979929667e+002	4.867599e-001	2.672512e-005	1.611665e+002	1.098182e+001	1.817879e-002
3.5999985928e+002	4.872231e-001	2.494128e-005	1.613199e+002	9.983051e+000	1.694927e-002
3.6019965923e+002	4.876867e-001	2.732143e-005	1.614734e+002	1.098145e+001	1.854909e-002
3.6039934283e+002	4.881507e-001	2.627691e-005	1.616270e+002	1.098218e+001	1.782298e-002
3.6059956035e+002	4.886151e-001	2.345199e-005	1.617808e+002	9.984108e+000	1.589179e-002
3.6079949712e+002	4.890800e-001	2.411762e-005	1.619347e+002	1.198367e+001	1.632730e-002
3.6099983772e+002	4.895452e-001	1.771513e-005	1.620887e+002	9.988018e+000	1.198151e-002
3.6119995187e+002	4.900109e-001	1.620717e-005	1.622429e+002	9.989049e+000	1.095119e-002
3.6139777406e+002	4.904770e-001	1.721836e-005	1.623972e+002	1.098838e+001	1.162340e-002
3.6159983651e+002	4.909436e-001	1.269656e-005	1.625517e+002	7.991437e+000	8.562772e-003
3.6179999490e+002	4.914105e-001	1.752891e-005	1.627063e+002	9.988189e+000	1.181056e-002
3.6199963373e+002	4.918779e-001	2.021321e-005	1.628611e+002	9.986394e+000	1.360624e-002
3.6219944254e+002	4.923457e-001	2.278091e-005	1.630160e+002	1.198468e+001	1.532008e-002
3.6239929173e+002	4.928139e-001	2.534311e-005	1.631710e+002	1.198297e+001	1.702695e-002
3.6259976696e+002	4.932825e-001	2.579581e-005	1.633261e+002	1.098269e+001	1.731464e-002
3.6279746150e+002	4.937516e-001	2.942634e-005	1.634814e+002	1.198027e+001	1.973276e-002
3.6299983074e+002	4.942210e-001	3.353029e-005	1.636369e+002	1.397754e+001	2.246343e-002
3.6319989830e+002	4.946909e-001	3.070205e-005	1.637925e+002	1.197945e+001	2.054913e-002
3.6339975278e+002	4.951613e-001	2.509078e-005	1.639482e+002	9.983222e+000	1.677751e-002
3.6359921269e+002	4.956320e-001	3.177822e-005	1.641041e+002	1.397877e+001	2.122903e-002
3.6379827217e+002	4.961032e-001	1.921689e-005	1.642601e+002	8.987175e+000	1.282541e-002
3.6399819424e+002	4.965748e-001	2.217339e-005	1.644162e+002	1.098522e+001	1.478452e-002
3.6419938897e+002	4.970468e-001	1.395413e-005	1.645725e+002	6.990705e+000	9.295342e-003
3.6439979765e+002	4.975193e-001	1.662956e-005	1.647289e+002	7.988933e+000	1.106702e-002
3.6459977878e+002	4.979921e-001	1.997790e-005	1.648855e+002	8.986717e+000	1.328273e-002
3.6479922044e+002	4.984654e-001	2.293415e-005	1.650422e+002	9.984766e+000	1.523378e-002
3.6499897731e+002	4.989392e-001	2.513573e-005	1.651991e+002	1.098332e+001	1.668030e-002
3.6519924387e+002	4.994133e-001	2.870939e-005	1.653561e+002	1.098097e+001	1.903373e-002
3.6539972612e+002	4.998879e-001	3.015484e-005	1.655132e+002	1.098003e+001	1.997305e-002
3.6559911963e+002	5.003629e-001	1.942145e-005	1.656705e+002	6.987148e+000	1.285158e-002
3.6579989822e+002	5.010762e-001	2.446299e-005	1.659066e+002	8.983835e+000	1.616463e-002
3.6599937732e+002	5.015523e-001	2.339913e-005	1.660643e+002	9.984553e+000	1.544698e-002
3.6619880252e+002	5.020288e-001	2.689237e-005	1.662220e+002	1.098226e+001	1.773619e-002
3.6639985947e+002	5.025057e-001	2.919225e-005	1.663800e+002	1.098077e+001	1.923475e-002
3.6659915165e+002	5.029831e-001	3.501974e-005	1.665380e+002	1.197695e+001	2.305258e-002
3.6679993690e+002	5.034609e-001	3.810000e-005	1.666962e+002	1.097494e+001	2.505643e-002
3.6699907927e+002	5.039391e-001	2.852152e-005	1.668545e+002	7.981261e+000	1.873936e-002
3.6719982968e+002	5.044177e-001	5.358854e-005	1.670130e+002	1.296482e+001	3.517561e-002
3.6739919147e+002	5.048968e-001	6.462769e-005	1.671716e+002	1.395762e+001	4.238147e-002
3.6759941400e+002	5.053763e-001	7.262637e-005	1.673304e+002	1.495242e+001	4.758164e-002
3.6779901158e+002	5.058563e-001	5.555692e-005	1.674893e+002	1.296364e+001	3.636394e-002
3.6799930808e+002	5.063367e-001	5.139776e-005	1.676484e+002	1.096639e+001	3.360971e-002
3.6819809520e+002	5.068175e-001	3.789892e-005	1.678076e+002	8.975241e+000	2.475912e-002
3.6839923903e+002	5.072987e-001	3.964937e-005	1.679669e+002	7.974122e+000	2.587811e-002
3.6859969191e+002	5.077804e-001	2.786194e-005	1.681264e+002	5.981832e+000	1.816751e-002
3.6879938486e+002	5.082625e-001	3.442396e-005	1.682860e+002	6.977575e+000	2.242501e-002
3.6899979438e+002	5.087450e-001	3.146433e-005	1.684458e+002	7.979522e+000	2.047756e-002
3.6919978234e+002	5.092280e-001	2.073621e-005	1.686057e+002	5.986517e+000	1.348271e-002
3.6939832308e+002	5.097114e-001	1.338354e-005	1.687658e+002	3.991306e+000	8.693739e-003
3.6959950493e+002	5.101952e-001	1.423731e-005	1.689260e+002	3.990760e+000	9.239565e-003
3.6979982840e+002	5.106795e-001	7.076275e-006	1.690863e+002	1.995412e+000	4.587924e-003
3.6999971600e+002	5.111642e-001	1.657716e-005	1.692468e+002	3.989262e+000	1.073766e-002
3.7019952193e+002	5.116494e-001	3.400988e-005	1.694074e+002	7.977991e+000	2.200861e-002
3.7039760340e+002	5.121349e-001	4.777310e-005	1.695682e+002	1.296911e+001	3.088581e-002
3.7059992079e+002	5.126210e-001	4.392999e-005	1.697291e+002	1.097163e+001	2.837427e-002
3.7079926218e+002	5.131074e-001	3.876719e-005	1.698902e+002	9.974984e+000	2.501589e-002
3.7099898263e+002	5.135943e-001	4.239955e-005	1.700514e+002	1.197267e+001	2.733386e-002
3.7119779813e+002	5.140816e-001	3.753442e-005	1.702127e+002	1.197583e+001	2.417450e-002
3.7139809432e+002	5.145694e-001	3.608981e-005	1.703742e+002	1.297678e+001	2.322205e-002
3.7159948423e+002	5.150576e-001	3.298967e-005	1.705359e+002	1.197879e+001	2.120714e-002
3.7179958801e+002	5.155462e-001	3.695573e-005	1.706977e+002	1.297627e+001	2.373418e-002
3.7199984581e+002	5.160353e-001	3.237142e-005	1.708596e+002	1.097923e+001	2.077028e-002
3.7219955536e+002	5.165248e-001	3.681690e-005	1.710217e+002	1.197640e+001	2.360022e-002
3.7239855435e+002	5.170148e-001	3.054226e-005	1.711839e+002	8.980440e+000	1.955952e-002
3.7259952499e+002	5.175052e-001	3.998798e-005	1.713463e+002	1.097442e+001	2.558437e-002
3.7279930828e+002	5.179960e-001	5.784522e-005	1.715088e+002	1.396303e+001	3.697439e-002
3.7299926581e+002	5.184873e-001	7.322180e-005	1.716715e+002	1.695324e+001	4.675868e-002
3.7319902097e+002	5.189790e-001	5.068033e-005	1.718343e+002	1.396767e+001	3.233327e-002
3.7339950757e+002	5.194711e-001	3.786334e-005	1.719972e+002	1.297587e+001	2.413334e-002
3.7359990371e+002	5.199637e-001	3.588366e-005	1.721603e+002	1.497715e+001	2.284987e-002
3.7379700448e+002	5.204568e-001	3.935775e-005	1.723236e+002	1.497496e+001	2.503834e-002
3.7399939713e+002	5.209503e-001	3.874299e-005	1.724869e+002	1.197538e+001	2.462390e-002
3.7419920770e+002	5.214442e-001	4.086639e-005	1.726505e+002	1.097405e+001	2.594887e-002
3.7439999235e+002	5.219385e-001	4.072098e-005	1.728142e+002	8.974168e+000	2.583205e-002
3.7459958314e+002	5.224334e-001	5.254696e-005	1.729780e+002	1.096670e+001	3.330249e-002
3.7479916832e+002	5.229286e-001	6.426411e-005	1.731420e+002	9.959310e+000	4.068985e-002
3.7499967715e+002	5.234243e-001	5.853184e-005	1.733061e+002	1.096297e+001	3.702527e-002
3.7519934378e+002	5.239204e-001	8.070073e-005	1.734704e+002	1.494900e+001	5.100023e-002
3.7539856821e+002	5.244170e-001	7.466456e-005	1.736348e+002	1.595286e+001	4.714089e-002
3.7559933937e+002	5.249140e-001	7.690702e-005	1.737994e+002	1.495149e+001	4.851073e-002
3.7579986625e+002	5.254115e-001	9.756611e-005	1.739641e+002	1.393852e+001	6.148361e-002
3.7599989063e+002	5.259094e-001	7.992388e-005	1.741289e+002	1.094968e+001	5.031826e-002
3.7619943576e+002	5.264078e-001	8.227126e-005	1.742939e+002	1.094825e+001	5.174708e-002
3.7639922191e+002	5.269066e-001	6.809876e-005	1.744591e+002	9.957208e+000	4.279229e-002
3.7659854427e+002	5.274059e-001	6.382383e-005	1.746244e+002	8.959932e+000	4.006802e-002
3.7679965050e+002	5.279056e-001	6.021520e-005	1.747899e+002	6.962233e+000	3.776678e-002
3.7699968970e+002	5.284057e-001	7.876144e-005	1.749555e+002	8.950648e+000	4.935216e-002
3.7719963108e+002	5.289063e-001	9.633770e-005	1.751212e+002	1.093969e+001	6.030836e-002
3.7739954951e+002	5.294073e-001	6.105381e-005	1.752871e+002	7.961816e+000	3.818412e-002
3.7759809378e+002	5.299088e-001	9.927229e-005	1.754531e+002	1.293797e+001	6.202787e-002
3.7779879816e+002	5.304108e-001	4.802212e-005	1.756193e+002	7.970023e+000	2.997706e-002
3.7799953800e+002	5.309132e-001	3.429909e-005	1.757857e+002	6.978610e+000	2.139041e-002
3.7819976895e+002	5.314160e-001	2.037173e-005	1.759522e+002	3.987307e+000	1.269268e-002
3.7839926895e+002	5.319193e-001	2.973011e-005	1.761188e+002	5.981494e+000	1.850592e-002
3.7859970604e+002	5.324230e-001	2.140921e-005	1.762856e+002	4.986686e+000	1.331385e-002
3.7879809876e+002	5.329272e-001	2.459368e-005	1.764525e+002	4.984720e+000	1.527973e-002
3.7899924408e+002	5.334319e-001	3.209274e-005	1.766196e+002	6.980080e+000	1.991993e-002
3.7919948548e+002	5.339370e-001	2.851497e-005	1.767869e+002	5.982318e+000	1.768247e-002
3.7939919770e+002	5.344425e-001	2.832274e-005	1.769542e+002	4.982453e+000	1.754665e-002
3.7959862166e+002	5.349485e-001	5.212604e-005	1.771218e+002	8.967737e+000	3.226285e-002
3.7979982668e+002	5.354549e-001	6.422570e-005	1.772895e+002	9.960286e+000	3.971421e-002
3.7999926123e+002	5.362154e-001	6.000073e-005	1.775413e+002	9.962951e+000	3.704906e-002
3.8019861599e+002	5.367230e-001	7.255166e-005	1.777093e+002	1.095524e+001	4.475660e-002
3.8039942560e+002	5.372311e-001	4.966100e-005	1.778775e+002	8.969393e+000	3.060655e-002
3.8059824495e+002	5.377395e-001	3.788635e-005	1.780459e+002	6.976672e+000	2.332764e-002
3.8079855111e+002	5.382485e-001	4.512191e-005	1.782144e+002	8.972244e+000	2.775649e-002
3.8099953732e+002	5.387579e-001	6.377701e-005	1.783831e+002	1.196081e+001	3.919499e-002
3.8119963512e+002	5.392677e-001	3.945068e-005	1.785519e+002	7.975778e+000	2.422200e-002
3.8139937292e+002	5.397780e-001	3.519657e-005	1.787208e+002	6.978410e+000	2.158962e-002
3.8159974594e+002	5.402888e-001	4.366642e-005	1.788899e+002	8.973240e+000	2.675972e-002
3.8179954022e+002	5.408000e-001	7.274819e-005	1.790592e+002	1.695546e+001	4.453952e-002
3.8199860344e+002	5.413116e-001	8.074173e-005	1.792286e+002	1.895061e+001	4.938678e-002
3.8219953404e+002	5.418238e-001	8.678118e-005	1.793982e+002	1.794697e+001	5.303072e-002
3.8239852182e+002	5.423363e-001	5.535570e-005	1.795679e+002	1.296620e+001	3.379509e-002
3.8259993381e+002	5.428494e-001	5.532632e-005	1.797378e+002	1.396625e+001	3.374523e-002
3.8279993385e+002	5.433629e-001	4.465341e-005	1.799078e+002	1.397279e+001	2.720976e-002
3.8299982027e+002	5.438768e-001	4.121419e-005	1.800780e+002	1.197491e+001	2.509032e-002
3.8319910726e+002	5.443912e-001	2.876174e-005	1.802483e+002	8.982507e+000	1.749299e-002
3.8339911078e+002	5.449061e-001	2.455385e-005	1.804187e+002	6.985080e+000	1.491962e-002
3.8359990696e+002	5.454214e-001	3.001990e-005	1.805894e+002	7.981776e+000	1.822372e-002
3.8379981788e+002	5.459372e-001	3.456610e-005	1.807602e+002	7.979036e+000	2.096369e-002
3.8399974748e+002	5.464535e-001	4.542466e-005	1.809311e+002	1.197248e+001	2.752317e-002
3.8419941934e+002	5.469702e-001	3.975201e-005	1.811022e+002	1.097594e+001	2.406331e-002
3.8439930984e+002	5.474874e-001	4.458425e-005	1.812734e+002	1.197304e+001	2.696294e-002
3.8459910140e+002	5.480050e-001	2.604767e-005	1.814448e+002	8.984262e+000	1.573781e-002
3.8479979064e+002	5.485231e-001	2.116380e-005	1.816163e+002	7.987225e+000	1.277494e-002
3.8499964078e+002	5.490416e-001	1.975476e-005	1.817880e+002	7.988087e+000	1.191315e-002
3.8519987249e+002	5.495606e-001	3.061625e-005	1.819599e+002	1.298155e+001	1.844575e-002
3.8539974953e+002	5.500801e-001	2.800509e-005	1.821319e+002	1.298314e+001	1.685664e-002
3.8559896431e+002	5.506000e-001	1.730591e-005	1.823040e+002	8.989593e+000	1.040682e-002
3.8579994806e+002	5.511204e-001	1.834976e-005	1.824763e+002	9.988976e+000	1.102411e-002
3.8599852463e+002	5.516413e-001	1.669723e-005	1.826488e+002	8.989978e+000	1.002184e-002
3.8619809041e+002	5.521626e-001	1.580917e-005	1.828214e+002	8.990520e+000	9.479863e-003
3.8639930181e+002	5.526844e-001	1.420145e-005	1.829942e+002	7.991492e+000	8.507767e-003
3.8659945014e+002	5.532067e-001	1.488415e-005	1.831671e+002	7.991092e+000	8.908337e-003
3.8679978160e+002	5.537294e-001	2.970298e-005	1.833401e+002	1.298224e+001	1.776079e-002
3.8699924616e+002	5.542526e-001	5.026872e-005	1.835134e+002	1.396997e+001	3.002964e-002
3.8719993369e+002	5.547762e-001	5.878973e-005	1.836867e+002	9.964913e+000	3.508678e-002
3.8739778371e+002	5.553003e-001	4.669074e-005	1.838603e+002	5.972160e+000	2.783959e-002
3.8759967581e+002	5.558249e-001	4.739882e-005	1.840340e+002	5.971765e+000	2.823511e-002
3.8779931668e+002	5.563500e-001	3.778115e-005	1.842078e+002	5.977515e+000	2.248470e-002
3.8799992083e+002	5.568755e-001	5.758398e-005	1.843818e+002	7.965762e+000	3.423762e-002
3.8819984099e+002	5.574015e-001	8.533637e-005	1.845560e+002	1.194931e+001	5.069044e-002
3.8839989828e+002	5.579279e-001	9.716521e-005	1.847303e+002	1.394234e+001	5.766239e-002
3.8859863257e+002	5.584548e-001	7.023044e-005	1.849047e+002	1.295836e+001	4.163871e-002
3.8879985716e+002	5.589822e-001	8.699424e-005	1.850794e+002	1.494847e+001	5.152909e-002
3.8899784622e+002	5.595101e-001	1.028193e-004	1.852541e+002	1.893915e+001	6.084528e-002
3.8919905908e+002	5.600384e-001	1.184144e-004	1.854291e+002	1.692999e+001	7.000787e-002
3.8939991723e+002	5.605672e-001	7.561417e-005	1.856041e+002	1.295534e+001	4.466173e-002
3.8959991005e+002	5.610964e-001	9.051827e-005	1.857794e+002	1.194659e+001	5.341444e-002
3.8979830791e+002	5.616262e-001	7.851570e-005	1.859548e+002	8.953712e+000	4.628808e-002
3.8999999674e+002	5.621564e-001	8.816905e-005	1.861303e+002	8.948070e+000	5.193008e-002
3.9019988626e+002	5.626871e-001	1.320175e-004	1.863060e+002	1.292232e+001	7.768277e-002
3.9039960674e+002	5.632182e-001	6.495303e-005	1.864819e+002	7.961816e+000	3.818412e-002
3.9059942989e+002	5.637498e-001	5.795410e-005	1.866579e+002	5.965962e+000	3.403750e-002
3.9079993355e+002	5.642819e-001	3.344855e-005	1.868341e+002	4.980374e+000	1.962642e-002
3.9099905973e+002	5.648145e-001	5.885827e-005	1.870104e+002	8.965497e+000	3.450338e-002
3.9119959067e+002	5.653475e-001	6.881405e-005	1.871869e+002	1.095970e+001	4.030154e-002
3.9139981468e+002	5.658810e-001	5.785860e-005	1.873635e+002	1.196615e+001	3.385344e-002
3.9159910024e+002	5.664150e-001	4.743164e-005	1.875403e+002	1.097227e+001	2.772640e-002
3.9179857843e+002	5.669494e-001	6.072795e-005	1.877173e+002	1.296453e+001	3.546535e-002
3.9199798293e+002	5.674843e-001	3.799611e-005	1.878944e+002	9.977831e+000	2.216896e-002
3.9219687076e+002	5.680197e-001	2.361900e-005	1.880717e+002	6.986232e+000	1.376760e-002
3.9239648110e+002	5.685556e-001	2.593980e-005	1.882491e+002	7.984894e+000	1.510614e-002
3.9259982540e+002	5.693603e-001	4.083968e-005	1.885155e+002	1.097625e+001	2.374954e-002
3.9279945909e+002	5.698974e-001	5.316131e-005	1.886934e+002	1.296911e+001	3.088581e-002
3.9299972539e+002	5.704349e-001	4.712587e-005	1.888714e+002	1.297265e+001	2.735352e-002
3.9319970450e+002	5.709729e-001	4.657841e-005	1.890495e+002	1.297299e+001	2.701028e-002
3.9339936122e+002	5.715114e-001	4.644443e-005	1.892278e+002	1.097309e+001	2.690721e-002
3.9359893512e+002	5.720504e-001	2.129060e-005	1.894062e+002	4.987677e+000	1.232292e-002
3.9379891747e+002	5.725898e-001	1.370499e-005	1.895848e+002	2.992075e+000	7.924921e-003
3.9399996628e+002	5.731298e-001	3.668792e-005	1.897636e+002	6.978805e+000	2.119484e-002
3.9419975621e+002	5.736702e-001	3.451359e-005	1.899425e+002	6.980080e+000	1.991993e-002
3.9439862347e+002	5.742110e-001	4.239458e-005	1.901216e+002	7.975555e+000	2.444549e-002
3.9459933625e+002	5.747524e-001	6.280129e-005	1.903009e+002	8.963822e+000	3.617827e-002
3.9479987048e+002	5.752942e-001	1.191913e-004	1.904803e+002	1.493140e+001	6.859848e-002
3.9499990614e+002	5.758366e-001	1.178632e-004	1.906598e+002	1.393223e+001	6.777025e-002
3.9519994651e+002	5.763794e-001	1.942492e-004	1.908396e+002	1.688841e+001	1.115863e-001
3.9539986771e+002	5.769226e-001	1.527797e-004	1.910194e+002	1.591232e+001	8.768151e-002
3.9559982238e+002	5.774664e-001	7.764190e-005	1.911995e+002	9.955483e+000	4.451736e-002
3.9579965680e+002	5.780106e-001	9.033617e-005	1.913797e+002	1.094825e+001	5.174708e-002
3.9599793380e+002	5.785554e-001	7.001367e-005	1.915600e+002	8.959932e+000	4.006802e-002
3.9619983996e+002	5.791006e-001	2.318649e-004	1.917405e+002	1.486743e+001	1.325687e-001
3.9639928355e+002	5.796462e-001	1.601874e-004	1.919212e+002	1.190850e+001	9.150091e-002
3.9659966674e+002	5.801924e-001	1.375172e-004	1.921021e+002	1.092152e+001	7.847748e-002
3.9679952375e+002	5.807391e-001	1.011938e-004	1.922831e+002	9.942306e+000	5.769430e-002
3.9699912758e+002	5.812862e-001	6.853619e-005	1.924642e+002	6.960962e+000	3.903822e-002
3.9719945599e+002	5.818338e-001	1.009673e-004	1.926455e+002	1.094254e+001	5.745685e-002
3.9739992413e+002	5.823819e-001	8.394232e-005	1.928270e+002	9.952276e+000	4.772358e-002
3.9759916813e+002	5.829305e-001	7.632533e-005	1.930086e+002	9.956648e+000	4.335227e-002
3.9779904683e+002	5.834796e-001	9.062701e-005	1.931904e+002	9.948573e+000	5.142709e-002
3.9799941150e+002	5.840291e-001	1.119326e-004	1.933724e+002	1.093654e+001	6.345735e-002
3.9819986209e+002	5.845792e-001	1.301182e-004	1.935545e+002	1.292630e+001	7.369785e-002
3.9839960925e+002	5.851297e-001	9.843618e-005	1.937368e+002	1.094430e+001	5.570095e-002
3.9859843425e+002	5.856807e-001	9.560694e-005	1.939192e+002	1.094595e+001	5.404910e-002
3.9879786570e+002	5.862322e-001	1.375417e-004	1.941018e+002	1.292232e+001	7.768277e-002
3.9899812164e+002	5.867842e-001	1.745357e-004	1.942846e+002	1.490152e+001	9.848404e-002
3.9919942803e+002	5.873367e-001	1.206874e-004	1.944675e+002	1.193196e+001	6.803538e-002
3.9939904983e+002	5.878896e-001	6.931477e-005	1.946506e+002	6.960962e+000	3.903822e-002
3.9959988523e+002	5.884431e-001	4.583168e-005	1.948339e+002	3.974212e+000	2.578821e-002
3.9979712532e+002	5.889970e-001	5.225267e-005	1.950173e+002	4.970627e+000	2.937348e-002
3.9999985486e+002	5.895515e-001	5.739030e-005	1.952008e+002	4.967769e+000	3.223122e-002
[truncated: 2 more rows]
