# Supplementary material for: Snazer: the simulations and networks analyzer
Source: BMC Syst Biol. 2010 Jan 7;4:1. doi: 10.1186/1752-0509-4-1 (PMC2880970; doi:10.1186/1752-0509-4-1)
Supplement: Additional file 2 — Example models. Some example models. (examples.zip) [file 1752-0509-4-1-S2.zip › Examples/BuddingYeastCellCycle (multirun)/BuddingYeastCellCycle_5.E.out]

1.9938951580e-001	97	3	421	25	0	43	381	16	40	9	415
3.9983947046e-001	102	2	422	25	0	45	379	12	37	8	416
5.9977120174e-001	105	2	422	24	1	49	375	11	31	9	415
7.9984469999e-001	107	2	422	26	0	51	373	14	26	8	416
9.9981061901e-001	106	2	422	28	0	54	370	18	21	9	415
1.1996930356e+000	110	3	421	30	0	55	369	13	16	10	414
1.3998535405e+000	113	4	420	27	1	56	368	13	15	9	415
1.5999994260e+000	116	2	422	29	0	58	366	23	14	3	421
1.7998145191e+000	116	3	421	31	0	58	366	11	16	7	417
1.9995955691e+000	116	3	421	33	0	59	365	14	9	5	419
2.1996284209e+000	114	3	421	36	1	62	362	19	9	7	417
2.3993200136e+000	113	4	420	38	2	64	360	17	11	4	420
2.5993249964e+000	116	1	423	44	0	64	360	9	10	20	404
2.7995419350e+000	117	2	422	44	0	66	358	10	9	4	420
2.9995206278e+000	119	2	422	43	4	70	354	15	7	10	414
3.1998500403e+000	125	1	423	45	3	72	352	13	5	8	416
3.3997600812e+000	127	1	423	50	2	79	345	15	5	3	421
3.5995802775e+000	130	4	420	53	0	80	344	8	5	11	413
3.7997602894e+000	132	0	424	52	4	80	344	12	8	1	423
3.9999838721e+000	133	0	424	60	1	82	342	18	8	3	421
4.1998478547e+000	132	3	421	65	0	82	342	7	9	8	416
4.3996620797e+000	132	1	423	67	2	83	341	21	8	12	412
4.5999786194e+000	128	4	420	70	0	86	338	18	6	8	416
4.7996562205e+000	129	2	422	69	1	87	337	10	8	5	419
4.9982428355e+000	126	3	421	72	0	87	337	11	7	3	421
5.1999703753e+000	127	1	423	81	1	90	334	13	7	9	415
5.3994627920e+000	130	1	423	82	0	91	333	14	5	4	420
5.5999544866e+000	132	1	423	84	2	92	332	16	5	3	421
5.7994998797e+000	136	0	424	89	1	92	332	18	4	3	421
5.9999812177e+000	136	0	424	91	2	94	330	13	5	2	422
6.1997052745e+000	136	2	422	94	0	94	330	10	5	1	423
6.3998146084e+000	137	4	420	95	0	99	325	13	7	7	417
6.5999399584e+000	139	3	421	101	1	101	323	11	5	3	421
6.7998077040e+000	139	1	423	100	4	105	319	8	4	8	416
6.9999032344e+000	140	2	422	107	5	107	317	11	3	6	418
7.1997079824e+000	142	2	422	117	4	108	316	10	4	7	417
7.3996064112e+000	143	2	422	126	2	108	316	6	2	6	418
7.5992544115e+000	143	1	423	126	1	109	315	6	3	7	417
7.7998480254e+000	142	4	420	135	0	111	313	12	3	4	420
7.9997314409e+000	140	2	422	129	5	112	312	10	4	8	416
8.1992940107e+000	142	2	422	139	0	114	310	6	2	5	419
8.3996746187e+000	143	3	421	145	1	115	309	10	2	11	413
8.5992344041e+000	143	0	424	147	4	116	308	14	2	4	420
8.7996185948e+000	144	1	423	145	7	118	306	16	2	16	408
8.9997316369e+000	145	1	423	153	0	118	306	9	2	5	419
9.1991558974e+000	147	0	424	157	2	119	305	8	3	3	421
9.3997667752e+000	150	1	423	162	1	120	304	11	3	3	421
9.5998200094e+000	152	0	424	164	3	120	304	9	2	1	423
9.7997369333e+000	154	2	422	168	3	120	304	7	1	4	420
9.9998283781e+000	156	1	423	174	0	119	305	12	1	9	415
1.0199303922e+001	156	0	424	179	1	121	303	5	1	6	418
1.0399654971e+001	156	1	423	181	10	121	303	8	0	2	422
1.0599403194e+001	157	1	423	188	10	126	298	18	1	6	418
1.0799478248e+001	158	3	421	196	4	127	297	11	2	2	422
1.0999310743e+001	157	1	423	197	4	126	298	7	2	3	421
1.1199949731e+001	158	1	423	202	1	128	296	13	2	7	417
1.1399943898e+001	159	2	422	200	10	128	296	4	4	8	416
1.1599270632e+001	161	0	424	211	4	132	292	7	8	3	421
1.1798543265e+001	166	1	423	218	0	137	287	8	9	8	416
1.1999295901e+001	163	1	423	219	1	140	284	12	8	14	410
1.2199772898e+001	162	0	424	220	2	139	285	6	8	2	422
1.2399808443e+001	163	1	423	224	1	141	283	9	7	6	418
1.2599956806e+001	165	1	423	227	3	142	282	10	5	2	422
1.2799968602e+001	165	0	424	233	3	141	283	10	4	2	422
1.2998990742e+001	168	0	424	239	0	142	282	5	6	9	415
1.3199819014e+001	167	1	423	237	2	147	277	10	8	2	422
1.3399080180e+001	168	1	423	236	10	149	275	6	8	2	422
1.3599625120e+001	169	1	423	235	17	153	271	9	10	10	414
1.3799559112e+001	167	0	424	254	4	156	268	2	14	1	423
1.3999956598e+001	166	7	417	247	17	158	266	7	12	9	415
1.4199855679e+001	168	2	422	251	18	158	266	9	12	3	421
1.4399936700e+001	166	2	422	257	21	156	268	9	11	5	419
1.4599967041e+001	168	1	423	252	32	156	268	11	11	7	417
1.4799977936e+001	166	1	423	252	36	159	265	10	8	2	422
1.4999482136e+001	163	3	421	246	41	161	263	12	7	8	416
1.5199782914e+001	162	4	420	243	43	163	261	2	10	7	417
1.5399499113e+001	159	1	423	227	60	166	258	7	9	5	419
1.5599695942e+001	151	4	420	236	55	163	261	6	8	9	415
1.5799975729e+001	147	5	419	234	61	165	259	7	5	4	420
1.5999607482e+001	141	4	420	223	65	168	256	13	6	8	416
1.6199429750e+001	138	9	415	224	62	168	256	10	7	1	423
1.6399351549e+001	131	6	418	223	59	168	256	9	8	12	412
1.6599794412e+001	129	5	419	228	49	169	255	16	9	9	415
1.6799366883e+001	125	8	416	229	51	172	252	8	10	7	417
1.6999941343e+001	123	11	413	221	60	175	249	14	11	12	412
1.7199261202e+001	122	7	417	212	69	173	251	19	12	5	419
1.7399691770e+001	120	8	416	216	66	173	251	12	12	6	418
1.7599915189e+001	114	6	418	229	53	175	249	15	9	6	418
1.7799892470e+001	114	10	414	229	57	177	247	19	10	9	415
1.7999903246e+001	111	10	414	223	66	179	245	13	12	6	418
1.8199896831e+001	105	10	414	219	70	181	243	16	11	2	422
1.8399989286e+001	103	6	418	229	59	182	242	10	11	8	416
1.8599942622e+001	104	7	417	227	56	179	245	18	11	5	419
1.8799983111e+001	102	9	415	226	52	180	244	14	10	8	416
1.8999438734e+001	99	10	414	226	46	182	242	16	10	11	413
1.9199935549e+001	95	14	410	203	60	186	238	15	9	8	416
1.9399954396e+001	92	12	412	198	64	186	238	23	10	18	406
1.9599977830e+001	96	8	416	194	64	188	236	19	9	16	408
1.9799288577e+001	92	15	409	182	71	188	236	32	12	33	391
1.9999337915e+001	91	7	417	186	65	187	237	13	18	19	405
2.0199965110e+001	90	12	412	170	77	188	236	16	18	9	415
2.0399857959e+001	87	15	409	167	78	189	235	24	16	16	408
2.0599659289e+001	88	13	411	165	81	189	235	14	19	17	407
2.0799744342e+001	86	24	400	155	83	189	235	14	19	8	416
2.0999999973e+001	80	41	383	153	82	187	237	17	22	22	402
2.1199974729e+001	78	103	321	139	91	188	236	31	23	18	406
2.1399894357e+001	63	251	173	139	88	188	236	40	25	8	416
2.1599979561e+001	50	400	24	132	93	187	237	54	21	3	421
2.1799699484e+001	41	424	0	134	90	186	238	69	15	2	422
2.1999647305e+001	33	423	1	133	85	186	238	115	13	1	423
2.2198102782e+001	24	424	0	121	95	186	238	122	13	12	412
2.2398880305e+001	20	422	2	109	101	184	240	113	13	10	414
2.2599002932e+001	15	424	0	90	117	183	241	119	12	11	413
2.2799821779e+001	10	424	0	92	112	183	241	142	12	6	418
2.2999789805e+001	10	424	0	92	113	183	241	155	11	6	418
2.3199999416e+001	7	424	0	97	107	183	241	185	9	1	423
2.3398930897e+001	10	424	0	80	120	183	241	200	6	7	417
2.3599428689e+001	9	424	0	75	123	181	243	209	9	16	408
2.3798681895e+001	5	424	0	79	115	180	244	197	13	3	421
2.3999009949e+001	3	424	0	80	113	178	246	188	13	3	421
2.4199452615e+001	1	424	0	82	108	175	249	182	12	9	415
2.4399169366e+001	1	424	0	77	110	174	250	179	14	5	419
2.4599812588e+001	0	424	0	85	102	174	250	168	13	9	415
2.4799700993e+001	1	424	0	81	117	173	251	170	11	10	414
2.4999537596e+001	2	424	0	75	121	172	252	170	10	8	416
2.5199606501e+001	4	424	0	78	112	171	253	160	12	11	413
2.5399887491e+001	4	424	0	91	94	171	253	189	10	12	412
2.5599262677e+001	2	424	0	94	90	168	256	193	7	7	417
2.5798719730e+001	2	424	0	77	105	167	257	213	6	10	414
2.5999055583e+001	2	424	0	80	97	166	258	214	4	3	421
2.6199059503e+001	5	424	0	78	97	165	259	242	4	8	416
2.6399000612e+001	6	424	0	80	92	164	260	274	3	5	419
2.6599721545e+001	5	424	0	82	88	164	260	299	4	4	420
2.6798515879e+001	5	424	0	83	86	163	261	320	5	4	420
2.6999044741e+001	4	424	0	91	73	160	264	314	6	5	419
2.7199743450e+001	4	424	0	96	66	159	265	313	5	5	419
2.7399970763e+001	9	424	0	100	61	159	265	323	4	10	414
2.7599454092e+001	11	424	0	99	59	159	265	329	5	6	418
2.7798808550e+001	11	424	0	107	50	159	265	339	5	9	415
2.7999788595e+001	11	424	0	97	60	159	265	340	7	3	421
2.8199453606e+001	13	423	1	111	46	159	265	317	7	17	407
2.8399324735e+001	12	423	1	123	31	158	266	307	7	1	423
2.8599826435e+001	10	424	0	127	19	158	266	303	6	6	418
2.8799150419e+001	10	423	1	136	10	157	267	288	10	13	411
2.8999634706e+001	10	423	1	132	12	157	267	281	8	7	417
2.9199422108e+001	10	424	0	140	2	156	268	254	9	2	422
2.9399345173e+001	12	424	0	135	4	154	270	242	7	15	409
2.9599622168e+001	10	424	0	133	3	154	270	247	7	6	418
2.9799190799e+001	15	424	0	128	5	153	271	215	7	10	414
2.9999703012e+001	8	424	0	124	8	153	271	231	6	9	415
3.0197298796e+001	9	422	2	125	6	153	271	251	8	5	419
3.0396987598e+001	12	422	2	104	26	151	273	260	7	9	415
3.0599703590e+001	11	424	0	103	24	151	273	263	9	7	417
3.0799882029e+001	12	424	0	105	21	150	274	224	12	4	420
3.0997683426e+001	10	424	0	108	18	149	275	206	13	12	412
3.1198569616e+001	11	424	0	94	30	149	275	204	8	8	416
3.1399489786e+001	8	423	1	88	34	147	277	222	7	13	411
3.1599655305e+001	8	424	0	93	27	146	278	252	7	9	415
3.1799751673e+001	7	423	1	98	20	145	279	259	8	3	421
3.1999063694e+001	5	424	0	105	11	145	279	264	5	8	416
3.2199808386e+001	6	423	1	113	2	144	280	274	6	6	418
3.2399759106e+001	8	424	0	112	2	144	280	309	4	10	414
3.2599937565e+001	10	424	0	93	15	143	281	312	5	4	420
3.2799922044e+001	11	424	0	106	0	142	282	316	3	3	421
3.2999608897e+001	13	424	0	99	6	141	283	357	3	5	419
3.3197883951e+001	13	424	0	98	6	141	283	390	3	9	415
3.3399616838e+001	12	424	0	96	2	141	283	417	3	8	416
3.3599704967e+001	10	424	0	83	12	141	283	426	3	2	422
3.3798782150e+001	10	424	0	93	1	141	283	431	3	4	420
3.3998375633e+001	11	424	0	84	10	140	284	435	3	3	421
3.4198699765e+001	11	424	0	81	12	139	285	446	2	3	421
3.4398301382e+001	12	424	0	72	18	138	286	457	2	5	419
3.4599758336e+001	11	424	0	73	17	138	286	480	2	0	424
3.4799939611e+001	14	424	0	82	7	138	286	491	4	25	399
3.4998993507e+001	17	424	0	88	1	138	286	478	6	6	418
3.5199508496e+001	16	422	2	81	7	138	286	448	5	6	418
3.5399598577e+001	13	424	0	87	2	138	286	422	7	2	422
3.5599232125e+001	15	424	0	87	1	138	286	388	7	14	410
3.5799981352e+001	9	424	0	83	4	136	288	341	9	11	413
3.5999126344e+001	10	424	0	66	21	135	289	296	8	5	419
3.6199519990e+001	12	424	0	72	13	135	289	273	6	6	418
3.6399055533e+001	7	424	0	82	5	135	289	277	6	16	408
3.6599693937e+001	7	424	0	77	8	135	289	291	4	16	408
3.6799824909e+001	7	421	3	76	10	135	289	276	9	5	419
3.6999649899e+001	9	424	0	81	3	135	289	277	6	6	418
3.7195845276e+001	9	423	1	63	18	135	289	311	6	5	419
3.7396637086e+001	11	424	0	54	24	134	290	309	9	8	416
3.7599983425e+001	11	421	3	42	35	134	290	278	8	13	411
3.7799968315e+001	11	424	0	36	39	134	290	265	7	11	413
3.7999495730e+001	10	423	1	41	33	134	290	240	10	7	417
3.8199091896e+001	7	424	0	51	20	134	290	216	9	14	410
3.8399305066e+001	8	424	0	44	25	134	290	198	9	9	415
3.8599190472e+001	9	424	0	47	22	134	290	212	7	4	420
3.8799387791e+001	12	424	0	65	2	134	290	232	5	6	418
3.8997921275e+001	13	422	2	60	5	133	291	253	5	12	412
3.9198694411e+001	11	424	0	57	8	133	291	246	9	8	416
3.9399961188e+001	13	422	2	61	1	132	292	231	6	3	421
3.9599459393e+001	15	424	0	59	2	132	292	255	4	2	422
3.9799523351e+001	13	424	0	56	6	131	293	296	3	8	416
3.9999594057e+001	16	422	2	60	1	131	293	331	3	6	418
4.0199123950e+001	15	424	0	56	3	131	293	343	3	6	418
4.0399549926e+001	14	424	0	57	1	130	294	345	4	3	421
4.0599662147e+001	13	424	0	52	4	130	294	374	3	4	420
4.0799351820e+001	9	424	0	54	0	130	294	373	4	4	420
4.0999744520e+001	7	423	1	51	2	130	294	385	4	13	411
4.1198660154e+001	9	423	1	50	2	130	294	391	5	4	420
4.1399674657e+001	9	424	0	53	0	130	294	393	4	3	421
4.1599975169e+001	8	423	1	51	2	128	296	383	5	6	418
4.1799498431e+001	8	423	1	52	1	127	297	397	3	8	416
4.1999597608e+001	8	424	0	48	4	127	297	402	3	12	412
4.2199987176e+001	7	424	0	47	5	125	299	386	7	9	415
4.2399819177e+001	10	423	1	43	7	125	299	343	7	6	418
4.2599712114e+001	9	424	0	49	1	124	300	346	6	3	421
4.2799678106e+001	6	424	0	46	0	123	301	324	5	5	419
4.2999932569e+001	10	424	0	44	1	123	301	329	5	4	420
4.3199886021e+001	14	423	1	44	0	123	301	320	5	4	420
4.3398413219e+001	10	424	0	42	2	122	302	309	6	7	417
4.3597545308e+001	12	424	0	43	1	120	304	295	5	14	410
4.3799732216e+001	9	424	0	41	3	120	304	288	6	2	422
4.3999695161e+001	9	423	1	41	1	118	306	286	5	1	423
4.4199587279e+001	11	424	0	34	8	118	306	289	5	7	417
4.4399942617e+001	10	423	1	43	0	118	306	299	6	6	418
4.4598901747e+001	10	424	0	43	0	118	306	326	5	6	418
4.4798852329e+001	11	424	0	43	0	116	308	316	5	1	423
4.4999596096e+001	11	424	0	43	0	116	308	337	5	3	421
4.5199408859e+001	8	424	0	39	4	115	309	303	8	12	412
4.5399790746e+001	6	423	1	39	5	115	309	279	11	18	406
4.5599858591e+001	7	423	1	40	4	115	309	239	10	4	420
4.5799190512e+001	8	422	2	42	1	115	309	215	11	10	414
4.5999780184e+001	6	422	2	38	1	114	310	187	9	1	423
4.6199392482e+001	4	423	1	34	2	113	311	197	9	3	421
4.6399105510e+001	5	423	1	27	10	113	311	204	10	9	415
4.6599824452e+001	4	424	0	35	1	113	311	210	8	17	407
4.6799839829e+001	5	424	0	34	2	113	311	239	4	12	412
4.6999568264e+001	5	424	0	36	1	113	311	265	7	15	409
4.7199773406e+001	5	424	0	21	15	113	311	272	10	13	411
4.7398543864e+001	8	424	0	20	16	112	312	267	9	4	420
4.7599931039e+001	5	424	0	27	10	112	312	245	9	7	417
4.7799414050e+001	10	424	0	33	1	111	313	241	8	6	418
4.7999367851e+001	10	423	1	33	1	111	313	213	8	3	421
4.8198482801e+001	12	422	2	29	3	110	314	217	8	14	410
4.8399993732e+001	10	423	1	30	1	108	316	215	9	5	419
4.8599961671e+001	9	423	1	30	1	108	316	213	10	6	418
4.8798692044e+001	10	422	2	31	0	108	316	219	7	12	412
4.8999727984e+001	8	423	1	28	3	107	317	209	9	18	406
4.9198886635e+001	5	423	1	30	1	106	318	217	8	16	408
4.9399211670e+001	3	423	1	26	6	106	318	223	9	14	410
4.9598753442e+001	7	424	0	20	12	106	318	218	13	18	406
4.9799669999e+001	10	424	0	31	1	105	319	176	13	14	410
4.9999122639e+001	12	422	2	31	0	104	320	183	12	20	404
5.0199024136e+001	12	424	0	27	3	104	320	178	16	10	414
5.0399842920e+001	12	424	0	30	0	102	322	164	15	5	419
5.0599420995e+001	12	422	2	25	4	102	322	164	14	11	413
5.0799878039e+001	12	423	1	29	0	101	323	163	13	4	420
5.0999072839e+001	14	422	2	25	3	101	323	175	9	13	411
5.1199167712e+001	14	423	1	22	6	100	324	187	8	6	418
5.1399359839e+001	10	423	1	26	1	100	324	201	7	1	423
5.1599974451e+001	7	424	0	25	1	100	324	208	8	8	416
5.1799744350e+001	9	424	0	22	3	100	324	216	7	8	416
5.1999613649e+001	12	424	0	24	0	100	324	220	9	8	416
5.2198021273e+001	7	424	0	20	4	100	324	216	8	6	418
5.2399920092e+001	8	424	0	16	9	100	324	243	5	9	415
5.2599959564e+001	5	423	1	24	0	100	324	284	5	6	418
5.2797797525e+001	7	424	0	25	0	100	324	296	5	11	413
5.2998590540e+001	10	424	0	18	5	99	325	296	7	11	413
5.3199476648e+001	9	424	0	18	5	99	325	276	7	7	417
5.3399761251e+001	10	424	0	22	1	99	325	252	8	17	407
5.3599596567e+001	13	424	0	21	2	97	327	259	11	12	412
5.3799562457e+001	19	424	0	23	0	97	327	230	12	14	410
5.3999190683e+001	15	424	0	22	1	96	328	205	12	23	401
5.4199864412e+001	14	424	0	21	2	96	328	181	10	28	396
5.4399644666e+001	14	422	2	20	3	95	329	171	16	8	416
5.4599854496e+001	16	420	4	23	0	95	329	156	17	11	413
5.4799922680e+001	13	423	1	22	1	95	329	147	14	12	412
5.4998556320e+001	12	423	1	23	0	94	330	155	15	5	419
5.5199290563e+001	10	424	0	21	1	93	331	123	14	9	415
5.5399232067e+001	10	423	1	22	0	93	331	141	14	1	423
5.5598208767e+001	9	423	1	20	3	93	331	167	8	4	420
5.5799794668e+001	8	424	0	21	1	93	331	186	8	3	421
5.5999836460e+001	8	424	0	22	0	93	331	190	9	11	413
5.6198834031e+001	7	424	0	19	3	93	331	181	13	16	408
5.6399692348e+001	8	423	1	22	1	93	331	168	12	15	409
5.6599336336e+001	7	424	0	19	4	93	331	179	10	16	408
5.6798953280e+001	10	424	0	20	3	93	331	187	10	4	420
5.6999899985e+001	11	423	1	22	0	93	331	193	12	7	417
5.7199565142e+001	9	424	0	18	2	93	331	181	11	7	417
5.7399064200e+001	9	423	1	17	1	92	332	197	10	7	417
5.7598788839e+001	11	423	1	17	0	92	332	171	12	3	421
5.7799033915e+001	13	423	1	17	1	91	333	183	10	7	417
5.7999940628e+001	13	424	0	18	1	90	334	197	9	3	421
5.8199461413e+001	14	424	0	17	2	90	334	224	7	5	419
5.8398814753e+001	16	423	1	18	1	90	334	251	8	16	408
5.8599886807e+001	13	424	0	18	1	90	334	250	7	20	404
5.8799900480e+001	12	424	0	16	3	90	334	250	6	27	397
5.8999533402e+001	10	424	0	11	8	87	337	226	11	11	413
5.9198747637e+001	7	423	1	18	1	86	338	195	10	9	415
5.9399320379e+001	5	423	1	19	1	86	338	197	11	14	410
5.9599054192e+001	9	423	1	20	0	86	338	196	10	12	412
5.9799835046e+001	9	420	4	20	0	86	338	188	12	2	422
5.9999149443e+001	13	424	0	20	1	86	338	153	14	11	413
6.0199708041e+001	12	423	1	15	6	86	338	149	13	12	412
6.0399123548e+001	8	424	0	21	0	85	339	165	14	3	421
6.0599379108e+001	9	422	2	20	0	85	339	148	15	6	418
6.0799710234e+001	8	423	1	17	3	85	339	152	12	18	406
6.0999095839e+001	5	422	2	19	1	85	339	138	13	5	419
6.1199614527e+001	4	422	2	16	5	83	341	141	11	14	410
6.1399912486e+001	4	424	0	20	3	83	341	173	6	2	422
6.1599622561e+001	5	424	0	20	2	83	341	183	7	12	412
6.1799632569e+001	3	424	0	22	0	82	342	202	6	8	416
6.1999752661e+001	7	423	1	19	4	82	342	222	6	8	416
6.2198110939e+001	7	424	0	21	2	81	343	216	6	5	419
6.2399818883e+001	9	424	0	20	2	81	343	242	4	7	417
6.2599851755e+001	9	424	0	21	1	80	344	281	3	2	422
6.2799757334e+001	8	424	0	19	1	80	344	307	5	5	419
6.2999187956e+001	6	423	1	17	1	80	344	316	5	16	408
6.3199574843e+001	9	423	1	16	1	79	345	283	6	8	416
6.3399844960e+001	7	423	1	10	6	79	345	275	5	7	417
6.3598622316e+001	7	424	0	12	5	79	345	291	7	22	402
6.3799488797e+001	4	424	0	17	0	79	345	290	10	9	415
6.3999843763e+001	7	424	0	16	1	79	345	261	11	6	418
6.4199488529e+001	7	423	1	16	1	79	345	226	11	2	422
6.4399139945e+001	9	422	2	17	0	78	346	212	9	10	414
6.4599782424e+001	9	424	0	17	0	78	346	204	10	17	407
6.4797815521e+001	9	423	1	17	0	78	346	205	8	6	418
6.4999221897e+001	6	423	1	17	0	78	346	234	5	11	413
6.5199853239e+001	7	423	1	9	8	78	346	262	5	5	419
6.5398850659e+001	7	424	0	16	0	78	346	285	5	12	412
6.5598984259e+001	7	424	0	16	0	78	346	287	7	13	411
6.5799844966e+001	6	424	0	13	3	78	346	277	9	13	411
6.5999389132e+001	8	424	0	16	0	78	346	244	10	16	408
6.6199592832e+001	6	422	2	16	0	78	346	233	13	6	418
6.6399879702e+001	7	423	1	16	0	77	347	230	11	12	412
6.6597940072e+001	6	422	2	11	4	76	348	224	11	12	412
6.6799457683e+001	6	423	1	15	0	76	348	194	15	9	415
6.6999722613e+001	10	422	2	14	1	76	348	161	16	19	405
6.7199308888e+001	11	424	0	13	2	76	348	169	15	18	406
6.7398052426e+001	7	424	0	13	2	76	348	153	15	11	413
6.7598837259e+001	9	422	2	16	0	76	348	147	15	5	419
6.7799183830e+001	12	423	1	15	0	75	349	153	16	10	414
6.7997358072e+001	12	423	1	14	0	74	350	139	18	7	417
6.8199891217e+001	12	422	2	14	0	74	350	130	16	8	416
6.8398393353e+001	11	423	1	14	1	74	350	137	16	8	416
6.8599302750e+001	13	424	0	14	2	73	351	150	16	14	410
6.8798908018e+001	11	421	3	18	0	73	351	148	13	11	413
6.8999149338e+001	7	423	1	18	0	73	351	168	9	9	415
6.9199750122e+001	9	424	0	14	4	72	352	167	9	13	411
6.9399869304e+001	9	424	0	20	0	71	353	190	8	9	415
6.9599504376e+001	12	424	0	20	0	70	354	199	8	9	415
6.9798301289e+001	12	424	0	20	0	70	354	222	9	5	419
6.9999934273e+001	11	423	1	20	1	70	354	213	8	5	419
7.0199799700e+001	8	423	1	17	2	70	354	216	8	18	406
7.0399588195e+001	7	423	1	19	1	70	354	218	11	8	416
7.0599624177e+001	12	422	2	19	0	70	354	188	15	4	420
7.0798479159e+001	14	422	2	19	0	70	354	184	11	6	418
7.0999855766e+001	9	424	0	17	2	70	354	185	10	16	408
7.1199649856e+001	10	424	0	18	0	70	354	189	9	15	409
7.1399378441e+001	10	423	1	18	0	70	354	207	8	6	418
7.1599393570e+001	13	424	0	19	0	70	354	239	6	2	422
7.1798812145e+001	13	423	1	19	0	70	354	243	7	6	418
7.1999950485e+001	15	424	0	17	2	70	354	237	7	4	420
7.2199121312e+001	16	424	0	14	5	70	354	246	7	9	415
7.2399463977e+001	12	424	0	19	0	70	354	233	9	14	410
7.2599428405e+001	9	424	0	17	2	69	355	225	9	7	417
7.2799329913e+001	9	424	0	19	0	69	355	215	8	4	420
7.2999404154e+001	13	424	0	16	2	69	355	200	10	1	423
7.3198545282e+001	11	422	2	18	0	68	356	219	7	3	421
7.3398603123e+001	10	424	0	18	0	68	356	233	7	7	417
7.3599869441e+001	7	424	0	15	3	67	357	222	8	19	405
7.3797547769e+001	7	424	0	19	0	67	357	210	9	9	415
7.3999872622e+001	6	424	0	17	0	67	357	193	10	10	414
7.4199841556e+001	7	423	1	18	2	67	357	196	9	24	400
7.4399361755e+001	8	422	2	19	0	67	357	213	14	29	395
7.4599862013e+001	7	423	1	19	0	65	359	169	19	30	394
7.4799894082e+001	8	423	1	18	0	64	360	121	25	27	397
7.4999012488e+001	8	419	5	18	0	64	360	110	29	33	391
7.5199918123e+001	8	422	2	17	2	64	360	91	27	21	403
7.5399996513e+001	10	422	2	20	0	63	361	77	26	41	383
7.5599006786e+001	10	422	2	19	0	63	361	75	26	53	371
7.5799933380e+001	11	421	3	20	0	63	361	88	29	46	378
7.5999202057e+001	12	424	0	16	4	63	361	70	29	40	384
7.6199733329e+001	9	424	0	20	0	62	362	71	31	31	393
7.6399889475e+001	10	419	5	17	2	62	362	75	26	14	410
7.6598571805e+001	8	424	0	18	1	62	362	82	17	10	414
7.6798783305e+001	11	423	1	20	0	62	362	99	17	7	417
7.6999895153e+001	11	422	2	20	0	61	363	125	15	8	416
7.7198988162e+001	13	422	2	19	1	60	364	126	12	6	418
7.7398273122e+001	13	424	0	20	0	59	365	136	11	14	410
7.7599615912e+001	14	423	1	20	0	58	366	151	12	7	417
7.7798633324e+001	10	423	1	20	0	58	366	160	13	23	401
7.7999585571e+001	11	424	0	13	6	56	368	169	15	15	409
7.8199316829e+001	11	424	0	17	2	56	368	142	15	12	412
7.8399342075e+001	12	422	2	17	2	56	368	163	14	9	415
7.8598211964e+001	10	422	2	18	1	56	368	159	15	2	422
7.8799700901e+001	10	424	0	18	1	56	368	154	16	9	415
7.8998978649e+001	9	423	1	19	0	55	369	140	15	18	406
7.9199941924e+001	10	424	0	18	0	54	370	144	14	17	407
7.9399875892e+001	5	423	1	18	0	54	370	166	12	12	412
7.9599988458e+001	6	422	2	19	0	54	370	187	11	10	414
7.9799909873e+001	9	424	0	20	0	54	370	177	12	35	389
7.9999137017e+001	9	422	2	20	0	54	370	155	18	10	414
8.0198929213e+001	8	423	1	19	1	54	370	121	19	3	421
8.0398691655e+001	9	422	2	21	0	54	370	120	18	15	409
8.0599255891e+001	9	420	4	21	0	54	370	144	17	19	405
8.0798474445e+001	11	424	0	16	5	53	371	148	17	12	412
8.0999466185e+001	7	423	1	20	2	53	371	146	14	1	423
8.1199125688e+001	8	424	0	22	0	53	371	160	15	15	409
8.1398948488e+001	6	423	1	21	1	53	371	155	13	12	412
8.1598426048e+001	7	424	0	23	0	53	371	166	15	14	410
8.1799983192e+001	6	423	1	23	0	53	371	140	19	15	409
8.1999840572e+001	7	421	3	23	0	53	371	131	16	2	422
8.2198579328e+001	6	422	2	22	1	53	371	139	14	6	418
8.2398655327e+001	6	423	1	22	1	53	371	153	13	7	417
8.2599650297e+001	8	423	1	23	0	53	371	149	13	12	412
8.2799516137e+001	8	423	1	23	0	53	371	161	12	12	412
8.2999881812e+001	6	424	0	24	0	53	371	162	13	16	408
8.3199051728e+001	5	423	1	23	1	53	371	143	11	23	401
8.3397996235e+001	4	421	3	23	1	52	372	164	13	9	415
8.3599338011e+001	7	424	0	24	0	52	372	155	12	17	407
8.3799340766e+001	5	418	6	23	0	52	372	141	13	23	401
8.3998450584e+001	6	423	1	23	0	52	372	147	15	20	404
8.4199927835e+001	7	424	0	23	0	52	372	139	15	24	400
8.4399279694e+001	7	423	1	22	1	52	372	153	17	27	397
8.4599457896e+001	8	423	1	24	0	52	372	133	20	30	394
8.4799801411e+001	8	424	0	25	0	52	372	106	23	32	392
8.4999664472e+001	6	422	2	24	1	52	372	99	26	31	393
8.5198414750e+001	8	422	2	25	0	52	372	87	26	26	398
8.5399506047e+001	10	423	1	24	1	52	372	72	23	19	405
8.5599713170e+001	10	422	2	25	0	51	373	80	24	17	407
8.5798064319e+001	8	421	3	25	0	51	373	84	21	13	411
8.5999732697e+001	8	424	0	24	1	50	374	105	22	14	410
8.6198635776e+001	8	424	0	24	0	50	374	117	20	20	404
8.6398939353e+001	7	423	1	22	1	50	374	117	18	17	407
8.6599219894e+001	11	422	2	23	0	49	375	121	15	4	420
8.6799533552e+001	10	424	0	24	0	49	375	122	14	5	419
8.6999605517e+001	9	421	3	24	0	49	375	111	15	8	416
8.7199383630e+001	9	417	7	23	0	49	375	108	17	7	417
8.7399040673e+001	10	424	0	23	0	49	375	126	20	23	401
8.7598358740e+001	10	422	2	22	0	49	375	122	20	23	401
8.7799328002e+001	11	416	8	21	1	49	375	106	19	12	412
8.7999368645e+001	10	420	4	20	1	48	376	110	22	12	412
8.8195290551e+001	9	423	1	19	1	48	376	105	19	9	415
8.8399301748e+001	9	423	1	21	0	48	376	103	15	7	417
8.8599984062e+001	9	423	1	22	0	48	376	105	14	14	410
8.8797589667e+001	8	423	1	24	0	48	376	135	13	17	407
8.8998924373e+001	6	424	0	22	2	48	376	173	9	5	419
8.9198533451e+001	5	424	0	24	0	48	376	183	8	24	400
8.9398441335e+001	7	422	2	24	0	48	376	199	10	21	403
8.9598635226e+001	7	422	2	25	0	47	377	190	11	23	401
8.9799652600e+001	7	424	0	21	4	47	377	174	16	27	397
8.9999930082e+001	3	422	2	25	1	47	377	134	21	34	390
9.0199347470e+001	2	421	3	25	1	47	377	106	30	40	384
9.0399903530e+001	2	421	3	25	1	47	377	74	32	32	392
9.0599702612e+001	4	420	4	25	1	47	377	71	34	37	387
9.0798906173e+001	6	419	5	26	0	47	377	69	38	55	369
9.0999726789e+001	8	423	1	25	0	47	377	47	39	39	385
9.1198977213e+001	8	418	6	24	1	47	377	45	31	43	381
9.1399890480e+001	11	416	8	26	0	47	377	67	31	29	395
9.1598372392e+001	9	418	6	26	0	46	378	82	24	19	405
9.1799166814e+001	11	423	1	24	2	46	378	72	23	16	408
9.1999572725e+001	12	420	4	25	1	45	379	98	15	7	417
9.2199282870e+001	11	421	3	27	0	45	379	112	14	20	404
9.2399633925e+001	13	424	0	27	0	45	379	128	12	10	414
9.2599017097e+001	14	423	1	27	0	44	380	146	13	22	402
9.2799871966e+001	14	424	0	27	0	43	381	157	13	3	421
9.2998755412e+001	11	418	6	26	0	43	381	165	10	8	416
9.3198520000e+001	12	424	0	26	0	43	381	170	11	7	417
9.3399090041e+001	13	423	1	25	1	43	381	176	12	11	413
9.3599843271e+001	14	424	0	25	1	43	381	164	13	10	414
9.3796709962e+001	14	424	0	24	2	43	381	200	9	14	410
9.3998298151e+001	13	421	3	27	0	43	381	199	13	22	402
9.4199228700e+001	10	422	2	26	0	43	381	197	13	8	416
9.4399914247e+001	12	422	2	24	0	43	381	168	13	13	411
9.4599441933e+001	10	424	0	23	1	43	381	166	11	7	417
9.4799838968e+001	8	423	1	24	0	43	381	183	9	10	414
9.4999986694e+001	7	424	0	24	0	43	381	193	10	10	414
9.5198598248e+001	5	422	2	22	1	43	381	177	9	10	414
9.5398320872e+001	5	424	0	24	0	43	381	181	7	8	416
9.5599693980e+001	7	424	0	20	0	43	381	213	6	14	410
9.5799370389e+001	8	424	0	17	3	43	381	225	6	11	413
9.5999977152e+001	6	423	1	20	0	43	381	237	6	15	409
9.6199654826e+001	4	423	1	19	0	43	381	260	6	25	399
9.6397583517e+001	6	423	1	18	0	43	381	262	7	23	401
9.6599712509e+001	11	423	1	17	1	43	381	243	16	31	393
9.6798088759e+001	12	422	2	18	0	43	381	182	20	38	386
9.6999576686e+001	11	423	1	18	0	43	381	152	21	39	385
9.7199784073e+001	13	422	2	19	0	42	382	119	22	27	397
9.7399791181e+001	12	423	1	17	0	42	382	123	20	21	403
9.7599756079e+001	10	424	0	15	1	42	382	111	22	26	398
9.7798617534e+001	11	424	0	14	1	42	382	90	23	25	399
9.7998838132e+001	12	422	2	13	0	42	382	95	24	31	393
9.8199520862e+001	13	419	5	13	0	42	382	74	23	24	400
9.8399670623e+001	16	423	1	13	0	42	382	76	23	24	400
9.8597826242e+001	16	419	5	13	0	42	382	91	23	14	410
9.8799812047e+001	18	422	2	13	0	42	382	89	25	29	395
9.8999519869e+001	13	422	2	13	0	41	383	91	26	30	394
9.9199586047e+001	12	422	2	14	1	41	383	95	20	31	393
9.9399046194e+001	12	423	1	17	0	41	383	103	21	24	400
9.9599683397e+001	15	422	2	16	0	40	384	87	28	32	392
9.9799890631e+001	13	420	4	17	0	40	384	86	26	24	400
9.9998473856e+001	11	421	3	17	0	40	384	80	18	13	411
1.0019980280e+002	12	422	2	18	0	40	384	88	18	21	403
1.0039982281e+002	13	421	3	18	0	40	384	105	22	21	403
1.0059968954e+002	12	421	3	16	1	40	384	94	23	17	407
1.0079954443e+002	11	418	6	17	0	40	384	91	22	14	410
1.0099422339e+002	10	421	3	17	0	39	385	91	19	18	406
1.0119936197e+002	5	424	0	19	0	39	385	102	19	13	411
1.0139888193e+002	6	422	2	20	0	39	385	91	17	5	419
1.0159868931e+002	8	422	2	20	0	38	386	100	18	23	401
1.0179838255e+002	9	423	1	21	0	37	387	102	25	21	403
1.0199971574e+002	7	421	3	21	0	37	387	98	22	18	406
1.0219978244e+002	8	420	4	20	1	37	387	89	18	21	403
1.0239920109e+002	9	424	0	21	0	37	387	109	19	15	409
1.0259978842e+002	11	421	3	22	0	37	387	110	20	7	417
1.0279986813e+002	13	423	1	22	0	36	388	105	23	20	404
1.0299916977e+002	12	422	2	23	0	36	388	87	27	34	390
1.0319964731e+002	12	422	2	23	1	36	388	92	27	46	378
1.0339934630e+002	11	418	6	24	0	36	388	78	32	38	386
1.0359947213e+002	11	417	7	22	1	36	388	66	31	20	404
1.0379878860e+002	11	424	0	23	0	36	388	73	29	14	410
1.0399940784e+002	11	423	1	23	0	36	388	78	25	7	417
1.0419863600e+002	8	421	3	21	1	35	389	72	24	32	392
1.0439929120e+002	9	421	3	22	0	35	389	82	22	26	398
1.0459929659e+002	8	424	0	19	2	35	389	83	22	29	395
1.0479902914e+002	12	421	3	21	0	35	389	87	27	40	384
1.0499976802e+002	9	420	4	21	0	35	389	73	30	33	391
1.0519835325e+002	10	419	5	20	2	35	389	68	39	40	384
1.0539974893e+002	10	421	3	22	0	35	389	54	42	31	393
1.0559963823e+002	11	415	9	21	0	35	389	49	44	21	403
1.0579935995e+002	9	417	7	23	0	35	389	45	40	18	406
1.0599978823e+002	6	421	3	23	1	35	389	64	33	19	405
1.0619871271e+002	7	421	3	24	1	35	389	75	27	32	392
1.0639962671e+002	8	419	5	25	0	35	389	83	31	34	390
1.0659974345e+002	9	420	4	24	1	35	389	70	35	30	394
1.0679940046e+002	9	419	5	25	0	35	389	56	40	33	391
1.0699908970e+002	13	419	5	25	0	35	389	70	36	21	403
1.0719950478e+002	11	420	4	26	0	35	389	68	29	14	410
1.0739984870e+002	10	423	1	24	0	35	389	72	27	27	397
1.0759963699e+002	11	421	3	24	0	35	389	89	29	54	370
1.0779975638e+002	10	420	4	20	0	35	389	86	26	30	394
1.0799966476e+002	7	422	2	20	0	35	389	87	26	22	402
1.0819774857e+002	6	423	1	20	0	35	389	91	27	33	391
1.0839828365e+002	10	422	2	20	0	35	389	77	29	34	390
1.0859975168e+002	7	420	4	20	0	35	389	71	34	24	400
1.0879920871e+002	6	416	8	20	0	35	389	56	35	26	398
1.0899999926e+002	7	421	3	19	0	35	389	51	34	20	404
1.0919990172e+002	8	423	1	19	0	33	391	65	34	27	397
1.0939895913e+002	9	420	4	19	0	33	391	61	37	44	380
1.0959976943e+002	9	419	5	19	0	32	392	71	44	51	373
1.0979982932e+002	10	417	7	18	0	31	393	58	52	60	364
1.0999999121e+002	6	416	8	17	0	31	393	34	55	52	372
1.1019608118e+002	7	416	8	19	0	31	393	35	57	42	382
1.1039976884e+002	9	422	2	19	0	31	393	49	58	41	383
1.1059973366e+002	11	414	10	18	0	31	393	34	54	42	382
1.1079969667e+002	10	417	7	18	0	31	393	50	52	23	401
1.1099983690e+002	9	419	5	17	1	31	393	49	52	14	410
1.1119980079e+002	11	418	6	17	0	31	393	50	47	21	403
1.1139996086e+002	10	420	4	17	0	31	393	50	36	31	393
1.1159932098e+002	10	419	5	16	1	31	393	41	35	34	390
1.1179973096e+002	12	415	9	16	0	31	393	51	31	23	401
1.1199759361e+002	9	422	2	15	1	31	393	64	32	16	408
1.1219943137e+002	10	420	4	15	0	31	393	63	34	30	394
1.1239887814e+002	8	423	1	14	1	29	395	52	33	32	392
1.1259973945e+002	9	422	2	14	1	29	395	75	30	23	401
1.1279999704e+002	9	421	3	13	1	29	395	85	25	7	417
1.1299719004e+002	10	424	0	13	0	29	395	80	22	12	412
1.1319399011e+002	10	420	4	13	0	29	395	86	20	38	386
1.1339984604e+002	10	419	5	13	0	29	395	84	26	42	382
1.1359839702e+002	13	423	1	13	0	29	395	85	31	22	402
1.1379971056e+002	9	422	2	12	1	29	395	74	30	30	394
1.1399933328e+002	9	424	0	12	1	29	395	57	31	38	386
1.1419986252e+002	9	418	6	13	0	29	395	57	31	33	391
1.1439997140e+002	11	423	1	14	0	29	395	65	29	43	381
1.1459901253e+002	10	421	3	12	0	29	395	66	33	35	389
1.1479785490e+002	11	423	1	13	0	29	395	61	37	41	383
1.1499968338e+002	10	422	2	13	0	29	395	77	41	36	388
1.1519733558e+002	11	420	4	14	0	28	396	60	41	22	402
1.1539828745e+002	12	419	5	14	0	28	396	77	32	17	407
1.1559961095e+002	11	419	5	14	0	28	396	60	29	34	390
1.1579973139e+002	11	418	6	13	1	28	396	76	30	48	376
1.1599979984e+002	12	419	5	15	0	28	396	66	39	52	372
1.1619999418e+002	14	423	1	15	0	28	396	61	40	43	381
1.1639962516e+002	16	421	3	14	2	28	396	62	45	47	377
1.1659968218e+002	14	419	5	16	0	28	396	45	48	36	388
1.1679959576e+002	12	420	4	15	1	28	396	38	44	46	378
1.1699916125e+002	13	424	0	16	0	28	396	47	41	25	399
1.1719938305e+002	14	422	2	14	2	28	396	56	41	17	407
1.1739833878e+002	15	418	6	15	1	28	396	59	35	8	416
1.1759938586e+002	18	418	6	15	0	28	396	72	31	18	406
1.1779721825e+002	19	420	4	15	0	28	396	68	30	38	386
1.1799756587e+002	17	420	4	15	0	28	396	61	30	47	377
1.1819827173e+002	15	422	2	15	0	28	396	65	34	54	370
1.1839967948e+002	13	422	2	13	1	28	396	69	35	41	383
1.1859897005e+002	16	418	6	15	0	28	396	55	43	49	375
1.1879915262e+002	16	420	4	15	0	28	396	46	43	49	375
1.1899884486e+002	14	420	4	12	2	28	396	37	49	50	374
1.1919975942e+002	13	420	4	15	0	28	396	49	51	50	374
1.1939946952e+002	15	416	8	15	0	27	397	56	56	35	389
1.1959990290e+002	8	420	4	14	0	27	397	50	49	24	400
1.1979999477e+002	4	420	4	15	0	27	397	43	47	26	398
1.1999991322e+002	3	421	3	13	2	27	397	46	44	32	392
1.2019664860e+002	3	417	7	15	0	27	397	40	39	13	411
1.2039923738e+002	4	422	2	15	0	27	397	52	39	13	411
1.2059974675e+002	5	420	4	15	0	27	397	63	31	29	395
1.2079924330e+002	7	420	4	14	0	27	397	58	27	44	380
1.2099985827e+002	8	422	2	13	1	27	397	68	27	48	376
1.2119892343e+002	9	421	3	14	0	27	397	74	34	52	372
1.2139933804e+002	11	420	4	14	0	27	397	61	41	54	370
1.2159923547e+002	9	422	2	13	0	27	397	52	43	56	368
1.2179946421e+002	12	422	2	13	0	27	397	43	48	40	384
1.2199833769e+002	12	421	3	14	0	27	397	48	45	36	388
1.2219803502e+002	8	419	5	13	0	27	397	44	38	50	374
1.2239989338e+002	8	422	2	13	0	27	397	51	38	39	385
1.2259966330e+002	10	420	4	13	0	27	397	46	39	49	375
1.2279985392e+002	6	420	4	12	0	27	397	36	44	43	381
1.2299929529e+002	5	416	8	11	1	27	397	39	52	57	367
1.2319871676e+002	8	414	10	11	1	27	397	39	56	54	370
1.2339943712e+002	8	420	4	12	0	27	397	37	52	52	372
1.2359839947e+002	6	420	4	13	0	27	397	40	55	66	358
1.2379953826e+002	7	419	5	13	1	27	397	49	60	45	379
1.2399973505e+002	6	419	5	14	0	27	397	39	50	44	380
1.2419984372e+002	6	421	3	13	0	27	397	29	53	51	373
1.2439918362e+002	6	418	6	13	0	27	397	36	53	44	380
1.2459917197e+002	7	416	8	13	0	27	397	35	53	67	357
1.2479983248e+002	10	414	10	13	0	27	397	35	58	60	364
1.2499966095e+002	13	414	10	13	0	27	397	31	63	72	352
1.2519878388e+002	14	413	11	14	0	27	397	33	59	59	365
1.2539984117e+002	15	422	2	15	0	27	397	44	64	68	356
1.2559938338e+002	13	418	6	14	0	27	397	38	64	84	340
1.2579796365e+002	15	416	8	12	2	27	397	30	68	74	350
1.2599973320e+002	13	418	6	15	0	27	397	38	72	63	361
1.2619983696e+002	14	414	10	15	0	27	397	29	78	74	350
1.2639979890e+002	9	419	5	16	0	27	397	25	78	52	372
1.2659992287e+002	8	413	11	15	0	27	397	23	73	54	370
1.2679909078e+002	6	408	16	15	0	27	397	40	69	51	373
1.2699965200e+002	5	408	16	13	2	27	397	31	70	54	370
1.2719719408e+002	7	418	6	16	0	27	397	37	68	61	363
1.2739965263e+002	8	420	4	15	0	27	397	27	63	90	334
1.2759873659e+002	11	420	4	16	0	27	397	33	68	98	326
1.2779986044e+002	10	417	7	16	0	27	397	27	67	69	355
1.2799993211e+002	6	418	6	16	0	27	397	29	71	80	344
1.2819974987e+002	5	421	3	16	0	27	397	40	80	95	329
1.2839968534e+002	5	415	9	15	2	27	397	32	90	97	327
1.2859994152e+002	3	403	21	16	1	27	397	23	93	89	335
1.2879968955e+002	7	408	16	18	0	27	397	27	95	108	316
1.2899805881e+002	8	401	23	18	0	27	397	25	92	104	320
1.2919996959e+002	7	411	13	18	0	27	397	21	88	105	319
1.2939905835e+002	7	407	17	19	0	27	397	24	93	114	310
1.2959997715e+002	8	401	23	18	0	27	397	26	91	112	312
1.2979937497e+002	8	407	17	18	0	27	397	20	91	94	330
1.2999954269e+002	11	417	7	16	1	27	397	21	94	98	326
1.3019982417e+002	11	404	20	16	1	27	397	30	91	86	338
1.3039989227e+002	13	409	15	16	0	27	397	23	93	94	330
1.3059986712e+002	15	411	13	16	0	27	397	16	90	115	309
1.3079982551e+002	12	403	21	14	0	27	397	13	97	105	319
1.3099973759e+002	10	397	27	14	1	26	398	26	101	93	331
1.3119986429e+002	9	381	43	15	0	26	398	23	101	102	322
1.3139953635e+002	10	386	38	12	1	26	398	26	101	106	318
1.3159889815e+002	9	378	46	9	2	25	399	19	102	94	330
1.3179999263e+002	9	387	37	11	0	25	399	15	116	115	309
1.3199954243e+002	8	391	33	11	0	25	399	13	107	117	307
1.3219898187e+002	10	385	39	10	0	25	399	13	102	106	318
1.3239816358e+002	7	398	26	10	0	25	399	20	94	107	317
1.3259899556e+002	8	395	29	10	0	24	400	23	102	82	342
1.3279948064e+002	7	387	37	9	0	24	400	20	97	95	329
1.3299984989e+002	9	406	18	9	0	24	400	30	95	109	315
1.3319985934e+002	8	412	12	9	0	24	400	21	97	124	300
1.3339928741e+002	7	405	19	9	0	24	400	15	101	105	319
1.3359982716e+002	6	417	7	8	0	24	400	13	104	130	294
1.3379848657e+002	4	396	28	9	0	23	401	8	123	139	285
1.3399961236e+002	4	375	49	10	0	23	401	13	128	138	286
1.3419973452e+002	6	396	28	10	0	23	401	18	130	139	285
1.3439976496e+002	9	392	32	10	0	22	402	21	130	145	279
1.3459866953e+002	8	374	50	10	0	22	402	14	145	140	284
1.3479969708e+002	7	358	66	12	0	22	402	9	146	128	296
1.3499989561e+002	8	351	73	11	1	22	402	13	140	102	322
1.3519974690e+002	10	361	63	12	0	21	403	13	131	93	331
1.3539786629e+002	6	359	65	13	0	21	403	11	124	101	323
1.3559963137e+002	9	373	51	13	0	21	403	17	135	106	318
1.3579949900e+002	13	359	65	13	0	21	403	10	128	113	311
1.3599942620e+002	15	348	76	13	0	21	403	11	126	121	303
1.3619988956e+002	15	346	78	13	1	22	402	16	129	117	307
1.3639985593e+002	15	344	80	14	0	21	403	28	124	116	308
1.3659983471e+002	14	339	85	14	0	21	403	20	128	136	288
1.3679991295e+002	15	345	79	14	0	21	403	18	135	134	290
1.3699951070e+002	13	343	81	16	0	21	403	19	130	126	298
1.3719879363e+002	12	339	85	16	0	21	403	15	126	114	310
1.3739955277e+002	11	350	74	16	0	21	403	19	118	113	311
1.3759967721e+002	10	348	76	17	0	21	403	17	126	130	294
1.3779995804e+002	13	368	56	18	0	21	403	15	124	141	283
1.3799994693e+002	13	369	55	18	0	21	403	18	131	154	270
1.3819984095e+002	13	357	67	17	0	21	403	13	153	151	273
1.3839975057e+002	15	326	98	17	0	21	403	8	135	163	261
1.3859971909e+002	21	324	100	16	0	21	403	15	135	144	280
1.3879958235e+002	17	284	140	15	0	21	403	11	139	138	286
1.3899981928e+002	17	259	165	14	0	21	403	16	136	139	285
1.3919982256e+002	15	256	168	13	0	21	403	13	140	118	306
1.3939949513e+002	18	247	177	12	0	21	403	20	137	123	301
1.3959987357e+002	24	236	188	11	0	21	403	19	132	131	293
1.3979992231e+002	23	217	207	11	0	21	403	20	136	124	300
1.3999945626e+002	26	175	249	11	0	20	404	14	138	145	279
1.4019968829e+002	30	140	284	10	1	20	404	10	138	151	273
1.4039966976e+002	32	72	352	7	3	20	404	15	137	130	294
1.4059996237e+002	36	20	404	10	0	20	404	13	133	143	281
1.4079984983e+002	37	22	402	10	0	20	404	18	124	146	278
1.4099999444e+002	37	11	413	10	0	20	404	14	140	150	274
1.4119994091e+002	39	9	415	10	0	22	402	11	135	130	294
1.4139908182e+002	44	6	418	11	0	22	402	13	129	125	299
1.4159961248e+002	46	4	420	11	0	22	402	13	122	107	317
1.4179953233e+002	47	3	421	11	1	24	400	12	119	101	323
1.4199905322e+002	49	8	416	12	0	23	401	6	120	94	330
1.4219980651e+002	51	6	418	11	0	24	400	13	118	82	342
1.4239962964e+002	54	3	421	13	0	24	400	11	114	55	369
1.4259903519e+002	55	6	418	12	0	26	398	13	105	28	396
1.4279879865e+002	56	11	413	11	2	26	398	15	90	18	406
1.4299995506e+002	58	5	419	13	0	28	396	15	76	17	407
1.4319976823e+002	62	8	416	13	0	29	395	25	65	7	417
1.4339991706e+002	63	6	418	13	0	29	395	26	52	12	412
1.4359915820e+002	62	5	419	11	2	29	395	28	46	20	404
1.4379974032e+002	63	7	417	12	0	29	395	24	44	23	401
1.4399967099e+002	63	6	418	12	0	29	395	30	37	29	395
1.4419953600e+002	61	2	422	11	0	29	395	33	37	9	415
1.4439989395e+002	60	16	408	11	0	29	395	34	25	14	410
1.4459984056e+002	65	8	416	11	0	29	395	21	22	2	422
1.4479959823e+002	67	2	422	12	0	30	394	25	25	17	407
1.4499983015e+002	69	1	423	11	0	30	394	15	29	9	415
1.4519959549e+002	71	1	423	11	0	30	394	16	26	13	411
1.4539948646e+002	71	0	424	12	0	31	393	29	25	12	412
1.4559969828e+002	73	6	418	13	0	33	391	23	22	21	403
1.4579999797e+002	75	10	414	14	0	33	391	27	24	17	407
1.4599990034e+002	78	3	421	13	0	34	390	19	23	16	408
1.4619961898e+002	81	0	424	14	0	34	390	14	20	11	413
1.4639982641e+002	82	2	422	13	1	34	390	18	21	24	400
1.4659998005e+002	86	5	419	14	0	36	388	14	21	11	413
1.4679916191e+002	85	1	423	15	0	36	388	14	18	6	418
1.4699940770e+002	84	5	419	13	2	37	387	17	16	11	413
1.4719941100e+002	84	7	417	16	0	38	386	19	20	18	406
1.4739990042e+002	83	6	418	16	0	41	383	13	21	23	401
1.4759898798e+002	83	2	422	20	0	41	383	17	19	6	418
1.4779930120e+002	84	8	416	21	0	43	381	20	15	10	414
1.4799979984e+002	82	3	421	21	1	44	380	13	13	10	414
1.4819971790e+002	85	6	418	23	0	45	379	21	9	11	413
1.4839984690e+002	88	4	420	23	0	46	378	26	10	28	396
1.4859999652e+002	91	1	423	24	0	46	378	24	9	31	393
1.4879902472e+002	96	4	420	25	1	49	375	23	11	14	410
1.4899894408e+002	95	4	420	30	0	50	374	15	15	3	421
1.4919910128e+002	98	6	418	31	0	50	374	18	10	11	413
1.4939872277e+002	97	0	424	31	0	51	373	16	9	5	419
1.4959986036e+002	100	3	421	33	1	52	372	12	8	16	408
1.4979901200e+002	101	4	420	37	1	54	370	23	10	13	411
1.4999882417e+002	103	1	423	35	3	54	370	18	10	10	414
1.5019990258e+002	102	3	421	39	0	54	370	7	9	12	412
1.5039726867e+002	103	1	423	42	0	57	367	16	11	11	413
1.5059954663e+002	103	2	422	45	0	58	366	15	8	8	416
1.5079912549e+002	107	0	424	47	0	58	366	12	6	3	421
1.5099965003e+002	109	5	419	47	0	60	364	20	5	4	420
1.5119986720e+002	109	3	421	47	1	63	361	13	5	4	420
1.5139970261e+002	112	2	422	50	1	66	358	17	4	6	418
1.5159992610e+002	116	2	422	50	2	67	357	14	4	8	416
1.5179969794e+002	119	2	422	51	5	68	356	22	5	8	416
1.5199977772e+002	121	4	420	55	1	69	355	10	4	3	421
1.5219974499e+002	121	1	423	57	0	67	357	17	4	11	413
1.5239982705e+002	121	2	422	62	0	69	355	12	8	5	419
1.5259986810e+002	125	0	424	65	0	68	356	12	8	4	420
1.5279992516e+002	128	2	422	67	0	73	351	14	10	5	419
1.5299987097e+002	131	1	423	73	1	75	349	17	10	3	421
1.5319985379e+002	135	2	422	79	2	78	346	11	7	11	413
1.5339896409e+002	136	2	422	82	3	81	343	7	8	5	419
1.5359984350e+002	139	3	421	89	0	82	342	10	9	3	421
1.5379968807e+002	142	0	424	88	0	83	341	11	7	10	414
1.5399962777e+002	143	2	422	90	3	91	333	12	6	13	411
1.5419982182e+002	148	0	424	98	1	93	331	12	9	9	415
1.5439986959e+002	148	1	423	105	0	95	329	4	12	2	422
1.5459955230e+002	149	3	421	109	2	95	329	8	12	15	409
1.5479994759e+002	151	5	419	117	1	94	330	9	9	5	419
1.5499954027e+002	153	0	424	118	0	96	328	15	7	5	419
1.5519996084e+002	155	0	424	127	1	98	326	7	6	9	415
1.5539978449e+002	152	0	424	134	3	98	326	17	7	10	414
1.5559977714e+002	151	2	422	141	0	99	325	9	8	5	419
1.5579978195e+002	150	4	420	145	0	99	325	9	8	7	417
1.5599894738e+002	152	1	423	145	3	100	324	17	8	4	420
1.5619983977e+002	154	2	422	151	0	99	325	11	7	1	423
1.5639965212e+002	157	1	423	155	3	101	323	13	7	5	419
1.5659998725e+002	157	0	424	159	3	103	321	12	8	10	414
1.5679947009e+002	155	2	422	160	6	104	320	8	7	0	424
1.5699929550e+002	155	2	422	173	1	107	317	9	5	3	421
1.5719947982e+002	158	3	421	172	4	110	314	10	5	4	420
1.5739945077e+002	157	3	421	177	2	111	313	14	7	11	413
1.5759990874e+002	161	0	424	185	1	113	311	9	4	3	421
1.5779909483e+002	158	0	424	194	1	115	309	9	6	9	415
1.5799977299e+002	161	1	423	198	6	115	309	7	10	9	415
1.5819976429e+002	159	0	424	206	2	114	310	7	8	6	418
1.5839884799e+002	157	1	423	215	1	113	311	5	6	1	423
1.5859997902e+002	156	1	423	209	14	117	307	8	4	6	418
1.5879957699e+002	155	2	422	229	0	119	305	10	5	4	420
1.5899954645e+002	156	1	423	236	1	119	305	16	5	3	421
1.5919967017e+002	156	3	421	241	0	120	304	14	5	5	419
1.5939874562e+002	158	0	424	244	0	122	302	13	5	8	416
1.5959911257e+002	161	0	424	249	2	121	303	12	4	7	417
1.5979996786e+002	163	1	423	249	0	119	305	8	5	4	420
1.5999950267e+002	164	0	424	253	0	120	304	6	4	6	418
1.6019931877e+002	164	3	421	250	6	122	302	6	3	3	421
1.6039969506e+002	165	2	422	259	1	123	301	17	3	4	420
1.6059979985e+002	167	4	420	259	0	124	300	6	4	7	417
1.6079963374e+002	169	2	422	262	4	124	300	8	5	4	420
1.6099994712e+002	172	1	423	274	0	124	300	3	5	3	421
1.6119978095e+002	173	0	424	274	5	125	299	15	4	3	421
1.6139963992e+002	176	1	423	281	0	128	296	5	5	4	420
1.6159987950e+002	180	1	423	279	6	128	296	4	5	1	423
1.6179993178e+002	183	1	423	296	0	129	295	8	4	5	419
1.6199974781e+002	183	0	424	299	2	128	296	5	4	6	418
1.6219947851e+002	186	0	424	298	4	130	294	17	3	3	421
1.6239977723e+002	189	2	422	297	8	133	291	5	4	7	417
1.6259907741e+002	192	1	423	304	10	135	289	8	4	2	422
1.6279980811e+002	190	2	422	315	1	134	290	4	2	3	421
1.6299977201e+002	193	2	422	310	9	132	292	5	4	3	421
1.6319919332e+002	194	0	424	321	3	133	291	5	4	4	420
1.6339945280e+002	193	0	424	322	7	133	291	11	4	3	421
1.6359902551e+002	190	2	422	331	4	132	292	4	5	11	413
1.6379955511e+002	190	0	424	342	5	135	289	7	5	9	415
1.6399909669e+002	191	1	423	352	6	137	287	5	4	5	419
1.6419896583e+002	190	1	423	367	0	140	284	6	4	3	421
1.6439964340e+002	188	0	424	371	0	142	282	6	4	3	421
1.6459969186e+002	187	2	422	374	2	145	279	11	3	3	421
1.6479899025e+002	189	0	424	363	13	149	275	7	4	1	423
1.6499984366e+002	188	3	421	362	18	154	270	4	3	3	421
1.6519888438e+002	189	3	421	359	24	156	268	4	3	7	417
1.6539973017e+002	188	1	423	373	17	159	265	5	5	3	421
1.6559963861e+002	187	1	423	386	8	162	262	8	6	6	418
1.6579990266e+002	186	1	423	400	1	165	259	8	8	6	418
1.6599987443e+002	189	1	423	399	10	168	256	8	7	3	421
1.6619996155e+002	191	0	424	396	8	170	254	7	5	4	420
1.6639990207e+002	194	0	424	398	6	172	252	8	5	7	417
1.6659980842e+002	195	7	417	389	20	173	251	7	4	5	419
1.6679890601e+002	189	1	423	387	27	174	250	6	3	3	421
1.6699921851e+002	184	0	424	376	34	174	250	7	2	4	420
1.6719843207e+002	184	0	424	377	35	174	250	12	2	2	422
1.6739988187e+002	184	2	422	378	38	176	248	9	3	1	423
1.6759954495e+002	182	5	419	371	53	177	247	12	2	6	418
1.6779966525e+002	182	6	418	383	53	177	247	13	3	6	418
1.6799985479e+002	177	4	420	379	59	180	244	7	1	8	416
1.6819965846e+002	174	2	422	381	64	182	242	13	2	2	422
1.6839929806e+002	174	1	423	405	47	185	239	6	1	8	416
1.6859940321e+002	171	3	421	405	51	187	237	14	1	2	422
1.6879980089e+002	165	2	422	401	60	187	237	7	2	4	420
1.6899952197e+002	158	2	422	401	59	187	237	8	2	1	423
1.6919980533e+002	152	3	421	401	53	189	235	11	3	8	416
1.6939997216e+002	150	1	423	407	45	189	235	10	4	1	423
1.6959968986e+002	148	6	418	399	46	191	233	13	6	6	418
1.6979992868e+002	147	4	420	381	55	192	232	5	8	4	420
1.6999999545e+002	141	4	420	378	61	195	229	8	10	2	422
1.7019964539e+002	137	9	415	371	70	194	230	6	11	1	423
1.7039997182e+002	133	3	421	366	71	193	231	9	12	5	419
1.7059997754e+002	124	4	420	353	85	195	229	8	11	10	414
1.7079995469e+002	117	2	422	357	83	192	232	16	10	9	415
1.7099995414e+002	113	5	419	356	86	194	230	15	10	12	412
1.7119975307e+002	104	7	417	335	96	195	229	9	9	8	416
1.7139991931e+002	101	11	413	327	102	196	228	17	10	9	415
1.7159998325e+002	95	26	398	321	107	195	229	19	9	16	408
1.7179948829e+002	87	28	396	320	101	198	226	19	14	41	383
1.7199954100e+002	80	56	368	317	101	198	226	32	16	18	406
1.7219946987e+002	69	241	183	296	116	199	225	49	14	5	419
1.7239884449e+002	63	423	1	297	107	199	225	59	19	6	418
1.7259995500e+002	49	424	0	289	107	199	225	69	19	5	419
1.7279980171e+002	46	423	1	270	121	198	226	95	20	7	417
1.7299958789e+002	33	424	0	264	123	198	226	94	18	7	417
1.7319959494e+002	29	423	1	256	125	196	228	119	18	17	407
1.7339964459e+002	24	423	1	241	133	194	230	109	15	13	411
1.7359954309e+002	23	424	0	225	141	194	230	119	15	23	401
1.7379979956e+002	14	424	0	216	140	193	231	129	12	10	414
1.7399913786e+002	8	423	1	195	149	191	233	140	11	3	421
1.7419985565e+002	9	423	1	183	154	189	235	145	11	6	418
1.7439964277e+002	8	424	0	173	159	185	239	143	12	10	414
1.7459955824e+002	6	424	0	180	146	185	239	158	12	8	416
1.7479964363e+002	9	424	0	164	157	184	240	147	12	4	420
1.7499927693e+002	8	424	0	161	159	183	241	157	10	6	418
1.7519980827e+002	6	423	1	146	169	183	241	164	9	1	423
1.7539950412e+002	8	424	0	140	173	183	241	184	8	15	409
1.7559980355e+002	11	424	0	148	161	182	242	179	10	1	423
1.7579960195e+002	12	423	1	138	163	181	243	193	9	6	418
1.7599884682e+002	9	424	0	140	157	180	244	187	9	9	415
1.7619980437e+002	10	422	2	134	157	180	244	189	6	14	410
1.7639973359e+002	6	424	0	139	144	179	245	210	4	4	420
1.7659994825e+002	6	424	0	126	146	178	246	250	3	3	421
1.7679964599e+002	8	424	0	124	138	178	246	300	3	7	417
1.7699980222e+002	13	424	0	119	137	176	248	320	3	5	419
1.7719952847e+002	13	424	0	120	134	176	248	347	2	5	419
1.7739971482e+002	13	424	0	117	132	176	248	393	1	5	419
1.7759870161e+002	11	424	0	119	126	174	250	432	0	6	418
1.7779997296e+002	14	424	0	118	124	174	250	474	0	7	417
1.7799998923e+002	13	424	0	125	110	174	250	523	0	3	421
1.7819911570e+002	10	424	0	123	108	174	250	546	0	2	422
1.7839952915e+002	9	424	0	120	108	174	250	583	0	2	422
1.7859846297e+002	11	423	1	123	97	172	252	608	3	7	417
1.7879764468e+002	11	423	1	116	101	171	253	578	3	8	416
1.7899912038e+002	14	424	0	101	107	169	255	567	3	4	420
1.7919998068e+002	13	424	0	96	110	168	256	510	6	10	414
1.7939958117e+002	9	424	0	116	89	166	258	449	6	2	422
1.7959967006e+002	6	424	0	118	86	166	258	450	5	3	421
1.7979904955e+002	4	424	0	112	91	165	259	436	4	6	418
1.7999998328e+002	7	424	0	113	85	165	259	427	4	0	424
1.8019965400e+002	8	424	0	113	84	164	260	408	3	5	419
1.8039973345e+002	10	424	0	119	76	164	260	404	4	3	421
1.8059718446e+002	11	424	0	109	83	164	260	385	4	10	414
1.8079939771e+002	12	424	0	102	86	162	262	362	5	12	412
1.8099941483e+002	12	424	0	107	78	160	264	346	8	7	417
1.8119940418e+002	9	424	0	111	68	159	265	309	11	5	419
1.8139934920e+002	6	424	0	122	54	158	266	285	8	1	423
1.8159910994e+002	8	424	0	113	60	158	266	257	8	14	410
1.8179777776e+002	6	424	0	114	54	158	266	279	6	4	420
1.8199976162e+002	8	424	0	106	58	157	267	288	6	3	421
1.8219990961e+002	6	424	0	95	63	157	267	301	7	6	418
1.8239996681e+002	7	424	0	102	55	155	269	305	6	3	421
1.8259954385e+002	7	424	0	108	48	155	269	305	6	13	411
1.8279943451e+002	7	424	0	117	36	153	271	286	8	16	408
1.8299940929e+002	8	424	0	115	36	153	271	262	8	8	416
1.8319864026e+002	3	423	1	108	40	153	271	244	9	6	418
1.8339918179e+002	4	424	0	99	49	151	273	236	11	17	407
1.8359922859e+002	3	424	0	98	48	151	273	224	9	5	419
1.8379997504e+002	4	424	0	101	43	151	273	212	8	5	419
1.8399996844e+002	4	424	0	98	43	151	273	211	10	5	419
1.8419917279e+002	8	423	1	100	38	150	274	212	9	8	416
1.8439909816e+002	9	424	0	95	42	150	274	220	9	10	414
1.8459986704e+002	9	424	0	91	41	150	274	218	8	10	414
1.8479873516e+002	8	424	0	94	35	150	274	238	6	6	418
1.8499833735e+002	6	424	0	89	39	150	274	243	7	12	412
1.8519982911e+002	6	423	1	92	35	150	274	246	7	17	407
1.8539935444e+002	6	422	2	82	44	150	274	238	12	23	401
1.8559998077e+002	8	424	0	88	36	149	275	228	12	9	415
1.8579943924e+002	9	424	0	94	27	149	275	213	12	3	421
1.8599956089e+002	10	424	0	103	17	149	275	211	10	4	420
1.8619989499e+002	9	424	0	119	0	149	275	217	10	8	416
1.8639990243e+002	9	424	0	113	3	149	275	206	12	1	423
1.8659959730e+002	13	423	1	109	3	149	275	195	9	5	419
1.8679688931e+002	14	424	0	105	6	147	277	211	7	4	420
1.8699973438e+002	12	424	0	103	5	144	280	222	9	5	419
1.8719948300e+002	12	424	0	107	0	143	281	219	10	11	413
1.8739895313e+002	13	420	4	92	11	143	281	208	12	6	418
1.8759980675e+002	9	424	0	75	27	143	281	209	10	6	418
1.8779991216e+002	10	424	0	72	28	143	281	221	7	10	414
1.8799908807e+002	12	424	0	78	18	143	281	233	6	17	407
1.8819935290e+002	13	422	2	68	24	142	282	274	5	3	421
1.8839873707e+002	11	424	0	77	14	142	282	287	4	7	417
1.8859903912e+002	11	424	0	76	11	140	284	308	3	6	418
1.8879708150e+002	12	424	0	75	11	138	286	346	2	1	423
1.8899954010e+002	10	424	0	76	9	137	287	375	4	11	413
1.8919904596e+002	12	422	2	78	6	137	287	355	8	5	419
1.8939990305e+002	12	424	0	75	9	136	288	322	6	9	415
1.8959920683e+002	10	424	0	67	15	136	288	317	5	10	414
1.8979900242e+002	14	424	0	76	3	136	288	316	7	11	413
1.8999967175e+002	10	424	0	73	5	136	288	299	8	9	415
1.9019809659e+002	10	423	1	75	0	136	288	286	6	12	412
1.9039984383e+002	9	424	0	73	0	133	291	287	6	4	420
1.9059871738e+002	10	423	1	67	4	131	293	262	12	7	417
1.9079981603e+002	10	422	2	68	1	130	294	230	10	5	419
1.9099972005e+002	10	423	1	68	1	130	294	222	8	9	415
1.9119986503e+002	10	422	2	63	1	130	294	218	5	7	417
1.9139942052e+002	13	424	0	58	4	130	294	235	4	8	416
1.9159997213e+002	12	424	0	55	6	130	294	239	9	5	419
1.9179927151e+002	9	423	1	57	1	129	295	231	7	5	419
1.9199974431e+002	11	424	0	54	1	129	295	226	5	5	419
1.9219922073e+002	6	423	1	47	3	129	295	243	6	12	412
1.9239768173e+002	10	424	0	47	4	128	296	261	7	3	421
1.9259985854e+002	12	423	1	48	1	128	296	257	9	14	410
1.9279986027e+002	12	424	0	42	7	127	297	241	8	1	423
1.9299989200e+002	12	424	0	29	20	127	297	249	8	6	418
1.9319913494e+002	10	424	0	28	21	126	298	254	8	13	411
1.9339884847e+002	9	424	0	44	3	126	298	239	8	4	420
1.9359944918e+002	12	424	0	39	6	124	300	254	7	7	417
1.9379883529e+002	16	423	1	43	1	123	301	250	7	3	421
1.9399980540e+002	16	423	1	43	1	123	301	251	7	6	418
1.9419901610e+002	15	424	0	43	2	122	302	270	7	8	416
1.9439904555e+002	12	422	2	40	2	122	302	282	6	3	421
1.9459915081e+002	12	424	0	32	10	121	303	278	5	7	417
1.9479835649e+002	10	423	1	32	10	120	304	297	5	6	418
1.9499814912e+002	9	424	0	27	15	120	304	317	4	9	415
1.9519988863e+002	10	424	0	38	3	120	304	322	7	27	397
1.9539937314e+002	13	424	0	41	1	118	306	295	10	24	400
1.9559922252e+002	11	423	1	41	1	117	307	282	8	12	412
1.9579971386e+002	9	424	0	40	1	117	307	249	9	13	411
1.9599966254e+002	10	424	0	37	4	117	307	247	7	11	413
1.9619994052e+002	11	423	1	40	1	116	308	258	7	5	419
1.9639901983e+002	13	423	1	41	0	116	308	235	10	6	418
1.9659959336e+002	9	424	0	41	1	116	308	232	10	1	423
1.9679981574e+002	9	424	0	41	1	116	308	219	11	13	411
1.9699976101e+002	9	424	0	34	8	115	309	204	12	19	405
1.9719937072e+002	9	423	1	43	0	114	310	193	11	6	418
1.9739953289e+002	13	421	3	43	0	113	311	175	10	5	419
1.9759988025e+002	10	424	0	40	3	112	312	207	9	9	415
1.9779990414e+002	7	424	0	44	0	111	313	238	9	9	415
1.9799998980e+002	3	423	1	34	9	108	316	236	10	7	417
1.9819930907e+002	8	424	0	41	2	108	316	209	13	11	413
1.9839990526e+002	6	421	3	41	3	108	316	192	13	13	411
1.9859952142e+002	8	424	0	44	0	108	316	176	11	9	415
1.9879896863e+002	10	423	1	44	0	108	316	188	9	14	410
1.9899991486e+002	8	423	1	43	1	108	316	177	11	11	413
1.9919975059e+002	7	422	2	43	1	106	318	205	10	9	415
1.9939888204e+002	6	423	1	44	0	105	319	198	10	3	421
1.9959987778e+002	7	422	2	44	1	104	320	183	13	3	421
1.9979914361e+002	7	424	0	45	0	104	320	170	12	14	410
1.9999954895e+002	7	423	1	45	0	104	320	168	13	14	410
2.0019906845e+002	7	424	0	42	2	104	320	157	17	14	410
2.0039824580e+002	12	422	2	40	4	103	321	169	13	14	410
2.0059931017e+002	11	423	1	44	0	103	321	158	11	18	406
2.0079696743e+002	12	424	0	44	0	103	321	164	13	14	410
2.0099702380e+002	7	423	1	43	0	103	321	178	10	4	420
2.0119968353e+002	6	424	0	43	0	103	321	184	11	11	413
2.0139895940e+002	5	424	0	41	1	102	322	170	11	21	403
2.0159968092e+002	7	423	1	42	0	102	322	167	12	7	417
2.0179994832e+002	7	423	1	37	6	101	323	161	10	6	418
2.0199938980e+002	6	423	1	42	0	101	323	147	14	18	406
2.0219921693e+002	7	421	3	40	2	101	323	131	16	8	416
2.0239963130e+002	6	423	1	42	0	101	323	153	16	8	416
2.0259963835e+002	9	424	0	40	1	100	324	127	14	15	409
2.0279977037e+002	9	420	4	40	1	100	324	152	10	7	417
2.0299922066e+002	12	421	3	40	0	100	324	159	10	5	419
2.0319950364e+002	12	424	0	38	2	100	324	175	9	2	422
2.0339958978e+002	12	423	1	39	1	100	324	210	8	14	410
2.0359969113e+002	13	421	3	37	2	99	325	212	7	10	414
2.0379981763e+002	9	422	2	35	4	97	327	229	3	5	419
2.0399959822e+002	9	423	1	38	0	97	327	251	7	23	401
2.0419977318e+002	10	423	1	36	1	97	327	220	9	19	405
2.0439918556e+002	11	424	0	36	0	96	328	223	8	2	422
2.0459975257e+002	11	422	2	37	0	96	328	215	9	10	414
2.0479993648e+002	11	424	0	37	0	96	328	211	8	7	417
2.0499970569e+002	10	424	0	38	1	95	329	202	8	11	413
2.0519981342e+002	7	423	1	35	3	95	329	220	9	11	413
2.0539886092e+002	8	423	1	31	7	95	329	210	9	3	421
2.0559962709e+002	10	424	0	36	0	95	329	194	9	5	419
2.0579897521e+002	11	424	0	37	0	92	332	225	9	8	416
2.0599965146e+002	9	424	0	34	3	92	332	195	11	17	407
2.0619926214e+002	9	424	0	36	0	92	332	199	8	7	417
2.0639963124e+002	11	423	1	35	1	92	332	202	7	3	421
2.0659951285e+002	12	424	0	36	0	92	332	224	6	19	405
2.0679947058e+002	10	422	2	35	1	92	332	212	13	15	409
2.0699870344e+002	9	423	1	33	1	91	333	201	12	5	419
2.0719968336e+002	7	422	2	33	1	91	333	204	10	9	415
2.0739982561e+002	9	423	1	34	0	91	333	203	11	16	408
2.0759942108e+002	7	422	2	29	5	90	334	186	13	15	409
2.0779863828e+002	6	422	2	29	5	90	334	174	14	27	397
2.0799814571e+002	6	423	1	27	7	89	335	149	16	10	414
2.0819914901e+002	7	422	2	34	0	88	336	129	18	3	421
2.0839998696e+002	6	422	2	31	1	88	336	124	14	2	422
2.0859900470e+002	6	424	0	27	4	88	336	129	13	13	411
2.0879773350e+002	5	422	2	30	0	87	337	130	13	5	419
2.0899972552e+002	8	420	4	27	1	87	337	120	14	7	417
2.0919903913e+002	7	423	1	28	0	86	338	148	14	10	414
2.0939833015e+002	13	424	0	25	3	86	338	141	12	22	402
2.0959981957e+002	15	423	1	28	0	86	338	150	11	9	415
2.0979988839e+002	12	424	0	26	2	86	338	158	15	8	416
2.0999974692e+002	10	421	3	25	3	85	339	166	13	14	410
2.1019991825e+002	9	424	0	25	3	85	339	156	14	8	416
2.1039986465e+002	9	423	1	28	0	84	340	170	12	5	419
2.1059965681e+002	9	423	1	25	4	84	340	167	12	15	409
2.1079991816e+002	7	423	1	23	5	84	340	163	13	17	407
2.1099937551e+002	7	424	0	25	2	84	340	171	11	21	403
2.1119959059e+002	8	424	0	27	0	84	340	190	9	10	414
2.1139919543e+002	8	424	0	23	4	84	340	198	8	14	410
2.1159987513e+002	6	423	1	23	4	84	340	194	9	5	419
2.1179715450e+002	8	424	0	26	1	84	340	215	8	11	413
2.1199861449e+002	11	422	2	27	0	84	340	231	5	6	418
2.1219978446e+002	9	423	1	25	1	84	340	240	7	17	407
2.1239830590e+002	9	422	2	24	2	83	341	244	6	18	406
2.1259891704e+002	7	423	1	23	2	82	342	208	10	19	405
2.1279969155e+002	9	424	0	26	0	82	342	215	11	15	409
2.1299970605e+002	11	420	4	25	0	82	342	220	9	10	414
2.1319970528e+002	12	422	2	23	1	80	344	220	10	12	412
2.1339928353e+002	13	422	2	24	0	79	345	234	8	4	420
2.1359897370e+002	11	424	0	23	1	78	346	218	9	9	415
2.1379987190e+002	8	422	2	22	2	77	347	215	8	16	408
2.1399880191e+002	11	422	2	20	4	76	348	233	8	24	400
2.1419971442e+002	12	424	0	24	0	76	348	216	10	14	410
2.1439933825e+002	15	421	3	22	1	76	348	214	11	13	411
2.1459970989e+002	14	424	0	23	0	76	348	214	9	9	415
2.1479904297e+002	13	424	0	22	0	76	348	205	12	28	396
2.1499937010e+002	18	424	0	20	3	76	348	168	15	23	401
2.1519977512e+002	16	422	2	24	0	75	349	149	17	31	393
2.1539945130e+002	11	423	1	24	0	75	349	133	18	29	395
2.1559933925e+002	11	424	0	22	2	74	350	116	21	10	414
2.1579956237e+002	11	422	2	22	1	74	350	109	19	7	417
2.1599976873e+002	10	421	3	20	2	74	350	97	15	17	407
2.1619974394e+002	11	423	1	19	2	74	350	119	11	4	420
2.1639930267e+002	12	424	0	22	0	74	350	145	12	2	422
2.1659858578e+002	13	422	2	19	3	74	350	150	11	9	415
2.1679990906e+002	11	422	2	21	0	74	350	157	7	8	416
2.1699850081e+002	7	424	0	21	0	74	350	174	7	6	418
2.1719786056e+002	7	423	1	21	0	74	350	181	10	15	409
2.1739962053e+002	5	424	0	21	0	74	350	183	9	23	401
2.1759986210e+002	4	423	1	21	0	74	350	180	12	30	394
2.1779953106e+002	6	423	1	21	0	72	352	173	14	18	406
2.1799989414e+002	7	423	1	20	0	72	352	164	14	5	419
2.1819875814e+002	8	422	2	20	0	71	353	148	17	27	397
2.1839884907e+002	10	422	2	21	0	70	354	110	23	31	393
2.1859998961e+002	9	420	4	20	0	70	354	102	21	25	399
2.1879929908e+002	9	423	1	20	1	70	354	126	17	16	408
2.1899946111e+002	9	424	0	16	3	70	354	120	14	8	416
2.1919953452e+002	10	423	1	20	0	70	354	124	12	12	412
2.1939972895e+002	11	421	3	19	1	70	354	122	13	15	409
2.1959982195e+002	12	424	0	15	5	70	354	162	10	7	417
2.1979999312e+002	10	422	2	18	2	70	354	169	8	16	408
2.1999992159e+002	10	423	1	21	0	70	354	162	10	10	414
2.2019881534e+002	12	424	0	20	1	70	354	168	11	9	415
2.2039983952e+002	11	421	3	20	0	70	354	180	10	11	413
2.2059783266e+002	9	424	0	20	0	70	354	192	7	8	416
2.2079914150e+002	12	423	1	22	0	70	354	217	10	14	410
2.2099919699e+002	9	424	0	19	3	70	354	209	9	2	422
2.2119699882e+002	6	423	1	23	0	69	355	216	6	4	420
2.2139983300e+002	6	422	2	22	1	68	356	250	7	7	417
2.2159947847e+002	5	423	1	23	1	67	357	257	9	16	408
2.2179982586e+002	7	424	0	24	0	67	357	240	12	11	413
2.2199994247e+002	8	423	1	24	0	67	357	205	14	8	416
2.2219980789e+002	8	423	1	22	2	67	357	181	14	6	418
2.2239961262e+002	11	423	1	22	2	67	357	172	14	24	400
2.2259862452e+002	12	424	0	23	1	67	357	162	10	4	420
2.2279875916e+002	12	422	2	24	0	67	357	168	10	13	411
2.2299925036e+002	8	424	0	22	1	67	357	151	16	11	413
2.2319966566e+002	9	423	1	21	0	66	358	153	17	14	410
2.2339993405e+002	6	424	0	20	0	66	358	144	14	8	416
2.2359998170e+002	7	423	1	20	1	66	358	155	15	17	407
2.2379880328e+002	9	424	0	22	1	66	358	159	15	16	408
2.2399980372e+002	7	423	1	23	0	65	359	142	15	9	415
2.2419992344e+002	7	423	1	21	0	65	359	149	17	8	416
2.2439981727e+002	10	422	2	22	0	65	359	131	17	4	420
2.2459943482e+002	9	423	1	22	0	65	359	131	16	13	411
2.2479994226e+002	8	421	3	21	0	65	359	126	16	16	408
2.2499944179e+002	11	420	4	21	0	65	359	138	16	22	402
2.2519941869e+002	9	421	3	20	0	65	359	121	21	26	398
2.2539943986e+002	8	423	1	21	0	65	359	83	23	16	408
2.2559902232e+002	10	418	6	19	2	65	359	85	21	27	397
2.2579801546e+002	14	422	2	21	0	65	359	84	22	15	409
2.2599873579e+002	15	423	1	20	1	65	359	90	18	6	418
2.2619992676e+002	11	423	1	21	0	65	359	104	18	19	405
2.2639967790e+002	13	422	2	20	0	65	359	108	17	11	413
2.2659935938e+002	10	424	0	19	1	65	359	118	15	6	418
2.2679913488e+002	11	423	1	19	1	65	359	125	13	11	413
2.2699952838e+002	14	420	4	20	0	65	359	145	10	13	411
2.2719997276e+002	15	424	0	20	0	64	360	165	8	16	408
2.2739837452e+002	20	423	1	20	0	64	360	172	11	9	415
2.2759756818e+002	17	423	1	20	0	63	361	160	10	10	414
2.2779952333e+002	17	424	0	20	0	63	361	181	9	10	414
2.2799598405e+002	16	422	2	20	0	63	361	186	7	14	410
2.2819988862e+002	12	423	1	18	2	62	362	182	8	6	418
2.2839980883e+002	11	424	0	21	0	62	362	182	8	10	414
2.2859993000e+002	11	424	0	19	2	61	363	206	7	9	415
2.2879995896e+002	9	424	0	21	0	60	364	197	9	11	413
2.2899959478e+002	8	424	0	21	0	60	364	194	8	10	414
2.2919882661e+002	13	423	1	22	0	60	364	210	9	8	416
2.2939947578e+002	12	423	1	22	0	59	365	191	10	18	406
2.2959933475e+002	11	424	0	20	2	58	366	199	10	17	407
2.2979964904e+002	12	422	2	23	0	58	366	180	15	16	408
2.2999998575e+002	9	424	0	18	3	58	366	174	17	11	413
2.3019989662e+002	9	422	2	19	0	58	366	154	19	26	398
2.3039893245e+002	13	421	3	20	0	58	366	141	15	16	408
2.3059904015e+002	13	422	2	20	0	58	366	137	17	39	385
2.3079987538e+002	16	423	1	21	0	58	366	116	18	37	387
2.3099942768e+002	14	422	2	21	0	58	366	107	15	16	408
2.3119909542e+002	12	423	1	22	0	58	366	115	12	12	412
2.3139998843e+002	11	423	1	22	0	58	366	124	15	15	409
2.3159943319e+002	15	422	2	21	1	58	366	118	13	10	414
2.3179994321e+002	12	423	1	22	0	58	366	123	13	5	419
2.3199969964e+002	12	423	1	20	1	57	367	136	13	9	415
2.3219930418e+002	12	424	0	22	0	57	367	125	14	18	406
2.3239979432e+002	11	424	0	21	0	56	368	120	16	19	405
2.3259986886e+002	7	422	2	20	0	55	369	142	17	31	393
2.3279975164e+002	7	420	4	20	0	55	369	138	17	25	399
2.3299923017e+002	8	424	0	21	0	55	369	121	18	27	397
2.3319884910e+002	9	422	2	20	1	55	369	118	21	13	411
2.3339936227e+002	10	422	2	21	0	54	370	95	19	18	406
2.3359904377e+002	9	424	0	21	0	54	370	106	17	6	418
2.3379993180e+002	9	424	0	21	0	54	370	112	19	22	402
2.3399904036e+002	10	422	2	21	0	54	370	104	24	14	410
2.3419859794e+002	8	421	3	20	1	54	370	93	23	5	419
2.3439861508e+002	7	423	1	19	0	54	370	90	15	4	420
2.3459882687e+002	9	424	0	19	0	54	370	108	15	31	393
2.3479986785e+002	9	423	1	18	1	53	371	114	19	24	400
2.3499979637e+002	9	423	1	19	0	53	371	116	21	24	400
2.3519996293e+002	12	421	3	19	1	53	371	114	24	24	400
2.3539817093e+002	9	423	1	20	0	53	371	119	18	14	410
2.3559754772e+002	8	424	0	19	0	53	371	105	18	12	412
2.3579937250e+002	6	420	4	16	3	53	371	121	13	12	412
2.3599788407e+002	5	424	0	18	1	53	371	119	18	24	400
2.3619962306e+002	5	424	0	17	2	53	371	118	18	18	406
2.3639972134e+002	7	423	1	18	0	53	371	102	15	5	419
2.3659786439e+002	12	423	1	17	1	53	371	107	13	29	395
2.3679957369e+002	11	423	1	17	1	52	372	109	15	42	382
2.3699985834e+002	12	423	1	16	1	52	372	117	16	11	413
2.3719939833e+002	9	423	1	15	1	52	372	110	17	15	409
2.3739980702e+002	10	420	4	16	0	52	372	103	17	12	412
2.3759896381e+002	10	422	2	15	2	52	372	110	15	16	408
2.3779794668e+002	11	423	1	17	0	52	372	113	13	8	416
2.3799915497e+002	10	424	0	15	4	52	372	118	12	13	411
2.3819865500e+002	12	423	1	18	0	52	372	138	11	21	403
2.3839951761e+002	8	422	2	20	0	52	372	141	14	37	387
2.3859894213e+002	8	421	3	20	0	51	373	136	17	13	411
2.3879957515e+002	6	421	3	17	0	51	373	154	17	18	406
2.3899918195e+002	7	420	4	18	0	52	372	134	20	24	400
2.3919963469e+002	5	423	1	17	1	51	373	104	19	12	412
2.3939915292e+002	7	423	1	18	0	50	374	94	17	27	397
2.3959887260e+002	8	423	1	16	2	50	374	112	16	42	382
2.3979806372e+002	10	423	1	18	0	49	375	103	18	31	393
2.3999934269e+002	8	421	3	18	0	49	375	108	21	41	383
2.4019814973e+002	9	419	5	15	2	48	376	94	26	39	385
2.4039624079e+002	7	420	4	16	0	48	376	78	24	41	383
2.4059919298e+002	5	421	3	16	1	48	376	80	24	29	395
2.4079917343e+002	4	424	0	17	0	48	376	88	19	17	407
2.4099962874e+002	6	420	4	15	2	48	376	94	20	11	413
2.4119987589e+002	6	424	0	17	1	48	376	103	20	20	404
2.4139959217e+002	5	421	3	18	1	47	377	100	24	23	401
2.4159993349e+002	3	422	2	19	0	47	377	85	25	11	413
2.4179953821e+002	4	423	1	20	0	47	377	81	17	4	420
2.4199990917e+002	9	422	2	21	0	47	377	102	14	5	419
2.4219987534e+002	12	421	3	21	0	47	377	112	13	6	418
2.4239874371e+002	9	424	0	21	0	47	377	126	13	5	419
2.4259969946e+002	10	422	2	22	0	47	377	147	11	8	416
2.4279911946e+002	5	423	1	22	0	47	377	150	11	18	406
2.4299886257e+002	6	424	0	22	0	46	378	158	13	11	413
2.4319933578e+002	8	423	1	22	0	46	378	160	12	15	409
2.4339999184e+002	10	423	1	21	1	46	378	161	14	31	393
2.4359975702e+002	8	423	1	21	1	46	378	128	21	28	396
2.4379950074e+002	9	422	2	21	1	46	378	104	22	33	391
2.4399892767e+002	12	421	3	21	0	46	378	107	21	26	398
2.4419879997e+002	10	423	1	20	0	46	378	112	19	7	417
2.4439956062e+002	9	422	2	21	0	46	378	103	18	10	414
2.4459898679e+002	10	423	1	21	0	46	378	114	17	7	417
2.4479987047e+002	8	421	3	21	0	46	378	131	15	8	416
2.4499997221e+002	7	422	2	21	0	46	378	132	18	16	408
2.4519908743e+002	10	422	2	20	0	46	378	110	20	11	413
2.4539879681e+002	8	421	3	17	2	44	380	105	21	15	409
2.4559626127e+002	11	423	1	19	0	44	380	92	20	13	411
2.4579996729e+002	15	424	0	19	0	44	380	92	18	18	406
2.4599884945e+002	13	422	2	19	0	44	380	122	17	26	398
2.4619871858e+002	14	421	3	17	2	44	380	107	21	29	395
2.4639892515e+002	14	424	0	18	1	44	380	106	21	32	392
2.4659877528e+002	12	422	2	19	0	43	381	89	21	37	387
2.4679938536e+002	12	423	1	16	1	42	382	98	23	33	391
2.4699924780e+002	11	423	1	17	0	42	382	92	28	38	386
2.4719868936e+002	10	423	1	18	0	41	383	73	27	27	397
2.4739955083e+002	7	422	2	18	0	41	383	72	23	39	385
2.4759993723e+002	12	424	0	17	1	40	384	83	30	43	381
2.4779988600e+002	12	421	3	12	4	39	385	68	34	38	386
2.4799868774e+002	12	422	2	14	0	39	385	62	41	47	377
2.4819962841e+002	11	424	0	13	1	39	385	58	38	46	378
2.4839951703e+002	12	421	3	14	0	38	386	64	44	46	378
2.4859835141e+002	12	421	3	13	1	37	387	60	44	43	381
2.4879906864e+002	12	424	0	16	0	36	388	50	44	38	386
2.4899979386e+002	13	416	8	15	2	36	388	44	42	39	385
2.4919969265e+002	10	421	3	16	0	36	388	54	39	49	375
2.4939992370e+002	9	418	6	16	0	36	388	61	35	30	394
2.4959907479e+002	8	416	8	16	0	36	388	55	32	21	403
2.4979969482e+002	8	419	5	15	0	36	388	47	35	21	403
2.4999945851e+002	10	422	2	13	2	36	388	59	35	21	403
2.5019798810e+002	10	418	6	14	0	36	388	56	32	13	411
2.5039960125e+002	11	419	5	12	1	36	388	67	29	20	404
2.5059913919e+002	8	422	2	11	1	36	388	55	32	32	392
2.5079960006e+002	5	422	2	10	1	36	388	73	27	46	378
2.5099917961e+002	6	420	4	11	1	36	388	68	30	27	397
2.5119981719e+002	10	421	3	11	1	36	388	76	32	23	401
2.5139940323e+002	10	419	5	11	0	36	388	69	35	30	394
2.5159977170e+002	9	419	5	12	0	36	388	63	34	10	414
2.5179981464e+002	7	422	2	12	0	36	388	46	35	15	409
2.5199857387e+002	9	421	3	11	1	36	388	68	25	15	409
2.5219888647e+002	7	423	1	12	0	36	388	89	22	13	411
2.5239999014e+002	12	423	1	12	0	35	389	99	17	8	416
2.5259956474e+002	10	423	1	14	0	35	389	104	14	12	412
2.5279774438e+002	12	423	1	11	1	35	389	110	14	19	405
2.5299813696e+002	12	423	1	12	0	35	389	109	19	39	385
2.5319874041e+002	12	424	0	12	0	35	389	107	22	44	380
2.5339992269e+002	9	417	7	13	1	33	391	88	26	43	381
2.5359992494e+002	12	422	2	14	1	33	391	78	29	41	383
2.5379989690e+002	11	415	9	15	0	33	391	70	30	35	389
2.5399740024e+002	9	422	2	15	0	33	391	79	34	39	385
2.5419884547e+002	9	417	7	15	0	33	391	66	37	37	387
2.5439975151e+002	10	421	3	13	0	33	391	56	35	35	389
2.5459962368e+002	12	419	5	12	0	31	393	56	32	26	398
2.5479958457e+002	10	420	4	12	1	31	393	67	36	48	376
2.5499857095e+002	11	418	6	13	1	31	393	54	39	47	377
2.5519899858e+002	15	419	5	14	0	31	393	52	40	43	381
2.5539975021e+002	13	416	8	13	0	30	394	39	35	46	378
2.5559906165e+002	14	420	4	13	1	30	394	52	35	32	392
2.5579982234e+002	11	418	6	14	0	30	394	60	31	29	395
2.5599985540e+002	10	421	3	15	0	30	394	82	26	20	404
2.5619938899e+002	12	419	5	15	0	30	394	82	27	27	397
2.5639870514e+002	11	423	1	16	0	30	394	91	30	30	394
2.5659948213e+002	15	421	3	16	0	30	394	71	36	27	397
2.5679996064e+002	17	421	3	15	1	30	394	62	39	40	384
2.5699988482e+002	12	421	3	16	0	30	394	72	39	39	385
2.5719955727e+002	15	420	4	16	1	30	394	54	44	33	391
2.5739997454e+002	15	417	7	17	0	30	394	40	41	30	394
2.5759967039e+002	14	419	5	16	0	30	394	47	43	56	368
2.5779927443e+002	13	418	6	16	0	30	394	45	49	50	374
2.5799955856e+002	9	419	5	16	0	30	394	56	47	64	360
2.5819979669e+002	9	420	4	16	0	30	394	40	62	48	376
2.5839997834e+002	7	416	8	16	0	30	394	35	55	30	394
2.5859915068e+002	4	421	3	15	0	30	394	40	41	22	402
2.5879989993e+002	7	422	2	16	0	30	394	58	32	28	396
2.5899862177e+002	9	421	3	16	0	30	394	57	28	30	394
2.5919924705e+002	10	420	4	15	0	30	394	71	30	14	410
2.5939966004e+002	11	415	9	13	2	30	394	80	30	19	405
2.5959998408e+002	10	424	0	14	0	30	394	80	26	22	402
2.5979910780e+002	13	421	3	14	0	30	394	74	25	32	392
2.5999929092e+002	12	423	1	14	0	30	394	89	23	27	397
2.6019954400e+002	11	423	1	13	0	30	394	108	21	31	393
2.6039997856e+002	13	421	3	13	0	30	394	101	23	33	391
2.6059807511e+002	11	423	1	13	0	30	394	106	26	43	381
2.6079921257e+002	11	421	3	12	0	30	394	92	29	43	381
2.6099985648e+002	9	422	2	12	1	30	394	85	27	51	373
2.6119879803e+002	11	417	7	11	1	30	394	73	27	54	370
2.6139939581e+002	11	417	7	12	0	30	394	85	35	54	370
2.6159989697e+002	13	420	4	14	0	30	394	79	36	54	370
2.6179979019e+002	13	421	3	14	0	30	394	61	43	62	362
2.6199972443e+002	15	415	9	14	1	30	394	51	52	64	360
2.6219967098e+002	16	417	7	15	0	30	394	52	53	63	361
2.6239952073e+002	15	419	5	14	0	30	394	33	57	57	367
2.6259969924e+002	17	420	4	15	0	29	395	23	56	83	341
2.6279972995e+002	14	422	2	15	0	29	395	19	62	67	357
2.6299988403e+002	13	423	1	15	0	29	395	23	63	54	370
2.6319982093e+002	13	416	8	15	0	29	395	38	55	50	374
2.6339844990e+002	13	419	5	13	0	29	395	50	45	47	377
2.6359931511e+002	12	419	5	16	0	29	395	54	42	49	375
2.6379996595e+002	11	422	2	16	0	28	396	62	34	41	383
2.6399922766e+002	14	416	8	15	0	27	397	58	41	53	371
2.6419974046e+002	9	414	10	16	0	26	398	54	38	45	379
2.6439989356e+002	10	419	5	16	0	26	398	63	34	27	397
2.6459834295e+002	13	423	1	17	0	26	398	50	32	24	400
2.6479950773e+002	14	420	4	17	0	26	398	64	29	14	410
2.6499967011e+002	15	415	9	16	0	26	398	71	28	30	394
2.6519933440e+002	18	421	3	14	1	26	398	101	27	29	395
2.6539937712e+002	16	421	3	16	0	25	399	78	30	22	402
2.6559978743e+002	14	423	1	15	0	25	399	59	35	29	395
2.6579991562e+002	17	422	2	15	0	25	399	47	36	35	389
2.6599983110e+002	20	421	3	13	2	25	399	62	40	40	384
2.6619904281e+002	14	415	9	15	0	25	399	60	39	47	377
2.6639885338e+002	14	423	1	15	0	25	399	41	39	52	372
2.6659943015e+002	16	422	2	15	0	25	399	55	36	53	371
2.6679984577e+002	14	421	3	15	0	25	399	49	38	71	353
2.6699953594e+002	19	420	4	16	0	25	399	46	49	69	355
2.6719922368e+002	15	422	2	15	0	25	399	36	56	77	347
2.6739955982e+002	11	416	8	16	0	25	399	35	62	76	348
2.6759969656e+002	11	418	6	15	1	25	399	32	63	56	368
2.6779734551e+002	8	419	5	17	0	25	399	40	60	50	374
2.6799953134e+002	8	416	8	16	0	25	399	31	52	41	383
2.6819986795e+002	8	417	7	16	0	25	399	31	55	49	375
2.6839953623e+002	6	410	14	17	0	25	399	37	53	57	367
2.6859988740e+002	7	421	3	17	0	25	399	39	49	40	384
2.6879990206e+002	7	420	4	18	0	25	399	62	50	32	392
2.6899992487e+002	6	420	4	16	0	25	399	41	49	30	394
2.6919969192e+002	6	416	8	17	0	25	399	47	42	40	384
2.6939942955e+002	7	418	6	17	1	25	399	43	45	51	373
2.6959994414e+002	11	422	2	17	1	25	399	40	46	57	367
2.6979960162e+002	10	420	4	17	0	25	399	42	46	43	381
2.6999958316e+002	8	419	5	16	1	24	400	53	46	38	386
2.7019957107e+002	10	418	6	17	0	24	400	45	42	38	386
2.7039999619e+002	8	423	1	17	0	24	400	56	41	28	396
2.7059986960e+002	7	421	3	16	0	24	400	55	44	24	400
2.7079865799e+002	7	418	6	16	0	24	400	51	48	36	388
2.7099940223e+002	7	423	1	16	1	24	400	46	55	47	377
2.7119672232e+002	7	419	5	16	0	24	400	53	49	50	374
2.7139982401e+002	9	415	9	17	0	24	400	41	44	50	374
2.7159967177e+002	12	420	4	18	0	24	400	44	39	27	397
2.7179909846e+002	12	418	6	16	2	24	400	44	37	14	410
2.7199832267e+002	13	418	6	18	0	24	400	48	32	23	401
2.7219906084e+002	12	424	0	18	0	24	400	63	34	31	393
2.7239993695e+002	9	414	10	18	0	24	400	71	32	41	383
2.7259994176e+002	12	421	3	19	0	24	400	64	31	45	379
2.7279987131e+002	14	420	4	19	0	24	400	66	28	27	397
2.7299985430e+002	13	422	2	19	0	24	400	71	27	43	381
2.7319955932e+002	14	420	4	19	0	24	400	69	28	38	386
2.7339899186e+002	13	422	2	19	0	24	400	78	27	40	384
2.7359940033e+002	14	420	4	19	0	24	400	68	28	34	390
2.7379946999e+002	15	424	0	18	0	24	400	64	36	51	373
2.7399757100e+002	15	419	5	19	0	24	400	55	41	27	397
2.7419938687e+002	16	419	5	19	0	24	400	55	35	16	408
2.7439984630e+002	20	418	6	21	0	24	400	54	35	31	393
2.7459932575e+002	17	421	3	21	0	23	401	42	32	36	388
2.7479855899e+002	13	422	2	21	0	23	401	71	28	27	397
2.7499992867e+002	17	420	4	21	0	23	401	69	26	18	406
2.7519943080e+002	14	420	4	20	0	23	401	73	30	40	384
2.7539941522e+002	14	421	3	19	0	23	401	72	35	34	390
2.7559917361e+002	11	420	4	18	1	22	402	75	34	31	393
2.7579859341e+002	12	420	4	20	0	22	402	68	32	42	382
2.7599950586e+002	12	417	7	19	1	22	402	58	36	44	380
2.7619980869e+002	15	421	3	20	0	22	402	56	44	33	391
2.7639904476e+002	14	419	5	20	0	22	402	57	41	35	389
2.7659983338e+002	9	421	3	19	0	22	402	46	43	30	394
2.7679915562e+002	9	420	4	19	0	22	402	44	47	37	387
2.7699979183e+002	11	416	8	19	0	22	402	38	45	43	381
2.7719903730e+002	9	416	8	18	0	22	402	45	44	61	363
2.7739905109e+002	10	417	7	19	0	22	402	35	47	62	362
2.7759973739e+002	12	419	5	18	1	22	402	39	54	72	352
2.7779997932e+002	9	414	10	19	0	22	402	36	62	88	336
2.7799920614e+002	8	417	7	20	0	22	402	36	69	92	332
2.7819976424e+002	7	413	11	20	0	22	402	25	84	91	333
2.7839961008e+002	6	407	17	20	0	22	402	19	98	100	324
2.7859954347e+002	7	407	17	20	0	22	402	22	103	104	320
2.7879972678e+002	6	399	25	20	0	21	403	18	114	122	302
2.7899987769e+002	8	393	31	20	0	21	403	18	113	134	290
2.7919822341e+002	8	412	12	21	0	21	403	16	113	136	288
2.7939955296e+002	9	391	33	21	0	21	403	19	121	143	281
2.7959941857e+002	9	393	31	20	0	21	403	13	123	139	285
2.7979917808e+002	8	397	27	20	0	21	403	15	123	148	276
2.7999975114e+002	8	395	29	20	0	21	403	18	123	144	280
2.8019911144e+002	9	385	39	20	1	20	404	13	125	155	269
2.8039978866e+002	10	373	51	20	0	20	404	18	122	167	257
2.8059996913e+002	9	349	75	22	0	20	404	16	129	147	277
2.8079930418e+002	10	332	92	22	0	20	404	12	137	154	270
2.8099959772e+002	8	330	94	23	0	20	404	20	139	147	277
2.8119995697e+002	9	332	92	22	0	20	404	13	142	135	289
2.8139871704e+002	5	336	88	23	0	20	404	21	134	129	295
2.8159985250e+002	9	346	78	23	0	20	404	14	146	122	302
2.8179951701e+002	8	347	77	23	0	20	404	14	138	118	306
2.8199988154e+002	9	348	76	22	1	20	404	9	141	123	301
2.8219953252e+002	13	333	91	23	0	19	405	6	144	120	304
2.8239943908e+002	15	319	105	22	1	20	404	17	147	125	299
2.8259969870e+002	10	311	113	23	0	20	404	16	151	128	296
2.8279902316e+002	12	295	129	21	0	20	404	18	145	139	285
2.8299906852e+002	12	268	156	21	0	19	405	16	145	146	278
2.8319791354e+002	17	269	155	17	1	19	405	21	142	131	293
2.8339922103e+002	16	228	196	18	0	19	405	12	158	146	278
2.8359754480e+002	15	216	208	19	0	19	405	11	152	127	297
2.8379997667e+002	19	207	217	19	1	19	405	6	155	126	298
2.8399993429e+002	19	190	234	20	0	19	405	20	152	144	280
2.8419942123e+002	13	172	252	19	0	19	405	13	149	143	281
2.8439953766e+002	14	163	261	19	0	19	405	11	145	147	277
2.8459983137e+002	15	183	241	19	0	19	405	9	153	150	274
2.8479940298e+002	15	205	219	19	0	19	405	11	153	170	254
2.8499897761e+002	14	160	264	18	0	19	405	5	152	152	272
2.8519982031e+002	15	140	284	18	0	19	405	22	151	164	260
2.8539993941e+002	16	127	297	17	0	19	405	15	153	148	276
2.8559965398e+002	21	106	318	17	0	19	405	14	152	159	265
2.8579998424e+002	22	59	365	19	0	19	405	9	146	149	275
2.8599958371e+002	25	46	378	19	0	19	405	13	124	142	282
2.8619976009e+002	25	55	369	19	0	20	404	17	126	147	277
2.8639941076e+002	31	12	412	19	0	20	404	6	129	146	278
2.8659899013e+002	36	17	407	20	0	22	402	16	131	134	290
2.8679965942e+002	38	9	415	20	0	21	403	16	136	138	286
2.8699993996e+002	38	12	412	20	0	22	402	16	135	135	289
2.8719991891e+002	41	12	412	18	0	22	402	10	129	118	306
2.8739957008e+002	39	8	416	17	1	23	401	11	115	115	309
2.8759949650e+002	41	10	414	17	1	25	399	12	110	113	311
2.8779983901e+002	42	7	417	18	0	25	399	15	106	115	309
2.8799941623e+002	44	3	421	18	0	27	397	12	116	108	316
2.8819810948e+002	48	7	417	16	1	28	396	12	113	76	348
2.8839894907e+002	47	8	416	18	0	29	395	9	98	81	343
2.8859966009e+002	48	3	421	19	0	29	395	8	102	81	343
2.8879971230e+002	50	8	416	20	0	29	395	13	104	74	350
2.8899962782e+002	56	5	419	19	1	28	396	5	103	70	354
2.8919991669e+002	58	9	415	20	0	27	397	22	102	71	353
2.8939954883e+002	59	3	421	19	0	27	397	12	87	51	373
2.8959886686e+002	61	1	423	19	0	27	397	14	77	36	388
2.8979953561e+002	64	6	418	17	1	27	397	25	67	10	414
2.8999949920e+002	66	3	421	18	1	27	397	12	63	19	405
2.9019964535e+002	66	7	417	19	0	27	397	15	59	33	391
2.9039998265e+002	69	3	421	19	1	28	396	13	55	34	390
2.9059993534e+002	73	3	421	19	0	29	395	20	49	25	399
2.9079999473e+002	76	2	422	19	0	29	395	20	46	31	393
2.9099923083e+002	79	8	416	21	0	29	395	16	41	18	406
2.9119991395e+002	83	4	420	20	1	30	394	29	34	2	422
2.9139940635e+002	87	4	420	21	0	32	392	20	31	5	419
2.9159963025e+002	87	7	417	22	0	33	391	14	30	11	413
2.9179983284e+002	90	6	418	20	1	34	390	19	24	12	412
2.9199843767e+002	92	0	424	21	1	39	385	11	26	6	418
2.9219931012e+002	94	2	422	23	0	39	385	19	23	5	419
2.9239982305e+002	95	3	421	27	0	41	383	18	20	8	416
2.9259965696e+002	97	0	424	26	1	42	382	12	14	4	420
2.9279979797e+002	100	3	421	26	1	42	382	14	16	7	417
2.9299985756e+002	102	1	423	25	0	42	382	19	14	8	416
2.9319919753e+002	105	5	419	25	1	44	380	21	13	9	415
2.9339940032e+002	107	2	422	26	0	46	378	10	16	17	407
2.9359975729e+002	107	1	423	24	3	47	377	14	14	1	423
2.9379999749e+002	106	2	422	32	0	48	376	13	13	11	413
2.9399927178e+002	106	2	422	33	1	53	371	20	14	4	420
2.9419925513e+002	110	2	422	37	0	55	369	15	14	11	413
2.9439991991e+002	111	1	423	36	2	56	368	17	16	5	419
2.9459987314e+002	110	3	421	39	0	57	367	13	16	11	413
2.9479961542e+002	113	8	416	37	3	59	365	16	15	3	421
2.9499921000e+002	113	0	424	42	0	59	365	17	13	11	413
2.9519973938e+002	113	4	420	42	1	58	366	12	10	15	409
2.9539950533e+002	117	3	421	43	0	61	363	14	9	6	418
2.9559971475e+002	118	0	424	47	0	61	363	17	11	5	419
2.9579928410e+002	120	3	421	48	0	65	359	16	11	11	413
2.9599996346e+002	123	4	420	55	0	66	358	6	7	6	418
2.9619972006e+002	124	1	423	56	1	71	353	15	4	6	418
2.9639985020e+002	121	1	423	56	0	71	353	14	5	12	412
2.9659990513e+002	127	2	422	56	4	73	351	10	6	5	419
2.9679956839e+002	127	2	422	60	1	76	348	12	6	7	417
2.9699870842e+002	132	0	424	61	2	78	346	9	9	17	407
2.9719934409e+002	134	1	423	65	2	79	345	14	9	6	418
2.9739961347e+002	135	3	421	66	2	82	342	8	9	12	412
2.9759987683e+002	135	1	423	73	0	84	340	18	9	7	417
2.9779992371e+002	137	0	424	74	1	90	334	18	10	2	422
2.9799970203e+002	138	0	424	74	1	92	332	7	10	7	417
2.9819987005e+002	140	4	420	78	4	93	331	12	7	2	422
2.9839904569e+002	141	0	424	89	0	93	331	6	7	7	417
2.9859979010e+002	143	2	422	96	1	95	329	16	8	8	416
2.9879984463e+002	145	0	424	100	1	98	326	10	4	12	412
2.9899984545e+002	143	1	423	102	0	99	325	6	3	5	419
2.9919989466e+002	144	4	420	107	0	100	324	10	3	16	408
2.9939978709e+002	146	2	422	103	6	102	322	10	4	1	423
2.9959949867e+002	148	0	424	107	1	103	321	9	5	9	415
2.9979948391e+002	152	2	422	115	1	107	317	10	5	2	422
2.9999949053e+002	154	0	424	120	1	107	317	8	5	6	418
3.0019974550e+002	154	0	424	118	2	109	315	11	5	3	421
3.0039991798e+002	156	3	421	122	3	110	314	12	4	3	421
3.0059998388e+002	157	2	422	131	0	110	314	10	4	6	418
3.0079986133e+002	159	1	423	137	1	108	316	11	4	4	420
3.0099975811e+002	159	0	424	139	3	108	316	17	6	3	421
3.0119998864e+002	160	0	424	142	1	109	315	11	7	7	417
3.0139995873e+002	163	1	423	149	2	110	314	15	8	8	416
3.0159935665e+002	164	2	422	160	0	112	312	6	6	3	421
3.0179979754e+002	166	3	421	165	0	114	310	10	5	6	418
3.0199968175e+002	170	1	423	174	0	119	305	2	5	3	421
3.0219964036e+002	166	0	424	173	7	120	304	11	7	13	411
3.0239985696e+002	168	0	424	176	4	120	304	7	9	3	421
3.0259997734e+002	167	1	423	184	1	122	302	11	8	2	422
3.0279904645e+002	166	0	424	188	1	123	301	13	9	6	418
3.0299923039e+002	168	2	422	195	0	123	301	10	7	2	422
3.0319991420e+002	170	0	424	192	6	124	300	7	6	3	421
3.0339993680e+002	171	3	421	202	4	128	296	9	6	2	422
3.0359995046e+002	173	2	422	201	6	130	294	6	6	1	423
3.0379919448e+002	178	0	424	209	0	135	289	6	6	3	421
3.0399990600e+002	178	0	424	212	5	136	288	7	8	13	411
3.0419954822e+002	179	0	424	221	4	136	288	10	8	3	421
3.0439970556e+002	184	1	423	232	0	138	286	7	7	1	423
3.0459984893e+002	183	3	421	233	7	137	287	4	6	13	411
3.0479973386e+002	182	0	424	242	5	139	285	7	6	5	419
3.0499947035e+002	181	2	422	240	11	143	281	4	5	3	421
3.0519940712e+002	181	2	422	252	2	144	280	7	6	4	420
3.0539940782e+002	180	1	423	255	2	143	281	11	6	7	417
3.0559924903e+002	180	6	418	253	16	148	276	7	6	1	423
3.0579931963e+002	176	1	423	254	18	150	274	8	8	0	424
3.0599953001e+002	174	0	424	258	25	151	273	5	7	4	420
3.0619904948e+002	173	1	423	279	11	154	270	13	6	5	419
3.0639979651e+002	169	0	424	284	12	155	269	10	7	3	421
3.0659960725e+002	168	1	423	300	4	156	268	10	7	2	422
3.0679917484e+002	171	1	423	298	4	158	266	13	7	10	414
3.0699923664e+002	169	1	423	297	4	159	265	10	8	3	421
3.0719885220e+002	173	1	423	298	8	164	260	7	5	1	423
3.0739969906e+002	172	1	423	298	5	166	258	10	4	9	415
3.0759961980e+002	174	0	424	301	12	165	259	12	3	1	423
3.0779976841e+002	176	1	423	315	2	170	254	6	3	5	419
3.0799989041e+002	175	2	422	306	14	172	252	8	3	2	422
3.0819918060e+002	177	1	423	308	15	173	251	8	3	3	421
3.0839957804e+002	177	1	423	307	17	177	247	11	1	5	419
3.0859910314e+002	175	0	424	312	12	177	247	9	2	2	422
3.0879996389e+002	175	3	421	313	11	178	246	8	4	5	419
3.0899969949e+002	173	1	423	305	21	178	246	3	5	8	416
3.0919999587e+002	167	3	421	300	29	178	246	11	6	8	416
3.0939929528e+002	160	1	423	287	42	180	244	10	5	8	416
3.0959926015e+002	156	2	422	277	55	179	245	9	12	19	405
3.0979996286e+002	152	4	420	275	62	180	244	15	15	12	412
3.0999976493e+002	156	4	420	281	59	184	240	8	14	1	423
3.1019979770e+002	150	4	420	287	49	183	241	4	12	4	420
3.1039996405e+002	143	3	421	306	34	184	240	6	10	11	413
3.1059987817e+002	140	3	421	298	39	183	241	9	10	8	416
3.1079982751e+002	140	3	421	281	54	187	237	7	10	12	412
3.1099981196e+002	133	5	419	295	45	187	237	15	11	1	423
3.1119932067e+002	132	5	419	305	35	187	237	5	11	4	420
3.1139984241e+002	133	1	423	292	41	187	237	15	12	6	418
3.1159979852e+002	132	2	422	283	45	187	237	14	11	5	419
3.1179929985e+002	129	3	421	282	51	188	236	14	9	7	417
3.1199820754e+002	129	1	423	280	57	188	236	12	8	13	411
3.1219995456e+002	128	5	419	262	69	187	237	13	7	6	418
3.1239975308e+002	123	10	414	247	80	186	238	12	8	10	414
3.1259990675e+002	121	20	404	257	75	186	238	13	11	14	410
3.1279975566e+002	121	5	419	259	72	186	238	8	11	5	419
3.1299987918e+002	117	7	417	250	82	186	238	18	11	1	423
3.1319963624e+002	109	7	417	242	85	186	238	14	10	10	414
3.1339960223e+002	106	26	398	235	89	185	239	17	10	8	416
3.1359967904e+002	101	16	408	228	93	187	237	15	8	13	411
3.1379977097e+002	98	12	412	226	89	189	235	13	8	4	420
3.1399999493e+002	91	28	396	206	108	189	235	13	7	12	412
3.1419967481e+002	81	49	375	193	119	189	235	24	7	9	415
3.1439944229e+002	77	141	283	190	118	188	236	36	12	15	409
3.1459977902e+002	62	358	66	187	113	187	237	75	11	17	407
3.1479936356e+002	42	424	0	199	99	187	237	104	10	10	414
3.1499900222e+002	37	424	0	194	100	185	239	135	8	7	417
3.1519981678e+002	24	424	0	190	96	183	241	148	7	1	423
3.1539978465e+002	18	424	0	188	90	183	241	162	8	5	419
3.1559996756e+002	13	424	0	185	88	183	241	171	8	4	420
3.1579997981e+002	15	424	0	161	106	182	242	169	6	4	420
3.1599773982e+002	13	424	0	170	96	181	243	195	5	5	419
3.1619984310e+002	10	424	0	155	109	181	243	225	4	4	420
3.1639953460e+002	9	424	0	156	107	181	243	250	5	7	417
3.1659996021e+002	7	424	0	143	116	180	244	268	4	3	421
3.1679959568e+002	10	424	0	134	120	178	246	283	4	4	420
3.1699993698e+002	8	424	0	122	127	178	246	288	8	16	408
3.1719992101e+002	7	423	1	115	133	178	246	293	6	3	421
3.1739903590e+002	8	424	0	108	136	178	246	297	5	5	419
3.1759962183e+002	7	424	0	89	150	178	246	294	9	15	409
3.1779945122e+002	7	424	0	86	150	177	247	275	12	7	417
3.1799947786e+002	7	424	0	76	159	177	247	234	10	8	416
3.1819973106e+002	11	424	0	77	154	176	248	222	10	9	415
3.1839955736e+002	8	424	0	58	167	175	249	200	11	2	422
3.1859823423e+002	8	424	0	53	165	175	249	197	6	9	415
3.1879978173e+002	6	424	0	47	170	174	250	220	7	1	423
3.1899980575e+002	5	424	0	37	173	173	251	239	7	8	416
3.1919925837e+002	5	424	0	39	162	172	252	247	5	2	422
3.1939944707e+002	8	424	0	37	161	171	253	260	4	4	420
3.1959953460e+002	8	424	0	40	155	169	255	276	6	6	418
3.1979947614e+002	7	424	0	28	163	168	256	262	7	12	412
3.1999998052e+002	6	424	0	36	148	167	257	282	7	8	416
3.2019964428e+002	11	424	0	38	142	166	258	278	6	1	423
3.2039959434e+002	11	424	0	40	136	166	258	293	6	5	419
3.2059984598e+002	14	424	0	27	149	165	259	300	5	2	422
3.2079944742e+002	15	424	0	36	137	165	259	310	4	2	422
3.2099951082e+002	13	424	0	33	136	165	259	335	2	11	413
3.2119980071e+002	11	424	0	43	123	165	259	375	2	2	422
3.2139927772e+002	8	424	0	39	126	165	259	391	4	5	419
3.2159978497e+002	7	424	0	19	146	165	259	389	6	5	419
3.2179829016e+002	6	424	0	15	143	165	259	380	6	3	421
3.2199933995e+002	6	423	1	5	149	164	260	361	4	9	415
3.2219947690e+002	4	424	0	15	135	164	260	382	3	2	422
3.2239964644e+002	6	424	0	4	143	164	260	406	2	3	421
3.2259954768e+002	7	424	0	8	138	164	260	388	7	7	417
3.2279982150e+002	7	423	1	12	128	163	261	370	6	4	420
3.2299847871e+002	6	424	0	19	120	161	263	384	5	10	414
3.2319969988e+002	8	424	0	12	122	161	263	388	3	11	413
3.2339844368e+002	7	424	0	23	106	161	263	408	4	1	423
3.2359956941e+002	5	424	0	17	109	160	264	412	3	8	416
3.2379982469e+002	4	424	0	24	101	159	265	409	4	6	418
3.2399942871e+002	5	424	0	29	94	158	266	397	3	7	417
3.2419959528e+002	6	424	0	23	98	158	266	390	4	8	416
3.2439932461e+002	9	424	0	13	102	156	268	405	2	6	418
3.2459926305e+002	7	424	0	19	93	156	268	420	2	3	421
3.2479978763e+002	7	424	0	15	93	156	268	459	3	11	413
3.2499992990e+002	9	424	0	11	90	154	270	464	2	15	409
3.2519997450e+002	8	424	0	3	96	153	271	473	4	2	422
3.2539967274e+002	5	424	0	7	90	153	271	482	4	6	418
3.2559953887e+002	7	424	0	9	87	153	271	469	6	18	406
3.2579966551e+002	9	424	0	19	75	150	274	442	6	9	415
3.2599828811e+002	9	424	0	16	76	149	275	400	7	10	414
3.2619958576e+002	8	423	1	22	70	149	275	376	7	6	418
3.2639889053e+002	5	423	1	16	75	149	275	325	10	9	415
3.2659999645e+002	4	424	0	27	63	149	275	279	11	13	411
3.2679911763e+002	6	424	0	17	74	149	275	235	12	8	416
3.2699857925e+002	5	424	0	22	67	148	276	229	10	3	421
3.2719902831e+002	6	424	0	16	70	147	277	231	8	4	420
3.2739983431e+002	7	424	0	7	77	147	277	240	8	7	417
3.2759986549e+002	11	423	1	19	64	146	278	237	8	7	417
3.2779933796e+002	13	424	0	16	64	146	278	237	10	13	411
3.2799911553e+002	10	424	0	22	55	146	278	211	10	7	417
3.2819975074e+002	10	424	0	25	53	146	278	255	7	23	401
3.2839903390e+002	10	424	0	29	48	146	278	259	12	11	413
3.2859912062e+002	8	424	0	31	43	145	279	239	13	5	419
3.2879980212e+002	5	422	2	38	35	145	279	213	13	15	409
3.2899967800e+002	4	424	0	49	21	144	280	170	15	20	404
3.2919892328e+002	9	423	1	64	6	144	280	158	19	27	397
3.2939972908e+002	8	421	3	68	1	143	281	141	20	11	413
3.2959974663e+002	9	421	3	65	2	143	281	134	19	7	417
3.2979986036e+002	9	424	0	59	7	142	282	130	20	12	412
3.2999555795e+002	9	424	0	65	1	141	283	115	16	14	410
3.3019875285e+002	15	423	1	63	2	141	283	130	15	4	420
3.3039941517e+002	13	420	4	59	4	140	284	134	11	8	416
3.3059913076e+002	14	423	1	55	8	138	286	134	12	6	418
3.3079920941e+002	14	424	0	53	9	135	289	155	10	4	420
3.3099834910e+002	13	422	2	56	4	135	289	142	10	3	421
3.3119964132e+002	9	423	1	57	1	133	291	157	9	5	419
3.3139985936e+002	13	422	2	55	3	133	291	161	8	5	419
3.3159994355e+002	13	424	0	54	2	132	292	199	6	6	418
3.3179982625e+002	10	423	1	53	2	131	293	208	10	9	415
3.3199898768e+002	9	424	0	55	1	131	293	209	12	1	423
3.3219976645e+002	13	423	1	55	1	131	293	205	9	4	420
3.3239964195e+002	8	424	0	53	2	130	294	220	9	2	422
3.3259965654e+002	14	424	0	51	1	129	295	221	10	12	412
3.3279921126e+002	16	424	0	46	5	128	296	213	12	2	422
3.3299965787e+002	15	424	0	47	4	128	296	206	12	6	418
3.3319980951e+002	12	424	0	47	5	127	297	217	10	5	419
3.3339976395e+002	12	423	1	48	3	127	297	213	9	3	421
3.3359949658e+002	10	424	0	49	2	127	297	223	7	6	418
3.3379975562e+002	11	424	0	51	0	127	297	210	9	15	409
3.3399863262e+002	11	422	2	49	1	127	297	232	7	7	417
3.3419963952e+002	12	422	2	48	2	127	297	221	7	10	414
3.3439932011e+002	11	420	4	43	5	125	299	206	9	6	418
3.3459938382e+002	9	422	2	44	2	125	299	207	11	13	411
3.3479866277e+002	11	424	0	44	1	125	299	197	10	3	421
3.3499961062e+002	10	422	2	42	4	125	299	198	7	7	417
3.3519986680e+002	11	423	1	42	1	124	300	199	7	7	417
3.3539965790e+002	9	423	1	40	4	123	301	215	7	8	416
3.3559909565e+002	10	424	0	36	8	123	301	206	10	6	418
3.3579975911e+002	10	424	0	44	0	123	301	198	11	8	416
3.3599889894e+002	10	423	1	41	2	123	301	174	12	10	414
3.3619923263e+002	10	424	0	34	8	123	301	172	10	7	417
3.3639961820e+002	13	424	0	40	1	122	302	185	9	10	414
3.3659921684e+002	13	423	1	41	0	122	302	182	8	12	412
3.3679949007e+002	13	423	1	40	1	122	302	204	9	7	417
3.3699990742e+002	12	424	0	39	2	122	302	196	8	7	417
3.3719966845e+002	7	422	2	40	1	121	303	210	10	9	415
3.3739871941e+002	8	423	1	24	16	121	303	219	9	3	421
3.3759994470e+002	3	421	3	20	17	121	303	212	9	7	417
3.3779959451e+002	3	423	1	20	16	120	304	221	8	11	413
3.3799991612e+002	6	423	1	22	13	119	305	232	10	5	419
3.3819998705e+002	7	424	0	25	8	119	305	219	12	6	418
3.3839927958e+002	10	423	1	27	6	118	306	223	9	5	419
3.3859994451e+002	9	423	1	30	3	117	307	213	10	12	412
3.3879973282e+002	8	423	1	31	1	116	308	201	13	2	422
3.3899994545e+002	5	422	2	31	1	116	308	222	10	2	422
3.3919969179e+002	6	424	0	32	0	116	308	195	10	6	418
3.3939689090e+002	7	424	0	20	12	116	308	195	10	6	418
3.3959991252e+002	7	422	2	27	4	116	308	195	11	2	422
3.3979803258e+002	8	423	1	30	1	115	309	212	8	3	421
3.3999927714e+002	7	424	0	31	1	115	309	211	9	4	420
3.4019889851e+002	7	424	0	28	5	115	309	217	8	5	419
3.4039999263e+002	9	423	1	30	3	115	309	234	9	4	420
3.4059955411e+002	11	423	1	32	1	114	310	222	10	13	411
3.4079954443e+002	8	423	1	33	0	114	310	221	9	9	415
3.4099992159e+002	6	424	0	33	1	114	310	203	12	17	407
3.4119976857e+002	8	423	1	30	5	114	310	209	11	7	417
3.4139953411e+002	10	423	1	35	0	113	311	207	8	9	415
3.4159762717e+002	9	422	2	33	1	113	311	212	7	2	422
3.4179986447e+002	9	424	0	30	5	113	311	222	7	6	418
3.4199984840e+002	6	420	4	35	0	113	311	251	6	7	417
3.4219856268e+002	7	424	0	35	0	112	312	269	5	9	415
3.4239933663e+002	9	424	0	32	3	111	313	268	5	9	415
3.4259928015e+002	9	424	0	31	4	110	314	286	5	17	407
3.4279950220e+002	12	424	0	36	0	110	314	291	6	10	414
3.4299825707e+002	13	424	0	33	4	110	314	289	9	4	420
3.4319977233e+002	16	422	2	35	1	110	314	286	8	6	418
3.4339953807e+002	15	423	1	34	0	110	314	289	7	5	419
3.4359999385e+002	14	423	1	33	1	110	314	296	3	16	408
3.4379816771e+002	13	423	1	33	1	110	314	301	5	15	409
3.4399998359e+002	16	423	1	33	1	110	314	308	4	19	405
3.4419890584e+002	13	424	0	33	2	110	314	334	5	12	412
3.4439949835e+002	14	423	1	31	5	110	314	316	5	5	419
3.4459969599e+002	13	422	2	37	1	109	315	309	6	18	406
3.4479999657e+002	10	424	0	32	6	109	315	317	6	3	421
3.4499971246e+002	10	424	0	36	3	108	316	304	6	2	422
3.4519649699e+002	9	424	0	38	0	108	316	285	9	6	418
3.4539974049e+002	13	424	0	37	0	108	316	261	9	6	418
3.4559929748e+002	11	421	3	35	2	108	316	235	9	9	415
3.4579987546e+002	10	424	0	35	1	108	316	235	8	6	418
3.4599954620e+002	9	423	1	36	0	108	316	214	11	5	419
3.4619991216e+002	8	424	0	30	5	108	316	206	9	7	417
3.4639847041e+002	7	422	2	34	0	108	316	207	12	19	405
3.4659975801e+002	8	422	2	32	2	108	316	189	12	5	419
3.4679959384e+002	10	424	0	32	2	108	316	165	11	8	416
3.4699867780e+002	10	422	2	29	3	108	316	163	13	13	411
3.4719934596e+002	8	422	2	24	8	107	317	150	12	9	415
3.4739900165e+002	8	424	0	31	1	107	317	171	8	9	415
3.4759939031e+002	9	423	1	31	1	106	318	176	12	8	416
3.4779982835e+002	12	420	4	32	1	105	319	161	11	2	422
3.4799918521e+002	12	424	0	31	1	104	320	168	8	4	420
3.4819981023e+002	13	424	0	31	1	104	320	190	7	10	414
3.4839981195e+002	18	423	1	33	2	104	320	194	7	4	420
3.4859980738e+002	19	423	1	34	0	103	321	232	7	10	414
3.4879954166e+002	15	423	1	26	8	103	321	257	7	6	418
3.4899932311e+002	16	424	0	33	1	102	322	246	6	11	413
3.4919996629e+002	7	423	1	35	0	102	322	275	5	17	407
3.4939932717e+002	8	424	0	32	2	102	322	275	9	11	413
3.4959997568e+002	10	421	3	34	0	100	324	273	9	7	417
3.4979951577e+002	11	423	1	30	2	100	324	254	8	5	419
3.4999997791e+002	10	424	0	31	0	99	325	258	8	5	419
3.5019842999e+002	8	424	0	27	3	99	325	263	5	7	417
3.5039907187e+002	8	423	1	24	5	99	325	271	6	6	418
3.5059956439e+002	10	424	0	28	0	99	325	289	7	5	419
3.5079856999e+002	11	424	0	27	0	99	325	284	9	6	418
3.5099919781e+002	13	424	0	24	2	99	325	268	6	3	421
3.5119984789e+002	11	423	1	22	3	99	325	258	6	19	405
3.5139949926e+002	10	423	1	25	0	98	326	258	8	12	412
3.5159941882e+002	10	423	1	23	0	98	326	260	7	6	418
3.5179968240e+002	10	424	0	22	0	98	326	255	8	3	421
3.5199819067e+002	13	423	1	21	1	98	326	274	7	5	419
3.5219935715e+002	11	424	0	22	0	98	326	274	8	13	411
3.5239922826e+002	15	424	0	19	4	98	326	247	12	18	406
3.5259995489e+002	14	423	1	23	0	98	326	225	12	16	408
3.5279907078e+002	13	424	0	19	4	98	326	207	12	7	417
3.5299998143e+002	16	423	1	21	2	97	327	189	10	8	416
3.5319941755e+002	15	423	1	20	3	97	327	207	8	5	419
3.5339821782e+002	16	424	0	24	1	97	327	190	8	8	416
3.5359888304e+002	13	423	1	24	1	97	327	203	7	12	412
3.5379653946e+002	12	424	0	25	0	97	327	236	9	25	399
3.5399991736e+002	13	423	1	21	4	96	328	202	14	15	409
3.5419989489e+002	10	424	0	23	2	96	328	198	9	11	413
3.5439962694e+002	10	423	1	24	0	96	328	210	9	7	417
3.5459993565e+002	9	423	1	17	6	96	328	216	10	8	416
3.5479731146e+002	8	424	0	22	2	95	329	202	10	15	409
3.5499844804e+002	7	424	0	24	0	94	330	182	9	6	418
3.5519853718e+002	6	422	2	22	2	92	332	189	9	9	415
3.5539932665e+002	13	424	0	22	2	92	332	192	11	7	417
3.5559992836e+002	15	424	0	21	3	91	333	172	10	7	417
3.5579914457e+002	14	422	2	23	1	91	333	178	9	6	418
3.5599907187e+002	10	424	0	22	2	91	333	197	5	6	418
3.5619891912e+002	9	424	0	24	1	91	333	228	6	6	418
3.5639958377e+002	13	424	0	25	0	91	333	252	7	6	418
3.5659989924e+002	13	424	0	16	8	91	333	248	6	7	417
3.5679916157e+002	14	424	0	25	1	91	333	251	4	4	420
3.5699982889e+002	13	424	0	25	0	90	334	274	2	15	409
3.5719946662e+002	17	424	0	18	7	90	334	295	4	8	416
3.5739971363e+002	19	424	0	26	0	88	336	287	8	16	408
3.5759923039e+002	17	424	0	25	2	88	336	260	10	17	407
3.5779998947e+002	17	423	1	24	2	88	336	225	14	13	411
3.5799906389e+002	20	423	1	26	0	88	336	195	19	2	422
3.5819950198e+002	18	422	2	28	0	88	336	174	14	3	421
3.5839913234e+002	18	423	1	28	0	87	337	161	12	1	423
3.5859843678e+002	16	424	0	27	1	87	337	158	11	5	419
3.5879930251e+002	15	424	0	27	0	84	340	165	11	17	407
3.5899933423e+002	13	422	2	24	2	84	340	172	11	6	418
3.5919865218e+002	13	424	0	25	1	84	340	164	10	9	415
3.5939943311e+002	12	423	1	26	0	84	340	169	13	12	412
3.5959856763e+002	8	424	0	20	5	84	340	159	13	17	407
3.5979610629e+002	6	424	0	26	0	81	343	162	11	20	404
3.5999875913e+002	7	422	2	25	1	81	343	150	15	14	410
3.6019936593e+002	7	422	2	22	2	81	343	160	15	12	412
3.6039962771e+002	8	423	1	23	1	80	344	156	13	10	414
3.6059923744e+002	9	421	3	22	3	80	344	172	11	3	421
3.6079981479e+002	10	422	2	22	3	79	345	168	9	16	408
3.6099960702e+002	10	423	1	23	1	78	346	169	7	1	423
3.6119707813e+002	12	424	0	24	0	78	346	201	5	10	414
3.6139951901e+002	9	424	0	24	0	78	346	228	5	2	422
3.6159971524e+002	6	424	0	19	4	78	346	250	5	5	419
3.6179999830e+002	10	423	1	22	0	78	346	281	5	10	414
3.6199994767e+002	10	423	1	21	1	78	346	281	7	15	409
3.6219943195e+002	9	422	2	20	1	78	346	279	12	22	402
3.6239757693e+002	10	422	2	16	5	76	348	257	11	9	415
3.6259985752e+002	10	420	4	20	1	76	348	215	11	9	415
3.6279984423e+002	7	423	1	19	1	76	348	191	11	9	415
3.6299821588e+002	6	423	1	16	3	76	348	218	10	10	414
3.6319960257e+002	8	424	0	19	0	76	348	202	11	6	418
3.6339817576e+002	6	424	0	18	1	76	348	201	12	0	424
3.6359910093e+002	8	423	1	19	1	75	349	208	8	10	414
3.6379869189e+002	8	424	0	17	2	75	349	216	5	6	418
3.6399993722e+002	6	424	0	16	2	75	349	230	3	11	413
3.6419960270e+002	6	424	0	17	1	75	349	242	5	21	403
3.6439887437e+002	7	424	0	18	0	75	349	241	8	13	411
3.6459962615e+002	6	423	1	17	0	75	349	233	8	14	410
3.6479985696e+002	6	424	0	15	1	73	351	232	10	10	414
3.6499933072e+002	7	422	2	14	1	73	351	217	7	10	414
3.6519975289e+002	7	424	0	15	0	73	351	237	7	4	420
3.6539980628e+002	9	424	0	15	1	73	351	247	7	11	413
3.6559994851e+002	10	424	0	17	0	73	351	250	9	17	407
3.6579916583e+002	12	423	1	17	1	73	351	225	10	3	421
3.6599958085e+002	11	424	0	18	0	72	352	227	7	6	418
3.6619869910e+002	8	423	1	17	0	72	352	223	6	2	422
3.6639890265e+002	7	424	0	17	1	72	352	242	6	6	418
3.6659879921e+002	8	424	0	13	4	72	352	258	8	7	417
3.6679897498e+002	11	423	1	15	3	72	352	259	8	6	418
3.6699912256e+002	10	423	1	18	0	72	352	237	10	15	409
3.6719938677e+002	12	423	1	19	0	72	352	201	13	9	415
3.6739631299e+002	11	423	1	16	2	72	352	178	11	5	419
3.6759921113e+002	11	424	0	18	0	72	352	182	8	2	422
3.6779899158e+002	10	422	2	19	0	72	352	201	10	5	419
3.6799720260e+002	9	423	1	16	3	71	353	194	10	6	418
3.6819880654e+002	6	424	0	17	3	71	353	199	10	18	406
3.6839847954e+002	6	424	0	19	0	71	353	195	13	20	404
3.6859995099e+002	7	423	1	18	1	71	353	161	11	7	417
3.6879873708e+002	9	424	0	19	0	71	353	180	10	19	405
3.6899989221e+002	12	422	2	17	0	71	353	198	13	11	413
3.6919951887e+002	14	424	0	17	0	71	353	182	13	26	398
3.6939596757e+002	10	423	1	16	2	71	353	165	16	32	392
3.6959984581e+002	10	423	1	18	0	71	353	155	20	34	390
3.6979977646e+002	10	423	1	18	1	71	353	124	24	26	398
3.6999992145e+002	9	422	2	18	0	71	353	109	23	26	398
3.7019745231e+002	9	422	2	18	0	70	354	97	24	18	406
3.7039916125e+002	8	423	1	14	2	69	355	98	21	1	423
3.7059951947e+002	10	422	2	14	2	68	356	107	20	7	417
3.7079989967e+002	13	423	1	15	0	68	356	105	14	11	413
3.7099974692e+002	11	423	1	15	0	67	357	114	17	11	413
3.7119973068e+002	8	423	1	13	2	66	358	119	13	15	409
3.7139976338e+002	10	424	0	15	1	65	359	137	10	14	410
3.7159985498e+002	12	423	1	14	1	65	359	173	11	12	412
3.7179983123e+002	14	424	0	15	0	65	359	158	11	9	415
3.7199771875e+002	11	421	3	15	0	65	359	167	11	10	414
3.7219990786e+002	11	424	0	14	1	64	360	167	11	17	407
3.7239851736e+002	10	422	2	15	1	64	360	178	10	11	413
3.7259991420e+002	11	424	0	16	0	64	360	192	11	20	404
3.7279854590e+002	9	424	0	16	0	64	360	161	18	24	400
3.7299988980e+002	9	424	0	15	1	64	360	153	15	25	399
3.7319974635e+002	5	424	0	15	0	64	360	152	15	8	416
3.7339901598e+002	5	424	0	16	1	64	360	161	13	6	418
3.7359904879e+002	7	423	1	16	1	64	360	151	16	19	405
3.7379990358e+002	7	424	0	17	0	63	361	138	19	16	408
3.7399887443e+002	8	422	2	16	2	63	361	116	18	6	418
3.7419872466e+002	10	422	2	18	0	62	362	106	15	24	400
3.7439992480e+002	9	422	2	18	0	62	362	132	15	17	407
3.7459876762e+002	11	424	0	17	0	62	362	145	13	6	418
3.7479953073e+002	13	424	0	16	1	62	362	152	12	11	413
3.7499999645e+002	10	423	1	18	0	61	363	152	12	28	396
3.7519982047e+002	11	424	0	17	0	60	364	173	8	18	406
3.7539835207e+002	11	423	1	18	0	59	365	187	9	17	407
3.7559932525e+002	10	421	3	18	0	59	365	197	10	12	412
3.7579971404e+002	11	423	1	16	2	59	365	191	11	8	416
3.7599740696e+002	11	424	0	18	0	59	365	189	7	13	411
3.7619814078e+002	11	424	0	17	0	59	365	209	8	19	405
3.7639992299e+002	9	424	0	15	2	59	365	208	8	12	412
3.7659891610e+002	9	424	0	17	0	59	365	218	8	7	417
3.7679989342e+002	8	422	2	18	0	59	365	215	10	8	416
3.7699897241e+002	8	423	1	19	0	59	365	203	9	10	414
3.7719781595e+002	9	423	1	19	0	59	365	206	12	11	413
3.7739996753e+002	12	423	1	17	2	59	365	199	11	15	409
3.7759986351e+002	13	424	0	18	0	59	365	173	12	25	399
3.7779972707e+002	12	422	2	19	0	58	366	159	15	41	383
3.7799970926e+002	14	422	2	16	3	58	366	147	16	37	387
3.7819996818e+002	9	421	3	16	2	57	367	123	20	48	376
3.7839972069e+002	9	421	3	20	0	57	367	118	25	32	392
3.7859946547e+002	8	423	1	20	1	56	368	87	30	37	387
3.7879978040e+002	8	418	6	20	0	56	368	88	30	28	396
3.7899975462e+002	6	418	6	19	0	56	368	77	30	21	403
3.7919992321e+002	5	424	0	19	0	56	368	70	25	5	419
3.7939668087e+002	8	421	3	19	0	56	368	83	25	2	422
3.7959999460e+002	8	423	1	21	0	56	368	72	24	9	415
3.7979960117e+002	6	422	2	20	0	56	368	85	22	12	412
3.7999981395e+002	10	421	3	20	0	56	368	107	21	25	399
3.8019946986e+002	8	422	2	21	0	56	368	101	18	26	398
3.8039994597e+002	7	422	2	19	2	56	368	101	21	43	381
3.8059975980e+002	5	424	0	21	0	55	369	90	24	35	389
3.8079955443e+002	6	422	2	20	0	55	369	74	27	22	402
3.8099944568e+002	9	422	2	20	0	55	369	82	24	29	395
3.8119986110e+002	6	422	2	20	0	55	369	83	27	23	401
3.8139955076e+002	5	424	0	19	0	55	369	79	26	22	402
3.8159792936e+002	5	422	2	18	0	55	369	76	24	11	413
3.8179896159e+002	5	423	1	18	0	54	370	79	23	4	420
3.8199853159e+002	2	421	3	18	0	54	370	89	19	19	405
3.8219881818e+002	6	423	1	18	1	54	370	105	16	7	417
3.8239971675e+002	6	423	1	19	0	54	370	125	13	27	397
3.8259956440e+002	5	424	0	20	0	54	370	146	11	11	413
3.8279856303e+002	7	422	2	20	0	54	370	167	16	7	417
3.8299994580e+002	7	420	4	19	1	54	370	174	12	18	406
3.8319760049e+002	6	423	1	17	2	54	370	166	10	22	402
3.8339986888e+002	5	424	0	16	3	54	370	163	11	9	415
3.8359999599e+002	4	422	2	19	0	54	370	153	11	12	412
3.8379967086e+002	3	424	0	19	0	54	370	157	9	13	411
3.8399814869e+002	3	424	0	18	1	54	370	169	7	7	417
3.8419966506e+002	4	423	1	18	0	53	371	177	9	7	417
3.8439914647e+002	4	422	2	16	0	53	371	195	12	12	412
3.8459837630e+002	6	421	3	16	0	53	371	188	11	13	411
3.8479940741e+002	8	424	0	16	0	53	371	189	10	17	407
3.8499855234e+002	13	423	1	15	1	53	371	189	8	18	406
3.8519969930e+002	12	424	0	17	0	52	372	201	8	16	408
3.8539858034e+002	12	424	0	16	0	51	373	202	9	22	402
3.8559976665e+002	11	422	2	16	0	51	373	207	9	18	406
3.8579984405e+002	9	423	1	15	1	51	373	217	10	23	401
3.8599981574e+002	10	424	0	15	1	51	373	219	12	31	393
3.8619956321e+002	10	423	1	16	0	51	373	180	18	19	405
3.8639842724e+002	5	423	1	15	2	51	373	157	15	16	408
3.8659979803e+002	8	424	0	17	0	51	373	141	17	21	403
3.8679948550e+002	11	423	1	16	1	51	373	135	14	8	416
3.8699992529e+002	13	424	0	18	0	51	373	152	9	11	413
3.8719930908e+002	13	423	1	16	2	51	373	151	9	13	411
3.8739997680e+002	12	423	1	17	1	51	373	148	11	19	405
3.8759967153e+002	12	423	1	18	0	51	373	146	14	36	388
3.8779881253e+002	11	424	0	18	0	51	373	144	14	28	396
3.8799998503e+002	10	422	2	18	0	51	373	136	19	25	399
3.8819871170e+002	10	423	1	18	0	51	373	99	20	26	398
3.8839939818e+002	9	421	3	15	2	51	373	95	24	23	401
3.8859997951e+002	6	421	3	18	0	51	373	101	20	9	415
3.8879983111e+002	6	420	4	16	2	51	373	106	21	10	414
3.8899988751e+002	6	424	0	16	1	51	373	92	19	12	412
3.8919916714e+002	9	424	0	16	0	51	373	83	26	15	409
3.8939989960e+002	9	423	1	18	0	50	374	93	21	12	412
3.8959935574e+002	13	421	3	18	0	50	374	99	22	4	420
3.8979960104e+002	17	420	4	18	0	49	375	90	23	17	407
3.8999857192e+002	15	423	1	18	0	49	375	90	24	27	397
3.9019948811e+002	13	419	5	18	0	49	375	87	22	15	409
3.9039863959e+002	13	421	3	17	1	49	375	92	18	25	399
3.9059914703e+002	13	423	1	17	1	49	375	99	20	14	410
3.9079979767e+002	15	422	2	18	0	49	375	106	21	25	399
3.9099902977e+002	14	422	2	17	2	48	376	110	20	11	413
3.9119952443e+002	11	422	2	17	2	48	376	113	22	9	415
3.9139841149e+002	10	421	3	20	0	48	376	95	24	11	413
3.9159919097e+002	10	423	1	18	2	47	377	86	23	3	421
3.9179917753e+002	9	423	1	20	0	47	377	101	18	8	416
3.9199977282e+002	9	423	1	19	1	47	377	110	13	15	409
3.9219996531e+002	6	423	1	19	0	47	377	127	11	13	411
3.9239825063e+002	7	424	0	18	0	47	377	132	11	9	415
3.9259912649e+002	9	424	0	18	0	47	377	154	11	14	410
3.9279970714e+002	11	423	1	16	1	47	377	175	8	30	394
3.9299781193e+002	9	424	0	16	1	47	377	184	7	15	409
3.9319936063e+002	11	424	0	16	0	47	377	219	5	30	394
3.9339963189e+002	8	423	1	16	1	46	378	252	5	21	403
3.9359986558e+002	6	424	0	17	1	46	378	269	4	19	405
3.9379999488e+002	4	424	0	18	0	46	378	294	5	30	394
3.9399988803e+002	7	424	0	16	2	46	378	279	16	48	376
3.9419984427e+002	9	422	2	15	2	46	378	203	22	52	372
3.9439943840e+002	8	420	4	16	0	46	378	153	24	50	374
3.9459972233e+002	10	424	0	15	1	45	379	115	24	52	372
3.9479910197e+002	11	423	1	16	0	45	379	82	35	47	377
3.9499811302e+002	11	421	3	15	0	45	379	55	38	40	384
3.9519948664e+002	11	422	2	15	0	45	379	63	38	27	397
3.9539931926e+002	13	421	3	15	0	45	379	62	38	22	402
3.9559962884e+002	16	414	10	12	3	43	381	52	39	19	405
3.9579987427e+002	14	418	6	15	0	43	381	50	38	11	413
3.9599975812e+002	14	423	1	15	0	43	381	66	30	19	405
3.9619984204e+002	13	420	4	16	0	43	381	96	28	20	404
3.9639868477e+002	11	421	3	17	0	42	382	74	27	16	408
3.9659854184e+002	12	420	4	16	0	42	382	65	24	10	414
3.9679970752e+002	17	423	1	16	1	42	382	74	23	14	410
3.9699954507e+002	13	422	2	20	0	42	382	89	23	22	402
3.9719962778e+002	9	423	1	19	1	42	382	75	20	17	407
3.9739977463e+002	10	422	2	17	2	42	382	82	22	18	406
3.9759879780e+002	13	424	0	18	0	41	383	85	21	20	404
3.9779964360e+002	18	424	0	19	0	41	383	97	21	24	400
3.9799885531e+002	16	423	1	18	0	38	386	103	18	14	410
3.9819918498e+002	17	422	2	16	1	38	386	115	16	15	409
3.9839835400e+002	14	424	0	16	0	38	386	112	15	23	401
3.9859951267e+002	11	423	1	16	0	38	386	134	12	18	406
3.9879982714e+002	12	424	0	15	0	38	386	129	14	19	405
3.9899974511e+002	10	421	3	15	0	38	386	139	13	17	407
3.9919883414e+002	12	421	3	15	0	38	386	142	17	18	406
3.9939865316e+002	8	422	2	15	0	38	386	130	18	23	401
3.9959948415e+002	5	423	1	13	1	38	386	130	21	26	398
3.9979955058e+002	6	421	3	14	0	38	386	102	26	31	393
3.9999894803e+002	6	422	2	14	0	38	386	88	25	30	394
[truncated: 2 more rows]
