# Supplementary material for: Snazer: the simulations and networks analyzer
Source: BMC Syst Biol. 2010 Jan 7;4:1. doi: 10.1186/1752-0509-4-1 (PMC2880970; doi:10.1186/1752-0509-4-1)
Supplement: Additional file 2 — Example models. Some example models. (examples.zip) [file 1752-0509-4-1-S2.zip › Examples/BuddingYeastCellCycle (multirun)/BuddingYeastCellCycle_5.V.out]

1.9938951580e-001	7.046997e-001	1.725353e-001	2.333265e+002	1.593492e+001	8.106508e+001
3.9983947046e-001	7.053549e-001	1.918237e-001	2.335434e+002	1.195604e+001	9.004396e+001
5.9977120174e-001	7.060106e-001	2.005198e-001	2.337605e+002	1.096141e+001	9.403859e+001
7.9984469999e-001	7.066669e-001	1.985955e-001	2.339778e+002	1.395036e+001	9.304964e+001
9.9981061901e-001	7.073238e-001	1.881367e-001	2.341953e+002	1.793258e+001	8.806742e+001
1.1996930356e+000	7.079812e-001	2.075063e-001	2.344130e+002	1.295580e+001	9.704420e+001
1.3998535405e+000	7.086392e-001	2.141171e-001	2.346309e+002	1.295712e+001	1.000429e+002
1.5999994260e+000	7.092978e-001	1.994032e-001	2.348489e+002	2.291848e+001	9.308152e+001
1.7998145191e+000	7.099569e-001	2.252186e-001	2.350672e+002	1.096543e+001	1.050346e+002
1.9995955691e+000	7.106166e-001	2.190122e-001	2.352856e+002	1.395472e+001	1.020453e+002
2.1996284209e+000	7.112769e-001	2.042225e-001	2.355042e+002	1.893406e+001	9.506594e+001
2.3993200136e+000	7.119377e-001	2.065463e-001	2.357230e+002	1.694160e+001	9.605840e+001
2.5993249964e+000	7.125991e-001	2.303465e-001	2.359420e+002	8.972244e+000	1.070278e+002
2.7995419350e+000	7.132610e-001	2.305672e-001	2.361612e+002	9.969160e+000	1.070308e+002
2.9995206278e+000	7.139236e-001	2.243488e-001	2.363805e+002	1.495242e+001	1.040476e+002
3.1998500403e+000	7.145867e-001	2.418029e-001	2.366001e+002	1.296170e+001	1.120383e+002
3.3997600812e+000	7.152503e-001	2.420402e-001	2.368198e+002	1.495580e+001	1.120442e+002
3.5995802775e+000	7.159146e-001	2.638385e-001	2.370398e+002	7.978351e+000	1.220216e+002
3.7997602894e+000	7.165794e-001	2.597796e-001	2.372599e+002	1.196699e+001	1.200330e+002
3.9999838721e+000	7.172447e-001	2.492300e-001	2.374802e+002	1.794835e+001	1.150517e+002
4.1998478547e+000	7.179107e-001	2.710720e-001	2.377007e+002	6.981510e+000	1.250185e+002
4.3996620797e+000	7.185772e-001	2.410353e-001	2.379214e+002	2.093758e+001	1.110624e+002
4.5999786194e+000	7.192443e-001	2.390684e-001	2.381422e+002	1.794601e+001	1.100540e+002
4.7996562205e+000	7.199119e-001	2.588020e-001	2.383633e+002	9.972260e+000	1.190277e+002
4.9982428355e+000	7.205802e-001	2.503453e-001	2.385845e+002	1.096843e+001	1.150316e+002
5.1999703753e+000	7.212490e-001	2.484125e-001	2.388060e+002	1.296236e+001	1.140376e+002
5.3994627920e+000	7.219183e-001	2.530085e-001	2.390276e+002	1.396017e+001	1.160398e+002
5.5999544866e+000	7.225883e-001	2.532558e-001	2.392494e+002	1.595448e+001	1.160455e+002
5.7994998797e+000	7.232588e-001	2.578701e-001	2.394714e+002	1.794966e+001	1.180503e+002
5.9999812177e+000	7.239299e-001	2.690078e-001	2.396936e+002	1.296511e+001	1.230349e+002
6.1997052745e+000	7.246016e-001	2.758037e-001	2.399160e+002	9.973796e+000	1.260262e+002
6.3998146084e+000	7.252738e-001	2.716970e-001	2.401386e+002	1.296539e+001	1.240346e+002
6.5999399584e+000	7.259466e-001	2.807055e-001	2.403614e+002	1.097163e+001	1.280284e+002
6.7998077040e+000	7.266200e-001	2.875316e-001	2.405843e+002	7.979834e+000	1.310202e+002
6.9999032344e+000	7.272940e-001	2.834226e-001	2.408075e+002	1.097185e+001	1.290282e+002
7.1997079824e+000	7.279685e-001	2.902745e-001	2.410308e+002	9.974984e+000	1.320250e+002
7.3996064112e+000	7.286436e-001	3.015238e-001	2.412544e+002	5.985536e+000	1.370145e+002
7.5992544115e+000	7.293193e-001	3.018034e-001	2.414781e+002	5.985536e+000	1.370145e+002
7.7998480254e+000	7.299956e-001	2.866853e-001	2.417020e+002	1.196952e+001	1.300305e+002
7.9997314409e+000	7.306725e-001	2.869399e-001	2.419261e+002	9.974600e+000	1.300254e+002
8.1992940107e+000	7.313499e-001	3.004351e-001	2.421504e+002	5.985430e+000	1.360146e+002
8.3996746187e+000	7.320279e-001	2.941036e-001	2.423749e+002	9.975172e+000	1.330248e+002
8.5992344041e+000	7.327065e-001	2.855488e-001	2.425996e+002	1.396417e+001	1.290358e+002
8.7996185948e+000	7.333856e-001	2.836106e-001	2.428244e+002	1.595873e+001	1.280413e+002
8.9997316369e+000	7.340654e-001	3.015668e-001	2.430495e+002	8.978146e+000	1.360219e+002
9.1991558974e+000	7.347457e-001	3.084972e-001	2.432748e+002	7.980992e+000	1.390190e+002
9.3997667752e+000	7.354266e-001	3.087989e-001	2.435002e+002	1.097386e+001	1.390261e+002
9.5998200094e+000	7.361081e-001	3.179661e-001	2.437258e+002	8.979213e+000	1.430208e+002
9.7997369333e+000	7.367902e-001	3.271505e-001	2.439517e+002	6.984270e+000	1.470157e+002
9.9998283781e+000	7.374728e-001	3.207979e-001	2.441777e+002	1.197248e+001	1.440275e+002
1.0199303922e+001	7.381561e-001	3.366639e-001	2.444039e+002	4.989061e+000	1.510109e+002
1.0399654971e+001	7.388399e-001	3.302969e-001	2.446303e+002	7.982145e+000	1.480179e+002
1.0599403194e+001	7.395243e-001	3.105567e-001	2.448569e+002	1.795724e+001	1.390428e+002
1.0799478248e+001	7.402093e-001	3.286888e-001	2.450837e+002	1.097528e+001	1.470247e+002
1.0999310743e+001	7.408948e-001	3.356854e-001	2.453107e+002	6.984584e+000	1.500154e+002
1.1199949731e+001	7.415810e-001	3.248294e-001	2.455379e+002	1.297039e+001	1.450296e+002
1.1399943898e+001	7.422677e-001	3.475011e-001	2.457653e+002	3.991474e+000	1.550085e+002
1.1599270632e+001	7.429550e-001	3.455935e-001	2.459929e+002	6.984984e+000	1.540150e+002
1.1798543265e+001	7.436429e-001	3.549012e-001	2.462206e+002	7.983272e+000	1.580167e+002
1.1999295901e+001	7.443314e-001	3.395149e-001	2.464486e+002	1.197375e+001	1.510263e+002
1.2199772898e+001	7.450205e-001	3.510494e-001	2.466767e+002	5.987293e+000	1.560127e+002
1.2399808443e+001	7.457101e-001	3.468848e-001	2.469051e+002	8.980694e+000	1.540193e+002
1.2599956806e+001	7.464004e-001	3.494647e-001	2.471336e+002	9.978687e+000	1.550213e+002
1.2799968602e+001	7.470912e-001	3.497881e-001	2.473624e+002	9.978687e+000	1.550213e+002
1.2998990742e+001	7.477827e-001	3.681544e-001	2.475913e+002	4.989865e+000	1.630101e+002
1.3199819014e+001	7.484747e-001	3.549564e-001	2.478204e+002	9.978958e+000	1.570210e+002
1.3399080180e+001	7.491673e-001	3.665782e-001	2.480497e+002	5.987763e+000	1.620122e+002
1.3599625120e+001	7.498605e-001	3.624023e-001	2.482793e+002	8.981416e+000	1.600186e+002
1.3799559112e+001	7.505542e-001	3.740387e-001	2.485090e+002	1.995995e+000	1.650040e+002
1.3999956598e+001	7.512486e-001	3.607950e-001	2.487389e+002	6.985455e+000	1.590145e+002
1.4199855679e+001	7.519436e-001	3.611382e-001	2.489690e+002	8.981300e+000	1.590187e+002
1.4399936700e+001	7.526391e-001	3.569265e-001	2.491993e+002	8.981062e+000	1.570189e+002
1.4599967041e+001	7.533353e-001	3.572662e-001	2.494298e+002	1.097685e+001	1.570231e+002
1.4799977936e+001	7.540320e-001	3.553148e-001	2.496605e+002	9.978823e+000	1.560212e+002
1.4999482136e+001	7.547293e-001	3.442577e-001	2.498913e+002	1.197375e+001	1.510263e+002
1.5199782914e+001	7.554272e-001	3.650597e-001	2.501224e+002	1.995870e+000	1.600041e+002
1.5399499113e+001	7.561257e-001	3.471531e-001	2.503537e+002	6.984787e+000	1.520152e+002
1.5599695942e+001	7.568248e-001	3.314701e-001	2.505852e+002	5.986332e+000	1.450137e+002
1.5799975729e+001	7.575245e-001	3.203435e-001	2.508168e+002	6.983486e+000	1.400165e+002
1.5999607482e+001	7.582248e-001	2.931985e-001	2.510487e+002	1.296647e+001	1.280335e+002
1.6199429750e+001	7.589257e-001	2.934518e-001	2.512808e+002	9.974205e+000	1.280258e+002
1.6399351549e+001	7.596272e-001	2.799542e-001	2.515130e+002	8.975646e+000	1.220244e+002
1.6599794412e+001	7.603292e-001	2.595970e-001	2.517455e+002	1.595327e+001	1.130467e+002
1.6799366883e+001	7.610319e-001	2.689754e-001	2.519781e+002	7.977429e+000	1.170226e+002
1.6999941343e+001	7.617352e-001	2.508646e-001	2.522110e+002	1.395762e+001	1.090424e+002
1.7199261202e+001	7.624390e-001	2.373225e-001	2.524440e+002	1.893915e+001	1.030608e+002
1.7399691770e+001	7.631435e-001	2.490103e-001	2.526773e+002	1.196334e+001	1.080367e+002
1.7599915189e+001	7.638486e-001	2.285081e-001	2.529107e+002	1.495003e+001	9.904997e+001
1.7799892470e+001	7.645542e-001	2.195196e-001	2.531444e+002	1.893406e+001	9.506594e+001
1.7999903246e+001	7.652605e-001	2.266049e-001	2.533782e+002	1.295625e+001	9.804375e+001
1.8199896831e+001	7.659673e-001	2.060295e-001	2.536122e+002	1.594074e+001	8.905926e+001
1.8399989286e+001	7.666747e-001	2.154268e-001	2.538465e+002	9.964538e+000	9.303546e+001
1.8599942622e+001	7.673828e-001	1.994797e-001	2.540809e+002	1.793102e+001	8.606898e+001
1.8799983111e+001	7.680914e-001	2.042652e-001	2.543155e+002	1.394755e+001	8.805245e+001
1.8999438734e+001	7.688007e-001	1.928698e-001	2.545504e+002	1.593648e+001	8.306352e+001
1.9199935549e+001	7.695105e-001	1.860715e-001	2.547854e+002	1.493822e+001	8.006178e+001
1.9399954396e+001	7.702210e-001	1.607660e-001	2.550206e+002	2.289033e+001	6.910967e+001
1.9599977830e+001	7.709320e-001	1.794754e-001	2.552561e+002	1.891874e+001	7.708126e+001
1.9799288577e+001	7.716437e-001	1.402406e-001	2.554917e+002	3.182489e+001	6.017511e+001
1.9999337915e+001	7.723559e-001	1.820781e-001	2.557275e+002	1.294509e+001	7.805491e+001
2.0199965110e+001	7.730688e-001	1.729448e-001	2.559635e+002	1.592880e+001	7.407120e+001
2.0399857959e+001	7.737822e-001	1.475237e-001	2.561998e+002	2.387477e+001	6.312523e+001
2.0599659289e+001	7.744963e-001	1.732434e-001	2.564362e+002	1.393769e+001	7.406231e+001
2.0799744342e+001	7.752110e-001	1.687246e-001	2.566728e+002	1.393597e+001	7.206403e+001
2.0999999973e+001	7.759262e-001	1.478470e-001	2.569096e+002	1.691125e+001	6.308875e+001
2.1199974729e+001	3.883210e-001	5.537567e-002	1.285733e+002	3.078413e+001	4.721587e+001
2.1399894357e+001	3.886944e-001	2.765169e-002	1.286969e+002	3.944552e+001	2.355448e+001
2.1599979561e+001	3.890680e-001	2.871461e-003	1.288207e+002	4.755636e+001	2.443640e+000
2.1799699484e+001	3.894421e-001	5.543675e-004	1.289445e+002	4.052868e+001	4.713189e-001
2.1999647305e+001	3.898164e-001	1.559954e-004	1.290685e+002	3.286750e+001	1.324987e-001
2.2198102782e+001	3.901911e-001	9.515711e-005	1.291925e+002	2.391925e+001	8.074653e-002
2.2398880305e+001	3.905662e-001	8.363123e-005	1.293167e+002	1.992910e+001	7.089797e-002
2.2599002932e+001	3.909416e-001	5.618124e-005	1.294410e+002	1.495242e+001	4.758164e-002
2.2799821779e+001	3.913173e-001	2.956549e-005	1.295654e+002	9.974984e+000	2.501589e-002
2.2999789805e+001	3.916934e-001	2.694757e-005	1.296899e+002	9.977221e+000	2.277893e-002
2.3199999416e+001	3.920699e-001	1.538873e-005	1.298146e+002	6.987004e+000	1.299569e-002
2.3398930897e+001	3.924466e-001	2.061727e-005	1.299393e+002	9.982606e+000	1.739444e-002
2.3599428689e+001	3.930125e-001	1.765502e-005	1.301267e+002	8.985126e+000	1.487380e-002
2.3798681895e+001	3.933901e-001	1.022644e-005	1.302517e+002	4.991393e+000	8.607183e-003
2.3999009949e+001	3.937681e-001	6.373837e-006	1.303769e+002	2.994641e+000	5.359452e-003
2.4199452615e+001	3.941465e-001	2.173607e-006	1.305021e+002	9.981741e-001	1.825927e-003
2.4399169366e+001	3.945252e-001	2.212295e-006	1.306275e+002	9.981434e-001	1.856643e-003
2.4599812588e+001	3.949042e-001	0.000000e+000	1.307530e+002	0.000000e+000	0.000000e+000
2.4799700993e+001	3.952836e-001	2.334356e-006	1.308786e+002	9.980447e-001	1.955322e-003
2.4999537596e+001	3.956634e-001	4.700903e-006	1.310044e+002	1.996066e+000	3.933829e-003
2.5199606501e+001	3.960435e-001	1.013290e-005	1.311302e+002	3.991529e+000	8.471319e-003
2.5399887491e+001	3.964239e-001	8.555685e-006	1.312562e+002	3.992854e+000	7.145867e-003
2.5599262677e+001	3.968047e-001	4.147758e-006	1.313823e+002	1.996539e+000	3.460960e-003
2.5798719730e+001	3.971858e-001	3.758841e-006	1.315085e+002	1.996867e+000	3.133431e-003
2.5999055583e+001	3.975673e-001	3.744732e-006	1.316348e+002	1.996881e+000	3.118674e-003
2.6199059503e+001	3.979492e-001	8.383594e-006	1.317612e+002	4.993025e+000	6.975295e-003
2.6399000612e+001	3.983314e-001	8.906617e-006	1.318878e+002	5.992597e+000	7.403349e-003
2.6599721545e+001	3.987139e-001	6.773092e-006	1.320144e+002	4.994375e+000	5.624521e-003
2.6798515879e+001	3.990969e-001	6.328114e-006	1.321412e+002	4.994750e+000	5.249959e-003
2.6999044741e+001	3.994801e-001	5.149012e-006	1.322681e+002	3.995732e+000	4.267649e-003
2.7199743450e+001	3.998637e-001	5.170617e-006	1.323951e+002	3.995719e+000	4.281445e-003
2.7399970763e+001	4.002477e-001	1.145964e-005	1.325223e+002	8.990520e+000	9.479863e-003
2.7599454092e+001	4.006320e-001	1.384343e-005	1.326495e+002	1.098856e+001	1.144084e-002
2.7798808550e+001	4.010167e-001	1.343471e-005	1.327769e+002	1.098891e+001	1.109241e-002
2.7999788595e+001	4.014017e-001	1.340678e-005	1.329043e+002	1.098894e+001	1.105873e-002
2.8199453606e+001	4.017871e-001	1.716219e-005	1.330319e+002	1.298586e+001	1.414285e-002
2.8399324735e+001	4.021728e-001	1.634049e-005	1.331597e+002	1.198655e+001	1.345279e-002
2.8599826435e+001	4.025589e-001	1.372317e-005	1.332875e+002	9.988713e+000	1.128717e-002
2.8799150419e+001	4.029453e-001	1.447658e-005	1.334154e+002	9.988105e+000	1.189542e-002
2.8999634706e+001	4.033321e-001	1.486427e-005	1.335435e+002	9.987798e+000	1.220228e-002
2.9199422108e+001	4.037193e-001	1.652253e-005	1.336717e+002	9.986449e+000	1.355056e-002
2.9399345173e+001	4.041068e-001	2.105195e-005	1.338000e+002	1.198275e+001	1.724869e-002
2.9599622168e+001	4.044947e-001	1.704247e-005	1.339284e+002	9.986050e+000	1.395018e-002
2.9799190799e+001	4.048829e-001	3.031228e-005	1.340570e+002	1.497521e+001	2.478844e-002
2.9999703012e+001	4.052715e-001	1.451656e-005	1.341856e+002	7.988140e+000	1.185981e-002
3.0197298796e+001	4.056604e-001	1.506517e-005	1.343144e+002	8.987704e+000	1.229621e-002
3.0396987598e+001	4.060497e-001	1.962011e-005	1.344433e+002	1.198400e+001	1.599861e-002
3.0599703590e+001	4.064393e-001	1.771711e-005	1.345723e+002	1.098557e+001	1.443301e-002
3.0799882029e+001	4.068294e-001	2.299014e-005	1.347014e+002	1.198129e+001	1.871067e-002
3.0997683426e+001	4.072197e-001	2.073970e-005	1.348307e+002	9.983137e+000	1.686295e-002
3.1198569616e+001	4.076104e-001	2.318964e-005	1.349601e+002	1.098116e+001	1.883687e-002
3.1399489786e+001	4.080015e-001	1.522795e-005	1.350896e+002	7.987642e+000	1.235776e-002
3.1599655305e+001	4.083930e-001	1.337120e-005	1.352192e+002	7.989159e+000	1.084057e-002
3.1799751673e+001	4.087848e-001	1.133982e-005	1.353489e+002	6.990815e+000	9.184837e-003
3.1999063694e+001	4.091769e-001	7.888889e-006	1.354787e+002	4.993616e+000	6.383586e-003
3.2199808386e+001	4.095695e-001	9.157899e-006	1.356087e+002	5.992597e+000	7.403349e-003
3.2399759106e+001	4.099624e-001	1.088372e-005	1.357388e+002	7.991210e+000	8.790090e-003
3.2599937565e+001	4.103556e-001	1.357256e-005	1.358690e+002	9.989049e+000	1.095119e-002
3.2799922044e+001	4.107492e-001	1.479726e-005	1.359993e+002	1.098807e+001	1.192792e-002
3.2999608897e+001	4.111432e-001	1.552188e-005	1.361298e+002	1.298750e+001	1.250004e-002
3.3197883951e+001	4.115375e-001	1.417807e-005	1.362603e+002	1.298859e+001	1.140690e-002
3.3399616838e+001	4.119322e-001	1.219513e-005	1.363910e+002	1.199020e+001	9.802138e-003
3.3599704967e+001	4.123272e-001	9.903641e-006	1.365218e+002	9.992047e+000	7.952668e-003
3.3798782150e+001	4.127227e-001	9.795502e-006	1.366527e+002	9.992142e+000	7.858296e-003
3.3998375633e+001	4.131184e-001	1.070912e-005	1.367838e+002	1.099142e+001	8.582998e-003
3.4198699765e+001	4.135146e-001	1.044854e-005	1.369149e+002	1.099163e+001	8.366130e-003
3.4398301382e+001	4.139111e-001	1.115313e-005	1.370462e+002	1.199108e+001	8.921739e-003
3.4599758336e+001	4.143080e-001	9.710229e-006	1.371776e+002	1.099224e+001	7.760079e-003
3.4799939611e+001	4.147052e-001	1.216295e-005	1.373091e+002	1.399029e+001	9.710899e-003
3.4998993507e+001	4.151028e-001	1.529609e-005	1.374408e+002	1.698780e+001	1.220070e-002
3.5199508496e+001	4.155008e-001	1.537670e-005	1.375726e+002	1.598775e+001	1.225325e-002
3.5399598577e+001	4.158991e-001	1.320825e-005	1.377044e+002	1.298948e+001	1.051520e-002
3.5599232125e+001	4.162978e-001	1.672575e-005	1.378364e+002	1.498670e+001	1.330276e-002
3.5799981352e+001	4.166968e-001	1.128444e-005	1.379686e+002	8.991034e+000	8.966435e-003
3.5999126344e+001	4.170963e-001	1.456633e-005	1.381008e+002	9.988437e+000	1.156309e-002
3.6199519990e+001	4.174961e-001	1.916979e-005	1.382332e+002	1.198480e+001	1.520284e-002
3.6399055533e+001	4.178962e-001	1.082073e-005	1.383657e+002	6.991427e+000	8.573304e-003
3.6599693937e+001	4.182967e-001	1.029783e-005	1.384983e+002	6.991849e+000	8.151194e-003
3.6799824909e+001	4.186976e-001	1.088174e-005	1.386310e+002	6.991395e+000	8.605134e-003
3.6999649899e+001	4.190989e-001	1.405627e-005	1.387639e+002	8.988895e+000	1.110487e-002
3.7195845276e+001	4.195005e-001	1.248757e-005	1.388969e+002	8.990144e+000	9.856109e-003
3.7396637086e+001	4.199025e-001	1.548192e-005	1.390300e+002	1.098779e+001	1.220777e-002
3.7599983425e+001	4.203049e-001	1.729360e-005	1.391632e+002	1.098638e+001	1.362326e-002
3.7799968315e+001	4.209091e-001	1.820359e-005	1.393633e+002	1.098568e+001	1.431953e-002
3.7999495730e+001	4.213124e-001	1.829046e-005	1.394968e+002	9.985626e+000	1.437409e-002
3.8199091896e+001	4.217160e-001	1.410137e-005	1.396304e+002	6.988929e+000	1.107137e-002
3.8399305066e+001	4.221201e-001	1.774126e-005	1.397642e+002	7.986084e+000	1.391581e-002
3.8599190472e+001	4.225245e-001	1.870076e-005	1.398981e+002	8.985346e+000	1.465438e-002
3.8799387791e+001	4.229292e-001	2.303232e-005	1.400321e+002	1.198197e+001	1.803142e-002
3.8997921275e+001	4.233344e-001	2.289731e-005	1.401663e+002	1.298209e+001	1.790857e-002
3.9198694411e+001	4.237399e-001	1.980542e-005	1.403005e+002	1.098452e+001	1.547550e-002
3.9399961188e+001	4.241457e-001	2.525246e-005	1.404349e+002	1.298029e+001	1.971281e-002
3.9599459393e+001	4.245520e-001	2.649567e-005	1.405694e+002	1.497934e+001	2.066350e-002
3.9799523351e+001	4.249586e-001	1.949721e-005	1.407041e+002	1.298481e+001	1.519098e-002
3.9999594057e+001	4.253656e-001	2.158204e-005	1.408388e+002	1.598320e+001	1.679926e-002
4.0199123950e+001	4.257730e-001	1.945079e-005	1.409737e+002	1.498487e+001	1.512583e-002
4.0399549926e+001	4.261807e-001	1.800700e-005	1.411087e+002	1.398601e+001	1.398967e-002
4.0599662147e+001	4.265888e-001	1.534734e-005	1.412438e+002	1.298809e+001	1.191197e-002
4.0799351820e+001	4.269973e-001	1.054779e-005	1.413791e+002	8.991821e+000	8.178930e-003
4.0999744520e+001	4.274062e-001	7.907874e-006	1.415144e+002	6.993874e+000	6.126028e-003
4.1198660154e+001	4.278154e-001	1.007049e-005	1.416499e+002	8.992206e+000	7.793885e-003
4.1399674657e+001	4.282250e-001	1.002767e-005	1.417856e+002	8.992247e+000	7.753329e-003
4.1599975169e+001	4.286350e-001	9.135975e-006	1.419213e+002	7.992943e+000	7.057116e-003
4.1799498431e+001	4.290453e-001	8.815897e-006	1.420572e+002	7.993197e+000	6.803357e-003
4.1999597608e+001	4.294561e-001	8.712450e-006	1.421932e+002	7.993283e+000	6.717096e-003
4.2199987176e+001	4.298672e-001	7.932442e-006	1.423293e+002	6.993890e+000	6.109879e-003
4.2399819177e+001	4.302787e-001	1.290806e-005	1.424655e+002	9.990067e+000	9.932789e-003
4.2599712114e+001	4.306905e-001	1.149053e-005	1.426019e+002	8.991166e+000	8.833539e-003
4.2799678106e+001	4.311028e-001	8.125395e-006	1.427384e+002	5.993759e+000	6.240561e-003
4.2999932569e+001	4.315154e-001	1.351266e-005	1.428750e+002	9.989632e+000	1.036823e-002
4.3199886021e+001	4.319284e-001	1.973909e-005	1.430117e+002	1.398487e+001	1.513127e-002
4.3398413219e+001	4.323417e-001	1.444306e-005	1.431486e+002	9.988939e+000	1.106094e-002
4.3597545308e+001	4.327555e-001	1.832770e-005	1.432856e+002	1.198598e+001	1.402250e-002
4.3799732216e+001	4.331696e-001	1.395612e-005	1.434227e+002	8.989332e+000	1.066760e-002
4.3999695161e+001	4.335841e-001	1.407021e-005	1.435600e+002	8.989255e+000	1.074452e-002
4.4199587279e+001	4.339990e-001	1.715139e-005	1.436973e+002	1.098692e+001	1.308490e-002
4.4399942617e+001	4.344142e-001	1.501384e-005	1.438348e+002	9.988557e+000	1.144321e-002
4.4598901747e+001	4.348299e-001	1.374558e-005	1.439724e+002	9.989533e+000	1.046655e-002
4.4798852329e+001	4.352459e-001	1.567976e-005	1.441102e+002	1.098807e+001	1.192792e-002
4.4999596096e+001	4.356623e-001	1.468484e-005	1.442480e+002	1.098884e+001	1.116039e-002
4.5199408859e+001	4.360791e-001	1.181226e-005	1.443860e+002	7.991031e+000	8.968661e-003
4.5399790746e+001	4.364962e-001	9.581448e-006	1.445242e+002	5.992732e+000	7.267928e-003
4.5599858591e+001	4.369138e-001	1.316339e-005	1.446624e+002	6.990025e+000	9.975439e-003
4.5799190512e+001	4.373317e-001	1.687368e-005	1.448008e+002	7.987225e+000	1.277494e-002
4.5999780184e+001	4.377500e-001	1.448368e-005	1.449393e+002	5.989045e+000	1.095501e-002
4.6199392482e+001	4.381687e-001	9.065342e-006	1.450779e+002	3.993150e+000	6.850194e-003
4.6399105510e+001	4.385877e-001	1.100103e-005	1.452167e+002	4.991695e+000	8.304946e-003
4.6599824452e+001	4.390072e-001	8.510467e-006	1.453555e+002	3.993581e+000	6.418622e-003
4.6799839829e+001	4.394270e-001	9.375916e-006	1.454945e+002	4.992935e+000	7.064590e-003
4.6999568264e+001	4.398472e-001	8.447636e-006	1.456337e+002	4.993641e+000	6.359066e-003
4.7199773406e+001	4.402678e-001	8.234313e-006	1.457729e+002	4.993807e+000	6.192563e-003
4.7398543864e+001	4.406888e-001	1.359409e-005	1.459123e+002	7.989786e+000	1.021359e-002
4.7599931039e+001	4.411102e-001	9.176871e-006	1.460518e+002	4.993112e+000	6.888229e-003
4.7799414050e+001	4.415319e-001	1.908540e-005	1.461915e+002	9.985688e+000	1.431196e-002
4.7999367851e+001	4.419540e-001	2.173394e-005	1.463313e+002	9.983717e+000	1.628251e-002
4.8198482801e+001	4.423766e-001	2.585102e-005	1.464711e+002	1.198065e+001	1.934842e-002
4.8399993732e+001	4.427995e-001	2.156345e-005	1.466112e+002	9.983876e+000	1.612394e-002
4.8599961671e+001	4.432227e-001	1.952087e-005	1.467513e+002	8.985417e+000	1.458267e-002
4.8798692044e+001	4.436464e-001	2.119193e-005	1.468916e+002	9.984184e+000	1.581588e-002
4.8999727984e+001	4.440705e-001	1.764423e-005	1.470320e+002	7.986844e+000	1.315560e-002
4.9198886635e+001	4.444949e-001	1.046664e-005	1.471725e+002	4.992203e+000	7.796513e-003
4.9399211670e+001	4.449198e-001	6.057846e-006	1.473132e+002	2.995492e+000	4.508131e-003
4.9598753442e+001	4.453450e-001	1.475056e-005	1.474540e+002	6.989033e+000	1.096660e-002
4.9799669999e+001	4.457706e-001	2.679699e-005	1.475949e+002	9.980096e+000	1.990373e-002
4.9999122639e+001	4.461966e-001	3.124730e-005	1.477360e+002	1.197681e+001	2.318709e-002
5.0199024136e+001	4.466230e-001	3.221710e-005	1.478771e+002	1.197612e+001	2.388391e-002
5.0399842920e+001	4.470497e-001	3.521066e-005	1.480184e+002	1.197392e+001	2.607824e-002
5.0599420995e+001	4.474769e-001	3.524430e-005	1.481599e+002	1.197392e+001	2.607824e-002
5.0799878039e+001	4.479045e-001	3.551102e-005	1.483014e+002	1.197375e+001	2.625051e-002
5.0999072839e+001	4.483324e-001	3.889849e-005	1.484431e+002	1.397127e+001	2.872715e-002
5.1199167712e+001	4.487607e-001	3.624093e-005	1.485850e+002	1.397326e+001	2.673896e-002
5.1399359839e+001	4.491894e-001	2.347495e-005	1.487269e+002	9.982696e+000	1.730355e-002
5.1599974451e+001	4.496186e-001	1.563171e-005	1.488690e+002	6.988489e+000	1.151125e-002
5.1799744350e+001	4.502630e-001	1.954403e-005	1.490823e+002	8.985628e+000	1.437169e-002
5.1999613649e+001	4.506930e-001	2.595782e-005	1.492247e+002	1.198093e+001	1.906985e-002
5.2198021273e+001	4.511235e-001	1.508470e-005	1.493673e+002	6.988929e+000	1.107137e-002
5.2399920092e+001	4.515544e-001	1.534970e-005	1.495099e+002	7.988745e+000	1.125511e-002
5.2599959564e+001	4.519857e-001	8.090328e-006	1.496527e+002	4.994073e+000	5.926544e-003
5.2797797525e+001	4.524173e-001	1.094536e-005	1.497956e+002	6.991990e+000	8.010339e-003
5.2998590540e+001	4.528494e-001	1.581495e-005	1.499387e+002	9.988437e+000	1.156309e-002
5.3199476648e+001	4.532818e-001	1.525960e-005	1.500819e+002	8.988854e+000	1.114641e-002
5.3399761251e+001	4.537146e-001	1.872187e-005	1.502252e+002	9.986338e+000	1.366238e-002
5.3599596567e+001	4.541479e-001	2.396572e-005	1.503686e+002	1.298253e+001	1.747243e-002
5.3799562457e+001	4.545815e-001	4.086399e-005	1.505122e+002	1.897024e+001	2.976384e-002
5.3999190683e+001	4.550155e-001	3.585487e-005	1.506559e+002	1.497391e+001	2.609047e-002
5.4199864412e+001	4.554499e-001	3.809957e-005	1.507997e+002	1.397230e+001	2.769743e-002
5.4399644666e+001	4.558847e-001	4.055899e-005	1.509437e+002	1.397054e+001	2.945725e-002
5.4599854496e+001	4.563199e-001	5.201381e-005	1.510878e+002	1.596226e+001	3.774064e-002
5.4799922680e+001	4.567555e-001	4.419234e-005	1.512320e+002	1.296797e+001	3.203489e-002
5.4998556320e+001	4.571915e-001	3.826969e-005	1.513764e+002	1.197228e+001	2.771512e-002
5.5199290563e+001	4.576279e-001	4.036932e-005	1.515209e+002	9.970792e+000	2.920781e-002
5.5399232067e+001	4.580647e-001	3.487192e-005	1.516655e+002	9.974794e+000	2.520630e-002
5.5598208767e+001	4.585019e-001	2.605948e-005	1.518102e+002	8.981182e+000	1.881848e-002
5.5799794668e+001	4.589394e-001	2.058648e-005	1.519551e+002	7.985148e+000	1.485206e-002
5.5999836460e+001	4.593774e-001	2.015414e-005	1.521001e+002	7.985474e+000	1.452629e-002
5.6198834031e+001	4.598158e-001	1.846179e-005	1.522453e+002	6.986706e+000	1.329383e-002
5.6399692348e+001	4.602546e-001	2.296284e-005	1.523906e+002	7.983481e+000	1.651914e-002
5.6599336336e+001	4.606937e-001	1.871168e-005	1.525360e+002	6.986552e+000	1.344809e-002
5.6798953280e+001	4.611333e-001	2.600135e-005	1.526815e+002	9.981331e+000	1.866936e-002
5.6999899985e+001	4.615733e-001	2.784358e-005	1.528272e+002	1.098003e+001	1.997305e-002
5.7199565142e+001	4.620136e-001	2.412626e-005	1.529730e+002	8.982710e+000	1.729001e-002
5.7399064200e+001	4.624544e-001	2.209800e-005	1.531189e+002	8.984179e+000	1.582137e-002
5.7598788839e+001	4.628956e-001	3.175385e-005	1.532650e+002	1.097729e+001	2.271294e-002
5.7799033915e+001	4.633371e-001	3.535754e-005	1.534112e+002	1.297473e+001	2.526649e-002
5.7999940628e+001	4.637791e-001	3.270400e-005	1.535575e+002	1.297665e+001	2.334800e-002
5.8199461413e+001	4.642215e-001	3.089614e-005	1.537040e+002	1.397796e+001	2.203632e-002
5.8398814753e+001	4.646642e-001	3.158918e-005	1.538506e+002	1.597749e+001	2.250915e-002
5.8599886807e+001	4.651074e-001	2.547468e-005	1.539974e+002	1.298187e+001	1.813491e-002
5.8799900480e+001	4.655510e-001	2.343891e-005	1.541442e+002	1.198333e+001	1.666979e-002
5.8999533402e+001	4.659950e-001	2.153930e-005	1.542912e+002	9.984696e+000	1.530419e-002
5.9198747637e+001	4.664394e-001	1.733576e-005	1.544384e+002	6.987694e+000	1.230574e-002
5.9399320379e+001	4.668841e-001	1.213697e-005	1.545856e+002	4.991393e+000	8.607183e-003
5.9599054192e+001	4.673293e-001	2.245013e-005	1.547330e+002	8.984094e+000	1.590581e-002
5.9799835046e+001	4.677749e-001	2.347381e-005	1.548806e+002	8.983385e+000	1.661524e-002
5.9999149443e+001	4.682209e-001	4.336560e-005	1.550282e+002	1.296933e+001	3.066581e-002
6.0199708041e+001	4.686673e-001	4.094355e-005	1.551760e+002	1.197107e+001	2.892550e-002
6.0399123548e+001	4.691141e-001	2.385105e-005	1.553240e+002	7.983166e+000	1.683406e-002
6.0599379108e+001	4.695613e-001	3.032635e-005	1.554720e+002	8.978616e+000	2.138394e-002
6.0799710234e+001	4.700089e-001	2.604839e-005	1.556202e+002	7.981650e+000	1.834995e-002
6.0999095839e+001	4.704570e-001	1.764079e-005	1.557686e+002	4.987585e+000	1.241532e-002
6.1199614527e+001	4.709054e-001	1.371495e-005	1.559171e+002	3.990357e+000	9.643187e-003
6.1399912486e+001	4.713542e-001	1.113398e-005	1.560657e+002	3.992179e+000	7.821016e-003
6.1599622561e+001	4.718034e-001	1.322761e-005	1.562144e+002	4.990717e+000	9.282828e-003
6.1799632569e+001	4.722531e-001	7.107390e-006	1.563633e+002	2.995017e+000	4.983051e-003
6.1999752661e+001	4.727031e-001	1.536590e-005	1.565123e+002	6.989237e+000	1.076291e-002
6.2198110939e+001	4.731536e-001	1.582135e-005	1.566614e+002	6.988929e+000	1.107137e-002
6.2399818883e+001	4.736045e-001	1.826678e-005	1.568107e+002	8.987230e+000	1.277045e-002
6.2599851755e+001	4.740558e-001	1.566597e-005	1.569601e+002	8.989058e+000	1.094178e-002
6.2799757334e+001	4.745074e-001	1.268143e-005	1.571097e+002	7.991151e+000	8.848819e-003
6.2999187956e+001	4.749595e-001	9.182768e-006	1.572594e+002	5.993599e+000	6.401430e-003
6.3199574843e+001	4.754120e-001	1.559626e-005	1.574092e+002	8.989138e+000	1.086201e-002
6.3399844960e+001	4.760916e-001	1.241948e-005	1.576342e+002	6.991363e+000	8.637201e-003
6.3598622316e+001	4.765451e-001	1.173182e-005	1.577844e+002	6.991849e+000	8.151194e-003
6.3799488797e+001	4.769990e-001	6.663493e-006	1.579347e+002	3.995375e+000	4.625348e-003
6.3999843763e+001	4.774534e-001	1.314056e-005	1.580851e+002	6.990887e+000	9.112614e-003
6.4199488529e+001	4.779081e-001	1.525181e-005	1.582357e+002	6.989433e+000	1.056664e-002
6.4399139945e+001	4.783633e-001	2.117216e-005	1.583864e+002	8.985346e+000	1.465438e-002
6.4599782424e+001	4.788189e-001	2.206015e-005	1.585372e+002	8.984746e+000	1.525447e-002
6.4797815521e+001	4.792749e-001	2.196871e-005	1.586882e+002	8.984823e+000	1.517679e-002
6.4999221897e+001	4.797313e-001	1.260572e-005	1.588393e+002	5.991300e+000	8.700208e-003
6.5199853239e+001	4.801881e-001	1.316407e-005	1.589906e+002	6.990923e+000	9.076928e-003
6.5398850659e+001	4.806453e-001	1.208782e-005	1.591420e+002	6.991673e+000	8.326899e-003
6.5598984259e+001	4.811030e-001	1.201301e-005	1.592935e+002	6.991733e+000	8.267495e-003
6.5799844966e+001	4.815611e-001	1.064857e-005	1.594452e+002	5.992679e+000	7.321498e-003
6.5999389132e+001	4.820195e-001	1.631598e-005	1.595970e+002	7.988793e+000	1.120749e-002
6.6199592832e+001	4.824784e-001	1.273367e-005	1.597489e+002	5.991262e+000	8.738476e-003
6.6399879702e+001	4.829377e-001	1.513630e-005	1.599010e+002	6.989623e+000	1.037740e-002
6.6597940072e+001	4.833974e-001	1.328379e-005	1.600532e+002	5.990901e+000	9.098662e-003
6.6799457683e+001	4.838576e-001	1.541425e-005	1.602055e+002	5.989452e+000	1.054787e-002
6.6999722613e+001	4.843181e-001	3.199925e-005	1.603580e+002	9.978124e+000	2.187606e-002
6.7199308888e+001	4.847791e-001	3.367497e-005	1.605107e+002	1.097700e+001	2.299976e-002
6.7398052426e+001	4.852405e-001	2.320980e-005	1.606634e+002	6.984163e+000	1.583705e-002
6.7598837259e+001	4.857023e-001	3.159550e-005	1.608163e+002	8.978462e+000	2.153848e-002
6.7799183830e+001	4.861645e-001	4.127056e-005	1.609694e+002	1.197189e+001	2.810717e-002
6.7997358072e+001	4.866271e-001	4.584972e-005	1.611225e+002	1.196880e+001	3.119610e-002
6.8199891217e+001	4.870902e-001	4.938198e-005	1.612759e+002	1.196643e+001	3.356751e-002
6.8398393353e+001	4.875536e-001	4.244297e-005	1.614293e+002	1.097118e+001	2.882327e-002
6.8599302750e+001	4.880175e-001	4.618605e-005	1.615829e+002	1.296866e+001	3.133541e-002
6.8798908018e+001	4.884818e-001	3.911905e-005	1.617366e+002	1.097348e+001	2.651551e-002
6.8999149338e+001	4.889466e-001	2.121303e-005	1.618905e+002	6.985635e+000	1.436486e-002
6.9199750122e+001	4.894117e-001	2.781628e-005	1.620445e+002	8.981182e+000	1.881848e-002
6.9399869304e+001	4.898773e-001	2.431186e-005	1.621987e+002	8.983568e+000	1.643202e-002
6.9599504376e+001	4.903432e-001	3.140671e-005	1.623529e+002	1.197879e+001	2.120714e-002
6.9798301289e+001	4.908097e-001	2.799960e-005	1.625074e+002	1.198111e+001	1.888855e-002
6.9999934273e+001	4.912765e-001	2.670652e-005	1.626619e+002	1.098200e+001	1.799912e-002
7.0199799700e+001	4.917437e-001	1.888201e-005	1.628166e+002	7.987286e+000	1.271362e-002
7.0399588195e+001	4.922114e-001	1.630286e-005	1.629715e+002	6.989033e+000	1.096660e-002
7.0599624177e+001	4.926795e-001	3.352442e-005	1.631265e+002	1.197747e+001	2.252977e-002
7.0798479159e+001	4.931480e-001	4.052677e-005	1.632816e+002	1.397279e+001	2.720976e-002
7.0999855766e+001	4.936169e-001	2.519196e-005	1.634369e+002	8.983102e+000	1.689787e-002
7.1199649856e+001	4.940863e-001	2.754879e-005	1.635923e+002	9.981539e+000	1.846119e-002
7.1399378441e+001	4.945561e-001	2.506012e-005	1.637478e+002	9.983222e+000	1.677751e-002
7.1599393570e+001	4.950263e-001	2.843092e-005	1.639035e+002	1.298098e+001	1.901615e-002
7.1798812145e+001	4.954969e-001	2.796382e-005	1.640593e+002	1.298131e+001	1.868596e-002
7.1999950485e+001	4.959679e-001	3.345808e-005	1.642153e+002	1.497766e+001	2.233610e-002
7.2199121312e+001	4.964394e-001	3.448183e-005	1.643714e+002	1.597700e+001	2.299768e-002
7.2399463977e+001	4.969113e-001	2.693906e-005	1.645276e+002	1.198205e+001	1.794996e-002
7.2599428405e+001	4.973836e-001	2.069128e-005	1.646840e+002	8.986226e+000	1.377387e-002
7.2799329913e+001	4.978564e-001	2.171458e-005	1.648406e+002	8.985559e+000	1.444134e-002
7.2999404154e+001	4.983296e-001	3.457776e-005	1.649972e+002	1.297703e+001	2.297419e-002
7.3198545282e+001	4.988032e-001	2.633488e-005	1.651540e+002	1.098252e+001	1.748083e-002
7.3398603123e+001	4.992772e-001	2.235444e-005	1.653110e+002	9.985175e+000	1.482456e-002
7.3599869441e+001	4.997517e-001	1.624515e-005	1.654681e+002	6.989237e+000	1.076291e-002
7.3797547769e+001	5.002265e-001	1.722014e-005	1.656253e+002	6.988602e+000	1.139803e-002
7.3999872622e+001	5.007019e-001	1.603600e-005	1.657827e+002	5.989396e+000	1.060417e-002
7.4199841556e+001	5.011776e-001	1.852847e-005	1.659402e+002	6.987759e+000	1.224075e-002
7.4399361755e+001	5.016538e-001	1.954394e-005	1.660979e+002	7.987101e+000	1.289935e-002
7.4599862013e+001	5.021304e-001	2.165083e-005	1.662557e+002	6.985724e+000	1.427638e-002
7.4799894082e+001	5.026074e-001	3.547155e-005	1.664136e+002	7.976633e+000	2.336745e-002
7.4999012488e+001	5.030848e-001	3.932002e-005	1.665717e+002	7.974122e+000	2.587811e-002
7.5199918123e+001	5.035627e-001	4.832489e-005	1.667299e+002	7.968226e+000	3.177439e-002
7.5399996513e+001	5.040410e-001	7.480547e-005	1.668883e+002	9.950861e+000	4.913913e-002
7.5599006786e+001	5.045198e-001	7.716524e-005	1.670468e+002	9.949359e+000	5.064114e-002
7.5799933380e+001	5.049989e-001	7.179012e-005	1.672055e+002	1.095293e+001	4.706892e-002
7.5999202057e+001	5.054786e-001	1.038670e-004	1.673643e+002	1.193196e+001	6.803538e-002
7.6199733329e+001	5.059586e-001	7.299951e-005	1.675232e+002	8.952229e+000	4.777107e-002
7.6399889475e+001	5.064391e-001	7.745879e-005	1.676823e+002	9.949359e+000	5.064114e-002
7.6598571805e+001	5.069200e-001	5.453192e-005	1.678415e+002	7.964382e+000	3.561815e-002
7.6798783305e+001	5.076421e-001	6.318793e-005	1.680806e+002	1.095879e+001	4.121321e-002
7.6999895153e+001	5.081241e-001	4.887392e-005	1.682402e+002	1.096815e+001	3.184691e-002
7.7198988162e+001	5.086065e-001	5.832177e-005	1.683999e+002	1.296203e+001	3.796722e-002
7.7398273122e+001	5.090894e-001	5.364656e-005	1.685598e+002	1.296511e+001	3.489056e-002
7.7599615912e+001	5.095726e-001	5.193481e-005	1.687198e+002	1.396625e+001	3.374523e-002
7.7798633324e+001	5.100563e-001	3.392389e-005	1.688800e+002	9.977978e+000	2.202153e-002
7.7999585571e+001	5.105405e-001	3.546448e-005	1.690403e+002	1.097700e+001	2.299976e-002
7.8199316829e+001	5.110251e-001	4.279329e-005	1.692007e+002	1.097227e+001	2.772640e-002
7.8399342075e+001	5.115101e-001	4.055384e-005	1.693613e+002	1.197375e+001	2.625051e-002
7.8598211964e+001	5.119956e-001	3.428084e-005	1.695220e+002	9.977831e+000	2.216896e-002
7.8799700901e+001	5.124814e-001	3.550171e-005	1.696829e+002	9.977063e+000	2.293671e-002
7.8998978649e+001	5.129678e-001	3.514714e-005	1.698439e+002	8.977314e+000	2.268610e-002
7.9199941924e+001	5.134545e-001	3.821605e-005	1.700051e+002	9.975356e+000	2.464358e-002
7.9399875892e+001	5.139417e-001	1.592715e-005	1.701664e+002	4.989739e+000	1.026087e-002
7.9599988458e+001	5.144294e-001	1.702074e-005	1.703279e+002	5.989045e+000	1.095501e-002
7.9799909873e+001	5.149175e-001	2.752771e-005	1.704895e+002	8.982299e+000	1.770078e-002
7.9999137017e+001	5.154060e-001	3.169530e-005	1.706512e+002	8.979639e+000	2.036130e-002
8.0198929213e+001	5.158949e-001	3.640932e-005	1.708131e+002	7.976633e+000	2.336745e-002
8.0398691655e+001	5.163843e-001	4.173445e-005	1.709752e+002	8.973240e+000	2.675972e-002
8.0599255891e+001	5.168741e-001	3.436838e-005	1.711373e+002	8.977984e+000	2.201579e-002
8.0798474445e+001	5.173644e-001	4.143206e-005	1.712997e+002	1.097348e+001	2.651551e-002
8.0999466185e+001	5.178551e-001	2.601396e-005	1.714621e+002	6.983367e+000	1.663252e-002
8.1199125688e+001	5.183463e-001	2.721898e-005	1.716248e+002	7.982614e+000	1.738649e-002
8.1398948488e+001	5.188378e-001	2.084462e-005	1.717875e+002	5.986698e+000	1.330216e-002
8.1598426048e+001	5.193299e-001	2.281398e-005	1.719504e+002	6.985455e+000	1.454514e-002
8.1799983192e+001	5.198223e-001	2.321570e-005	1.721135e+002	5.985213e+000	1.478723e-002
8.1999840572e+001	5.203153e-001	2.929002e-005	1.722767e+002	6.981361e+000	1.863859e-002
8.2198579328e+001	5.208086e-001	2.343416e-005	1.724400e+002	5.985102e+000	1.489811e-002
8.2398655327e+001	5.213024e-001	2.122789e-005	1.726035e+002	5.986517e+000	1.348271e-002
8.2599650297e+001	5.217966e-001	2.953221e-005	1.727672e+002	7.981261e+000	1.873936e-002
8.2799516137e+001	5.222913e-001	2.724731e-005	1.729310e+002	7.982727e+000	1.727312e-002
8.2999881812e+001	5.227864e-001	2.006295e-005	1.730949e+002	5.987293e+000	1.270663e-002
8.3199051728e+001	5.232820e-001	1.891248e-005	1.732590e+002	4.988033e+000	1.196665e-002
8.3397996235e+001	5.237780e-001	1.306674e-005	1.734232e+002	3.991740e+000	8.259996e-003
8.3599338011e+001	5.242745e-001	2.473881e-005	1.735876e+002	6.984376e+000	1.562356e-002
8.3799340766e+001	5.247714e-001	1.924450e-005	1.737521e+002	4.987858e+000	1.214217e-002
8.3998450584e+001	5.252687e-001	2.229728e-005	1.739168e+002	5.985945e+000	1.405498e-002
8.4199927835e+001	5.257665e-001	2.780812e-005	1.740816e+002	6.982488e+000	1.751212e-002
8.4399279694e+001	5.262647e-001	2.517206e-005	1.742466e+002	6.984163e+000	1.583705e-002
8.4599457896e+001	5.267634e-001	3.361813e-005	1.744117e+002	7.978869e+000	2.113090e-002
8.4799801411e+001	5.272626e-001	4.288517e-005	1.745770e+002	7.973070e+000	2.693024e-002
8.4999664472e+001	5.277621e-001	3.392064e-005	1.747424e+002	5.978719e+000	2.128070e-002
8.5198414750e+001	5.282621e-001	5.324923e-005	1.749079e+002	7.966625e+000	3.337520e-002
8.5399506047e+001	5.287626e-001	8.475909e-005	1.750736e+002	9.946926e+000	5.307446e-002
8.5599713170e+001	5.292635e-001	7.520282e-005	1.752395e+002	9.952954e+000	4.704594e-002
8.5798064319e+001	5.297649e-001	5.549762e-005	1.754055e+002	7.965314e+000	3.468575e-002
8.5999732697e+001	5.302667e-001	4.357238e-005	1.755716e+002	7.972793e+000	2.720677e-002
8.6198635776e+001	5.307690e-001	3.882894e-005	1.757379e+002	7.975778e+000	2.422200e-002
8.6398939353e+001	5.312717e-001	3.370032e-005	1.759044e+002	6.978997e+000	2.100281e-002
8.6599219894e+001	5.317748e-001	5.300205e-005	1.760710e+002	1.096700e+001	3.300083e-002
8.6799533552e+001	5.322784e-001	4.737235e-005	1.762377e+002	9.970532e+000	2.946769e-002
8.6999605517e+001	5.327825e-001	4.684479e-005	1.764046e+002	8.970888e+000	2.911195e-002
8.7199383630e+001	5.332870e-001	4.830445e-005	1.765717e+002	8.970009e+000	2.999067e-002
8.7399040673e+001	5.337920e-001	4.587436e-005	1.767388e+002	9.971545e+000	2.845496e-002
8.7598358740e+001	5.342974e-001	4.755204e-005	1.769062e+002	9.970532e+000	2.946769e-002
8.7799328002e+001	5.348032e-001	6.168480e-005	1.770737e+002	1.096181e+001	3.818951e-002
8.7999368645e+001	5.353096e-001	5.333676e-005	1.772413e+002	9.967010e+000	3.298995e-002
8.8195290551e+001	5.358163e-001	5.004406e-005	1.774091e+002	8.969076e+000	3.092406e-002
8.8399301748e+001	5.363235e-001	5.115276e-005	1.775771e+002	8.968421e+000	3.157928e-002
8.8599984062e+001	5.368312e-001	5.013885e-005	1.777451e+002	8.969076e+000	3.092406e-002
8.8797589667e+001	5.373393e-001	3.375462e-005	1.779134e+002	7.979201e+000	2.079910e-002
8.8998924373e+001	5.378479e-001	1.928427e-005	1.780818e+002	5.988129e+000	1.187145e-002
8.9198533451e+001	5.383570e-001	1.509352e-005	1.782503e+002	4.990717e+000	9.282828e-003
8.9398441335e+001	5.388664e-001	1.961112e-005	1.784190e+002	6.987950e+000	1.204984e-002
8.9598635226e+001	5.393764e-001	2.059320e-005	1.785879e+002	6.987359e+000	1.264131e-002
8.9799652600e+001	5.398868e-001	2.258334e-005	1.787568e+002	6.986150e+000	1.384986e-002
8.9999930082e+001	5.403976e-001	1.234361e-005	1.789260e+002	2.992437e+000	7.562905e-003
9.0199347470e+001	5.409089e-001	1.036845e-005	1.790953e+002	1.993653e+000	6.346726e-003
9.0399903530e+001	5.414207e-001	1.496873e-005	1.792647e+002	1.990846e+000	9.153980e-003
9.0599702612e+001	5.419329e-001	3.218570e-005	1.794343e+002	3.980336e+000	1.966425e-002
9.0798906173e+001	5.424456e-001	5.136597e-005	1.796041e+002	5.968647e+000	3.135301e-002
9.0999726789e+001	5.432155e-001	1.103022e-004	1.798590e+002	7.932769e+000	6.723140e-002
9.1198977213e+001	5.437293e-001	1.162998e-004	1.800291e+002	7.929180e+000	7.082002e-002
9.1399890480e+001	5.442436e-001	1.061549e-004	1.801994e+002	1.093542e+001	6.458130e-002
9.1598372392e+001	5.447583e-001	6.682173e-005	1.803698e+002	8.959386e+000	4.061382e-002
9.1799166814e+001	5.452735e-001	9.770267e-005	1.805404e+002	1.094067e+001	5.932695e-002
9.1999572725e+001	5.457892e-001	7.582415e-005	1.807111e+002	1.195400e+001	4.599839e-002
9.2199282870e+001	5.463053e-001	5.928316e-005	1.808820e+002	1.096407e+001	3.592989e-002
9.2399633925e+001	5.468219e-001	6.161725e-005	1.810531e+002	1.296269e+001	3.730924e-002
9.2599017097e+001	5.473389e-001	5.789053e-005	1.812242e+002	1.396498e+001	3.501960e-002
9.2799871966e+001	5.478564e-001	5.350032e-005	1.813956e+002	1.396767e+001	3.233327e-002
9.2998755412e+001	5.483744e-001	3.907959e-005	1.815671e+002	1.097640e+001	2.359570e-002
9.3198520000e+001	5.488928e-001	4.159429e-005	1.817387e+002	1.197491e+001	2.509032e-002
9.3399090041e+001	5.494117e-001	4.372223e-005	1.819105e+002	1.297365e+001	2.634902e-002
9.3599843271e+001	5.499310e-001	5.120335e-005	1.820825e+002	1.396917e+001	3.082834e-002
9.3796709962e+001	5.504508e-001	4.135264e-005	1.822546e+002	1.397513e+001	2.487395e-002
9.3998298151e+001	5.509711e-001	3.843554e-005	1.824269e+002	1.297690e+001	2.309746e-002
9.4199228700e+001	5.514918e-001	2.943664e-005	1.825993e+002	9.982327e+000	1.767295e-002
9.4399914247e+001	5.520130e-001	4.236572e-005	1.827718e+002	1.197459e+001	2.541120e-002
9.4599441933e+001	5.525347e-001	3.533909e-005	1.829446e+002	9.978823e+000	2.117658e-002
9.4799838968e+001	5.530568e-001	2.523268e-005	1.831174e+002	7.984894e+000	1.510614e-002
9.4999986694e+001	5.535794e-001	2.079522e-005	1.832905e+002	6.987562e+000	1.243780e-002
9.5198598248e+001	5.541024e-001	1.607578e-005	1.834636e+002	4.990394e+000	9.605990e-003
9.5398320872e+001	5.546259e-001	1.572599e-005	1.836370e+002	4.990612e+000	9.388105e-003
9.5599693980e+001	5.551499e-001	1.883302e-005	1.838105e+002	6.988768e+000	1.123233e-002
9.5799370389e+001	5.556744e-001	2.045333e-005	1.839841e+002	7.987813e+000	1.218719e-002
9.5999977152e+001	5.561993e-001	1.442552e-005	1.841579e+002	5.991413e+000	8.587388e-003
9.6199654826e+001	5.567246e-001	8.687411e-006	1.843319e+002	3.994833e+000	5.166660e-003
9.6397583517e+001	5.572505e-001	1.304329e-005	1.845060e+002	5.992250e+000	7.749913e-003
9.6599712509e+001	5.577768e-001	2.640684e-005	1.846802e+002	1.098432e+001	1.567531e-002
9.6798088759e+001	5.583036e-001	3.932767e-005	1.848547e+002	1.197668e+001	2.332318e-002
9.6999576686e+001	5.588308e-001	4.348667e-005	1.850292e+002	1.097423e+001	2.576533e-002
9.7199784073e+001	5.593586e-001	6.836095e-005	1.852040e+002	1.295954e+001	4.046484e-002
9.7399791181e+001	5.598867e-001	6.032895e-005	1.853788e+002	1.196432e+001	3.567677e-002
9.7599756079e+001	5.604154e-001	5.528755e-005	1.855539e+002	9.967335e+000	3.266459e-002
9.7798617534e+001	5.609445e-001	7.773525e-005	1.857291e+002	1.095412e+001	4.588366e-002
9.7998838132e+001	5.614741e-001	8.080823e-005	1.859044e+002	1.195235e+001	4.765252e-002
9.8199520862e+001	5.620042e-001	1.189888e-004	1.860799e+002	1.292990e+001	7.010136e-002
9.8399670623e+001	5.625347e-001	1.489695e-004	1.862556e+002	1.591232e+001	8.768151e-002
9.8597826242e+001	5.630657e-001	1.194813e-004	1.864314e+002	1.592974e+001	7.025881e-002
9.8799812047e+001	5.635972e-001	1.420544e-004	1.866074e+002	1.791655e+001	8.345373e-002
9.8999519869e+001	5.641292e-001	9.355852e-005	1.867835e+002	1.294509e+001	5.491168e-002
9.9199586047e+001	5.646616e-001	8.126698e-005	1.869598e+002	1.195235e+001	4.765252e-002
9.9399046194e+001	5.651945e-001	7.422561e-005	1.871362e+002	1.195652e+001	4.348263e-002
9.9599683397e+001	5.657279e-001	1.172093e-004	1.873128e+002	1.493140e+001	6.859848e-002
9.9799890631e+001	5.662617e-001	1.003056e-004	1.874896e+002	1.294135e+001	5.864999e-002
9.9998473856e+001	5.667960e-001	8.985923e-005	1.876665e+002	1.094751e+001	5.249233e-002
1.0019980280e+002	5.673308e-001	8.912925e-005	1.878436e+002	1.194798e+001	5.201683e-002
1.0039982281e+002	5.678661e-001	7.991387e-005	1.880208e+002	1.295341e+001	4.659467e-002
1.0059968954e+002	5.684018e-001	8.279773e-005	1.881982e+002	1.195177e+001	4.823063e-002
1.0079954443e+002	5.689380e-001	7.786262e-005	1.883757e+002	1.095469e+001	4.531313e-002
1.0099422339e+002	5.694747e-001	6.998429e-005	1.885534e+002	9.959310e+000	4.068985e-002
1.0119936197e+002	5.700119e-001	2.927699e-005	1.887313e+002	4.982994e+000	1.700601e-002
1.0139888193e+002	5.705495e-001	4.010687e-005	1.889093e+002	5.976725e+000	2.327477e-002
1.0159868931e+002	5.710876e-001	4.946635e-005	1.890875e+002	7.971321e+000	2.867920e-002
1.0179838255e+002	5.716262e-001	5.510357e-005	1.892658e+002	8.968083e+000	3.191741e-002
1.0199971574e+002	5.721653e-001	4.384098e-005	1.894443e+002	6.974630e+000	2.536990e-002
1.0219978244e+002	5.727048e-001	5.631063e-005	1.896229e+002	7.967445e+000	3.255514e-002
1.0239920109e+002	5.732449e-001	5.140657e-005	1.898017e+002	8.970308e+000	2.969193e-002
1.0259978842e+002	5.737854e-001	6.351798e-005	1.899807e+002	1.096335e+001	3.665280e-002
1.0279986813e+002	5.743263e-001	8.082300e-005	1.901598e+002	1.295341e+001	4.659467e-002
1.0299916977e+002	5.748678e-001	9.151055e-005	1.903391e+002	1.194729e+001	5.270638e-002
1.0319964731e+002	5.754097e-001	8.590285e-005	1.905185e+002	1.195057e+001	4.942997e-002
1.0339934630e+002	5.759522e-001	9.401884e-005	1.906981e+002	1.094595e+001	5.404910e-002
1.0359947213e+002	5.764951e-001	1.144730e-004	1.908779e+002	1.093425e+001	6.574574e-002
1.0379878860e+002	5.770384e-001	1.017387e-004	1.910578e+002	1.094162e+001	5.837694e-002
1.0399940784e+002	5.775823e-001	9.428495e-005	1.912379e+002	1.094595e+001	5.404910e-002
1.0419863600e+002	5.781266e-001	7.184794e-005	1.914181e+002	7.958852e+000	4.114824e-002
1.0439929120e+002	5.786715e-001	7.098162e-005	1.915985e+002	8.959386e+000	4.061382e-002
1.0459929659e+002	5.792168e-001	6.148288e-005	1.917790e+002	7.964854e+000	3.514577e-002
1.0479902914e+002	5.797626e-001	9.228972e-005	1.919597e+002	1.194729e+001	5.270638e-002
1.0499976802e+002	5.803088e-001	8.112755e-005	1.921406e+002	8.953712e+000	4.628808e-002
1.0519835325e+002	5.808556e-001	9.948234e-005	1.923216e+002	9.943293e+000	5.670715e-002
1.0539974893e+002	5.814028e-001	1.309299e-004	1.925028e+002	9.925437e+000	7.456270e-002
1.0559963823e+002	5.819505e-001	1.665923e-004	1.926842e+002	1.090522e+001	9.478264e-002
1.0579935995e+002	5.827730e-001	1.440410e-004	1.929565e+002	8.918164e+000	8.183645e-002
1.0599978823e+002	5.833220e-001	5.996614e-005	1.931383e+002	5.965962e+000	3.403750e-002
1.0619871271e+002	5.838714e-001	5.978351e-005	1.933202e+002	6.966098e+000	3.390191e-002
1.0639962671e+002	5.844213e-001	6.203533e-005	1.935022e+002	7.964854e+000	3.514577e-002
1.0659974345e+002	5.849717e-001	8.577346e-005	1.936845e+002	8.951451e+000	4.854875e-002
1.0679940046e+002	5.855225e-001	1.111893e-004	1.938669e+002	8.937125e+000	6.287520e-002
1.0699908970e+002	5.860739e-001	1.327204e-004	1.940494e+002	1.292502e+001	7.498000e-002
1.0719950478e+002	5.866258e-001	1.124302e-004	1.942321e+002	1.093654e+001	6.345735e-002
1.0739984870e+002	5.871781e-001	9.412292e-005	1.944150e+002	9.946926e+000	5.307446e-002
1.0759963699e+002	5.877309e-001	8.248585e-005	1.945981e+002	1.095353e+001	4.646874e-002
1.0779975638e+002	5.882842e-001	7.702631e-005	1.947813e+002	9.956648e+000	4.335227e-002
1.0799966476e+002	5.888380e-001	5.129255e-005	1.949646e+002	6.971158e+000	2.884154e-002
1.0819774857e+002	5.893923e-001	4.143143e-005	1.951482e+002	5.976725e+000	2.327477e-002
1.0839828365e+002	5.899471e-001	8.755491e-005	1.953318e+002	9.950861e+000	4.913913e-002
1.0859975168e+002	5.905024e-001	6.421784e-005	1.955157e+002	6.963992e+000	3.600759e-002
1.0879920871e+002	5.910581e-001	7.040521e-005	1.956997e+002	5.960560e+000	3.943979e-002
1.0899999926e+002	5.916144e-001	9.330758e-005	1.958839e+002	6.947780e+000	5.222016e-002
1.0919990172e+002	5.921711e-001	8.256526e-005	1.960682e+002	7.953835e+000	4.616471e-002
1.0939895913e+002	5.927283e-001	1.018278e-004	1.962527e+002	8.943119e+000	5.688147e-002
1.0959976943e+002	5.932860e-001	8.559908e-005	1.964374e+002	8.952229e+000	4.777107e-002
1.0979982932e+002	5.938442e-001	1.226963e-004	1.966222e+002	9.931590e+000	6.840991e-002
1.0999999121e+002	5.944029e-001	1.255734e-004	1.968072e+002	5.930052e+000	6.994825e-002
1.1019608118e+002	5.949621e-001	1.465802e-004	1.969923e+002	6.918427e+000	8.157290e-002
1.1039976884e+002	5.955218e-001	1.326498e-004	1.971776e+002	8.926249e+000	7.375118e-002
1.1059973366e+002	5.960820e-001	2.791814e-004	1.973631e+002	1.084493e+001	1.550745e-001
1.1079969667e+002	5.966427e-001	1.476362e-004	1.975488e+002	9.918071e+000	8.192917e-002
1.1099983690e+002	5.972039e-001	1.330245e-004	1.977346e+002	8.926249e+000	7.375118e-002
1.1119980079e+002	5.977655e-001	1.667894e-004	1.979205e+002	1.090762e+001	9.238419e-002
1.1139996086e+002	5.983277e-001	1.480532e-004	1.981067e+002	9.918071e+000	8.192917e-002
1.1159932098e+002	5.988903e-001	1.905084e-004	1.982930e+002	9.894676e+000	1.053239e-001
1.1179973096e+002	5.994535e-001	1.824271e-004	1.984794e+002	1.189924e+001	1.007613e-001
1.1199759361e+002	6.000171e-001	9.750227e-005	1.986660e+002	8.946196e+000	5.380357e-002
1.1219943137e+002	6.005813e-001	1.124829e-004	1.988528e+002	9.937988e+000	6.201186e-002
1.1239887814e+002	6.011459e-001	1.083371e-004	1.990398e+002	7.940330e+000	5.967017e-002
1.1259973945e+002	6.017110e-001	8.158671e-005	1.992269e+002	8.955106e+000	4.489433e-002
1.1279999704e+002	6.022767e-001	7.097658e-005	1.994142e+002	8.960981e+000	3.901926e-002
1.1299719004e+002	6.028428e-001	8.565767e-005	1.996016e+002	9.952954e+000	4.704594e-002
1.1319399011e+002	6.034094e-001	7.900671e-005	1.997892e+002	9.956648e+000	4.335227e-002
1.1339984604e+002	6.039765e-001	8.120625e-005	1.999770e+002	9.955483e+000	4.451736e-002
1.1359839702e+002	6.045441e-001	1.085649e-004	2.001649e+002	1.294054e+001	5.945952e-002
1.1379971056e+002	6.051123e-001	8.330203e-005	2.003530e+002	8.954419e+000	4.558056e-002
1.1399933328e+002	6.056809e-001	1.126437e-004	2.005413e+002	8.938422e+000	6.157761e-002
1.1419986252e+002	6.062500e-001	1.127495e-004	2.007298e+002	8.938422e+000	6.157761e-002
1.1439997140e+002	6.068196e-001	1.227069e-004	2.009184e+002	1.093305e+001	6.695289e-002
1.1459901253e+002	6.073898e-001	1.077127e-004	2.011071e+002	9.941284e+000	5.871638e-002
1.1479785490e+002	6.079604e-001	1.326809e-004	2.012961e+002	1.092774e+001	7.225921e-002
1.1499968338e+002	6.085315e-001	9.031305e-005	2.014852e+002	9.950861e+000	4.913913e-002
1.1519733558e+002	6.091031e-001	1.356170e-004	2.016744e+002	1.092628e+001	7.371966e-002
1.1539828745e+002	6.096753e-001	1.118809e-004	2.018639e+002	1.193924e+001	6.075997e-002
1.1559961095e+002	6.102479e-001	1.358719e-004	2.020534e+002	1.092628e+001	7.371966e-002
1.1579973139e+002	6.108210e-001	1.027582e-004	2.022432e+002	1.094430e+001	5.570095e-002
1.1599979984e+002	6.113947e-001	1.348562e-004	2.024331e+002	1.192697e+001	7.303135e-002
1.1619999418e+002	6.119688e-001	1.806404e-004	2.026232e+002	1.390227e+001	9.773398e-002
1.1639962516e+002	6.125434e-001	2.110165e-004	2.028135e+002	1.588594e+001	1.140616e-001
1.1659968218e+002	6.131186e-001	2.726845e-004	2.030039e+002	1.385274e+001	1.472570e-001
1.1679959576e+002	6.136942e-001	2.780972e-004	2.031945e+002	1.184996e+001	1.500391e-001
1.1699916125e+002	6.142704e-001	2.317596e-004	2.033853e+002	1.287508e+001	1.249218e-001
1.1719938305e+002	6.148471e-001	2.028227e-004	2.035762e+002	1.389078e+001	1.092218e-001
1.1739833878e+002	6.154242e-001	2.077131e-004	2.037673e+002	1.488825e+001	1.117505e-001
1.1759938586e+002	6.160019e-001	2.036723e-004	2.039586e+002	1.789053e+001	1.094737e-001
1.1779721825e+002	6.165801e-001	2.368667e-004	2.041500e+002	1.887280e+001	1.271963e-001
1.1799756587e+002	6.171588e-001	2.359928e-004	2.043417e+002	1.687339e+001	1.266082e-001
1.1819827173e+002	6.177380e-001	1.837427e-004	2.045334e+002	1.490152e+001	9.848404e-002
1.1839967948e+002	6.183177e-001	1.425013e-004	2.047254e+002	1.292369e+001	7.630749e-002
1.1859897005e+002	6.188979e-001	2.509130e-004	2.049175e+002	1.586577e+001	1.342345e-001
1.1879915262e+002	6.194786e-001	3.249216e-004	2.051098e+002	1.582634e+001	1.736650e-001
1.1899884486e+002	6.200599e-001	3.689559e-004	2.053022e+002	1.380298e+001	1.970157e-001
1.1919975942e+002	6.206416e-001	2.213586e-004	2.054948e+002	1.288191e+001	1.180906e-001
1.1939946952e+002	6.212238e-001	2.248046e-004	2.056876e+002	1.488018e+001	1.198166e-001
1.1959990290e+002	6.218066e-001	1.173398e-004	2.058805e+002	7.937519e+000	6.248127e-002
1.1979999477e+002	6.223899e-001	6.324338e-005	2.060737e+002	3.966356e+000	3.364438e-002
1.1999991322e+002	6.229737e-001	4.310837e-005	2.062670e+002	2.977089e+000	2.291142e-002
1.2019664860e+002	6.235579e-001	5.007467e-005	2.064604e+002	2.973411e+000	2.658895e-002
1.2039923738e+002	6.241427e-001	5.162632e-005	2.066540e+002	3.972613e+000	2.738718e-002
1.2059974675e+002	6.247281e-001	5.352414e-005	2.068478e+002	4.971633e+000	2.836734e-002
1.2079924330e+002	6.253139e-001	8.519891e-005	2.070418e+002	6.954888e+000	4.511240e-002
1.2099985827e+002	6.259002e-001	8.293506e-005	2.072359e+002	7.956127e+000	4.387256e-002
1.2119892343e+002	6.264871e-001	8.624457e-005	2.074303e+002	8.954419e+000	4.558056e-002
1.2139933804e+002	6.270745e-001	1.368524e-004	2.076247e+002	1.092774e+001	7.225921e-002
1.2159923547e+002	6.276623e-001	1.301611e-004	2.078194e+002	8.931338e+000	6.866179e-002
1.2179946421e+002	6.282507e-001	2.396577e-004	2.080142e+002	1.187370e+001	1.263044e-001
1.2199833769e+002	6.288396e-001	2.070814e-004	2.082092e+002	1.189097e+001	1.090338e-001
1.2219803502e+002	6.294291e-001	1.383214e-004	2.084043e+002	7.927238e+000	7.276164e-002
1.2239989338e+002	6.300190e-001	1.161536e-004	2.085997e+002	7.938957e+000	6.104342e-002
1.2259966330e+002	6.306095e-001	1.731397e-004	2.087952e+002	9.909093e+000	9.090674e-002
1.2279985392e+002	6.312004e-001	1.245936e-004	2.089908e+002	5.934644e+000	6.535642e-002
1.2299929529e+002	6.317919e-001	9.188563e-005	2.091867e+002	4.951846e+000	4.815413e-002
1.2319871676e+002	6.323839e-001	1.610379e-004	2.093827e+002	7.915685e+000	8.431545e-002
1.2339943712e+002	6.329764e-001	1.721148e-004	2.095789e+002	7.909969e+000	9.003069e-002
1.2359839947e+002	6.335695e-001	1.105421e-004	2.097752e+002	5.942231e+000	5.776880e-002
1.2379953826e+002	6.341630e-001	1.047318e-004	2.099718e+002	6.945319e+000	5.468117e-002
1.2399973505e+002	6.350544e-001	1.141137e-004	2.102669e+002	5.940504e+000	5.949590e-002
1.2419984372e+002	6.356492e-001	1.628760e-004	2.104638e+002	5.915160e+000	8.483980e-002
1.2439918362e+002	6.362446e-001	1.255892e-004	2.106610e+002	5.934644e+000	6.535642e-002
1.2459917197e+002	6.368405e-001	1.568977e-004	2.108583e+002	6.918427e+000	8.157290e-002
1.2479983248e+002	6.374369e-001	2.503568e-004	2.110557e+002	9.869958e+000	1.300415e-001
1.2499966095e+002	6.380338e-001	4.468270e-004	2.112534e+002	1.276812e+001	2.318760e-001
1.2519878388e+002	6.386313e-001	4.569115e-004	2.114512e+002	1.376311e+001	2.368873e-001
1.2539984117e+002	6.392293e-001	3.250378e-004	2.116492e+002	1.483164e+001	1.683593e-001
1.2559938338e+002	6.398278e-001	3.261880e-004	2.118474e+002	1.283120e+001	1.687971e-001
1.2579796365e+002	6.404268e-001	6.138872e-004	2.120457e+002	1.468262e+001	3.173796e-001
1.2599973320e+002	6.410263e-001	3.267990e-004	2.122442e+002	1.283120e+001	1.687971e-001
1.2619983696e+002	6.416264e-001	5.747974e-004	2.124429e+002	1.370339e+001	2.966146e-001
1.2639979890e+002	6.422270e-001	3.500601e-004	2.126417e+002	8.819526e+000	1.804737e-001
1.2659992287e+002	6.428281e-001	3.317401e-004	2.128408e+002	7.829131e+000	1.708689e-001
1.2679909078e+002	6.434297e-001	1.122624e-004	2.130400e+002	5.942231e+000	5.776880e-002
1.2699965200e+002	6.440319e-001	1.220043e-004	2.132393e+002	4.937277e+000	6.272312e-002
1.2719719408e+002	6.446346e-001	1.483998e-004	2.134389e+002	6.923778e+000	7.622191e-002
1.2739965263e+002	6.452378e-001	2.651594e-004	2.136386e+002	7.863935e+000	1.360653e-001
1.2759873659e+002	6.458415e-001	3.158427e-004	2.138385e+002	1.083808e+001	1.619216e-001
1.2779986044e+002	6.464458e-001	3.689741e-004	2.140386e+002	9.811017e+000	1.889835e-001
1.2799993211e+002	6.470506e-001	1.657975e-004	2.142388e+002	5.915160e+000	8.483980e-002
1.2819974987e+002	6.476559e-001	9.153397e-005	2.144393e+002	4.953205e+000	4.679484e-002
1.2839968534e+002	6.482617e-001	1.183325e-004	2.146399e+002	4.939562e+000	6.043848e-002
1.2859994152e+002	6.488681e-001	9.551617e-005	2.148406e+002	2.951261e+000	4.873943e-002
1.2879968955e+002	6.494750e-001	2.223743e-004	2.150416e+002	6.886634e+000	1.133658e-001
1.2899805881e+002	6.500824e-001	2.974761e-004	2.152427e+002	7.848489e+000	1.515108e-001
1.2919996959e+002	6.506904e-001	3.143206e-004	2.154440e+002	6.840060e+000	1.599405e-001
1.2939905835e+002	6.512988e-001	2.610593e-004	2.156454e+002	6.867285e+000	1.327147e-001
1.2959997715e+002	6.519079e-001	2.822956e-004	2.158471e+002	7.856624e+000	1.433764e-001
1.2979937497e+002	6.525174e-001	4.162030e-004	2.160489e+002	7.788810e+000	2.111899e-001
1.2999954269e+002	6.531275e-001	6.731780e-004	2.162509e+002	1.065873e+001	3.412652e-001
1.3019982417e+002	6.537381e-001	3.684408e-004	2.164531e+002	1.081339e+001	1.866053e-001
1.3039989227e+002	6.543492e-001	7.926209e-004	2.166554e+002	1.259893e+001	4.010661e-001
1.3059986712e+002	6.549609e-001	3.284245e-003	2.168579e+002	1.333972e+001	1.660276e+000
1.3079982551e+002	6.555731e-001	2.843089e-003	2.170606e+002	1.056408e+001	1.435917e+000
1.3099973759e+002	6.561858e-001	3.969333e-004	2.172635e+002	9.799714e+000	2.002860e-001
1.3119986429e+002	6.567991e-001	4.066559e-004	2.174666e+002	8.795000e+000	2.050003e-001
1.3139953635e+002	6.574129e-001	3.976756e-004	2.176698e+002	9.799714e+000	2.002860e-001
1.3159889815e+002	6.580272e-001	5.580754e-004	2.178732e+002	8.719192e+000	2.808077e-001
1.3179999263e+002	6.586420e-001	8.754416e-004	2.180768e+002	8.559914e+000	4.400861e-001
1.3199954243e+002	6.592574e-001	9.110982e-004	2.182805e+002	7.542417e+000	4.575833e-001
1.3219898187e+002	6.598734e-001	1.596851e-003	2.184845e+002	9.198758e+000	8.012419e-001
1.3239816358e+002	6.604898e-001	3.424065e-004	2.186886e+002	6.828353e+000	1.716469e-001
1.3259899556e+002	6.611068e-001	3.411731e-004	2.188929e+002	7.829131e+000	1.708689e-001
1.3279948064e+002	6.617244e-001	3.430465e-004	2.190973e+002	6.828353e+000	1.716469e-001
1.3299984989e+002	6.623424e-001	2.776484e-004	2.193020e+002	8.861205e+000	1.387946e-001
1.3319985934e+002	6.629610e-001	3.920840e-004	2.195068e+002	7.804183e+000	1.958173e-001
1.3339928741e+002	6.635802e-001	5.400868e-004	2.197118e+002	6.730518e+000	2.694822e-001
1.3359982716e+002	6.641999e-001	5.248693e-004	2.199170e+002	5.738355e+000	2.616450e-001
1.3379848657e+002	6.648201e-001	5.758638e-004	2.201223e+002	3.713202e+000	2.867977e-001
1.3399961236e+002	6.654408e-001	2.810453e-004	2.203279e+002	3.860161e+000	1.398386e-001
1.3419973452e+002	6.660621e-001	3.199618e-004	2.205336e+002	5.840946e+000	1.590536e-001
1.3439976496e+002	6.666840e-001	4.774077e-004	2.207395e+002	8.762901e+000	2.370988e-001
1.3459866953e+002	6.673063e-001	7.938245e-004	2.209455e+002	7.606124e+000	3.938757e-001
1.3479969708e+002	6.679292e-001	1.516595e-003	2.211518e+002	6.248205e+000	7.517947e-001
1.3499989561e+002	6.685527e-001	9.239443e-004	2.213582e+002	7.542417e+000	4.575833e-001
1.3519974690e+002	6.691767e-001	1.619364e-003	2.215648e+002	9.198758e+000	8.012419e-001
1.3539786629e+002	6.698012e-001	7.074362e-004	2.217716e+002	5.650295e+000	3.497046e-001
1.3559963137e+002	6.704263e-001	6.955736e-004	2.219786e+002	8.656480e+000	3.435200e-001
1.3579949900e+002	6.710519e-001	7.704095e-003	2.221857e+002	9.198758e+000	3.801242e+000
1.3599942620e+002	6.716781e-001	9.576965e-003	2.223930e+002	1.027908e+001	4.720921e+000
1.3619988956e+002	6.723048e-001	3.371215e-003	2.226005e+002	1.333972e+001	1.660276e+000
1.3639985593e+002	6.729320e-001	7.371213e-004	2.228082e+002	1.463732e+001	3.626835e-001
1.3659983471e+002	6.735598e-001	1.348298e-003	2.230161e+002	1.333722e+001	6.627806e-001
1.3679991295e+002	6.741881e-001	2.273700e-003	2.232241e+002	1.388336e+001	1.116637e+000
1.3699951070e+002	6.748170e-001	1.262177e-003	2.234323e+002	1.238071e+001	6.192901e-001
1.3719879363e+002	6.754464e-001	1.901282e-003	2.236407e+002	1.106800e+001	9.319995e-001
1.3739955277e+002	6.760764e-001	8.501712e-004	2.238493e+002	1.058364e+001	4.163615e-001
1.3759967721e+002	6.767069e-001	8.722818e-004	2.240581e+002	9.573208e+000	4.267920e-001
1.3779995804e+002	6.773379e-001	2.483739e-003	2.242670e+002	1.178588e+001	1.214117e+000
1.3799994693e+002	6.779695e-001	1.458399e-003	2.244761e+002	1.228776e+001	7.122399e-001
1.3819984095e+002	6.786017e-001	3.926346e-003	2.246854e+002	1.108427e+001	1.915727e+000
1.3839975057e+002	6.792343e-001	1.506800e-002	2.248949e+002	7.654931e+000	7.345069e+000
1.3859971909e+002	6.798676e-001	1.376936e-002	2.251046e+002	1.429422e+001	6.705783e+000
1.3879958235e+002	6.805014e-001	1.342251e-002	2.253144e+002	1.046923e+001	6.530774e+000
1.3899981928e+002	6.811357e-001	5.616937e-003	2.255244e+002	1.426960e+001	2.730398e+000
1.3919982256e+002	6.817706e-001	6.618201e-003	2.257347e+002	1.178588e+001	3.214117e+000
1.3939949513e+002	6.824060e-001	3.173334e-003	2.259450e+002	1.646031e+001	1.539689e+000
1.3959987357e+002	6.830420e-001	1.236635e-002	2.261556e+002	1.800549e+001	5.994514e+000
1.3979992231e+002	6.836785e-001	9.084897e-003	2.263664e+002	1.860025e+001	4.399751e+000
1.3999945626e+002	6.843156e-001	2.555607e-002	2.265773e+002	1.363490e+001	1.236510e+001
1.4019968829e+002	6.849532e-001	4.170857e-002	2.267884e+002	9.838430e+000	2.016157e+001
1.4039966976e+002	6.855914e-001	3.578482e-002	2.269997e+002	1.471802e+001	1.728198e+001
1.4059996237e+002	6.862301e-001	4.804856e-002	2.272112e+002	1.281695e+001	2.318305e+001
1.4079984983e+002	6.868694e-001	4.004525e-002	2.274229e+002	1.769646e+001	1.930354e+001
1.4099999444e+002	6.875092e-001	4.816712e-002	2.276347e+002	1.380298e+001	2.319702e+001
1.4119994091e+002	6.881496e-001	5.846034e-002	2.278467e+002	1.087202e+001	2.812798e+001
1.4139908182e+002	6.887905e-001	6.477403e-002	2.280590e+002	1.286322e+001	3.113678e+001
1.4159961248e+002	6.894320e-001	6.898189e-002	2.282714e+002	1.287136e+001	3.312864e+001
1.4179953233e+002	6.900740e-001	7.318002e-002	2.284839e+002	1.188790e+001	3.511210e+001
1.4199905322e+002	6.907166e-001	8.979883e-002	2.286967e+002	5.954201e+000	4.304580e+001
1.4219980651e+002	6.913598e-001	7.958028e-002	2.289096e+002	1.288803e+001	3.811197e+001
1.4239962964e+002	6.920035e-001	9.004575e-002	2.291228e+002	1.091611e+001	4.308389e+001
1.4259903519e+002	6.926477e-001	8.807434e-002	2.293361e+002	1.289856e+001	4.210144e+001
1.4279879865e+002	6.932925e-001	8.610091e-002	2.295496e+002	1.488018e+001	4.111982e+001
1.4299995506e+002	6.939379e-001	9.036123e-002	2.297633e+002	1.488568e+001	4.311432e+001
1.4319976823e+002	6.945838e-001	7.808113e-002	2.299771e+002	2.477957e+001	3.722043e+001
1.4339991706e+002	6.952303e-001	7.817220e-002	2.301912e+002	2.577081e+001	3.722919e+001
1.4359915820e+002	6.958773e-001	7.202128e-002	2.304054e+002	2.773205e+001	3.426795e+001
1.4379974032e+002	6.965249e-001	8.246582e-002	2.306198e+002	2.379899e+001	3.920101e+001
1.4399967099e+002	6.971731e-001	7.010755e-002	2.308344e+002	2.970461e+001	3.329539e+001
1.4419953600e+002	6.978218e-001	5.981435e-002	2.310492e+002	3.261945e+001	2.838055e+001
1.4439989395e+002	6.987959e-001	5.576176e-002	2.313718e+002	3.357919e+001	2.642081e+001
1.4459984056e+002	6.994460e-001	9.327963e-002	2.315870e+002	2.084371e+001	4.415629e+001
1.4479959823e+002	7.000967e-001	8.921860e-002	2.318024e+002	2.480535e+001	4.219465e+001
1.4499983015e+002	7.007479e-001	1.144798e-001	2.320181e+002	1.490874e+001	5.409126e+001
1.4519959549e+002	7.013997e-001	1.167138e-001	2.322339e+002	1.590442e+001	5.509558e+001
1.4539948646e+002	7.020520e-001	8.953347e-002	2.324499e+002	2.877437e+001	4.222563e+001
1.4559969828e+002	7.027049e-001	1.064367e-001	2.326660e+002	2.284915e+001	5.015085e+001
1.4579999797e+002	7.033584e-001	1.023580e-001	2.328824e+002	2.681573e+001	4.818427e+001
1.4599990034e+002	7.040124e-001	1.256755e-001	2.330989e+002	1.889416e+001	5.910584e+001
1.4619961898e+002	7.046670e-001	1.427396e-001	2.333157e+002	1.393123e+001	6.706877e+001
1.4639982641e+002	7.053222e-001	1.365321e-001	2.335326e+002	1.790749e+001	6.409251e+001
1.4659998005e+002	7.059779e-001	1.536560e-001	2.337497e+002	1.393597e+001	7.206403e+001
1.4679916191e+002	7.066342e-001	1.516666e-001	2.339670e+002	1.393507e+001	7.106493e+001
1.4699940770e+002	7.072910e-001	1.433025e-001	2.341845e+002	1.691651e+001	6.708349e+001
1.4719941100e+002	7.079484e-001	1.391864e-001	2.344021e+002	1.890385e+001	6.509615e+001
1.4739990042e+002	7.086064e-001	1.499417e-001	2.346200e+002	1.293885e+001	7.006115e+001
1.4759898798e+002	7.092649e-001	1.415630e-001	2.348380e+002	1.691525e+001	6.608475e+001
1.4779930120e+002	7.099240e-001	1.374449e-001	2.350563e+002	1.989723e+001	6.410277e+001
1.4799979984e+002	7.105837e-001	1.482158e-001	2.352747e+002	1.293797e+001	6.906203e+001
1.4819971790e+002	7.112439e-001	1.377115e-001	2.354933e+002	2.089210e+001	6.410790e+001
1.4839984690e+002	7.119047e-001	1.336035e-001	2.357121e+002	2.586219e+001	6.213781e+001
1.4859999652e+002	7.125661e-001	1.444451e-001	2.359311e+002	2.388219e+001	6.711781e+001
1.4879902472e+002	7.132280e-001	1.574736e-001	2.361502e+002	2.289630e+001	7.310370e+001
1.4899894408e+002	7.138905e-001	1.726223e-001	2.363696e+002	1.493822e+001	8.006178e+001
1.4919910128e+002	7.145536e-001	1.728093e-001	2.365891e+002	1.792588e+001	8.007412e+001
1.4939872277e+002	7.152172e-001	1.751103e-001	2.368089e+002	1.593492e+001	8.106508e+001
1.4959986036e+002	7.158814e-001	1.903643e-001	2.370288e+002	1.195504e+001	8.804496e+001
1.4979901200e+002	7.165462e-001	1.690126e-001	2.372489e+002	2.290290e+001	7.809710e+001
1.4999882417e+002	7.172115e-001	1.842734e-001	2.374692e+002	1.793021e+001	8.506979e+001
1.5019990258e+002	7.178775e-001	2.060274e-001	2.376897e+002	6.975694e+000	9.502431e+001
1.5039726867e+002	7.185439e-001	1.889362e-001	2.379103e+002	1.593938e+001	8.706062e+001
1.5059954663e+002	7.192110e-001	1.912741e-001	2.381312e+002	1.494381e+001	8.805619e+001
1.5079912549e+002	7.198786e-001	2.066395e-001	2.383523e+002	1.195834e+001	9.504166e+001
1.5099965003e+002	7.205468e-001	1.938445e-001	2.385735e+002	1.992593e+001	8.907407e+001
1.5119986720e+002	7.212156e-001	2.092080e-001	2.387949e+002	1.295534e+001	9.604466e+001
1.5139970261e+002	7.218849e-001	2.072532e-001	2.390165e+002	1.694099e+001	9.505901e+001
1.5159992610e+002	7.225549e-001	2.226916e-001	2.392384e+002	1.395472e+001	1.020453e+002
1.5179969794e+002	7.232253e-001	2.120411e-001	2.394604e+002	2.192522e+001	9.707478e+001
1.5199977772e+002	7.238964e-001	2.427480e-001	2.396825e+002	9.970268e+000	1.110297e+002
1.5219974499e+002	7.245680e-001	2.277077e-001	2.399049e+002	1.694608e+001	1.040539e+002
1.5239982705e+002	7.252403e-001	2.388323e-001	2.401275e+002	1.196367e+001	1.090363e+002
1.5259986810e+002	7.259130e-001	2.478208e-001	2.403503e+002	1.196495e+001	1.130350e+002
1.5279992516e+002	7.265864e-001	2.502572e-001	2.405732e+002	1.395947e+001	1.140405e+002
1.5299987097e+002	7.272603e-001	2.505083e-001	2.407963e+002	1.695079e+001	1.140492e+002
1.5319985379e+002	7.279349e-001	2.726822e-001	2.410197e+002	1.097071e+001	1.240293e+002
1.5339896409e+002	7.286099e-001	2.839129e-001	2.412432e+002	6.982082e+000	1.290179e+002
1.5359984350e+002	7.292856e-001	2.841931e-001	2.414669e+002	9.974404e+000	1.290256e+002
1.5379968807e+002	7.299619e-001	2.888706e-001	2.416908e+002	1.097227e+001	1.310277e+002
1.5399962777e+002	7.306387e-001	2.891440e-001	2.419149e+002	1.196975e+001	1.310302e+002
1.5419982182e+002	7.313161e-001	3.004534e-001	2.421392e+002	1.197086e+001	1.360291e+002
1.5439986959e+002	7.319941e-001	3.183741e-001	2.423637e+002	3.990824e+000	1.440092e+002
1.5459955230e+002	7.326726e-001	3.120519e-001	2.425883e+002	7.981261e+000	1.410187e+002
1.5479994759e+002	7.333517e-001	3.145609e-001	2.428132e+002	8.979067e+000	1.420209e+002
1.5499954027e+002	7.340315e-001	3.060178e-001	2.430383e+002	1.496411e+001	1.380359e+002
1.5519996084e+002	7.347118e-001	3.284464e-001	2.432635e+002	6.984376e+000	1.480156e+002
1.5539978449e+002	7.353926e-001	2.999348e-001	2.434890e+002	1.695842e+001	1.350416e+002
1.5559977714e+002	7.360741e-001	3.157286e-001	2.437146e+002	8.979067e+000	1.420209e+002
1.5579978195e+002	7.367561e-001	3.137963e-001	2.439404e+002	8.978919e+000	1.410211e+002
1.5599894738e+002	7.374388e-001	3.007693e-001	2.441664e+002	1.695842e+001	1.350416e+002
1.5619983977e+002	7.381220e-001	3.188463e-001	2.443926e+002	1.097459e+001	1.430254e+002
1.5639965212e+002	7.388057e-001	3.213828e-001	2.446190e+002	1.297018e+001	1.440298e+002
1.5659998725e+002	7.394901e-001	3.239084e-001	2.448456e+002	1.197267e+001	1.450273e+002
1.5679947009e+002	7.401751e-001	3.286585e-001	2.450724e+002	7.982024e+000	1.470180e+002
1.5699929550e+002	7.408606e-001	3.267307e-001	2.452994e+002	8.979639e+000	1.460204e+002
1.5719947982e+002	7.415467e-001	3.315169e-001	2.455266e+002	9.977682e+000	1.480223e+002
1.5739945077e+002	7.422334e-001	3.206378e-001	2.457539e+002	1.396767e+001	1.430323e+002
1.5759990874e+002	7.429207e-001	3.411002e-001	2.459815e+002	8.980440e+000	1.520196e+002
1.5779909483e+002	7.436086e-001	3.346793e-001	2.462093e+002	8.980048e+000	1.490200e+002
1.5799977299e+002	7.442970e-001	3.462178e-001	2.464372e+002	6.984984e+000	1.540150e+002
1.5819976429e+002	7.449861e-001	3.420387e-001	2.466653e+002	6.984787e+000	1.520152e+002
1.5839884799e+002	7.456757e-001	3.423455e-001	2.468937e+002	4.989133e+000	1.520109e+002
1.5859997902e+002	7.463659e-001	3.336614e-001	2.471222e+002	7.982145e+000	1.480179e+002
1.5879957699e+002	7.470567e-001	3.272125e-001	2.473509e+002	9.977221e+000	1.450228e+002
1.5899954645e+002	7.477481e-001	3.162572e-001	2.475799e+002	1.596226e+001	1.400377e+002
1.5919967017e+002	7.484401e-001	3.210591e-001	2.478090e+002	1.396744e+001	1.420326e+002
1.5939874562e+002	7.491327e-001	3.281372e-001	2.480383e+002	1.297039e+001	1.450296e+002
1.5959911257e+002	7.498259e-001	3.374926e-001	2.482678e+002	1.197340e+001	1.490266e+002
1.5979996786e+002	7.505196e-001	3.513836e-001	2.484975e+002	7.982949e+000	1.550171e+002
1.5999950267e+002	7.512139e-001	3.585050e-001	2.487274e+002	5.987454e+000	1.580125e+002
1.6019931877e+002	7.519089e-001	3.588367e-001	2.489575e+002	5.987454e+000	1.580125e+002
1.6039969506e+002	7.526044e-001	3.364959e-001	2.491878e+002	1.696206e+001	1.480379e+002
1.6059979985e+002	7.533005e-001	3.663257e-001	2.494183e+002	5.987687e+000	1.610123e+002
1.6079963374e+002	7.539972e-001	3.666738e-001	2.496489e+002	7.983583e+000	1.610164e+002
1.6099994712e+002	7.546945e-001	3.852237e-001	2.498798e+002	2.994134e+000	1.690059e+002
1.6119978095e+002	7.553924e-001	3.605420e-001	2.501109e+002	1.496864e+001	1.580314e+002
1.6139963992e+002	7.560909e-001	3.905122e-001	2.503421e+002	4.990338e+000	1.710097e+002
1.6159987950e+002	7.567899e-001	4.022968e-001	2.505736e+002	3.992489e+000	1.760075e+002
1.6179993178e+002	7.574896e-001	4.003983e-001	2.508053e+002	7.984894e+000	1.750151e+002
1.6199974781e+002	7.581899e-001	4.076248e-001	2.510371e+002	4.990717e+000	1.780093e+002
1.6219947851e+002	7.588907e-001	3.874283e-001	2.512692e+002	1.696677e+001	1.690332e+002
1.6239977723e+002	7.595922e-001	4.221429e-001	2.515014e+002	4.991019e+000	1.840090e+002
1.6259907741e+002	7.602942e-001	4.225455e-001	2.517339e+002	7.985631e+000	1.840144e+002
1.6279980811e+002	7.609968e-001	4.275160e-001	2.519665e+002	3.992892e+000	1.860071e+002
1.6299977201e+002	7.617001e-001	4.325160e-001	2.521994e+002	4.991210e+000	1.880088e+002
1.6319919332e+002	7.624039e-001	4.352182e-001	2.524324e+002	4.991256e+000	1.890087e+002
1.6339945280e+002	7.631083e-001	4.195128e-001	2.526656e+002	1.098003e+001	1.820200e+002
1.6359902551e+002	7.638134e-001	4.290983e-001	2.528991e+002	3.992892e+000	1.860071e+002
1.6379955511e+002	7.645190e-001	4.225804e-001	2.531327e+002	6.987359e+000	1.830126e+002
1.6399909669e+002	7.652252e-001	4.298956e-001	2.533665e+002	4.991116e+000	1.860089e+002
1.6419896583e+002	7.659320e-001	4.256704e-001	2.536006e+002	5.989223e+000	1.840108e+002
1.6439964340e+002	7.666394e-001	4.214330e-001	2.538348e+002	5.989105e+000	1.820109e+002
1.6459969186e+002	7.673475e-001	4.079394e-001	2.540692e+002	1.097935e+001	1.760207e+002
1.6479899025e+002	7.680561e-001	4.222160e-001	2.543038e+002	6.987289e+000	1.820127e+002
1.6499984366e+002	7.687653e-001	4.272367e-001	2.545387e+002	3.992815e+000	1.840072e+002
1.6519888438e+002	7.694751e-001	4.299551e-001	2.547737e+002	3.992854e+000	1.850071e+002
1.6539973017e+002	7.701855e-001	4.257041e-001	2.550089e+002	4.990970e+000	1.830090e+002
1.6559963861e+002	7.708965e-001	4.167974e-001	2.552443e+002	7.985231e+000	1.790148e+002
1.6579990266e+002	7.716081e-001	4.148519e-001	2.554799e+002	7.985148e+000	1.780149e+002
1.6599987443e+002	7.723204e-001	4.222320e-001	2.557157e+002	7.985394e+000	1.810146e+002
1.6619996155e+002	7.730332e-001	4.296212e-001	2.559518e+002	6.987427e+000	1.840126e+002
1.6639990207e+002	7.737466e-001	4.346953e-001	2.561880e+002	7.985786e+000	1.860142e+002
1.6659980842e+002	7.744606e-001	4.397700e-001	2.564244e+002	6.987694e+000	1.880123e+002
1.6679890601e+002	7.751753e-001	4.284664e-001	2.566610e+002	5.989164e+000	1.830108e+002
1.6699921851e+002	7.758905e-001	4.148067e-001	2.568978e+002	6.986931e+000	1.770131e+002
1.6719843207e+002	7.766064e-001	4.034852e-001	2.571348e+002	1.197695e+001	1.720231e+002
1.6739988187e+002	7.773228e-001	4.108863e-001	2.573721e+002	8.983006e+000	1.750170e+002
1.6759954495e+002	7.780399e-001	3.995309e-001	2.576095e+002	1.197668e+001	1.700233e+002
1.6779966525e+002	7.787575e-001	3.975523e-001	2.578471e+002	1.297458e+001	1.690254e+002
1.6799985479e+002	7.794758e-001	4.002454e-001	2.580849e+002	6.986394e+000	1.700136e+002
1.6819965846e+002	7.801946e-001	3.794380e-001	2.583229e+002	1.297332e+001	1.610267e+002
1.6839929806e+002	7.809141e-001	3.962626e-001	2.585611e+002	5.988199e+000	1.680118e+002
1.6859940321e+002	7.816342e-001	3.707018e-001	2.587996e+002	1.397054e+001	1.570295e+002
1.6879980089e+002	7.823549e-001	3.733715e-001	2.590382e+002	6.985363e+000	1.580146e+002
1.6899952197e+002	7.830762e-001	3.548022e-001	2.592770e+002	7.982382e+000	1.500176e+002
1.6919980533e+002	7.837981e-001	3.338433e-001	2.595160e+002	1.097423e+001	1.410258e+002
1.6939997216e+002	7.845206e-001	3.317765e-001	2.597553e+002	9.976410e+000	1.400236e+002
1.6959968986e+002	7.852437e-001	3.202437e-001	2.599947e+002	1.296820e+001	1.350318e+002
1.6979992868e+002	7.859675e-001	3.371076e-001	2.602343e+002	4.988370e+000	1.420116e+002
1.6999999545e+002	7.866918e-001	3.160539e-001	2.604741e+002	7.980137e+000	1.330199e+002
1.7019964539e+002	7.874168e-001	3.115775e-001	2.607142e+002	5.984875e+000	1.310151e+002
1.7039997182e+002	7.881423e-001	2.952231e-001	2.609544e+002	8.976037e+000	1.240240e+002
1.7059997754e+002	7.888685e-001	2.764317e-001	2.611949e+002	7.977235e+000	1.160228e+002
1.7079995469e+002	7.895953e-001	2.409853e-001	2.614355e+002	1.594775e+001	1.010523e+002
1.7099995414e+002	7.903227e-001	2.340422e-001	2.616763e+002	1.494952e+001	9.805048e+001
1.7119975307e+002	7.910507e-001	2.270444e-001	2.619174e+002	8.968752e+000	9.503125e+001
1.7139991931e+002	7.917794e-001	2.010334e-001	2.621586e+002	1.693331e+001	8.406669e+001
1.7159998325e+002	7.925086e-001	1.821075e-001	2.624001e+002	1.891767e+001	7.608233e+001
1.7179948829e+002	7.932385e-001	1.631321e-001	2.626417e+002	1.890806e+001	6.809194e+001
1.7199954100e+002	7.939689e-001	1.156258e-001	2.628836e+002	3.178176e+001	4.821824e+001
1.7219946987e+002	3.973579e-001	2.492502e-002	1.315654e+002	4.823109e+001	2.076891e+001
1.7239884449e+002	3.977395e-001	8.116098e-003	1.316918e+002	5.624371e+001	6.756293e+000
1.7259995500e+002	3.981216e-001	9.245474e-004	1.318183e+002	4.823109e+001	7.689064e-001
1.7279980171e+002	3.986952e-001	3.694751e-004	1.320082e+002	4.569317e+001	3.068344e-001
1.7299958789e+002	3.990781e-001	2.141091e-004	1.321350e+002	3.282236e+001	1.776385e-001
1.7319959494e+002	3.994614e-001	1.280930e-004	1.322619e+002	2.889383e+001	1.061721e-001
1.7339964459e+002	3.998449e-001	1.123369e-004	1.323889e+002	2.390698e+001	9.302308e-002
1.7359954309e+002	4.002289e-001	9.548030e-005	1.325160e+002	2.292101e+001	7.898877e-002
1.7379979956e+002	4.006132e-001	4.861335e-005	1.326433e+002	1.395982e+001	4.017818e-002
1.7399913786e+002	4.009978e-001	2.423843e-005	1.327706e+002	7.979987e+000	2.001347e-002
1.7419985565e+002	4.013829e-001	2.649334e-005	1.328981e+002	8.978146e+000	2.185435e-002
1.7439964277e+002	4.017682e-001	2.374680e-005	1.330257e+002	7.980430e+000	1.956994e-002
1.7459955824e+002	4.021539e-001	1.583864e-005	1.331534e+002	5.986960e+000	1.304024e-002
1.7479964363e+002	4.025400e-001	2.618569e-005	1.332812e+002	8.978462e+000	2.153848e-002
1.7499927693e+002	4.029264e-001	2.158310e-005	1.334092e+002	7.982264e+000	1.773569e-002
1.7519980827e+002	4.033132e-001	1.528245e-005	1.335372e+002	5.987454e+000	1.254615e-002
1.7539950412e+002	4.037003e-001	1.831400e-005	1.336654e+002	7.984980e+000	1.502049e-002
1.7559980355e+002	4.040878e-001	2.640270e-005	1.337937e+002	1.097837e+001	2.163378e-002
1.7579960195e+002	4.044757e-001	2.676387e-005	1.339221e+002	1.197809e+001	2.190869e-002
1.7599884682e+002	4.048639e-001	2.043072e-005	1.340507e+002	8.983292e+000	1.670839e-002
1.7619980437e+002	4.052524e-001	2.259568e-005	1.341793e+002	9.981539e+000	1.846119e-002
1.7639973359e+002	4.056414e-001	1.191073e-005	1.343081e+002	5.990278e+000	9.722011e-003
1.7659994825e+002	4.060306e-001	9.970498e-006	1.344370e+002	5.991869e+000	8.130515e-003
1.7679964599e+002	4.064203e-001	1.112185e-005	1.345660e+002	7.990939e+000	9.060695e-003
1.7699980222e+002	4.068103e-001	1.720715e-005	1.346951e+002	1.298600e+001	1.400480e-002
1.7719952847e+002	4.072006e-001	1.583282e-005	1.348244e+002	1.298713e+001	1.287389e-002
1.7739971482e+002	4.075913e-001	1.393136e-005	1.349537e+002	1.298868e+001	1.131693e-002
1.7759870161e+002	4.079824e-001	1.065128e-005	1.350832e+002	1.099136e+001	8.644109e-003
1.7779997296e+002	4.083738e-001	1.241956e-005	1.352128e+002	1.398993e+001	1.006951e-002
1.7799998923e+002	4.087656e-001	1.041258e-005	1.353425e+002	1.299157e+001	8.434204e-003
1.7819911570e+002	4.091578e-001	7.628740e-006	1.354724e+002	9.993827e+000	6.173366e-003
1.7839952915e+002	4.095503e-001	6.417760e-006	1.356023e+002	8.994812e+000	5.188433e-003
1.7859846297e+002	4.099431e-001	7.549127e-006	1.357324e+002	1.099390e+001	6.097237e-003
1.7879764468e+002	4.103364e-001	7.955934e-006	1.358626e+002	1.099358e+001	6.419647e-003
1.7899912038e+002	4.107299e-001	1.039185e-005	1.359929e+002	1.399162e+001	8.377151e-003
1.7919998068e+002	4.111239e-001	1.074640e-005	1.361234e+002	1.299135e+001	8.654663e-003
1.7939958117e+002	4.115182e-001	8.410959e-006	1.362539e+002	8.993233e+000	6.767316e-003
1.7959967006e+002	4.119129e-001	5.562186e-006	1.363846e+002	5.995529e+000	4.470953e-003
1.7979904955e+002	4.123079e-001	3.814715e-006	1.365154e+002	3.996937e+000	3.063377e-003
1.7999998328e+002	4.127033e-001	6.872880e-006	1.366463e+002	6.994486e+000	5.513924e-003
1.8019965400e+002	4.130991e-001	8.255012e-006	1.367774e+002	7.993384e+000	6.616426e-003
1.8039973345e+002	4.134952e-001	1.048577e-005	1.369085e+002	9.991604e+000	8.396334e-003
1.8059718446e+002	4.138917e-001	1.216220e-005	1.370398e+002	1.099027e+001	9.729387e-003
1.8079939771e+002	4.142885e-001	1.419029e-005	1.371712e+002	1.198866e+001	1.134092e-002
1.8099941483e+002	4.146858e-001	1.488361e-005	1.373027e+002	1.198812e+001	1.188363e-002
1.8119940418e+002	4.150833e-001	1.243836e-005	1.374343e+002	8.990078e+000	9.921740e-003
1.8139934920e+002	4.154813e-001	8.924263e-006	1.375661e+002	5.992888e+000	7.111822e-003
1.8159910994e+002	4.158796e-001	1.334328e-005	1.376980e+002	7.989377e+000	1.062319e-002
1.8179777776e+002	4.162783e-001	9.137647e-006	1.378300e+002	5.992732e+000	7.267928e-003
1.8199976162e+002	4.166773e-001	1.189060e-005	1.379621e+002	7.990551e+000	9.448526e-003
1.8219990961e+002	4.170767e-001	8.473213e-006	1.380944e+002	5.993273e+000	6.726547e-003
1.8239996681e+002	4.174765e-001	9.795356e-006	1.382267e+002	6.992231e+000	7.768697e-003
1.8259954385e+002	4.178766e-001	9.804745e-006	1.383592e+002	6.992231e+000	7.768697e-003
1.8279943451e+002	4.182771e-001	1.048166e-005	1.384918e+002	6.991703e+000	8.297091e-003
1.8299940929e+002	4.186780e-001	1.316900e-005	1.386245e+002	7.989586e+000	1.041436e-002
1.8319864026e+002	4.190793e-001	5.209508e-006	1.387574e+002	2.995884e+000	4.115859e-003
1.8339918179e+002	4.194809e-001	7.221944e-006	1.388904e+002	3.994300e+000	5.700356e-003
1.8359922859e+002	4.198828e-001	5.691125e-006	1.390235e+002	2.995512e+000	4.487764e-003
1.8379997504e+002	4.202852e-001	8.069316e-006	1.391567e+002	3.993643e+000	6.357006e-003
1.8399996844e+002	4.206879e-001	8.116003e-006	1.392900e+002	3.993612e+000	6.387665e-003
1.8419917279e+002	4.210910e-001	1.648557e-005	1.394235e+002	7.987038e+000	1.296248e-002
1.8439909816e+002	4.214944e-001	1.794907e-005	1.395571e+002	8.985900e+000	1.409971e-002
1.8459986704e+002	4.218982e-001	1.813790e-005	1.396908e+002	8.985766e+000	1.423440e-002
1.8479873516e+002	4.223024e-001	1.466693e-005	1.398246e+002	7.988501e+000	1.149941e-002
1.8499833735e+002	4.227070e-001	1.068614e-005	1.399585e+002	5.991630e+000	8.370305e-003
1.8519982911e+002	4.231119e-001	1.056286e-005	1.400926e+002	5.991734e+000	8.265827e-003
1.8539935444e+002	4.235172e-001	1.093702e-005	1.402268e+002	5.991450e+000	8.550429e-003
1.8559998077e+002	4.239229e-001	1.539137e-005	1.403611e+002	7.987979e+000	1.202127e-002
1.8579943924e+002	4.243290e-001	1.868873e-005	1.404956e+002	8.985417e+000	1.458267e-002
1.8599956089e+002	4.247354e-001	2.109464e-005	1.406301e+002	9.983556e+000	1.644423e-002
1.8619989499e+002	4.251422e-001	1.836508e-005	1.407648e+002	8.985697e+000	1.430272e-002
1.8639990243e+002	4.255493e-001	1.940723e-005	1.408996e+002	8.984900e+000	1.509989e-002
1.8659959730e+002	4.259569e-001	3.036631e-005	1.410346e+002	1.297640e+001	2.360404e-002
1.8679688931e+002	4.263648e-001	3.024559e-005	1.411696e+002	1.397651e+001	2.348772e-002
1.8699973438e+002	4.267730e-001	2.434645e-005	1.413048e+002	1.198111e+001	1.888855e-002
1.8719948300e+002	4.271817e-001	2.472232e-005	1.414401e+002	1.198084e+001	1.916181e-002
1.8739895313e+002	4.275907e-001	2.845452e-005	1.415755e+002	1.297797e+001	2.203347e-002
1.8759980675e+002	4.280001e-001	1.922675e-005	1.417111e+002	8.985126e+000	1.487380e-002
1.8779991216e+002	4.284099e-001	2.027047e-005	1.418468e+002	9.984334e+000	1.566623e-002
1.8799908807e+002	4.288200e-001	2.324763e-005	1.419826e+002	1.198205e+001	1.794996e-002
1.8819935290e+002	4.292306e-001	2.135087e-005	1.421185e+002	1.298353e+001	1.646967e-002
1.8839873707e+002	4.298471e-001	1.711024e-005	1.423226e+002	1.098682e+001	1.317960e-002
1.8859903912e+002	4.302585e-001	1.591710e-005	1.424589e+002	1.098775e+001	1.224883e-002
1.8879708150e+002	4.306704e-001	1.545731e-005	1.425952e+002	1.198812e+001	1.188363e-002
1.8899954010e+002	4.310826e-001	1.179949e-005	1.427317e+002	9.990937e+000	9.062804e-003
1.8919904596e+002	4.314952e-001	1.508097e-005	1.428683e+002	1.198843e+001	1.157213e-002
1.8939990305e+002	4.319081e-001	1.670050e-005	1.430051e+002	1.198720e+001	1.280260e-002
1.8959920683e+002	4.323215e-001	1.406647e-005	1.431419e+002	9.989227e+000	1.077304e-002
1.8979900242e+002	4.327352e-001	2.003759e-005	1.432789e+002	1.398467e+001	1.533145e-002
1.8999967175e+002	4.331493e-001	1.497012e-005	1.434160e+002	9.988557e+000	1.144321e-002
1.9019809659e+002	4.335638e-001	1.568933e-005	1.435532e+002	9.988018e+000	1.198151e-002
1.9039984383e+002	4.339787e-001	1.403242e-005	1.436906e+002	8.989294e+000	1.070592e-002
1.9059871738e+002	4.343939e-001	1.721434e-005	1.438281e+002	9.986879e+000	1.312099e-002
1.9079981603e+002	4.348095e-001	1.973302e-005	1.439657e+002	9.984974e+000	1.502639e-002
1.9099972005e+002	4.352255e-001	2.049599e-005	1.441034e+002	9.984408e+000	1.559245e-002
1.9119986503e+002	4.356419e-001	2.090944e-005	1.442413e+002	9.984108e+000	1.589179e-002
1.9139942052e+002	4.360587e-001	2.549472e-005	1.443793e+002	1.298064e+001	1.935821e-002
1.9159997213e+002	4.364758e-001	2.303823e-005	1.445174e+002	1.198252e+001	1.747628e-002
1.9179927151e+002	4.368933e-001	1.768445e-005	1.446556e+002	8.986598e+000	1.340220e-002
1.9199974431e+002	4.373112e-001	2.233790e-005	1.447940e+002	1.098309e+001	1.691266e-002
1.9219922073e+002	4.377295e-001	1.106591e-005	1.449325e+002	5.991630e+000	8.370305e-003
1.9239768173e+002	4.381482e-001	1.743219e-005	1.450711e+002	9.986827e+000	1.317319e-002
1.9259985854e+002	4.385672e-001	2.145044e-005	1.452099e+002	1.198381e+001	1.619422e-002
1.9279986027e+002	4.389866e-001	2.296872e-005	1.453487e+002	1.198268e+001	1.732389e-002
1.9299989200e+002	4.394065e-001	2.221582e-005	1.454877e+002	1.198326e+001	1.674002e-002
1.9319913494e+002	4.398266e-001	1.800026e-005	1.456269e+002	9.986449e+000	1.355056e-002
1.9339884847e+002	4.402472e-001	1.720134e-005	1.457661e+002	8.987063e+000	1.293676e-002
1.9359944918e+002	4.406682e-001	2.181998e-005	1.459055e+002	1.198361e+001	1.639467e-002
1.9379883529e+002	4.410895e-001	3.011445e-005	1.460450e+002	1.597739e+001	2.260519e-002
1.9399980540e+002	4.415113e-001	3.001518e-005	1.461846e+002	1.597749e+001	2.250915e-002
1.9419901610e+002	4.419334e-001	2.596039e-005	1.463244e+002	1.498055e+001	1.944977e-002
1.9439904555e+002	4.423559e-001	1.963511e-005	1.464643e+002	1.198530e+001	1.469676e-002
1.9459915081e+002	4.427788e-001	1.994903e-005	1.466043e+002	1.198508e+001	1.491746e-002
1.9479835649e+002	4.432020e-001	1.542417e-005	1.467445e+002	9.988477e+000	1.152285e-002
1.9499814912e+002	4.436257e-001	1.294876e-005	1.468847e+002	8.990336e+000	9.664325e-003
1.9519988863e+002	4.440497e-001	1.421679e-005	1.470251e+002	9.989399e+000	1.060059e-002
1.9539937314e+002	4.444742e-001	2.046481e-005	1.471657e+002	1.298476e+001	1.524478e-002
1.9559922252e+002	4.448990e-001	1.803570e-005	1.473063e+002	1.098658e+001	1.342244e-002
1.9579971386e+002	4.453242e-001	1.667579e-005	1.474471e+002	8.987601e+000	1.239853e-002
1.9599966254e+002	4.457498e-001	1.878066e-005	1.475880e+002	9.986050e+000	1.395018e-002
1.9619994052e+002	4.461757e-001	1.984239e-005	1.477291e+002	1.098528e+001	1.472476e-002
1.9639901983e+002	4.466021e-001	2.611116e-005	1.478702e+002	1.298064e+001	1.935821e-002
1.9659959336e+002	4.470289e-001	1.801370e-005	1.480115e+002	8.986658e+000	1.334220e-002
1.9679981574e+002	4.474560e-001	1.914521e-005	1.481530e+002	8.985833e+000	1.416673e-002
1.9699976101e+002	4.478835e-001	2.063490e-005	1.482945e+002	8.984746e+000	1.525447e-002
1.9719937072e+002	4.483115e-001	2.188697e-005	1.484362e+002	8.983835e+000	1.616463e-002
1.9739953289e+002	4.487398e-001	3.593066e-005	1.485780e+002	1.297349e+001	2.651128e-002
1.9759988025e+002	4.491685e-001	2.276024e-005	1.487200e+002	9.983222e+000	1.677751e-002
1.9779990414e+002	4.495976e-001	1.360408e-005	1.488620e+002	6.989981e+000	1.001856e-002
1.9799998980e+002	4.500270e-001	5.786012e-006	1.490042e+002	2.995743e+000	4.256971e-003
1.9819930907e+002	4.504569e-001	1.789798e-005	1.491466e+002	7.986844e+000	1.315560e-002
1.9839990526e+002	4.508872e-001	1.451807e-005	1.492890e+002	5.989339e+000	1.066108e-002
1.9859952142e+002	4.513178e-001	2.144705e-005	1.494316e+002	7.984266e+000	1.573421e-002
1.9879896863e+002	4.517489e-001	2.532939e-005	1.495743e+002	9.981435e+000	1.856469e-002
1.9899991486e+002	4.521803e-001	2.136116e-005	1.497172e+002	7.984359e+000	1.564131e-002
1.9919975059e+002	4.526121e-001	1.597379e-005	1.498602e+002	6.988315e+000	1.168535e-002
1.9939888204e+002	4.530444e-001	1.413251e-005	1.500033e+002	5.989671e+000	1.032853e-002
1.9959987778e+002	4.534770e-001	1.800081e-005	1.501465e+002	6.986857e+000	1.314307e-002
1.9979914361e+002	4.539100e-001	1.945186e-005	1.502899e+002	6.985811e+000	1.418899e-002
1.9999954895e+002	4.543434e-001	1.971176e-005	1.504334e+002	6.985635e+000	1.436486e-002
2.0019906845e+002	4.547772e-001	2.117402e-005	1.505770e+002	6.984584e+000	1.541575e-002
2.0039824580e+002	4.552114e-001	3.471444e-005	1.507208e+002	1.197475e+001	2.524974e-002
2.0059931017e+002	4.556460e-001	3.401363e-005	1.508647e+002	1.097528e+001	2.471641e-002
2.0079696743e+002	4.560810e-001	3.592198e-005	1.510087e+002	1.197392e+001	2.607824e-002
2.0099702380e+002	4.565164e-001	1.865022e-005	1.511528e+002	6.986473e+000	1.352657e-002
2.0119968353e+002	4.569521e-001	1.537332e-005	1.512971e+002	5.988861e+000	1.113928e-002
2.0139895940e+002	4.573883e-001	1.383166e-005	1.514415e+002	4.989987e+000	1.001265e-002
2.0159968092e+002	4.578249e-001	1.998667e-005	1.515861e+002	6.985546e+000	1.445443e-002
2.0179994832e+002	4.582618e-001	2.078337e-005	1.517308e+002	6.984984e+000	1.501628e-002
2.0199938980e+002	4.586992e-001	1.947145e-005	1.518756e+002	5.985945e+000	1.405498e-002
2.0219921693e+002	4.591369e-001	2.584612e-005	1.520205e+002	6.981361e+000	1.863859e-002
2.0239963130e+002	4.595751e-001	1.871430e-005	1.521656e+002	5.986517e+000	1.348271e-002
2.0259963835e+002	4.600137e-001	3.498017e-005	1.523108e+002	8.974823e+000	2.517742e-002
2.0279977037e+002	4.604526e-001	2.890840e-005	1.524561e+002	8.979213e+000	2.078735e-002
2.0299922066e+002	4.608920e-001	3.753241e-005	1.526016e+002	1.197304e+001	2.696294e-002
2.0319950364e+002	4.613317e-001	3.388917e-005	1.527472e+002	1.197568e+001	2.432247e-002
2.0339958978e+002	4.617719e-001	2.793663e-005	1.528929e+002	1.197997e+001	2.003118e-002
2.0359969113e+002	4.622124e-001	3.014136e-005	1.530388e+002	1.297841e+001	2.159142e-002
2.0379981763e+002	4.626534e-001	1.889713e-005	1.531848e+002	8.986476e+000	1.352384e-002
2.0399959822e+002	4.630947e-001	1.719813e-005	1.533309e+002	8.987704e+000	1.229621e-002
2.0419977318e+002	4.635365e-001	2.203677e-005	1.534772e+002	9.984259e+000	1.574070e-002
2.0439918556e+002	4.641998e-001	2.404634e-005	1.536968e+002	1.098285e+001	1.715157e-002
2.0459975257e+002	4.646426e-001	2.501148e-005	1.538434e+002	1.098218e+001	1.782298e-002
2.0479993648e+002	4.650857e-001	2.553512e-005	1.539902e+002	1.098182e+001	1.817879e-002
2.0499970569e+002	4.655293e-001	2.420241e-005	1.541370e+002	9.982786e+000	1.721360e-002
2.0519981342e+002	4.659732e-001	1.528913e-005	1.542840e+002	6.989136e+000	1.086380e-002
2.0539886092e+002	4.664176e-001	1.844056e-005	1.544312e+002	7.986909e+000	1.309059e-002
2.0559962709e+002	4.668624e-001	2.532491e-005	1.545784e+002	9.982039e+000	1.796053e-002
2.0579897521e+002	4.673075e-001	2.398147e-005	1.547258e+002	1.098301e+001	1.699155e-002
2.0599965146e+002	4.677531e-001	2.259106e-005	1.548733e+002	8.984009e+000	1.599116e-002
2.0619926214e+002	4.681991e-001	2.213745e-005	1.550210e+002	8.984345e+000	1.565514e-002
2.0639963124e+002	4.686455e-001	2.694067e-005	1.551688e+002	1.098097e+001	1.903373e-002
2.0659951285e+002	4.690922e-001	2.650865e-005	1.553167e+002	1.198129e+001	1.871067e-002
2.0679947058e+002	4.695394e-001	2.320461e-005	1.554648e+002	9.983637e+000	1.636297e-002
2.0699870344e+002	4.699870e-001	2.199094e-005	1.556130e+002	8.984508e+000	1.549237e-002
2.0719968336e+002	4.704350e-001	1.668692e-005	1.557613e+002	6.988255e+000	1.174456e-002
2.0739982561e+002	4.708834e-001	2.180617e-005	1.559098e+002	8.984667e+000	1.533296e-002
2.0759942108e+002	4.713322e-001	1.839663e-005	1.560584e+002	6.987077e+000	1.292323e-002
2.0779863828e+002	4.717815e-001	1.681502e-005	1.562071e+002	5.988199e+000	1.180094e-002
2.0799814571e+002	4.722311e-001	1.976621e-005	1.563560e+002	5.986141e+000	1.385890e-002
2.0819914901e+002	4.726811e-001	2.704345e-005	1.565050e+002	6.981057e+000	1.894322e-002
2.0839998696e+002	4.731316e-001	2.398682e-005	1.566542e+002	5.983214e+000	1.678614e-002
2.0859900470e+002	4.735824e-001	2.303655e-005	1.568034e+002	5.983894e+000	1.610579e-002
2.0879773350e+002	4.740337e-001	1.890926e-005	1.569528e+002	4.986792e+000	1.320764e-002
2.0899972552e+002	4.744853e-001	3.378482e-005	1.571024e+002	7.976425e+000	2.357539e-002
2.0919903913e+002	4.749374e-001	2.352049e-005	1.572521e+002	6.983603e+000	1.639721e-002
2.0939833015e+002	4.753899e-001	4.814464e-005	1.574019e+002	1.296647e+001	3.353188e-002
2.0959981957e+002	4.758428e-001	5.272777e-005	1.575518e+002	1.496331e+001	3.668900e-002
2.0979988839e+002	4.762961e-001	3.905180e-005	1.577019e+002	1.197285e+001	2.714714e-002
2.0999974692e+002	4.767498e-001	3.049203e-005	1.578522e+002	9.978823e+000	2.117658e-002
2.1019991825e+002	4.772039e-001	2.914691e-005	1.580025e+002	8.979777e+000	2.022313e-002
2.1039986465e+002	4.776585e-001	2.664355e-005	1.581530e+002	8.981531e+000	1.846863e-002
2.1059965681e+002	4.781134e-001	2.717413e-005	1.583036e+002	8.981182e+000	1.881848e-002
2.1079991816e+002	4.785688e-001	2.142673e-005	1.584544e+002	6.985176e+000	1.482421e-002
2.1099937551e+002	4.790245e-001	2.040322e-005	1.586053e+002	6.985897e+000	1.410266e-002
2.1119959059e+002	4.794807e-001	2.103613e-005	1.587564e+002	7.985474e+000	1.452629e-002
2.1139919543e+002	4.799373e-001	2.017126e-005	1.589075e+002	7.986084e+000	1.391581e-002
2.1159987513e+002	4.803943e-001	1.530392e-005	1.590588e+002	5.989452e+000	1.054787e-002
2.1179715450e+002	4.808517e-001	1.855282e-005	1.592103e+002	7.987225e+000	1.277494e-002
2.1199861449e+002	4.813096e-001	2.402751e-005	1.593619e+002	1.098347e+001	1.652891e-002
2.1219978446e+002	4.817678e-001	1.874227e-005	1.595136e+002	8.987119e+000	1.288084e-002
2.1239830590e+002	4.822265e-001	1.844127e-005	1.596655e+002	8.987338e+000	1.266193e-002
2.1259891704e+002	4.826855e-001	1.678134e-005	1.598175e+002	6.988489e+000	1.151125e-002
2.1279969155e+002	4.831450e-001	2.107293e-005	1.599696e+002	8.985559e+000	1.444134e-002
2.1299970605e+002	4.836049e-001	2.541052e-005	1.601219e+002	1.098260e+001	1.739734e-002
2.1319970528e+002	4.840653e-001	2.787991e-005	1.602743e+002	1.198093e+001	1.906985e-002
2.1339928353e+002	4.845260e-001	2.845639e-005	1.604269e+002	1.298055e+001	1.944566e-002
2.1359897370e+002	4.849872e-001	2.572893e-005	1.605795e+002	1.098243e+001	1.756513e-002
2.1379987190e+002	4.854487e-001	1.873019e-005	1.607324e+002	7.987225e+000	1.277494e-002
2.1399880191e+002	4.859107e-001	2.403903e-005	1.608853e+002	1.098362e+001	1.638025e-002
2.1419971442e+002	4.863731e-001	2.856111e-005	1.610384e+002	1.198056e+001	1.944310e-002
2.1439933825e+002	4.868359e-001	3.663064e-005	1.611917e+002	1.497509e+001	2.491276e-002
2.1459970989e+002	4.872992e-001	3.405063e-005	1.613451e+002	1.397686e+001	2.313606e-002
2.1479904297e+002	4.877628e-001	3.296492e-005	1.614986e+002	1.297762e+001	2.237707e-002
2.1499937010e+002	4.882269e-001	5.844278e-005	1.616522e+002	1.796037e+001	3.963412e-002
2.1519977512e+002	4.886914e-001	5.862649e-005	1.618060e+002	1.596028e+001	3.972091e-002
2.1539945130e+002	4.891563e-001	4.397419e-005	1.619600e+002	1.097023e+001	2.976529e-002
2.1559933925e+002	4.896217e-001	5.111568e-005	1.621140e+002	1.096543e+001	3.456635e-002
2.1579956237e+002	4.900874e-001	5.480395e-005	1.622682e+002	1.096297e+001	3.702527e-002
2.1599976873e+002	4.905536e-001	5.614733e-005	1.624226e+002	9.962103e+000	3.789681e-002
2.1619974394e+002	4.910202e-001	4.984300e-005	1.625771e+002	1.096639e+001	3.360971e-002
2.1639930267e+002	4.914872e-001	4.422471e-005	1.627317e+002	1.197021e+001	2.979290e-002
2.1659858578e+002	4.919546e-001	4.655865e-005	1.628865e+002	1.296866e+001	3.133541e-002
2.1679990906e+002	4.924225e-001	3.701008e-005	1.630414e+002	1.097511e+001	2.488526e-002
2.1699850081e+002	4.928908e-001	2.061751e-005	1.631964e+002	6.986150e+000	1.384986e-002
2.1719786056e+002	4.933595e-001	1.980859e-005	1.633516e+002	6.986706e+000	1.329383e-002
2.1739962053e+002	4.938286e-001	1.384511e-005	1.635070e+002	4.990717e+000	9.282828e-003
2.1759986210e+002	4.942981e-001	1.121248e-005	1.636624e+002	3.992489e+000	7.510564e-003
2.1779953106e+002	4.947681e-001	1.773967e-005	1.638180e+002	5.988129e+000	1.187145e-002
2.1799989414e+002	4.952385e-001	2.203217e-005	1.639738e+002	6.985270e+000	1.473000e-002
2.1819875814e+002	4.957093e-001	2.825561e-005	1.641297e+002	7.981127e+000	1.887286e-002
2.1839884907e+002	4.961806e-001	4.943806e-005	1.642857e+002	9.967010e+000	3.298995e-002
2.1859998961e+002	4.966522e-001	4.787624e-005	1.644419e+002	8.968083e+000	3.191741e-002
2.1879929908e+002	4.973605e-001	3.814229e-005	1.646764e+002	8.974608e+000	2.539191e-002
2.1899946111e+002	4.978333e-001	4.023514e-005	1.648329e+002	8.973240e+000	2.675972e-002
2.1919953452e+002	4.983064e-001	4.357347e-005	1.649896e+002	9.971048e+000	2.895247e-002
2.1939972895e+002	4.987800e-001	4.926717e-005	1.651464e+002	1.096730e+001	3.270458e-002
2.1959982195e+002	4.992540e-001	3.984535e-005	1.653033e+002	1.197357e+001	2.642506e-002
2.1979999312e+002	4.997284e-001	3.136006e-005	1.654604e+002	9.979222e+000	2.077795e-002
2.1999992159e+002	5.002033e-001	3.283190e-005	1.656176e+002	9.978268e+000	2.173249e-002
2.2019881534e+002	5.006786e-001	3.842592e-005	1.657750e+002	1.197459e+001	2.541120e-002
2.2039983952e+002	5.011543e-001	3.255160e-005	1.659325e+002	1.097849e+001	2.150606e-002
2.2059783266e+002	5.016305e-001	2.462361e-005	1.660902e+002	8.983747e+000	1.625279e-002
2.2079914150e+002	5.021070e-001	2.934147e-005	1.662479e+002	1.198065e+001	1.934842e-002
2.2099919699e+002	5.025840e-001	2.257723e-005	1.664059e+002	8.985126e+000	1.487380e-002
2.2119699882e+002	5.030615e-001	1.434991e-005	1.665640e+002	5.990555e+000	9.444702e-003
2.2139983300e+002	5.035393e-001	1.236492e-005	1.667222e+002	5.991869e+000	8.130515e-003
2.2159947847e+002	5.040176e-001	9.986968e-006	1.668805e+002	4.993439e+000	6.560666e-003
2.2179982586e+002	5.044963e-001	1.513439e-005	1.670390e+002	6.990067e+000	9.932691e-003
2.2199994247e+002	5.049755e-001	2.047082e-005	1.671977e+002	7.986578e+000	1.342224e-002
2.2219980789e+002	5.054551e-001	2.332694e-005	1.673565e+002	7.984720e+000	1.528042e-002
2.2239961262e+002	5.059351e-001	3.449123e-005	1.675154e+002	1.097743e+001	2.257220e-002
2.2259862452e+002	5.064155e-001	4.041691e-005	1.676745e+002	1.197357e+001	2.642506e-002
2.2279875916e+002	5.068964e-001	3.890313e-005	1.678337e+002	1.197459e+001	2.541120e-002
2.2299925036e+002	5.073777e-001	2.831555e-005	1.679931e+002	7.981522e+000	1.847794e-002
2.2319966566e+002	5.078595e-001	3.166387e-005	1.681526e+002	8.979357e+000	2.064336e-002
2.2339993405e+002	5.083416e-001	2.204662e-005	1.683122e+002	5.985640e+000	1.435973e-002
2.2359998170e+002	5.088243e-001	2.400976e-005	1.684720e+002	6.984376e+000	1.562356e-002
2.2379880328e+002	5.093073e-001	3.048711e-005	1.686320e+002	8.980180e+000	1.981967e-002
2.2399980372e+002	5.097908e-001	2.636559e-005	1.687920e+002	6.982876e+000	1.712401e-002
2.2419992344e+002	5.102747e-001	2.509300e-005	1.689523e+002	6.983718e+000	1.628203e-002
2.2439981727e+002	5.107590e-001	4.208684e-005	1.691126e+002	9.972717e+000	2.728288e-002
2.2459943482e+002	5.112438e-001	3.760514e-005	1.692731e+002	8.975646e+000	2.435450e-002
2.2479994226e+002	5.117290e-001	3.458988e-005	1.694338e+002	7.977620e+000	2.238046e-002
2.2499944179e+002	5.122147e-001	4.423975e-005	1.695946e+002	1.097140e+001	2.859701e-002
2.2519941869e+002	5.127008e-001	4.106804e-005	1.697555e+002	8.973478e+000	2.652161e-002
2.2539943986e+002	5.131873e-001	5.447397e-005	1.699166e+002	7.964854e+000	3.514577e-002
2.2559902232e+002	5.136743e-001	6.814913e-005	1.700779e+002	9.956073e+000	4.392710e-002
2.2579801546e+002	5.141617e-001	1.022525e-004	1.702392e+002	1.393415e+001	6.584673e-002
2.2599873579e+002	5.146495e-001	1.023880e-004	1.704008e+002	1.493413e+001	6.587147e-002
2.2619992676e+002	5.151378e-001	6.068875e-005	1.705624e+002	1.096099e+001	3.900720e-002
2.2639967790e+002	5.156265e-001	7.028108e-005	1.707242e+002	1.295487e+001	4.512978e-002
2.2659935938e+002	5.161156e-001	4.762899e-005	1.708862e+002	9.969445e+000	3.055515e-002
2.2679913488e+002	5.166052e-001	4.968967e-005	1.710483e+002	1.096815e+001	3.184691e-002
2.2699952838e+002	5.170952e-001	5.510796e-005	1.712105e+002	1.396471e+001	3.528611e-002
2.2719997276e+002	5.175857e-001	5.163323e-005	1.713729e+002	1.496697e+001	3.302988e-002
2.2739837452e+002	5.180766e-001	6.800041e-005	1.715355e+002	1.995654e+001	4.345878e-002
2.2759756818e+002	5.185680e-001	6.148869e-005	1.716982e+002	1.696074e+001	3.925993e-002
2.2779952333e+002	5.190597e-001	5.368538e-005	1.718610e+002	1.696575e+001	3.424512e-002
2.2799598405e+002	5.195520e-001	4.879505e-005	1.720240e+002	1.596890e+001	3.109616e-002
2.2819988862e+002	5.200446e-001	3.663266e-005	1.721871e+002	1.197668e+001	2.332318e-002
2.2839980883e+002	5.205377e-001	3.341603e-005	1.723504e+002	1.097874e+001	2.125507e-002
2.2859993000e+002	5.210313e-001	2.933889e-005	1.725138e+002	1.098136e+001	1.864403e-002
2.2879995896e+002	5.215253e-001	2.492065e-005	1.726773e+002	8.984179e+000	1.582137e-002
2.2899959478e+002	5.220197e-001	2.241085e-005	1.728411e+002	7.985786e+000	1.421450e-002
2.2919882661e+002	5.225146e-001	3.441900e-005	1.730049e+002	1.297819e+001	2.181021e-002
2.2939947578e+002	5.230099e-001	3.499306e-005	1.731689e+002	1.197785e+001	2.215297e-002
2.2959933475e+002	5.235057e-001	3.057366e-005	1.733331e+002	1.098066e+001	1.933686e-002
2.2979964904e+002	5.240019e-001	3.734985e-005	1.734974e+002	1.197640e+001	2.360022e-002
2.2999998575e+002	5.244986e-001	2.854861e-005	1.736618e+002	8.981978e+000	1.802190e-002
2.3019989662e+002	5.249957e-001	3.250711e-005	1.738264e+002	8.979499e+000	2.050136e-002
2.3039893245e+002	5.254932e-001	5.321880e-005	1.739911e+002	1.296647e+001	3.353188e-002
2.3059904015e+002	5.259912e-001	5.498208e-005	1.741560e+002	1.296539e+001	3.461009e-002
2.3079987538e+002	5.264896e-001	8.391621e-005	1.743210e+002	1.594723e+001	5.277351e-002
2.3099942768e+002	5.269885e-001	7.900815e-005	1.744862e+002	1.395036e+001	4.963988e-002
2.3119909542e+002	5.274878e-001	6.123520e-005	1.746515e+002	1.196156e+001	3.843693e-002
2.3139998843e+002	5.279876e-001	5.123234e-005	1.748170e+002	1.096787e+001	3.212776e-002
2.3159943319e+002	5.284878e-001	7.668198e-005	1.749826e+002	1.495196e+001	4.804169e-002
2.3179994321e+002	5.289885e-001	5.699960e-005	1.751484e+002	1.196432e+001	3.567677e-002
2.3199969964e+002	5.294896e-001	5.109135e-005	1.753143e+002	1.196805e+001	3.194846e-002
2.3219930418e+002	5.299912e-001	5.610047e-005	1.754804e+002	1.196495e+001	3.504756e-002
2.3239979432e+002	5.304932e-001	5.335763e-005	1.756466e+002	1.096670e+001	3.330249e-002
2.3259986886e+002	5.309957e-001	2.746227e-005	1.758130e+002	6.982876e+000	1.712401e-002
2.3279975164e+002	5.314986e-001	2.832528e-005	1.759795e+002	6.982355e+000	1.764542e-002
2.3299923017e+002	5.320019e-001	3.754608e-005	1.761462e+002	7.976633e+000	2.336745e-002
2.3319884910e+002	5.325058e-001	4.382429e-005	1.763130e+002	8.972751e+000	2.724900e-002
2.3339936227e+002	5.330100e-001	6.243537e-005	1.764799e+002	9.961216e+000	3.878424e-002
2.3359904377e+002	5.337673e-001	4.934081e-005	1.767307e+002	8.969393e+000	3.060655e-002
2.3379993180e+002	5.342727e-001	4.652145e-005	1.768980e+002	8.971170e+000	2.883037e-002
2.3399904036e+002	5.347785e-001	5.667056e-005	1.770655e+002	9.964913e+000	3.508678e-002
2.3419859794e+002	5.352848e-001	5.016602e-005	1.772331e+002	7.968970e+000	3.103021e-002
2.3439861508e+002	5.357915e-001	4.499268e-005	1.774009e+002	6.972196e+000	2.780392e-002
2.3459882687e+002	5.362987e-001	4.857725e-005	1.775688e+002	8.970009e+000	2.999067e-002
2.3479986785e+002	5.368064e-001	4.585503e-005	1.777369e+002	8.971717e+000	2.828325e-002
2.3499979637e+002	5.373145e-001	4.504361e-005	1.779052e+002	8.972244e+000	2.775649e-002
2.3519996293e+002	5.378230e-001	6.304466e-005	1.780735e+002	1.196119e+001	3.881226e-002
2.3539817093e+002	5.383320e-001	4.390243e-005	1.782421e+002	8.972998e+000	2.700215e-002
2.3559754772e+002	5.388415e-001	4.427698e-005	1.784108e+002	7.972793e+000	2.720677e-002
2.3579937250e+002	5.393514e-001	2.805510e-005	1.785796e+002	5.982777e+000	1.722265e-002
2.3599788407e+002	5.398618e-001	2.360659e-005	1.787486e+002	4.985522e+000	1.447807e-002
2.3619962306e+002	5.403726e-001	2.383737e-005	1.789177e+002	4.985394e+000	1.460579e-002
2.3639972134e+002	5.408839e-001	3.970606e-005	1.790870e+002	6.975694e+000	2.430596e-002
2.3659786439e+002	5.413957e-001	6.811953e-005	1.792564e+002	1.195834e+001	4.165977e-002
2.3679957369e+002	5.419079e-001	6.059876e-005	1.794260e+002	1.096297e+001	3.702527e-002
2.3699985834e+002	5.424205e-001	6.177394e-005	1.795958e+002	1.196229e+001	3.770762e-002
2.3719939833e+002	5.429336e-001	4.820816e-005	1.797657e+002	8.970601e+000	2.939908e-002
2.3739980702e+002	5.434472e-001	5.820576e-005	1.799357e+002	9.964538e+000	3.546244e-002
2.3759896381e+002	5.439612e-001	5.419879e-005	1.801059e+002	9.967010e+000	3.298995e-002
2.3779794668e+002	5.444757e-001	5.850764e-005	1.802762e+002	1.096442e+001	3.557903e-002
2.3799915497e+002	5.449907e-001	5.029368e-005	1.804467e+002	9.969445e+000	3.055515e-002
2.3819865500e+002	5.455061e-001	5.180390e-005	1.806174e+002	1.196856e+001	3.144292e-002
2.3839951761e+002	5.460219e-001	3.275698e-005	1.807882e+002	7.980137e+000	1.986341e-002
2.3859894213e+002	5.465383e-001	3.406503e-005	1.809592e+002	7.979363e+000	2.063708e-002
2.3879957515e+002	5.470550e-001	2.212640e-005	1.811303e+002	5.986608e+000	1.339183e-002
2.3899918195e+002	5.475723e-001	3.009837e-005	1.813015e+002	6.981800e+000	1.819958e-002
2.3919963469e+002	5.480900e-001	2.758441e-005	1.814729e+002	4.983336e+000	1.666372e-002
2.3939915292e+002	5.486082e-001	4.396018e-005	1.816445e+002	6.973469e+000	2.653122e-002
2.3959887260e+002	5.491268e-001	4.209623e-005	1.818162e+002	7.974618e+000	2.538227e-002
2.3979806372e+002	5.496459e-001	5.886967e-005	1.819881e+002	9.964538e+000	3.546244e-002
2.3999934269e+002	5.501654e-001	4.385645e-005	1.821601e+002	7.973606e+000	2.639369e-002
2.4019814973e+002	5.506854e-001	5.805787e-005	1.823323e+002	8.965093e+000	3.490740e-002
2.4039624079e+002	5.512059e-001	5.406738e-005	1.825046e+002	6.967523e+000	3.247741e-002
2.4059919298e+002	5.517268e-001	3.660945e-005	1.826771e+002	4.978030e+000	2.196995e-002
2.4079917343e+002	5.522482e-001	2.618941e-005	1.828497e+002	3.984298e+000	1.570187e-002
2.4099962874e+002	5.527701e-001	3.753804e-005	1.830225e+002	5.977515e+000	2.248470e-002
2.4119987589e+002	5.532924e-001	3.410070e-005	1.831955e+002	5.979593e+000	2.040650e-002
2.4139959217e+002	5.538152e-001	2.904164e-005	1.833686e+002	4.982637e+000	1.736266e-002
2.4159993349e+002	5.543385e-001	2.019616e-005	1.835418e+002	2.987937e+000	1.206295e-002
2.4179953821e+002	5.548622e-001	2.869425e-005	1.837152e+002	3.982877e+000	1.712260e-002
2.4199990917e+002	5.553864e-001	5.353809e-005	1.838888e+002	8.968083e+000	3.191741e-002
2.4219987534e+002	5.559111e-001	6.646296e-005	1.840625e+002	1.196041e+001	3.958534e-002
2.4239874371e+002	5.564362e-001	4.267276e-005	1.842364e+002	8.974608e+000	2.539191e-002
2.4259969946e+002	5.569618e-001	4.054901e-005	1.844104e+002	9.975895e+000	2.410543e-002
2.4279911946e+002	5.574878e-001	1.917842e-005	1.845846e+002	4.988610e+000	1.139036e-002
2.4299886257e+002	5.580144e-001	2.197713e-005	1.847589e+002	5.986960e+000	1.304024e-002
2.4319933578e+002	5.585414e-001	2.932967e-005	1.849334e+002	7.982614e+000	1.738649e-002
2.4339999184e+002	5.590688e-001	3.693808e-005	1.851080e+002	9.978124e+000	2.187606e-002
2.4359975702e+002	5.595968e-001	3.719700e-005	1.852828e+002	7.977991e+000	2.200861e-002
2.4379950074e+002	5.601252e-001	5.286286e-005	1.854578e+002	8.968752e+000	3.124824e-002
2.4399892767e+002	5.606540e-001	7.054266e-005	1.856329e+002	1.195834e+001	4.165977e-002
2.4419879997e+002	5.611834e-001	5.482263e-005	1.858082e+002	9.967654e+000	3.234559e-002
2.4439956062e+002	5.617132e-001	5.357434e-005	1.859836e+002	8.968421e+000	3.157928e-002
2.4459898679e+002	5.622435e-001	5.387392e-005	1.861592e+002	9.968274e+000	3.172591e-002
2.4479987047e+002	5.627742e-001	3.649858e-005	1.863349e+002	7.978527e+000	2.147345e-002
2.4499997221e+002	5.633054e-001	3.145713e-005	1.865108e+002	6.981510e+000	1.848992e-002
2.4519908743e+002	5.638371e-001	5.617917e-005	1.866868e+002	9.967010e+000	3.298995e-002
2.4539879681e+002	5.643693e-001	4.637462e-005	1.868630e+002	7.972793e+000	2.720677e-002
2.4559626127e+002	5.649019e-001	7.636074e-005	1.870394e+002	1.095524e+001	4.475660e-002
2.4579996729e+002	5.654350e-001	1.095871e-004	1.872159e+002	1.493583e+001	6.417071e-002
2.4599884945e+002	5.659686e-001	6.727221e-005	1.873926e+002	1.296064e+001	3.935531e-002
2.4619871858e+002	5.665027e-001	8.493226e-005	1.875694e+002	1.395036e+001	4.963988e-002
2.4639892515e+002	5.670372e-001	8.593214e-005	1.877464e+002	1.394982e+001	5.017693e-002
2.4659877528e+002	5.675722e-001	8.801565e-005	1.879235e+002	1.194865e+001	5.134507e-002
2.4679938536e+002	5.681077e-001	7.892476e-005	1.881008e+002	1.195400e+001	4.599839e-002
2.4699924780e+002	5.686436e-001	7.686653e-005	1.882783e+002	1.095524e+001	4.475660e-002
2.4719868936e+002	5.691800e-001	8.979963e-005	1.884559e+002	9.947762e+000	5.223780e-002
2.4739955083e+002	5.697169e-001	6.101008e-005	1.886336e+002	6.964543e+000	3.545703e-002
2.4759993723e+002	5.702543e-001	9.585884e-005	1.888116e+002	1.194434e+001	5.565748e-002
2.4779988600e+002	5.707922e-001	1.214418e-004	1.889896e+002	1.192955e+001	7.044501e-002
2.4799868774e+002	5.713305e-001	1.360043e-004	1.891679e+002	1.192118e+001	7.881797e-002
2.4819962841e+002	5.718693e-001	1.326901e-004	1.893463e+002	1.092318e+001	7.682485e-002
2.4839951703e+002	5.726784e-001	1.311304e-004	1.896142e+002	1.192419e+001	7.581456e-002
2.4859835141e+002	5.732184e-001	1.420816e-004	1.897930e+002	1.191793e+001	8.206873e-002
2.4879906864e+002	5.737589e-001	1.791388e-004	1.899719e+002	1.189662e+001	1.033761e-001
2.4899979386e+002	5.742999e-001	2.372545e-004	1.901510e+002	1.286322e+001	1.367842e-001
2.4919969265e+002	5.748413e-001	1.294523e-004	1.903303e+002	9.925437e+000	7.456270e-002
2.4939992370e+002	5.753832e-001	9.884803e-005	1.905097e+002	8.943119e+000	5.688147e-002
2.4959907479e+002	5.759256e-001	9.722931e-005	1.906893e+002	7.944103e+000	5.589729e-002
2.4979969482e+002	5.764685e-001	1.170544e-004	1.908691e+002	7.932769e+000	6.723140e-002
2.4999945851e+002	5.770119e-001	1.168084e-004	1.910490e+002	9.932973e+000	6.702696e-002
2.5019798810e+002	5.775557e-001	1.244666e-004	1.912290e+002	9.928646e+000	7.135412e-002
2.5039960125e+002	5.781000e-001	1.127586e-004	1.914093e+002	1.093542e+001	6.458130e-002
2.5059913919e+002	5.786448e-001	9.768837e-005	1.915897e+002	7.944103e+000	5.589729e-002
2.5079960006e+002	5.791901e-001	4.236613e-005	1.917702e+002	4.975781e+000	2.421908e-002
2.5099917961e+002	5.797359e-001	5.577694e-005	1.919509e+002	5.968144e+000	3.185551e-002
2.5119981719e+002	5.802821e-001	8.741692e-005	1.921318e+002	9.950121e+000	4.987884e-002
2.5139940323e+002	5.808288e-001	9.780428e-005	1.923128e+002	9.944247e+000	5.575318e-002
2.5159977170e+002	5.813760e-001	9.620849e-005	1.924940e+002	8.945208e+000	5.479188e-002
2.5179981464e+002	5.819237e-001	1.034139e-004	1.926753e+002	6.941160e+000	5.884000e-002
2.5199857387e+002	5.824719e-001	8.828114e-005	1.928568e+002	8.949817e+000	5.018257e-002
2.5219888647e+002	5.830206e-001	4.955296e-005	1.930385e+002	6.971859e+000	2.814140e-002
2.5239999014e+002	5.835697e-001	8.014547e-005	1.932203e+002	1.195453e+001	4.547223e-002
2.5259956474e+002	5.841194e-001	6.189922e-005	1.934023e+002	9.964913e+000	3.508678e-002
2.5279774438e+002	5.846695e-001	7.132182e-005	1.935844e+002	1.195961e+001	4.038983e-002
2.5299813696e+002	5.852201e-001	7.212184e-005	1.937667e+002	1.195920e+001	4.080445e-002
2.5319874041e+002	5.857712e-001	7.370296e-005	1.939492e+002	1.195834e+001	4.165977e-002
2.5339992269e+002	5.863228e-001	6.648602e-005	1.941318e+002	8.962455e+000	3.754512e-002
2.5359992494e+002	5.868748e-001	1.060762e-004	1.943146e+002	1.194015e+001	5.984562e-002
2.5379989690e+002	5.874274e-001	1.087967e-004	1.944976e+002	1.093868e+001	6.132275e-002
2.5399740024e+002	5.879804e-001	7.519632e-005	1.946807e+002	8.957656e+000	4.234418e-002
2.5419884547e+002	5.885340e-001	9.230613e-005	1.948640e+002	8.948070e+000	5.193008e-002
2.5439975151e+002	5.890880e-001	1.269519e-004	1.950474e+002	9.928646e+000	7.135412e-002
2.5459962368e+002	5.896425e-001	1.592891e-004	1.952310e+002	1.191055e+001	8.944526e-002
2.5479958457e+002	5.901975e-001	1.028419e-004	1.954148e+002	9.942306e+000	5.769430e-002
2.5499857095e+002	5.907530e-001	1.496783e-004	1.955987e+002	1.091611e+001	8.389053e-002
2.5519899858e+002	5.913090e-001	2.367530e-004	1.957828e+002	1.486743e+001	1.325687e-001
2.5539975021e+002	5.918654e-001	2.904196e-004	1.959670e+002	1.283753e+001	1.624662e-001
2.5559906165e+002	5.924224e-001	2.156972e-004	1.961514e+002	1.387945e+001	1.205516e-001
2.5579982234e+002	5.929798e-001	1.320272e-004	1.963360e+002	1.092628e+001	7.371966e-002
2.5599985540e+002	5.935378e-001	8.200658e-005	1.965207e+002	9.954253e+000	4.574676e-002
2.5619938899e+002	5.940962e-001	1.012843e-004	1.967056e+002	1.194355e+001	5.644759e-002
2.5639870514e+002	5.946551e-001	8.138216e-005	1.968907e+002	1.095469e+001	4.531313e-002
2.5659948213e+002	5.952145e-001	1.582481e-004	1.970759e+002	1.491197e+001	8.802882e-002
2.5679996064e+002	5.957745e-001	2.228178e-004	1.972613e+002	1.687617e+001	1.238306e-001
2.5699988482e+002	5.963349e-001	1.184832e-004	1.974468e+002	1.193422e+001	6.578497e-002
2.5719955727e+002	5.968958e-001	2.269165e-004	1.976326e+002	1.487413e+001	1.258715e-001
2.5739997454e+002	5.974571e-001	3.510920e-004	1.978184e+002	1.480543e+001	1.945692e-001
2.5759967039e+002	5.980190e-001	2.501454e-004	1.980045e+002	1.386150e+001	1.384961e-001
2.5779927443e+002	5.985814e-001	2.397004e-004	1.981907e+002	1.286741e+001	1.325884e-001
2.5799955856e+002	5.991443e-001	1.137760e-004	1.983770e+002	8.937125e+000	6.287520e-002
2.5819979669e+002	5.997077e-001	1.717489e-004	1.985636e+002	8.905177e+000	9.482316e-002
2.5839997834e+002	6.002715e-001	1.478883e-004	1.987503e+002	6.918427e+000	8.157290e-002
2.5859915068e+002	6.008359e-001	6.608489e-005	1.989371e+002	3.963583e+000	3.641718e-002
2.5879989993e+002	6.014007e-001	8.194075e-005	1.991242e+002	6.954888e+000	4.511240e-002
2.5899862177e+002	6.019661e-001	1.119528e-004	1.993113e+002	8.938422e+000	6.157761e-002
2.5919924705e+002	6.025320e-001	9.815616e-005	1.994987e+002	9.946062e+000	5.393832e-002
2.5939966004e+002	6.030983e-001	9.561456e-005	1.996862e+002	1.094751e+001	5.249233e-002
2.5959998408e+002	6.036652e-001	8.577452e-005	1.998739e+002	9.952954e+000	4.704594e-002
2.5979910780e+002	6.042325e-001	1.279295e-004	2.000618e+002	1.292990e+001	7.010136e-002
2.5999929092e+002	6.048004e-001	9.378877e-005	2.002498e+002	1.194865e+001	5.134507e-002
2.6019954400e+002	6.053687e-001	6.839024e-005	2.004379e+002	1.096259e+001	3.740539e-002
2.6039997856e+002	6.059376e-001	8.912883e-005	2.006263e+002	1.295130e+001	4.870239e-002
2.6059807511e+002	6.065069e-001	6.995518e-005	2.008148e+002	1.096181e+001	3.818951e-002
2.6079921257e+002	6.070767e-001	8.206174e-005	2.010035e+002	1.095524e+001	4.475660e-002
2.6099985648e+002	6.076471e-001	7.160947e-005	2.011923e+002	8.960981e+000	3.901926e-002
2.6119879803e+002	6.082179e-001	1.072360e-004	2.013813e+002	1.094162e+001	5.837694e-002
2.6139939581e+002	6.087893e-001	9.003329e-005	2.015705e+002	1.095103e+001	4.896617e-002
2.6159989697e+002	6.093611e-001	1.193099e-004	2.017598e+002	1.293517e+001	6.482789e-002
2.6179979019e+002	6.099335e-001	1.637575e-004	2.019494e+002	1.291110e+001	8.889526e-002
2.6199972443e+002	6.105064e-001	2.511181e-004	2.021390e+002	1.486381e+001	1.361908e-001
2.6219967098e+002	6.110797e-001	2.680444e-004	2.023289e+002	1.585477e+001	1.452342e-001
2.6239952073e+002	6.116536e-001	4.933182e-004	2.025189e+002	1.473296e+001	2.670433e-001
2.6259969924e+002	6.122279e-001	1.461475e-003	2.027090e+002	1.620962e+001	7.903844e-001
2.6279972995e+002	6.128028e-001	1.408279e-003	2.028994e+002	1.323910e+001	7.609008e-001
2.6299988403e+002	6.133782e-001	7.429922e-004	2.030899e+002	1.259893e+001	4.010661e-001
2.6319982093e+002	6.139541e-001	3.129975e-004	2.032806e+002	1.283120e+001	1.687971e-001
2.6339844990e+002	6.145305e-001	2.133442e-004	2.034714e+002	1.288505e+001	1.149469e-001
2.6359931511e+002	6.151074e-001	1.739854e-004	2.036624e+002	1.190635e+001	9.365304e-002
2.6379996595e+002	6.159736e-001	1.318181e-004	2.039493e+002	1.092914e+001	7.085541e-002
2.6399922766e+002	6.165518e-001	1.942533e-004	2.041407e+002	1.389568e+001	1.043179e-001
2.6419974046e+002	6.171305e-001	1.223474e-004	2.043323e+002	8.934359e+000	6.564140e-002
2.6439989356e+002	6.177096e-001	1.156909e-004	2.045240e+002	9.937988e+000	6.201186e-002
2.6459834295e+002	6.182893e-001	2.146491e-004	2.047160e+002	1.288505e+001	1.149469e-001
2.6479950773e+002	6.188695e-001	1.718297e-004	2.049081e+002	1.390807e+001	9.193038e-002
2.6499967011e+002	6.194502e-001	1.646915e-004	2.051003e+002	1.491197e+001	8.802882e-002
2.6519933440e+002	6.200314e-001	1.338156e-004	2.052928e+002	1.792854e+001	7.145837e-002
2.6539937712e+002	6.206131e-001	1.590908e-004	2.054854e+002	1.591512e+001	8.487586e-002
2.6559978743e+002	6.211953e-001	1.914184e-004	2.056782e+002	1.389797e+001	1.020271e-001
2.6579991562e+002	6.217781e-001	3.463882e-004	2.058711e+002	1.681555e+001	1.844538e-001
2.6599983110e+002	6.223613e-001	2.929658e-004	2.060642e+002	1.984414e+001	1.558599e-001
2.6619904281e+002	6.229451e-001	1.878323e-004	2.062575e+002	1.390017e+001	9.983449e-002
2.6639885338e+002	6.235294e-001	3.174370e-004	2.064509e+002	1.383144e+001	1.685624e-001
2.6659943015e+002	6.241141e-001	2.530278e-004	2.066446e+002	1.586577e+001	1.342345e-001
2.6679984577e+002	6.246994e-001	2.466256e-004	2.068384e+002	1.386928e+001	1.307155e-001
2.6699953594e+002	6.252852e-001	4.310846e-004	2.070323e+002	1.877173e+001	2.282676e-001
2.6719922368e+002	6.258715e-001	4.354102e-004	2.072264e+002	1.476966e+001	2.303422e-001
2.6739955982e+002	6.264584e-001	2.814982e-004	2.074207e+002	1.085122e+001	1.487796e-001
2.6759969656e+002	6.270457e-001	3.208067e-004	2.076152e+002	1.083060e+001	1.693964e-001
2.6779734551e+002	6.276336e-001	1.549099e-004	2.078099e+002	7.918279e+000	8.172090e-002
2.6799953134e+002	6.282219e-001	2.143729e-004	2.080047e+002	7.887016e+000	1.129839e-001
2.6819986795e+002	6.288108e-001	2.145738e-004	2.081996e+002	7.887016e+000	1.129839e-001
2.6839953623e+002	6.294002e-001	1.202891e-004	2.083948e+002	5.936721e+000	6.327896e-002
2.6859988740e+002	6.299901e-001	1.360979e-004	2.085901e+002	6.928472e+000	7.152828e-002
2.6879990206e+002	6.305806e-001	7.971516e-005	2.087856e+002	6.958144e+000	4.185625e-002
2.6899992487e+002	6.311715e-001	1.070168e-004	2.089813e+002	5.943861e+000	5.613898e-002
2.6919969192e+002	6.317630e-001	9.160607e-005	2.091771e+002	5.951990e+000	4.800982e-002
2.6939942955e+002	6.323550e-001	1.216242e-004	2.093731e+002	6.936318e+000	6.368232e-002
2.6959994414e+002	6.329474e-001	2.363769e-004	2.095693e+002	1.087635e+001	1.236509e-001
2.6979960162e+002	6.335405e-001	1.953371e-004	2.097656e+002	9.897913e+000	1.020870e-001
2.6999958316e+002	6.341340e-001	1.117676e-004	2.099622e+002	7.941643e+000	5.835727e-002
2.7019957107e+002	6.347280e-001	1.791774e-004	2.101588e+002	9.906534e+000	9.346638e-002
2.7039999619e+002	6.353226e-001	1.050427e-004	2.103557e+002	7.945257e+000	5.474339e-002
2.7059986960e+002	6.359177e-001	9.201148e-005	2.105527e+002	6.952093e+000	4.790723e-002
2.7079865799e+002	6.365133e-001	1.003889e-004	2.107499e+002	6.947780e+000	5.222016e-002
2.7099940223e+002	6.371094e-001	1.132209e-004	2.109473e+002	6.941160e+000	5.884000e-002
2.7119672232e+002	6.377061e-001	9.624492e-005	2.111449e+002	6.950029e+000	4.997091e-002
2.7139982401e+002	6.383033e-001	1.771806e-004	2.113426e+002	8.908093e+000	9.190713e-002
2.7159967177e+002	6.389010e-001	2.362397e-004	2.115405e+002	1.187757e+001	1.224276e-001
2.7179909846e+002	6.394992e-001	2.364609e-004	2.117386e+002	1.187757e+001	1.224276e-001
2.7199832267e+002	6.400979e-001	2.347160e-004	2.119368e+002	1.287859e+001	1.214105e-001
2.7219906084e+002	6.406972e-001	1.495547e-004	2.121352e+002	1.192271e+001	7.728714e-002
2.7239993695e+002	6.412969e-001	9.252608e-005	2.123338e+002	8.952229e+000	4.777107e-002
2.7259994176e+002	6.418972e-001	1.469800e-004	2.125326e+002	1.192419e+001	7.581456e-002
2.7279987131e+002	6.424981e-001	1.715958e-004	2.127315e+002	1.391157e+001	8.842904e-002
2.7299985430e+002	6.430994e-001	1.431439e-004	2.129306e+002	1.292630e+001	7.369785e-002
2.7319955932e+002	6.437013e-001	1.626249e-004	2.131299e+002	1.391635e+001	8.364936e-002
2.7339899186e+002	6.443037e-001	1.280786e-004	2.133293e+002	1.293418e+001	6.581821e-002
2.7359940033e+002	6.449066e-001	1.659189e-004	2.135290e+002	1.391482e+001	8.518422e-002
2.7379946999e+002	6.455100e-001	1.958799e-004	2.137288e+002	1.489953e+001	1.004724e-001
2.7399757100e+002	6.461140e-001	2.395744e-004	2.139287e+002	1.487723e+001	1.227697e-001
2.7419938687e+002	6.467185e-001	2.621920e-004	2.141289e+002	1.586577e+001	1.342345e-001
2.7439984630e+002	6.473235e-001	3.750109e-004	2.143292e+002	1.980819e+001	1.918150e-001
2.7459932575e+002	6.479291e-001	4.310840e-004	2.145297e+002	1.677971e+001	2.202898e-001
2.7479855899e+002	6.485352e-001	1.443538e-004	2.147304e+002	1.292630e+001	7.369785e-002
2.7499992867e+002	6.491418e-001	2.104451e-004	2.149312e+002	1.689266e+001	1.073394e-001
2.7519943080e+002	6.497489e-001	1.531160e-004	2.151323e+002	1.392197e+001	7.802519e-002
2.7539941522e+002	6.503566e-001	1.558795e-004	2.153335e+002	1.392064e+001	7.935922e-002
2.7559917361e+002	6.509648e-001	1.112109e-004	2.155348e+002	1.094343e+001	5.656529e-002
2.7579859341e+002	6.515735e-001	1.386289e-004	2.157364e+002	1.192955e+001	7.044501e-002
2.7599950586e+002	6.521827e-001	1.686073e-004	2.159381e+002	1.191440e+001	8.559866e-002
2.7619980869e+002	6.527925e-001	2.362285e-004	2.161400e+002	1.488018e+001	1.198166e-001
2.7639904476e+002	6.534028e-001	2.105916e-004	2.163421e+002	1.389329e+001	1.067137e-001
2.7659983338e+002	6.540137e-001	1.573377e-004	2.165443e+002	8.920346e+000	7.965371e-002
2.7679915562e+002	6.546251e-001	1.663585e-004	2.167468e+002	8.915858e+000	8.414189e-002
2.7699979183e+002	6.552370e-001	2.624411e-004	2.169494e+002	1.086738e+001	1.326152e-001
2.7719903730e+002	6.558494e-001	1.621030e-004	2.171521e+002	8.918164e+000	8.183645e-002
2.7739905109e+002	6.564624e-001	2.578291e-004	2.173551e+002	9.869958e+000	1.300415e-001
2.7759973739e+002	6.570759e-001	2.869775e-004	2.175582e+002	1.185539e+001	1.446080e-001
2.7779997932e+002	6.576899e-001	2.157170e-004	2.177615e+002	8.891402e+000	1.085983e-001
2.7799920614e+002	6.583045e-001	1.852794e-004	2.179650e+002	7.906812e+000	9.318808e-002
2.7819976424e+002	6.589196e-001	2.499062e-004	2.181687e+002	6.874425e+000	1.255754e-001
2.7839961008e+002	6.595352e-001	2.935945e-004	2.183725e+002	5.852609e+000	1.473907e-001
2.7859954347e+002	6.601514e-001	2.985023e-004	2.185765e+002	6.850285e+000	1.497146e-001
2.7879972678e+002	6.607681e-001	3.174187e-004	2.187807e+002	5.840946e+000	1.590536e-001
2.7899987769e+002	6.613853e-001	5.000349e-004	2.189851e+002	7.749674e+000	2.503259e-001
2.7919822341e+002	6.620031e-001	6.131251e-004	2.191896e+002	7.693346e+000	3.066543e-001
2.7939955296e+002	6.626214e-001	5.619718e-004	2.193944e+002	8.719192e+000	2.808077e-001
2.7959941857e+002	6.632403e-001	1.209572e-003	2.195993e+002	8.396162e+000	6.038384e-001
2.7979917808e+002	6.638596e-001	6.918656e-004	2.198043e+002	7.654931e+000	3.450686e-001
2.7999975114e+002	6.644796e-001	5.023743e-004	2.200096e+002	7.749674e+000	2.503259e-001
2.8019911144e+002	6.651000e-001	1.212963e-003	2.202150e+002	8.396162e+000	6.038384e-001
2.8039978866e+002	6.657210e-001	7.642139e-004	2.204206e+002	9.619913e+000	3.800867e-001
2.8059996913e+002	6.663426e-001	7.771024e-004	2.206264e+002	8.613864e+000	3.861363e-001
2.8079930418e+002	6.669646e-001	2.005031e-003	2.208324e+002	9.004645e+000	9.953554e-001
2.8099959772e+002	6.675873e-001	4.258152e-004	2.210385e+002	7.788810e+000	2.111899e-001
2.8119995697e+002	6.682104e-001	1.218636e-003	2.212449e+002	8.396162e+000	6.038384e-001
2.8139871704e+002	6.688341e-001	2.035176e-004	2.214514e+002	4.899250e+000	1.007496e-001
2.8159985250e+002	6.694583e-001	1.031479e-003	2.216581e+002	8.489851e+000	5.101487e-001
2.8179951701e+002	6.700831e-001	7.971277e-004	2.218649e+002	7.606124e+000	3.938757e-001
2.8199988154e+002	6.710213e-001	3.179006e-003	2.221756e+002	7.431390e+000	1.568610e+000
2.8219953252e+002	6.716474e-001	1.473046e-002	2.223829e+002	5.738355e+000	7.261645e+000
2.8239943908e+002	6.722741e-001	2.739869e-003	2.225904e+002	1.365059e+001	1.349408e+000
2.8259969870e+002	6.729013e-001	9.871202e-004	2.227980e+002	9.514288e+000	4.857118e-001
2.8279902316e+002	6.735291e-001	1.170270e-003	2.230059e+002	1.142471e+001	5.752940e-001
2.8299906852e+002	6.741574e-001	1.583515e-003	2.232139e+002	1.122228e+001	7.777158e-001
2.8319791354e+002	6.747862e-001	2.133111e-003	2.234221e+002	1.595334e+001	1.046664e+000
2.8339922103e+002	6.754156e-001	9.746113e-003	2.236305e+002	1.122228e+001	4.777716e+000
2.8359754480e+002	6.760455e-001	9.639237e-003	2.238391e+002	1.027908e+001	4.720921e+000
2.8379997667e+002	6.766760e-001	2.686955e-002	2.240478e+002	5.852609e+000	1.314739e+001
2.8399993429e+002	6.773070e-001	3.946865e-003	2.242568e+002	1.707058e+001	1.929420e+000
2.8419942123e+002	6.779386e-001	3.922509e-003	2.244659e+002	1.108427e+001	1.915727e+000
2.8439953766e+002	6.785707e-001	7.926135e-003	2.246752e+002	1.013254e+001	3.867465e+000
2.8459983137e+002	6.792034e-001	1.321087e-002	2.248847e+002	8.559914e+000	6.440086e+000
2.8479940298e+002	6.798366e-001	9.693291e-003	2.250943e+002	1.027908e+001	4.720921e+000
2.8499897761e+002	6.804703e-001	1.885454e-002	2.253041e+002	4.825833e+000	9.174167e+000
2.8519982031e+002	6.811047e-001	1.284232e-003	2.255142e+002	1.437571e+001	6.242945e-001
2.8539993941e+002	6.817395e-001	5.477534e-003	2.257244e+002	1.333972e+001	2.660276e+000
2.8559965398e+002	6.823749e-001	1.563324e-002	2.259347e+002	1.341447e+001	7.585528e+000
2.8579998424e+002	6.830109e-001	2.727068e-002	2.261453e+002	8.780097e+000	1.321990e+001
2.8599958371e+002	6.836474e-001	2.547868e-002	2.263561e+002	1.266030e+001	1.233970e+001
2.8619976009e+002	6.842844e-001	1.783197e-002	2.265670e+002	1.637175e+001	8.628250e+000
2.8639941076e+002	6.849220e-001	5.187728e-002	2.267781e+002	5.921816e+000	2.507818e+001
2.8659899013e+002	6.855601e-001	4.194376e-002	2.269894e+002	1.574269e+001	2.025731e+001
2.8679965942e+002	6.861988e-001	4.608106e-002	2.272009e+002	1.576524e+001	2.223476e+001
2.8699993996e+002	6.868381e-001	4.612399e-002	2.274125e+002	1.576524e+001	2.223476e+001
2.8719991891e+002	6.874779e-001	6.458527e-002	2.276244e+002	9.894676e+000	3.110532e+001
2.8739957008e+002	6.881182e-001	5.845768e-002	2.278364e+002	1.087202e+001	2.812798e+001
2.8759949650e+002	6.887592e-001	6.060662e-002	2.280486e+002	1.186516e+001	2.913484e+001
2.8779983901e+002	6.894006e-001	5.659388e-002	2.282610e+002	1.481948e+001	2.718052e+001
2.8799941623e+002	6.900426e-001	6.694595e-002	2.284735e+002	1.187757e+001	3.212243e+001
2.8819810948e+002	6.906852e-001	7.532446e-002	2.286863e+002	1.189097e+001	3.610903e+001
2.8839894907e+002	6.913283e-001	7.950487e-002	2.288992e+002	8.922416e+000	3.807758e+001
2.8859966009e+002	6.919720e-001	8.373362e-002	2.291123e+002	7.934430e+000	4.006557e+001
2.8879971230e+002	6.926162e-001	7.763928e-002	2.293256e+002	1.288505e+001	3.711495e+001
2.8899962782e+002	6.932610e-001	1.068517e-001	2.295391e+002	4.967769e+000	5.103223e+001
2.8919991669e+002	6.939063e-001	7.586514e-002	2.297528e+002	2.180060e+001	3.619940e+001
2.8939954883e+002	6.945522e-001	9.876803e-002	2.299667e+002	1.191620e+001	4.708380e+001
2.8959886686e+002	6.951987e-001	9.888922e-002	2.301807e+002	1.390227e+001	4.709773e+001
2.8979953561e+002	6.958457e-001	8.240290e-002	2.303949e+002	2.479066e+001	3.920934e+001
2.8999949920e+002	6.964932e-001	1.137464e-001	2.306093e+002	1.192697e+001	5.407303e+001
2.9019964535e+002	6.971414e-001	1.075852e-001	2.308239e+002	1.490343e+001	5.109657e+001
2.9039998265e+002	6.977901e-001	1.181801e-001	2.310387e+002	1.292369e+001	5.607631e+001
2.9059993534e+002	6.984393e-001	1.120620e-001	2.312537e+002	1.987612e+001	5.312388e+001
2.9079999473e+002	6.990891e-001	1.184866e-001	2.314688e+002	1.988269e+001	5.611731e+001
2.9099923083e+002	6.997394e-001	1.333191e-001	2.316842e+002	1.591646e+001	6.308354e+001
2.9119991395e+002	7.003904e-001	1.146010e-001	2.318997e+002	2.882384e+001	5.417616e+001
2.9139940635e+002	7.010418e-001	1.420675e-001	2.321154e+002	1.990179e+001	6.709821e+001
2.9159963025e+002	7.016939e-001	1.548411e-001	2.323313e+002	1.393684e+001	7.306316e+001
2.9179983284e+002	7.023465e-001	1.507954e-001	2.325473e+002	1.891192e+001	7.108808e+001
2.9199843767e+002	7.029996e-001	1.720759e-001	2.327636e+002	1.095524e+001	8.104476e+001
2.9219931012e+002	7.036533e-001	1.595669e-001	2.329801e+002	1.891658e+001	7.508342e+001
2.9239982305e+002	7.043076e-001	1.639559e-001	2.331967e+002	1.792301e+001	7.707699e+001
2.9259965696e+002	7.049625e-001	1.810767e-001	2.334135e+002	1.195346e+001	8.504654e+001
2.9279979797e+002	7.056179e-001	1.833914e-001	2.336305e+002	1.394634e+001	8.605366e+001
2.9299985756e+002	7.062738e-001	1.772090e-001	2.338477e+002	1.892458e+001	8.307542e+001
2.9319919753e+002	7.069304e-001	1.795236e-001	2.340651e+002	2.091763e+001	8.408237e+001
2.9339940032e+002	7.075875e-001	2.073691e-001	2.342826e+002	9.965994e+000	9.703401e+001
2.9359975729e+002	7.082451e-001	1.990391e-001	2.345004e+002	1.395036e+001	9.304964e+001
2.9379999749e+002	7.089034e-001	1.992165e-001	2.347183e+002	1.295390e+001	9.304610e+001
2.9399927178e+002	7.095621e-001	1.844658e-001	2.349365e+002	1.992336e+001	8.607664e+001
2.9419925513e+002	7.102215e-001	2.038898e-001	2.351548e+002	1.494793e+001	9.505207e+001
2.9439991991e+002	7.108814e-001	2.019484e-001	2.353733e+002	1.694037e+001	9.405963e+001
2.9459987314e+002	7.115419e-001	2.085500e-001	2.355920e+002	1.295580e+001	9.704420e+001
2.9479961542e+002	7.122030e-001	2.087656e-001	2.358108e+002	1.594560e+001	9.705440e+001
2.9499921000e+002	7.128646e-001	2.068152e-001	2.360299e+002	1.694160e+001	9.605840e+001
2.9519973938e+002	7.135268e-001	2.177410e-001	2.362492e+002	1.196081e+001	1.010392e+002
2.9539950533e+002	7.141895e-001	2.222694e-001	2.364686e+002	1.395516e+001	1.030448e+002
2.9559971475e+002	7.148529e-001	2.181809e-001	2.366882e+002	1.694448e+001	1.010555e+002
2.9579928410e+002	7.155168e-001	2.248563e-001	2.369080e+002	1.594925e+001	1.040508e+002
2.9599996346e+002	7.161812e-001	2.531114e-001	2.371280e+002	5.983071e+000	1.170169e+002
2.9619972006e+002	7.168462e-001	2.360877e-001	2.373482e+002	1.495459e+001	1.090454e+002
2.9639985020e+002	7.175119e-001	2.319680e-001	2.375686e+002	1.395683e+001	1.070432e+002
2.9659990513e+002	7.181780e-001	2.538415e-001	2.377892e+002	9.971787e+000	1.170282e+002
2.9679956839e+002	7.188448e-001	2.497486e-001	2.380099e+002	1.196556e+001	1.150344e+002
2.9699870842e+002	7.195121e-001	2.673428e-001	2.382309e+002	8.975843e+000	1.230242e+002
2.9719934409e+002	7.201800e-001	2.610969e-001	2.384520e+002	1.396149e+001	1.200385e+002
2.9739961347e+002	7.208484e-001	2.765405e-001	2.386734e+002	7.979201e+000	1.270208e+002
2.9759987683e+002	7.215175e-001	2.550710e-001	2.388949e+002	1.794923e+001	1.170508e+002
2.9779992371e+002	7.221871e-001	2.596682e-001	2.391166e+002	1.795008e+001	1.190499e+002
2.9799970203e+002	7.228572e-001	2.860371e-001	2.393385e+002	6.982355e+000	1.310176e+002
2.9819987005e+002	7.235280e-001	2.797759e-001	2.395606e+002	1.196905e+001	1.280310e+002
2.9839904569e+002	7.241993e-001	2.953106e-001	2.397828e+002	5.985322e+000	1.350147e+002
2.9859979010e+002	7.248712e-001	2.781293e-001	2.400053e+002	1.595841e+001	1.270416e+002
2.9879984463e+002	7.255437e-001	2.958803e-001	2.402280e+002	9.975538e+000	1.350245e+002
2.9899984545e+002	7.262167e-001	3.005195e-001	2.404508e+002	5.985536e+000	1.370145e+002
2.9919989466e+002	7.268903e-001	2.942345e-001	2.406738e+002	9.975356e+000	1.340246e+002
2.9939978709e+002	7.275645e-001	2.989014e-001	2.408971e+002	9.975718e+000	1.360243e+002
2.9959949867e+002	7.282393e-001	3.057706e-001	2.411205e+002	8.978616e+000	1.390214e+002
2.9979948391e+002	7.289147e-001	3.126628e-001	2.413441e+002	9.976741e+000	1.420233e+002
2.9999949053e+002	7.295906e-001	3.217555e-001	2.415679e+002	7.981901e+000	1.460181e+002
3.0019974550e+002	7.302671e-001	3.154532e-001	2.417919e+002	1.097459e+001	1.430254e+002
3.0039991798e+002	7.309442e-001	3.179580e-001	2.420161e+002	1.197248e+001	1.440275e+002
3.0059998388e+002	7.316218e-001	3.248706e-001	2.422404e+002	9.977530e+000	1.470225e+002
3.0079986133e+002	7.323001e-001	3.273881e-001	2.424650e+002	1.097545e+001	1.480245e+002
3.0099975811e+002	7.329789e-001	3.144421e-001	2.426898e+002	1.696046e+001	1.420395e+002
3.0119998864e+002	7.336583e-001	3.302107e-001	2.429147e+002	1.097561e+001	1.490244e+002
3.0139995873e+002	7.343383e-001	3.283191e-001	2.431398e+002	1.496652e+001	1.480335e+002
3.0159935665e+002	7.350188e-001	3.507761e-001	2.433652e+002	5.987454e+000	1.580125e+002
3.0179979754e+002	7.357000e-001	3.466764e-001	2.435907e+002	9.978823e+000	1.560212e+002
3.0199968175e+002	7.363817e-001	3.736478e-001	2.438164e+002	1.996066e+000	1.680039e+002
3.0219964036e+002	7.370640e-001	3.450981e-001	2.440423e+002	1.097656e+001	1.550234e+002
3.0239985696e+002	7.377469e-001	3.587666e-001	2.442684e+002	6.985635e+000	1.610144e+002
3.0259997734e+002	7.384303e-001	3.479677e-001	2.444947e+002	1.097671e+001	1.560233e+002
3.0279904645e+002	7.391144e-001	3.416039e-001	2.447212e+002	1.297193e+001	1.530281e+002
3.0299923039e+002	7.397990e-001	3.530761e-001	2.449479e+002	9.979091e+000	1.580209e+002
3.0319991420e+002	7.404842e-001	3.645703e-001	2.451748e+002	6.985811e+000	1.630142e+002
3.0339993680e+002	7.411700e-001	3.626787e-001	2.454018e+002	8.981645e+000	1.620184e+002
3.0359995046e+002	7.418564e-001	3.742030e-001	2.456291e+002	5.988129e+000	1.670119e+002
3.0379919448e+002	7.425434e-001	3.857620e-001	2.458566e+002	5.988473e+000	1.720115e+002
3.0399990600e+002	7.432309e-001	3.838789e-001	2.460842e+002	6.986473e+000	1.710135e+002
3.0419954822e+002	7.439191e-001	3.797543e-001	2.463121e+002	9.980449e+000	1.690196e+002
3.0439970556e+002	7.446078e-001	3.980824e-001	2.465401e+002	6.986931e+000	1.770131e+002
3.0459984893e+002	7.452971e-001	4.029400e-001	2.467683e+002	3.992615e+000	1.790074e+002
3.0479973386e+002	7.459870e-001	3.943139e-001	2.469968e+002	6.986782e+000	1.750132e+002
3.0499947035e+002	7.466775e-001	3.991762e-001	2.472254e+002	3.992532e+000	1.770075e+002
3.0519940712e+002	7.473686e-001	3.927871e-001	2.474542e+002	6.986706e+000	1.740133e+002
3.0539940782e+002	7.480602e-001	3.818726e-001	2.476832e+002	1.097849e+001	1.690215e+002
3.0559924903e+002	7.487525e-001	3.912532e-001	2.479124e+002	6.986629e+000	1.730134e+002
3.0579931963e+002	7.494453e-001	3.803031e-001	2.481418e+002	7.984266e+000	1.680157e+002
3.0599953001e+002	7.501387e-001	3.829071e-001	2.483714e+002	4.990224e+000	1.690098e+002
3.0619904948e+002	7.508327e-001	3.628909e-001	2.486012e+002	1.297316e+001	1.600268e+002
3.0639979651e+002	7.518749e-001	3.611100e-001	2.489462e+002	9.979222e+000	1.590208e+002
3.0659960725e+002	7.525704e-001	3.591713e-001	2.491765e+002	9.979091e+000	1.580209e+002
3.0679917484e+002	7.532664e-001	3.595178e-001	2.494070e+002	1.297282e+001	1.580272e+002
3.0699923664e+002	7.539631e-001	3.621129e-001	2.496376e+002	9.979222e+000	1.590208e+002
3.0719885220e+002	7.546604e-001	3.783869e-001	2.498685e+002	6.986067e+000	1.660139e+002
3.0739969906e+002	7.553582e-001	3.696261e-001	2.500996e+002	9.979606e+000	1.620204e+002
3.0759961980e+002	7.560567e-001	3.699772e-001	2.503308e+002	1.197553e+001	1.620245e+002
3.0779976841e+002	7.567557e-001	3.885746e-001	2.505623e+002	5.988338e+000	1.700117e+002
3.0799989041e+002	7.574554e-001	3.820803e-001	2.507939e+002	7.984172e+000	1.670158e+002
3.0819918060e+002	7.581556e-001	3.870127e-001	2.510258e+002	7.984359e+000	1.690156e+002
3.0839957804e+002	7.588564e-001	3.805091e-001	2.512578e+002	1.097811e+001	1.660219e+002
3.0859910314e+002	7.595578e-001	3.808516e-001	2.514901e+002	8.982086e+000	1.660179e+002
3.0879996389e+002	7.602599e-001	3.834950e-001	2.517225e+002	7.984172e+000	1.670158e+002
3.0899969949e+002	7.609625e-001	3.907213e-001	2.519551e+002	2.994169e+000	1.700058e+002
3.0919999587e+002	7.616657e-001	3.589168e-001	2.521880e+002	1.097671e+001	1.560233e+002
3.0939929528e+002	7.623695e-001	3.454304e-001	2.524210e+002	9.977978e+000	1.500220e+002
3.0959926015e+002	7.630739e-001	3.388314e-001	2.526542e+002	8.979777e+000	1.470202e+002
3.0979996286e+002	7.637789e-001	3.161133e-001	2.528876e+002	1.496385e+001	1.370362e+002
3.0999976493e+002	7.644845e-001	3.417612e-001	2.531213e+002	7.982145e+000	1.480179e+002
3.1019979770e+002	7.651906e-001	3.374345e-001	2.533551e+002	3.990950e+000	1.460091e+002
3.1039996405e+002	7.658974e-001	3.169400e-001	2.535891e+002	5.985536e+000	1.370145e+002
3.1059987817e+002	7.666048e-001	3.033598e-001	2.538233e+002	8.977314e+000	1.310227e+002
3.1079982751e+002	7.673128e-001	3.082626e-001	2.540577e+002	6.982619e+000	1.330174e+002
3.1099981196e+002	7.680214e-001	2.738103e-001	2.542924e+002	1.495804e+001	1.180420e+002
3.1119932067e+002	7.687306e-001	2.948916e-001	2.545272e+002	4.987000e+000	1.270130e+002
3.1139984241e+002	7.694404e-001	2.743162e-001	2.547622e+002	1.495804e+001	1.180420e+002
3.1159979852e+002	7.701507e-001	2.745629e-001	2.549974e+002	1.396084e+001	1.180392e+002
3.1179929985e+002	7.708617e-001	2.678342e-001	2.552328e+002	1.395982e+001	1.150402e+002
3.1199820754e+002	7.715733e-001	2.727274e-001	2.554684e+002	1.196615e+001	1.170339e+002
3.1219995456e+002	7.722855e-001	2.683222e-001	2.557042e+002	1.296269e+001	1.150373e+002
3.1239975308e+002	7.729983e-001	2.592275e-001	2.559402e+002	1.196432e+001	1.110357e+002
3.1259990675e+002	7.737117e-001	2.524658e-001	2.561764e+002	1.296028e+001	1.080397e+002
3.1279975566e+002	7.744257e-001	2.643553e-001	2.564128e+002	7.976633e+000	1.130234e+002
3.1299987918e+002	7.751403e-001	2.319095e-001	2.566494e+002	1.794004e+001	9.905996e+001
3.1319963624e+002	7.758555e-001	2.227238e-001	2.568862e+002	1.395140e+001	9.504860e+001
3.1339960223e+002	7.765713e-001	2.088904e-001	2.571232e+002	1.693703e+001	8.906297e+001
3.1359967904e+002	7.772877e-001	2.020275e-001	2.573604e+002	1.494251e+001	8.605749e+001
3.1379977097e+002	7.780048e-001	1.998475e-001	2.575979e+002	1.294959e+001	8.505041e+001
3.1399999493e+002	7.787224e-001	1.835790e-001	2.578355e+002	1.294509e+001	7.805491e+001
3.1419967481e+002	7.794406e-001	1.345086e-001	2.580733e+002	2.386173e+001	5.713827e+001
3.1439944229e+002	3.900873e-001	4.864173e-002	1.291582e+002	3.571359e+001	4.128641e+001
3.1459977902e+002	3.904623e-001	1.644030e-003	1.292823e+002	6.060591e+001	1.394090e+000
3.1479936356e+002	3.908376e-001	2.624186e-004	1.294066e+002	4.177769e+001	2.223096e-001
3.1499900222e+002	3.912132e-001	1.470196e-004	1.295309e+002	3.687557e+001	1.244290e-001
3.1519981678e+002	3.915892e-001	7.555081e-005	1.296554e+002	2.393612e+001	6.388051e-002
3.1539978465e+002	3.919656e-001	4.886932e-005	1.297800e+002	1.795872e+001	4.128082e-002
3.1559996756e+002	3.923423e-001	3.220829e-005	1.299048e+002	1.297282e+001	2.718082e-002
3.1579997981e+002	3.927193e-001	3.816186e-005	1.300296e+002	1.496783e+001	3.217416e-002
3.1599773982e+002	3.930967e-001	2.802372e-005	1.301546e+002	1.297640e+001	2.360404e-002
3.1619984310e+002	3.934744e-001	1.827169e-005	1.302796e+002	9.984625e+000	1.537525e-002
3.1639953460e+002	3.938525e-001	1.468725e-005	1.304048e+002	8.987653e+000	1.234716e-002
3.1659996021e+002	3.942309e-001	1.055949e-005	1.305301e+002	6.991131e+000	8.868541e-003
3.1679959568e+002	3.946097e-001	1.443642e-005	1.306555e+002	9.987887e+000	1.211300e-002
3.1699993698e+002	3.949888e-001	1.127169e-005	1.307810e+002	7.990551e+000	9.448526e-003
3.1719992101e+002	3.953683e-001	9.665383e-006	1.309067e+002	6.991906e+000	8.094261e-003
3.1739903590e+002	3.957481e-001	1.094208e-005	1.310324e+002	7.990845e+000	9.154637e-003
3.1759962183e+002	3.961283e-001	9.650261e-006	1.311583e+002	6.991934e+000	8.066092e-003
3.1779945122e+002	3.965088e-001	1.034346e-005	1.312843e+002	6.991363e+000	8.637201e-003
3.1799947786e+002	3.968897e-001	1.222052e-005	1.314104e+002	6.989805e+000	1.019482e-002
3.1819973106e+002	3.972709e-001	2.067667e-005	1.315366e+002	1.098277e+001	1.723272e-002
3.1839955736e+002	3.976525e-001	1.653915e-005	1.316630e+002	7.986229e+000	1.377112e-002
3.1859823423e+002	3.980344e-001	1.681731e-005	1.317894e+002	7.986011e+000	1.398930e-002
3.1879978173e+002	3.984167e-001	1.115282e-005	1.319160e+002	5.990732e+000	9.268453e-003
3.1899980575e+002	3.987993e-001	8.509057e-006	1.320427e+002	4.992935e+000	7.064590e-003
3.1919925837e+002	3.991823e-001	8.236068e-006	1.321695e+002	4.993169e+000	6.831382e-003
3.1939944707e+002	3.995657e-001	1.266745e-005	1.322964e+002	7.989503e+000	1.049690e-002
3.1959953460e+002	3.999493e-001	1.192362e-005	1.324235e+002	7.990129e+000	9.871042e-003
3.1979947614e+002	4.003334e-001	1.097490e-005	1.325506e+002	6.990923e+000	9.076928e-003
3.1999998052e+002	4.007178e-001	8.700592e-006	1.326779e+002	5.992811e+000	7.189028e-003
3.2019964428e+002	4.011025e-001	1.650352e-005	1.328053e+002	1.098638e+001	1.362326e-002
3.2039959434e+002	4.014876e-001	1.564178e-005	1.329328e+002	1.098710e+001	1.289954e-002
3.2059984598e+002	4.018731e-001	1.964825e-005	1.330604e+002	1.398381e+001	1.618807e-002
3.2079944742e+002	4.022589e-001	2.042975e-005	1.331882e+002	1.498318e+001	1.681579e-002
3.2099951082e+002	4.026451e-001	1.623849e-005	1.333160e+002	1.298665e+001	1.335313e-002
3.2119980071e+002	4.030316e-001	1.216812e-005	1.334440e+002	1.099000e+001	9.996420e-003
3.2139927772e+002	4.034185e-001	8.419065e-006	1.335721e+002	7.993090e+000	6.909841e-003
3.2159978497e+002	4.038057e-001	7.393056e-006	1.337003e+002	6.993938e+000	6.061938e-003
3.2179829016e+002	4.041933e-001	6.478557e-006	1.338286e+002	5.994693e+000	5.307001e-003
3.2199933995e+002	4.045812e-001	6.831514e-006	1.339571e+002	5.994409e+000	5.590764e-003
3.2219947690e+002	4.051638e-001	4.283656e-006	1.341500e+002	3.996499e+000	3.500611e-003
3.2239964644e+002	4.055527e-001	6.078183e-006	1.342787e+002	5.995038e+000	4.962340e-003
3.2259954768e+002	4.059419e-001	7.451655e-006	1.344076e+002	6.993922e+000	6.077835e-003
3.2279982150e+002	4.063314e-001	7.828314e-006	1.345366e+002	6.993621e+000	6.378930e-003
3.2299847871e+002	4.067213e-001	6.450154e-006	1.346657e+002	5.994749e+000	5.250893e-003
3.2319969988e+002	4.071116e-001	8.563152e-006	1.347949e+002	7.993036e+000	6.964343e-003
3.2339844368e+002	4.075022e-001	7.107534e-006	1.349242e+002	6.994225e+000	5.774960e-003
3.2359956941e+002	4.078932e-001	5.006850e-006	1.350537e+002	4.995936e+000	4.064228e-003
3.2379982469e+002	4.082845e-001	4.029113e-006	1.351833e+002	3.996733e+000	3.267432e-003
3.2399942871e+002	4.086762e-001	5.208252e-006	1.353130e+002	4.995780e+000	4.219613e-003
3.2419959528e+002	4.090683e-001	6.386100e-006	1.354428e+002	5.994831e+000	5.168921e-003
3.2439932461e+002	4.094607e-001	9.297975e-006	1.355727e+002	8.992481e+000	7.518585e-003
3.2459926305e+002	4.098535e-001	6.941011e-006	1.357028e+002	6.994393e+000	5.607303e-003
3.2479978763e+002	4.102467e-001	6.348655e-006	1.358329e+002	6.994876e+000	5.123853e-003
3.2499992990e+002	4.106402e-001	8.116530e-006	1.359632e+002	8.993456e+000	6.544386e-003
3.2519997450e+002	4.110340e-001	7.066435e-006	1.360936e+002	7.994308e+000	5.692232e-003
3.2539967274e+002	4.114283e-001	4.309643e-006	1.362242e+002	4.996532e+000	3.468224e-003
3.2559953887e+002	4.118229e-001	6.235204e-006	1.363548e+002	6.994987e+000	5.013029e-003
3.2579966551e+002	4.122178e-001	8.561355e-006	1.364856e+002	8.993123e+000	6.876631e-003
3.2599828811e+002	4.126131e-001	9.489269e-006	1.366165e+002	8.992385e+000	7.614645e-003
3.2619958576e+002	4.130088e-001	8.970206e-006	1.367475e+002	7.992809e+000	7.191229e-003
3.2639889053e+002	4.134049e-001	6.452670e-006	1.368786e+002	4.994832e+000	5.168016e-003
3.2659999645e+002	4.138013e-001	6.011584e-006	1.370099e+002	3.995190e+000	4.810133e-003
3.2679911763e+002	4.141980e-001	1.083627e-005	1.371412e+002	5.991338e+000	8.662273e-003
3.2699857925e+002	4.145952e-001	9.240393e-006	1.372727e+002	4.992621e+000	7.379488e-003
3.2719902831e+002	4.149927e-001	1.104978e-005	1.374043e+002	5.991184e+000	8.816031e-003
3.2739983431e+002	4.153905e-001	1.246130e-005	1.375361e+002	6.990067e+000	9.932691e-003
3.2759986549e+002	4.157887e-001	2.020646e-005	1.376679e+002	1.098391e+001	1.609080e-002
3.2779933796e+002	4.161873e-001	2.411602e-005	1.377999e+002	1.298081e+001	1.918566e-002
3.2799911553e+002	4.165863e-001	2.068991e-005	1.379320e+002	9.983556e+000	1.644423e-002
3.2819975074e+002	4.169856e-001	1.699592e-005	1.380642e+002	9.986505e+000	1.349533e-002
3.2839903390e+002	4.173853e-001	1.673931e-005	1.381965e+002	9.986721e+000	1.327885e-002
3.2859912062e+002	4.177854e-001	1.444733e-005	1.383290e+002	7.988550e+000	1.144971e-002
3.2879980212e+002	4.181858e-001	1.003618e-005	1.384616e+002	4.992054e+000	7.946197e-003
3.2899967800e+002	4.185866e-001	1.006586e-005	1.385943e+002	3.992038e+000	7.962065e-003
3.2919892328e+002	4.189877e-001	2.524850e-005	1.387271e+002	8.980048e+000	1.995236e-002
3.2939972908e+002	4.193893e-001	2.516003e-005	1.388600e+002	7.980137e+000	1.986341e-002
3.2959974663e+002	4.197912e-001	3.013940e-005	1.389931e+002	8.976228e+000	2.377176e-002
3.2979986036e+002	4.201934e-001	3.116246e-005	1.391263e+002	8.975445e+000	2.455514e-002
3.2999555795e+002	4.205960e-001	3.559041e-005	1.392596e+002	8.971983e+000	2.801740e-002
3.3019875285e+002	4.209990e-001	5.473484e-005	1.393930e+002	1.495695e+001	4.304698e-002
3.3039941517e+002	4.214024e-001	4.513790e-005	1.395266e+002	1.296453e+001	3.546535e-002
3.3059913076e+002	4.218061e-001	4.905961e-005	1.396603e+002	1.396149e+001	3.850979e-002
3.3079920941e+002	4.222103e-001	4.181367e-005	1.397941e+002	1.396721e+001	3.279061e-002
3.3099834910e+002	4.226147e-001	4.246912e-005	1.399280e+002	1.296673e+001	3.327275e-002
3.3119964132e+002	4.230196e-001	2.566327e-005	1.400620e+002	8.979913e+000	2.008683e-002
3.3139985936e+002	4.234248e-001	3.710244e-005	1.401962e+002	1.297099e+001	2.901257e-002
3.3159994355e+002	4.238304e-001	2.956625e-005	1.403305e+002	1.297690e+001	2.309746e-002
3.3179982625e+002	4.242363e-001	2.138851e-005	1.404649e+002	9.983307e+000	1.669293e-002
3.3199898768e+002	4.246427e-001	1.907592e-005	1.405994e+002	8.985126e+000	1.487380e-002
3.3219976645e+002	4.250494e-001	2.872650e-005	1.407341e+002	1.297762e+001	2.237707e-002
3.3239964195e+002	4.254565e-001	1.602898e-005	1.408689e+002	7.987526e+000	1.247415e-002
3.3259965654e+002	4.258639e-001	2.875329e-005	1.410038e+002	1.397764e+001	2.235511e-002
3.3279921126e+002	4.262717e-001	3.455826e-005	1.411388e+002	1.597316e+001	2.684265e-002
3.3299965787e+002	4.266799e-001	3.344637e-005	1.412740e+002	1.497405e+001	2.595415e-002
3.3319980951e+002	4.270885e-001	2.495764e-005	1.414093e+002	1.198065e+001	1.934842e-002
3.3339976395e+002	4.274974e-001	2.547776e-005	1.415447e+002	1.198027e+001	1.973276e-002
3.3359949658e+002	4.279067e-001	2.005688e-005	1.416802e+002	9.984481e+000	1.551937e-002
3.3379975562e+002	4.283164e-001	2.363429e-005	1.418158e+002	1.098173e+001	1.826997e-002
3.3399863262e+002	4.287265e-001	2.130582e-005	1.419516e+002	1.098355e+001	1.645424e-002
3.3419963952e+002	4.291369e-001	2.459824e-005	1.420875e+002	1.198102e+001	1.897877e-002
3.3439932011e+002	4.295478e-001	2.418752e-005	1.422235e+002	1.098136e+001	1.864403e-002
3.3459938382e+002	4.299589e-001	1.950948e-005	1.423597e+002	8.984976e+000	1.502376e-002
3.3479866277e+002	4.303705e-001	2.540413e-005	1.424959e+002	1.098046e+001	1.954437e-002
3.3499961062e+002	4.307825e-001	2.287154e-005	1.426323e+002	9.982421e+000	1.757913e-002
3.3519986680e+002	4.311948e-001	2.518254e-005	1.427689e+002	1.098066e+001	1.933686e-002
3.3539965790e+002	4.316075e-001	1.882506e-005	1.429055e+002	8.985559e+000	1.444134e-002
3.3559909565e+002	4.320205e-001	2.200280e-005	1.430423e+002	9.983137e+000	1.686295e-002
3.3579975911e+002	4.324340e-001	2.295923e-005	1.431792e+002	9.982421e+000	1.757913e-002
3.3599889894e+002	4.328478e-001	2.633675e-005	1.433162e+002	9.979854e+000	2.014591e-002
3.3619923263e+002	4.332620e-001	2.668667e-005	1.434533e+002	9.979606e+000	2.039406e-002
3.3639961820e+002	4.336766e-001	3.271017e-005	1.435906e+002	1.297503e+001	2.497335e-002
3.3659921684e+002	4.340916e-001	3.332137e-005	1.437280e+002	1.297458e+001	2.541566e-002
3.3679949007e+002	4.345069e-001	2.951912e-005	1.438655e+002	1.297751e+001	2.249400e-002
3.3699990742e+002	4.349226e-001	2.831026e-005	1.440032e+002	1.197845e+001	2.155221e-002
3.3719966845e+002	4.353387e-001	1.498640e-005	1.441409e+002	6.988602e+000	1.139803e-002
3.3739871941e+002	4.357552e-001	1.649466e-005	1.442788e+002	7.987467e+000	1.253317e-002
3.3759994470e+002	4.361721e-001	6.250799e-006	1.444168e+002	2.995255e+000	4.745016e-003
3.3779959451e+002	4.365893e-001	5.998874e-006	1.445550e+002	2.995451e+000	4.549426e-003
3.3799991612e+002	4.372159e-001	1.159007e-005	1.447625e+002	5.991223e+000	8.777082e-003
3.3819998705e+002	4.376341e-001	1.442691e-005	1.449009e+002	6.989085e+000	1.091496e-002
3.3839927958e+002	4.380527e-001	2.053244e-005	1.450395e+002	9.984481e+000	1.551937e-002
3.3859994451e+002	4.384716e-001	1.931161e-005	1.451782e+002	8.985417e+000	1.458267e-002
3.3879973282e+002	4.388910e-001	1.815993e-005	1.453171e+002	7.986300e+000	1.369990e-002
3.3899994545e+002	4.393107e-001	1.010659e-005	1.454560e+002	4.992383e+000	7.617157e-003
3.3919969179e+002	4.397308e-001	1.393452e-005	1.455951e+002	5.989508e+000	1.049217e-002
3.3939689090e+002	4.401513e-001	1.635873e-005	1.457344e+002	6.987694e+000	1.230574e-002
3.3959991252e+002	4.405722e-001	1.637437e-005	1.458737e+002	6.987694e+000	1.230574e-002
3.3979803258e+002	4.409934e-001	1.726474e-005	1.460132e+002	7.987038e+000	1.296248e-002
3.3999927714e+002	4.414151e-001	1.512121e-005	1.461528e+002	6.988658e+000	1.134226e-002
3.4019889851e+002	4.418371e-001	1.470395e-005	1.462925e+002	6.988981e+000	1.101874e-002
3.4039999263e+002	4.422595e-001	1.766335e-005	1.464324e+002	8.986776e+000	1.322379e-002
3.4059955411e+002	4.426823e-001	2.304019e-005	1.465724e+002	1.098277e+001	1.723272e-002
3.4079954443e+002	4.431055e-001	1.661566e-005	1.467125e+002	7.987584e+000	1.241568e-002
3.4099992159e+002	4.435291e-001	1.348515e-005	1.468527e+002	5.989933e+000	1.006685e-002
3.4119976857e+002	4.439530e-001	1.763956e-005	1.469931e+002	7.986844e+000	1.315560e-002
3.4139953411e+002	4.443774e-001	2.251746e-005	1.471336e+002	9.983222e+000	1.677751e-002
3.4159762717e+002	4.448021e-001	1.968676e-005	1.472742e+002	8.985346e+000	1.465438e-002
3.4179986447e+002	4.452272e-001	1.878199e-005	1.474150e+002	8.986032e+000	1.396754e-002
3.4199984840e+002	4.456527e-001	1.089885e-005	1.475559e+002	5.991903e+000	8.097376e-003
3.4219856268e+002	4.460786e-001	1.190269e-005	1.476969e+002	6.991165e+000	8.834737e-003
3.4239933663e+002	4.465049e-001	1.549512e-005	1.478380e+002	8.988510e+000	1.149023e-002
3.4259928015e+002	4.469315e-001	1.450334e-005	1.479793e+002	8.989255e+000	1.074452e-002
3.4279950220e+002	4.473586e-001	1.921744e-005	1.481207e+002	1.198578e+001	1.422328e-002
3.4299825707e+002	4.477860e-001	2.106491e-005	1.482622e+002	1.298442e+001	1.557575e-002
3.4319977233e+002	4.482139e-001	2.652637e-005	1.484039e+002	1.598040e+001	1.959533e-002
3.4339953807e+002	4.486421e-001	2.452944e-005	1.485457e+002	1.498190e+001	1.810287e-002
3.4359999385e+002	4.490707e-001	2.226685e-005	1.486876e+002	1.398358e+001	1.641739e-002
3.4379816771e+002	4.494997e-001	2.026557e-005	1.488296e+002	1.298507e+001	1.492758e-002
3.4399998359e+002	4.499291e-001	2.462420e-005	1.489718e+002	1.598188e+001	1.812083e-002
3.4419890584e+002	4.503589e-001	1.821928e-005	1.491141e+002	1.298661e+001	1.339468e-002
3.4439949835e+002	4.507890e-001	2.087356e-005	1.492565e+002	1.398467e+001	1.533145e-002
3.4459969599e+002	4.512196e-001	1.979396e-005	1.493991e+002	1.298548e+001	1.452462e-002
3.4479999657e+002	4.516506e-001	1.469538e-005	1.495418e+002	9.989227e+000	1.077304e-002
3.4499971246e+002	4.520819e-001	1.535905e-005	1.496846e+002	9.988751e+000	1.124883e-002
3.4519649699e+002	4.525137e-001	1.473762e-005	1.498275e+002	8.989217e+000	1.078340e-002
3.4539974049e+002	4.529458e-001	2.370981e-005	1.499706e+002	1.298267e+001	1.733173e-002
3.4559929748e+002	4.533783e-001	2.222964e-005	1.501138e+002	1.098377e+001	1.623423e-002
3.4579987546e+002	4.538112e-001	2.013844e-005	1.502572e+002	9.985307e+000	1.469300e-002
3.4599954620e+002	4.542446e-001	1.990888e-005	1.504007e+002	8.985488e+000	1.451166e-002
3.4619991216e+002	4.546783e-001	1.833894e-005	1.505443e+002	7.986645e+000	1.335457e-002
3.4639847041e+002	4.551124e-001	1.590169e-005	1.506880e+002	6.988431e+000	1.156870e-002
3.4659975801e+002	4.555469e-001	2.009628e-005	1.508318e+002	7.985394e+000	1.460638e-002
3.4679959384e+002	4.559818e-001	2.935144e-005	1.509758e+002	9.978687e+000	2.131287e-002
3.4699867780e+002	4.564170e-001	2.976257e-005	1.511200e+002	9.978409e+000	2.159079e-002
3.4719934596e+002	4.568527e-001	2.567495e-005	1.512642e+002	7.981392e+000	1.860773e-002
3.4739900165e+002	4.572888e-001	2.239590e-005	1.514086e+002	7.983784e+000	1.621578e-002
3.4759939031e+002	4.577253e-001	2.461640e-005	1.515531e+002	8.982193e+000	1.780654e-002
3.4779982835e+002	4.581622e-001	3.681060e-005	1.516978e+002	1.197340e+001	2.660196e-002
3.4799918521e+002	4.585994e-001	3.519644e-005	1.518426e+002	1.197459e+001	2.541120e-002
3.4819981023e+002	4.590371e-001	3.364703e-005	1.519875e+002	1.297573e+001	2.426940e-002
3.4839981195e+002	4.594752e-001	4.689455e-005	1.521325e+002	1.796621e+001	3.379250e-002
3.4859980738e+002	4.599136e-001	4.095583e-005	1.522777e+002	1.897052e+001	2.948488e-002
3.4879954166e+002	4.603525e-001	2.849285e-005	1.524230e+002	1.497951e+001	2.049299e-002
3.4899932311e+002	4.607918e-001	3.200580e-005	1.525684e+002	1.597700e+001	2.299768e-002
3.4919996629e+002	4.612314e-001	1.203184e-005	1.527140e+002	6.991363e+000	8.637201e-003
3.4939932717e+002	4.616715e-001	1.381521e-005	1.528597e+002	7.990092e+000	9.907963e-003
3.4959997568e+002	4.621119e-001	1.754787e-005	1.530055e+002	9.987427e+000	1.257295e-002
3.4979951577e+002	4.625528e-001	2.090883e-005	1.531515e+002	1.098503e+001	1.496678e-002
3.4999997791e+002	4.629940e-001	1.864322e-005	1.532976e+002	9.986668e+000	1.333231e-002
3.5019842999e+002	4.634357e-001	1.451972e-005	1.534438e+002	7.989626e+000	1.037358e-002
3.5039907187e+002	4.638778e-001	1.409207e-005	1.535902e+002	7.989942e+000	1.005845e-002
3.5059956439e+002	4.643202e-001	1.662187e-005	1.537367e+002	9.988147e+000	1.185284e-002
3.5079856999e+002	4.647631e-001	1.870312e-005	1.538833e+002	1.098668e+001	1.332424e-002
3.5099919781e+002	4.652063e-001	2.368408e-005	1.540301e+002	1.298314e+001	1.685664e-002
3.5119984789e+002	4.656500e-001	2.070846e-005	1.541770e+002	1.098528e+001	1.472476e-002
3.5139949926e+002	4.660941e-001	1.876805e-005	1.543240e+002	9.986668e+000	1.333231e-002
3.5159941882e+002	4.665385e-001	1.863587e-005	1.544712e+002	9.986774e+000	1.322581e-002
3.5179968240e+002	4.669834e-001	1.903378e-005	1.546185e+002	9.986505e+000	1.349533e-002
3.5199819067e+002	4.674287e-001	2.325093e-005	1.547659e+002	1.298353e+001	1.646967e-002
3.5219935715e+002	4.680974e-001	1.955257e-005	1.549873e+002	1.098617e+001	1.383018e-002
3.5239922826e+002	4.685437e-001	3.024782e-005	1.551351e+002	1.497863e+001	2.137489e-002
3.5259995489e+002	4.689903e-001	3.106587e-005	1.552830e+002	1.397807e+001	2.193207e-002
3.5279907078e+002	4.694374e-001	3.139997e-005	1.554310e+002	1.297785e+001	2.214683e-002
3.5299998143e+002	4.698849e-001	4.336691e-005	1.555792e+002	1.596944e+001	3.055814e-002
3.5319941755e+002	4.703328e-001	3.667657e-005	1.557275e+002	1.497418e+001	2.581924e-002
3.5339821782e+002	4.707812e-001	4.320047e-005	1.558759e+002	1.596962e+001	3.038291e-002
3.5359888304e+002	4.712299e-001	3.218213e-005	1.560245e+002	1.297739e+001	2.261216e-002
3.5379653946e+002	4.716790e-001	2.522923e-005	1.561732e+002	1.198229e+001	1.770995e-002
3.5399991736e+002	4.721285e-001	3.241377e-005	1.563220e+002	1.297727e+001	2.273156e-002
3.5419989489e+002	4.725785e-001	2.509062e-005	1.564710e+002	9.982421e+000	1.757913e-002
3.5439962694e+002	4.730288e-001	2.361040e-005	1.566201e+002	9.983474e+000	1.652631e-002
3.5459993565e+002	4.734796e-001	2.055177e-005	1.567694e+002	8.985628e+000	1.437169e-002
3.5479731146e+002	4.739307e-001	1.950887e-005	1.569188e+002	7.986371e+000	1.362941e-002
3.5499844804e+002	4.743823e-001	1.893803e-005	1.570683e+002	6.986782e+000	1.321802e-002
3.5519853718e+002	4.748343e-001	1.553930e-005	1.572179e+002	5.989164e+000	1.083551e-002
3.5539932665e+002	4.752867e-001	3.444969e-005	1.573677e+002	1.297600e+001	2.399880e-002
3.5559992836e+002	4.757395e-001	4.534807e-005	1.575176e+002	1.496844e+001	3.156091e-002
3.5579914457e+002	4.761927e-001	4.056173e-005	1.576677e+002	1.397180e+001	2.820290e-002
3.5599907187e+002	4.766463e-001	2.544166e-005	1.578179e+002	9.982327e+000	1.767295e-002
3.5619891912e+002	4.771003e-001	1.957605e-005	1.579682e+002	8.986415e+000	1.358549e-002
3.5639958377e+002	4.775548e-001	2.593790e-005	1.581187e+002	1.298202e+001	1.798339e-002
3.5659989924e+002	4.780096e-001	2.640383e-005	1.582693e+002	1.298171e+001	1.828901e-002
3.5679916157e+002	4.784649e-001	2.822200e-005	1.584200e+002	1.398047e+001	1.952979e-002
3.5699982889e+002	4.789206e-001	2.382256e-005	1.585709e+002	1.298353e+001	1.646967e-002
3.5719946662e+002	4.793767e-001	2.927740e-005	1.587219e+002	1.697978e+001	2.022160e-002
3.5739971363e+002	4.798332e-001	3.397308e-005	1.588731e+002	1.897656e+001	2.344254e-002
3.5759923039e+002	4.802901e-001	3.355163e-005	1.590243e+002	1.697687e+001	2.312970e-002
3.5779998947e+002	4.807474e-001	3.922432e-005	1.591758e+002	1.697299e+001	2.701460e-002
3.5799906389e+002	4.812051e-001	5.487920e-005	1.593273e+002	1.996224e+001	3.776048e-002
3.5819950198e+002	4.816633e-001	5.544531e-005	1.594790e+002	1.796189e+001	3.811371e-002
3.5839913234e+002	4.821219e-001	6.052892e-005	1.596308e+002	1.795843e+001	4.156867e-002
3.5859843678e+002	4.825808e-001	5.423464e-005	1.597828e+002	1.596279e+001	3.721060e-002
3.5879930251e+002	4.830402e-001	4.818705e-005	1.599349e+002	1.496697e+001	3.302988e-002
3.5899933423e+002	4.835000e-001	3.944262e-005	1.600872e+002	1.297299e+001	2.701028e-002
3.5919865218e+002	4.839603e-001	4.156648e-005	1.602395e+002	1.297156e+001	2.843764e-002
3.5939943311e+002	4.844209e-001	3.694195e-005	1.603921e+002	1.197475e+001	2.524974e-002
3.5959856763e+002	4.848820e-001	2.562994e-005	1.605447e+002	7.982499e+000	1.750135e-002
3.5979610629e+002	4.853435e-001	1.862601e-005	1.606975e+002	5.987293e+000	1.270663e-002
3.5999875913e+002	4.858053e-001	2.372307e-005	1.608504e+002	6.983832e+000	1.616846e-002
3.6019936593e+002	4.862677e-001	2.219731e-005	1.610035e+002	6.984886e+000	1.511419e-002
3.6039962771e+002	4.867304e-001	2.624786e-005	1.611567e+002	7.982145e+000	1.785523e-002
3.6059923744e+002	4.871935e-001	2.684273e-005	1.613101e+002	8.981757e+000	1.824253e-002
3.6079981479e+002	4.876571e-001	3.079576e-005	1.614636e+002	9.979091e+000	2.090915e-002
3.6099960702e+002	4.881211e-001	3.063165e-005	1.616172e+002	9.979222e+000	2.077795e-002
3.6119707813e+002	4.885855e-001	3.096362e-005	1.617709e+002	1.197902e+001	2.098317e-002
3.6139951901e+002	4.890503e-001	2.006637e-005	1.619248e+002	8.986415e+000	1.358549e-002
3.6159971524e+002	4.895155e-001	1.202055e-005	1.620789e+002	5.991869e+000	8.130515e-003
3.6179999830e+002	4.899812e-001	1.805761e-005	1.622331e+002	9.987798e+000	1.220228e-002
3.6199994767e+002	4.904473e-001	1.807479e-005	1.623874e+002	9.987798e+000	1.220228e-002
3.6219943195e+002	4.909138e-001	1.634308e-005	1.625418e+002	8.988977e+000	1.102272e-002
3.6239757693e+002	4.913807e-001	1.986625e-005	1.626964e+002	9.986614e+000	1.338621e-002
3.6259985752e+002	4.918480e-001	2.395202e-005	1.628512e+002	9.983876e+000	1.612394e-002
3.6279984423e+002	4.923158e-001	1.869449e-005	1.630061e+002	6.987427e+000	1.257274e-002
3.6299821588e+002	4.927840e-001	1.392435e-005	1.631611e+002	5.990644e+000	9.355747e-003
3.6319960257e+002	4.932526e-001	2.030423e-005	1.633162e+002	7.986371e+000	1.362941e-002
3.6339817576e+002	4.937216e-001	1.516489e-005	1.634715e+002	5.989830e+000	1.016991e-002
3.6359910093e+002	4.941910e-001	1.973367e-005	1.636270e+002	7.986779e+000	1.322126e-002
3.6379869189e+002	4.946609e-001	1.899402e-005	1.637825e+002	7.987286e+000	1.271362e-002
3.6399993722e+002	4.951312e-001	1.324235e-005	1.639383e+002	5.991145e+000	8.855327e-003
3.6419960270e+002	4.956019e-001	1.258195e-005	1.640941e+002	5.991594e+000	8.405720e-003
3.6439887437e+002	4.960731e-001	1.481820e-005	1.642501e+002	6.990110e+000	9.890307e-003
3.6459962615e+002	4.965447e-001	1.310491e-005	1.644062e+002	5.991262e+000	8.738476e-003
3.6479985696e+002	4.970167e-001	1.317532e-005	1.645625e+002	5.991223e+000	8.777082e-003
3.6499933072e+002	4.977254e-001	1.656386e-005	1.647972e+002	6.988981e+000	1.101874e-002
3.6519975289e+002	4.981985e-001	1.514011e-005	1.649538e+002	6.989938e+000	1.006205e-002
3.6539980628e+002	4.986720e-001	1.883016e-005	1.651106e+002	8.987497e+000	1.250256e-002
3.6559994851e+002	4.991459e-001	2.076790e-005	1.652675e+002	9.986224e+000	1.377606e-002
3.6579916583e+002	4.996202e-001	2.810148e-005	1.654246e+002	1.198138e+001	1.862298e-002
3.6599958085e+002	5.000950e-001	2.542684e-005	1.655818e+002	1.098317e+001	1.683449e-002
3.6619869910e+002	5.005702e-001	1.859617e-005	1.657391e+002	7.987700e+000	1.230038e-002
3.6639890265e+002	5.010458e-001	1.490315e-005	1.658966e+002	6.990152e+000	9.848283e-003
3.6659879921e+002	5.015219e-001	1.602680e-005	1.660542e+002	7.989419e+000	1.058076e-002
3.6679897498e+002	5.019983e-001	2.223505e-005	1.662120e+002	1.098533e+001	1.466547e-002
3.6699912256e+002	5.024752e-001	2.210182e-005	1.663699e+002	9.985436e+000	1.456375e-002
3.6719938677e+002	5.029526e-001	3.187412e-005	1.665279e+002	1.197902e+001	2.098317e-002
3.6739631299e+002	5.034303e-001	3.309016e-005	1.666861e+002	1.097824e+001	2.176304e-002
3.6759921113e+002	5.039085e-001	3.234851e-005	1.668444e+002	1.097874e+001	2.125507e-002
3.6779899158e+002	5.043872e-001	2.635962e-005	1.670029e+002	9.982696e+000	1.730355e-002
3.6799720260e+002	5.048662e-001	2.451505e-005	1.671615e+002	8.983923e+000	1.607743e-002
3.6819880654e+002	5.053457e-001	1.568249e-005	1.673203e+002	5.989725e+000	1.027511e-002
3.6839847954e+002	5.058256e-001	1.602899e-005	1.674792e+002	5.989508e+000	1.049217e-002
3.6859995099e+002	5.063060e-001	2.296230e-005	1.676382e+002	6.984984e+000	1.501628e-002
3.6879873708e+002	5.067867e-001	2.661874e-005	1.677974e+002	8.982609e+000	1.739091e-002
3.6899989221e+002	5.072680e-001	3.266507e-005	1.679567e+002	1.197868e+001	2.132093e-002
3.6919951887e+002	5.077496e-001	4.222233e-005	1.681162e+002	1.397247e+001	2.753294e-002
3.6939596757e+002	5.082317e-001	3.271476e-005	1.682758e+002	9.978687e+000	2.131287e-002
3.6959984581e+002	5.087142e-001	3.499832e-005	1.684356e+002	9.977221e+000	2.277893e-002
3.6979977646e+002	5.091971e-001	4.452579e-005	1.685955e+002	9.971048e+000	2.895247e-002
3.6999992145e+002	5.096805e-001	4.570634e-005	1.687555e+002	8.970308e+000	2.969193e-002
3.7019745231e+002	5.101643e-001	5.196048e-005	1.689157e+002	8.966277e+000	3.372276e-002
3.7039916125e+002	5.106486e-001	4.520994e-005	1.690761e+002	7.970686e+000	2.931378e-002
3.7059951947e+002	5.111332e-001	5.249655e-005	1.692365e+002	9.965994e+000	3.400609e-002
3.7079989967e+002	5.116184e-001	7.199832e-005	1.693972e+002	1.295341e+001	4.659467e-002
3.7099974692e+002	5.121039e-001	5.449688e-005	1.695579e+002	1.096477e+001	3.523494e-002
3.7119973068e+002	5.125899e-001	3.682568e-005	1.697188e+002	7.976213e+000	2.378706e-002
3.7139976338e+002	5.130763e-001	4.028643e-005	1.698799e+002	9.974002e+000	2.599781e-002
3.7159985498e+002	5.135632e-001	3.819361e-005	1.700411e+002	1.197538e+001	2.462390e-002
3.7179983123e+002	5.140505e-001	4.985139e-005	1.702024e+002	1.396789e+001	3.210935e-002
3.7199771875e+002	5.145382e-001	3.619931e-005	1.703639e+002	1.097671e+001	2.329392e-002
3.7219990786e+002	5.150264e-001	3.623365e-005	1.705256e+002	1.097671e+001	2.329392e-002
3.7239851736e+002	5.155150e-001	3.062148e-005	1.706873e+002	9.980333e+000	1.966731e-002
3.7259991420e+002	5.160041e-001	3.129864e-005	1.708493e+002	1.097992e+001	2.008317e-002
3.7279854590e+002	5.164935e-001	3.051147e-005	1.710113e+002	8.980440e+000	1.955952e-002
3.7299988980e+002	5.169835e-001	3.223273e-005	1.711735e+002	8.979357e+000	2.064336e-002
3.7319974635e+002	5.174738e-001	1.756026e-005	1.713359e+002	4.988764e+000	1.123576e-002
3.7339901598e+002	5.179646e-001	1.656515e-005	1.714984e+002	4.989411e+000	1.058901e-002
3.7359904879e+002	5.184559e-001	2.514210e-005	1.716611e+002	6.983944e+000	1.605646e-002
3.7379990358e+002	5.189476e-001	2.765640e-005	1.718239e+002	6.982355e+000	1.764542e-002
3.7399887443e+002	5.194397e-001	3.835076e-005	1.719868e+002	7.975555e+000	2.444549e-002
3.7419872466e+002	5.199323e-001	5.395421e-005	1.721499e+002	9.965641e+000	3.435885e-002
3.7439992480e+002	5.204253e-001	3.797023e-005	1.723131e+002	8.975843e+000	2.415710e-002
3.7459876762e+002	5.209187e-001	4.264798e-005	1.724765e+002	1.097289e+001	2.710744e-002
3.7479953073e+002	5.214126e-001	4.863854e-005	1.726400e+002	1.296911e+001	3.088581e-002
3.7499999645e+002	5.219070e-001	3.666252e-005	1.728037e+002	9.976741e+000	2.325890e-002
3.7519982047e+002	5.224017e-001	3.539448e-005	1.729675e+002	1.097757e+001	2.243318e-002
3.7539835207e+002	5.228970e-001	3.261587e-005	1.731315e+002	1.097935e+001	2.065251e-002
3.7559932525e+002	5.233926e-001	2.793681e-005	1.732956e+002	9.982327e+000	1.767295e-002
3.7579971404e+002	5.238887e-001	3.195306e-005	1.734599e+002	1.097981e+001	2.019451e-002
3.7599740696e+002	5.243853e-001	3.234196e-005	1.736243e+002	1.097958e+001	2.042095e-002
3.7619814078e+002	5.248823e-001	2.910875e-005	1.737888e+002	1.098164e+001	1.836207e-002
3.7639992299e+002	5.253797e-001	2.371965e-005	1.739536e+002	8.985052e+000	1.494841e-002
3.7659891610e+002	5.258776e-001	2.260809e-005	1.741184e+002	8.985766e+000	1.423440e-002
3.7679989342e+002	5.263760e-001	2.030929e-005	1.742834e+002	7.987225e+000	1.277494e-002
3.7699897241e+002	5.268747e-001	2.157724e-005	1.744485e+002	7.986440e+000	1.355965e-002
3.7719781595e+002	5.273740e-001	2.405096e-005	1.746138e+002	8.984900e+000	1.509989e-002
3.7739996753e+002	5.278736e-001	3.381054e-005	1.747793e+002	1.197879e+001	2.120714e-002
3.7759986351e+002	5.283738e-001	4.283454e-005	1.749449e+002	1.297316e+001	2.684188e-002
3.7779972707e+002	5.288743e-001	4.306851e-005	1.751106e+002	1.197304e+001	2.696294e-002
3.7799970926e+002	5.293753e-001	5.557085e-005	1.752765e+002	1.396524e+001	3.475709e-002
3.7819996818e+002	5.298768e-001	4.170173e-005	1.754425e+002	8.973942e+000	2.605788e-002
3.7839972069e+002	5.303787e-001	4.364924e-005	1.756087e+002	8.972751e+000	2.724900e-002
3.7859946547e+002	5.308811e-001	5.351322e-005	1.757750e+002	7.966625e+000	3.337520e-002
3.7879978040e+002	5.313839e-001	5.289766e-005	1.759415e+002	7.967040e+000	3.296007e-002
3.7899975462e+002	5.318871e-001	4.472212e-005	1.761082e+002	5.972160e+000	2.783959e-002
3.7919992321e+002	5.326429e-001	4.074908e-005	1.763584e+002	4.974670e+000	2.533038e-002
3.7939668087e+002	5.331473e-001	5.659268e-005	1.765254e+002	7.964854e+000	3.514577e-002
3.7959999460e+002	5.336521e-001	6.632076e-005	1.766925e+002	7.958852e+000	4.114824e-002
3.7979960117e+002	5.341574e-001	4.038685e-005	1.768598e+002	5.974966e+000	2.503403e-002
3.7999981395e+002	5.346631e-001	5.491322e-005	1.770273e+002	9.965994e+000	3.400609e-002
3.8019946986e+002	5.351693e-001	4.585881e-005	1.771949e+002	7.971628e+000	2.837211e-002
3.8039994597e+002	5.356760e-001	3.974040e-005	1.773626e+002	6.975437e+000	2.456349e-002
3.8059975980e+002	5.361830e-001	3.141066e-005	1.775305e+002	4.980603e+000	1.939653e-002
3.8079955443e+002	5.366906e-001	4.710556e-005	1.776986e+002	5.970939e+000	2.906084e-002
3.8099944568e+002	5.371986e-001	6.589443e-005	1.778668e+002	8.959386e+000	4.061382e-002
3.8119986110e+002	5.377070e-001	4.170600e-005	1.780351e+002	5.974319e+000	2.568105e-002
3.8139955076e+002	5.382160e-001	3.619311e-005	1.782036e+002	4.977735e+000	2.226534e-002
3.8159792936e+002	5.387253e-001	3.775002e-005	1.783723e+002	4.976799e+000	2.320117e-002
3.8179896159e+002	5.392351e-001	3.626165e-005	1.785411e+002	4.977735e+000	2.226534e-002
3.8199853159e+002	5.397454e-001	1.235982e-005	1.787100e+002	1.992418e+000	7.581992e-003
3.8219881818e+002	5.402561e-001	3.262709e-005	1.788791e+002	5.980004e+000	1.999579e-002
3.8239971675e+002	5.407673e-001	2.718613e-005	1.790484e+002	5.983354e+000	1.664551e-002
3.8259956440e+002	5.412790e-001	1.914774e-005	1.792178e+002	4.988287e+000	1.171268e-002
3.8279856303e+002	5.417910e-001	2.365228e-005	1.793873e+002	6.985546e+000	1.445443e-002
3.8299994580e+002	5.423036e-001	2.268443e-005	1.795571e+002	6.986150e+000	1.384986e-002
3.8319760049e+002	5.428166e-001	2.031202e-005	1.797269e+002	5.987610e+000	1.238967e-002
3.8339986888e+002	5.433301e-001	1.715690e-005	1.798969e+002	4.989545e+000	1.045527e-002
3.8359999599e+002	5.438440e-001	1.456660e-005	1.800671e+002	3.991132e+000	8.868372e-003
3.8379967086e+002	5.443584e-001	1.058119e-005	1.802374e+002	2.993564e+000	6.435906e-003
3.8399814869e+002	5.448732e-001	9.827152e-006	1.804079e+002	2.994028e+000	5.971620e-003
3.8419966506e+002	5.453885e-001	1.258550e-005	1.805785e+002	3.992359e+000	7.640545e-003
3.8439914647e+002	5.459043e-001	1.141235e-005	1.807492e+002	3.993078e+000	6.921794e-003
3.8459837630e+002	5.464205e-001	1.798008e-005	1.809202e+002	5.989105e+000	1.089493e-002
3.8479940741e+002	5.469372e-001	2.412793e-005	1.810912e+002	7.985394e+000	1.460638e-002
3.8499855234e+002	5.474543e-001	4.035545e-005	1.812625e+002	1.297559e+001	2.440699e-002
3.8519969930e+002	5.479719e-001	3.472717e-005	1.814338e+002	1.197902e+001	2.098317e-002
3.8539858034e+002	5.484900e-001	3.457742e-005	1.816054e+002	1.197913e+001	2.087295e-002
3.8559976665e+002	5.490085e-001	3.075683e-005	1.817770e+002	1.098145e+001	1.854909e-002
3.8579984405e+002	5.495275e-001	2.373821e-005	1.819489e+002	8.985697e+000	1.430272e-002
3.8599981574e+002	5.500469e-001	2.627442e-005	1.821209e+002	9.984184e+000	1.581588e-002
3.8619956321e+002	5.505668e-001	3.231964e-005	1.822930e+002	9.980564e+000	1.943643e-002
3.8639842724e+002	5.510872e-001	1.808718e-005	1.824653e+002	4.989133e+000	1.086702e-002
3.8659979803e+002	5.516080e-001	3.309211e-005	1.826378e+002	7.980137e+000	1.986341e-002
3.8679948550e+002	5.521293e-001	4.883728e-005	1.828104e+002	1.097071e+001	2.928671e-002
3.8699992529e+002	5.526511e-001	5.155254e-005	1.829831e+002	1.296911e+001	3.088581e-002
3.8719930908e+002	5.531733e-001	5.197411e-005	1.831560e+002	1.296889e+001	3.110899e-002
3.8739997680e+002	5.536960e-001	4.872646e-005	1.833291e+002	1.197086e+001	2.913758e-002
3.8759967153e+002	5.542192e-001	4.949834e-005	1.835023e+002	1.197043e+001	2.957121e-002
3.8779881253e+002	5.547428e-001	4.575767e-005	1.836757e+002	1.097269e+001	2.731066e-002
3.8799998503e+002	5.552669e-001	4.394418e-005	1.838492e+002	9.973796e+000	2.620352e-002
3.8819871170e+002	5.557914e-001	6.219122e-005	1.840229e+002	9.962951e+000	3.704906e-002
3.8839939818e+002	5.563164e-001	5.797271e-005	1.841967e+002	8.965497e+000	3.450338e-002
3.8859997951e+002	5.568419e-001	3.503916e-005	1.843707e+002	5.979166e+000	2.083443e-002
3.8879983111e+002	5.573679e-001	3.332513e-005	1.845448e+002	5.980203e+000	1.979657e-002
3.8899988751e+002	5.578943e-001	3.876325e-005	1.847191e+002	5.976995e+000	2.300532e-002
3.8919916714e+002	5.584212e-001	6.757714e-005	1.848936e+002	8.959932e+000	4.006802e-002
3.8939989960e+002	5.589485e-001	5.962724e-005	1.850682e+002	8.964679e+000	3.532099e-002
3.8959935574e+002	5.594763e-001	8.419905e-005	1.852430e+002	1.295017e+001	4.982938e-002
3.8979960104e+002	5.600046e-001	1.296876e-004	1.854179e+002	1.692332e+001	7.667730e-002
3.8999857192e+002	5.605334e-001	1.115164e-004	1.855930e+002	1.493413e+001	6.587147e-002
3.9019948811e+002	5.610626e-001	9.804968e-005	1.857682e+002	1.294214e+001	5.786219e-002
3.9039863959e+002	5.615923e-001	9.196537e-005	1.859436e+002	1.294578e+001	5.422045e-002
3.9059914703e+002	5.621225e-001	8.459729e-005	1.861191e+002	1.295017e+001	4.982938e-002
3.9079979767e+002	5.626531e-001	9.235384e-005	1.862948e+002	1.494565e+001	5.434683e-002
3.9099902977e+002	5.631843e-001	8.180790e-005	1.864707e+002	1.395190e+001	4.809553e-002
3.9119952443e+002	5.637158e-001	6.057512e-005	1.866467e+002	1.096442e+001	3.557903e-002
3.9139841149e+002	5.642479e-001	6.609449e-005	1.868228e+002	9.961216e+000	3.878424e-002
3.9159919097e+002	5.647804e-001	7.394887e-005	1.869991e+002	9.956648e+000	4.335227e-002
3.9179917753e+002	5.653134e-001	5.508484e-005	1.871756e+002	8.967737e+000	3.226285e-002
3.9199977282e+002	5.658469e-001	5.024267e-005	1.873523e+002	8.970601e+000	2.939908e-002
3.9219996531e+002	5.663809e-001	2.800458e-005	1.875290e+002	5.983629e+000	1.637120e-002
3.9239825063e+002	5.669153e-001	3.165871e-005	1.877060e+002	6.981510e+000	1.848992e-002
3.9259912649e+002	5.674502e-001	3.513585e-005	1.878831e+002	8.979499e+000	2.050136e-002
3.9279970714e+002	5.679855e-001	3.801471e-005	1.880604e+002	1.097784e+001	2.216023e-002
3.9299781193e+002	5.685214e-001	2.918020e-005	1.882378e+002	8.983006e+000	1.699423e-002
3.9319936063e+002	5.690577e-001	3.004405e-005	1.884154e+002	1.098252e+001	1.748083e-002
3.9339963189e+002	5.695945e-001	1.864909e-005	1.885931e+002	7.989159e+000	1.084057e-002
3.9359986558e+002	5.701318e-001	1.299008e-005	1.887710e+002	5.992456e+000	7.543912e-003
3.9379999488e+002	5.706695e-001	7.862203e-006	1.889490e+002	3.995438e+000	4.561625e-003
3.9399988803e+002	5.714770e-001	1.468879e-005	1.892164e+002	6.991490e+000	8.510346e-003
3.9419984427e+002	5.720160e-001	2.648952e-005	1.893948e+002	8.984667e+000	1.533296e-002
3.9439943840e+002	5.725554e-001	3.151334e-005	1.895734e+002	7.981776e+000	1.822372e-002
3.9459972233e+002	5.730953e-001	5.439270e-005	1.897522e+002	9.968575e+000	3.142489e-002
3.9479910197e+002	5.736356e-001	8.839737e-005	1.899311e+002	1.094898e+001	5.102267e-002
3.9499811302e+002	5.741765e-001	1.422090e-004	1.901102e+002	1.091799e+001	8.200522e-002
3.9519948664e+002	5.747178e-001	1.206455e-004	1.902894e+002	1.093049e+001	6.950505e-002
3.9539931926e+002	5.752596e-001	1.513284e-004	1.904688e+002	1.291290e+001	8.709965e-002
3.9559962884e+002	5.758019e-001	2.525701e-004	1.906484e+002	1.585477e+001	1.452342e-001
3.9579987427e+002	5.763447e-001	2.213169e-004	1.908281e+002	1.387286e+001	1.271429e-001
3.9599975812e+002	5.768879e-001	1.540729e-004	1.910079e+002	1.391157e+001	8.842904e-002
3.9619984204e+002	5.774317e-001	9.002598e-005	1.911880e+002	1.294838e+001	5.162110e-002
3.9639868477e+002	5.779759e-001	1.002978e-004	1.913682e+002	1.094254e+001	5.745685e-002
3.9659854184e+002	5.785206e-001	1.299912e-004	1.915485e+002	1.192560e+001	7.439697e-002
3.9679970752e+002	5.790657e-001	1.714134e-004	1.917290e+002	1.690199e+001	9.801145e-002
3.9699954507e+002	5.796114e-001	9.864118e-005	1.919097e+002	1.294365e+001	5.634837e-002
3.9719962778e+002	5.801575e-001	7.866425e-005	1.920905e+002	8.955106e+000	4.489433e-002
3.9739977463e+002	5.807041e-001	8.023341e-005	1.922715e+002	9.954253e+000	4.574676e-002
3.9759879780e+002	5.812512e-001	1.043819e-004	1.924526e+002	1.294054e+001	5.945952e-002
3.9779964360e+002	5.817988e-001	1.318837e-004	1.926339e+002	1.792495e+001	7.505477e-002
3.9799885531e+002	5.823469e-001	1.066182e-004	1.928154e+002	1.593938e+001	6.061913e-002
3.9819918498e+002	5.828955e-001	1.007154e-004	1.929970e+002	1.694279e+001	5.720914e-002
3.9839835400e+002	5.834445e-001	8.302877e-005	1.931788e+002	1.395288e+001	4.711824e-002
3.9859951267e+002	5.839940e-001	5.207443e-005	1.933608e+002	1.097048e+001	2.952406e-002
3.9879982714e+002	5.845440e-001	5.976681e-005	1.935429e+002	1.196615e+001	3.385344e-002
3.9899974511e+002	5.850945e-001	4.523110e-005	1.937252e+002	9.974404e+000	2.559594e-002
3.9919883414e+002	5.856455e-001	5.390964e-005	1.939076e+002	1.196952e+001	3.047836e-002
3.9939865316e+002	5.861970e-001	3.832832e-005	1.940902e+002	7.978351e+000	2.164892e-002
3.9959948415e+002	5.867489e-001	2.340549e-005	1.942729e+002	4.986792e+000	1.320764e-002
3.9979955058e+002	5.873014e-001	3.657234e-005	1.944558e+002	5.979382e+000	2.061825e-002
3.9999894803e+002	5.878543e-001	4.282820e-005	1.946389e+002	5.975878e+000	2.412238e-002
[truncated: 2 more rows]
