# Supplementary material for: Snazer: the simulations and networks analyzer
Source: BMC Syst Biol. 2010 Jan 7;4:1. doi: 10.1186/1752-0509-4-1 (PMC2880970; doi:10.1186/1752-0509-4-1)
Supplement: Additional file 2 — Example models. Some example models. (examples.zip) [file 1752-0509-4-1-S2.zip › Examples/CircadianClock (Simplification).csv]

time	S_R	S_C
9.9208938826e-002	0
1.9365379516e-001	0	50
2.9964597464e-001	1	88
3.9962684583e-001	1	124
4.9838038528e-001	1	164
5.9795812954e-001	1	199
6.9978787648e-001	0	251
7.9998211938e-001	0	292
8.9984071944e-001	5	341
9.9953946514e-001	0	378
1.0999797698e+000	2	428
1.1996779955e+000	2	472
1.2985106000e+000	0	506
1.3992696792e+000	2	555
1.4998291731e+000	6	608
1.5998362004e+000	0	644
1.6999933607e+000	5	687
1.7998944173e+000	7	724
1.8999064013e+000	0	754
1.9991993612e+000	1	800
2.0997139415e+000	3	828
2.1999363580e+000	2	870
2.2999824249e+000	0	910
2.3995479259e+000	1	959
2.4998898940e+000	1	986
2.5999218257e+000	6	1018
2.6994254656e+000	0	1057
2.7998385449e+000	5	1095
2.8999243057e+000	4	1121
2.9996690029e+000	6	1164
3.0998166806e+000	6	1202
3.1997436773e+000	77	1238
3.2990410207e+000	184	1182
3.3996307179e+000	259	1071
3.4999413403e+000	307	994
3.5998461293e+000	372	945
3.6998964591e+000	417	873
3.7999119533e+000	449	824
3.8998196093e+000	504	782
3.9997910034e+000	519	720
4.0999523978e+000	558	691
4.1995244105e+000	600	645
4.2979909905e+000	613	590
4.3993866216e+000	628	570
4.4997052099e+000	633	545
4.5975637434e+000	645	528
4.6984884026e+000	651	505
4.7988762944e+000	672	485
4.8979233110e+000	670	445
4.9963926509e+000	669	436
5.0994143449e+000	683	423
5.1992651700e+000	682	402
5.2997267546e+000	679	393
5.3983413449e+000	672	380
5.4998599115e+000	662	371
5.5992660821e+000	670	366
5.6992173759e+000	664	344
5.7981501745e+000	652	335
5.8997114516e+000	651	337
5.9997874578e+000	645	323
6.0997215707e+000	639	314
6.1997315046e+000	646	307
6.2997666081e+000	642	288
6.3992540748e+000	639	283
6.4988660652e+000	619	277
6.5975181384e+000	601	285
6.6995989421e+000	587	291
6.7994703021e+000	574	289
6.8980653184e+000	574	293
6.9986338175e+000	569	282
7.0988676476e+000	563	281
7.1971028903e+000	549	272
7.2983712369e+000	545	279
7.3996666797e+000	528	275
7.4995403808e+000	527	279
7.5959215351e+000	519	269
7.6972997755e+000	513	270
7.7992358417e+000	508	262
7.8998026509e+000	506	261
7.9965936974e+000	497	256
8.0996446921e+000	488	256
8.1995687928e+000	482	255
8.2963919116e+000	475	250
8.3984482694e+000	469	247
8.4997169118e+000	459	245
8.5992699007e+000	445	245
8.6990946502e+000	444	245
8.7985628877e+000	434	241
8.8999634289e+000	426	241
8.9985575255e+000	411	243
9.0997976090e+000	407	250
9.1982772347e+000	401	248
9.2978954664e+000	395	245
9.3987966673e+000	386	244
9.4983702384e+000	365	246
9.5965443944e+000	359	257
9.6985021245e+000	358	253
9.7999303377e+000	359	251
9.8991846976e+000	359	241
9.9971794257e+000	337	232
1.0098494880e+001	331	249
1.0199046025e+001	329	247
1.0298534726e+001	308	248
1.0399483481e+001	311	264
1.0499604183e+001	295	256
1.0599380672e+001	298	261
1.0699406999e+001	299	253
1.0799303849e+001	288	246
1.0899130177e+001	266	254
1.0999859594e+001	254	269
1.1098102444e+001	241	277
1.1190174313e+001	241	286
1.1299594285e+001	231	281
1.1398580593e+001	222	285
1.1499247260e+001	220	290
1.1598603617e+001	214	286
1.1695862446e+001	216	290
1.1799391157e+001	213	286
1.1899383079e+001	204	286
1.1999662505e+001	203	290
1.2097983158e+001	204	289
1.2196747965e+001	193	284
1.2298021960e+001	181	289
1.2397646962e+001	187	299
1.2494998338e+001	183	289
1.2598316427e+001	184	290
1.2699714612e+001	175	286
1.2797795862e+001	162	294
1.2898333068e+001	153	305
1.2996922413e+001	142	311
1.3098957821e+001	136	322
1.3197621313e+001	139	328
1.3298241662e+001	132	321
1.3399247475e+001	128	325
1.3498853940e+001	125	327
1.3598823297e+001	117	330
1.3697338997e+001	116	337
1.3798632339e+001	127	335
1.3899463620e+001	141	324
1.3999496049e+001	144	309
1.4099219119e+001	158	306
1.4199478772e+001	149	291
1.4297543094e+001	153	296
1.4396108464e+001	151	290
1.4496186143e+001	154	292
1.4597310063e+001	149	286
1.4699604515e+001	148	289
1.4799634595e+001	142	287
1.4898507907e+001	139	290
1.4999683355e+001	132	291
1.5094301502e+001	135	295
1.5199099992e+001	137	288
1.5299285877e+001	147	284
1.5399755848e+001	125	270
1.5498053855e+001	130	287
1.5598713676e+001	114	281
1.5694474948e+001	115	293
1.5797929849e+001	113	291
1.5896721636e+001	110	288
1.5998958169e+001	104	291
1.6098440349e+001	85	293
1.6198992902e+001	89	310
1.6296702873e+001	75	305
1.6399716421e+001	69	318
1.6499646469e+001	65	323
1.6599787924e+001	56	327
1.6699389830e+001	60	338
1.6799244616e+001	67	333
1.6893026356e+001	81	326
1.6999941135e+001	77	313
1.7099812727e+001	66	313
1.7199895315e+001	49	323
1.7297279966e+001	54	340
1.7399980404e+001	32	334
1.7497786228e+001	0	357
1.7599658644e+001	1	426
1.7699824024e+001	1	472
1.7799016797e+001	0	528
1.7899680868e+001	1	579
1.7998799591e+001	3	615
1.8099708375e+001	1	648
1.8198604473e+001	0	700
1.8298987855e+001	7	744
1.8398962224e+001	2	783
1.8499951951e+001	0	840
1.8599978649e+001	9	875
1.8698292517e+001	0	898
1.8799952367e+001	1	950
1.8899560063e+001	21	998
1.8999904459e+001	58	1005
1.9099572828e+001	105	973
1.9199896506e+001	179	926
1.9299906950e+001	218	849
1.9399699253e+001	266	805
1.9498666823e+001	298	753
1.9598804655e+001	327	713
1.9699790629e+001	371	675
1.9799304864e+001	400	623
1.9899484238e+001	436	584
1.9998499710e+001	443	543
2.0099430032e+001	463	526
2.0199952103e+001	477	498
2.0299488985e+001	482	478
2.0399180913e+001	488	466
2.0497683411e+001	495	447
2.0596720284e+001	507	431
2.0697715699e+001	510	413
2.0799988376e+001	494	397
2.0898575928e+001	504	402
2.0999187520e+001	502	387
2.1099622678e+001	503	380
2.1199949678e+001	519	375
2.1299975595e+001	523	355
2.1398597834e+001	531	338
2.1499795908e+001	537	321
2.1599029426e+001	538	304
2.1696013296e+001	534	295
2.1798333449e+001	530	292
2.1899948271e+001	537	286
2.1999021722e+001	516	269
2.2098180434e+001	509	275
2.2199806460e+001	505	272
2.2299776501e+001	495	269
2.2399122018e+001	497	264
2.2499264354e+001	496	259
2.2598018749e+001	475	248
2.2699562341e+001	462	256
2.2798933522e+001	453	261
2.2899804513e+001	440	262
2.2999377616e+001	429	265
2.3096228403e+001	430	268
2.3197211777e+001	436	260
2.3298130373e+001	431	249
2.3399595541e+001	419	248
2.3498900794e+001	407	253
2.3597835477e+001	402	262
2.3694872817e+001	386	260
2.3799640083e+001	378	264
2.3896132145e+001	380	265
2.3997690968e+001	382	259
2.4098776024e+001	382	253
2.4197479837e+001	378	246
2.4298723711e+001	366	245
2.4399339064e+001	375	246
2.4497558183e+001	363	234
2.4599646868e+001	367	240
2.4698131883e+001	356	232
2.4798059347e+001	348	240
2.4897418566e+001	338	240
2.4997852205e+001	314	243
2.5099512714e+001	316	263
2.5199203700e+001	321	257
2.5299103939e+001	315	249
2.5395817635e+001	323	249
2.5498933345e+001	318	237
2.5599702479e+001	308	237
2.5698512505e+001	296	242
2.5799976576e+001	278	248
2.5899986796e+001	279	264
2.5999249341e+001	275	258
2.6099169694e+001	267	254
2.6199909902e+001	255	259
2.6299831347e+001	261	263
2.6397570795e+001	261	251
2.6498519413e+001	257	245
2.6598978285e+001	261	244
2.6697453841e+001	235	234
2.6799548655e+001	242	253
2.6899151470e+001	230	245
2.6997650853e+001	223	252
2.7099105229e+001	219	257
2.7197910609e+001	216	256
2.7298104242e+001	198	258
2.7399976990e+001	193	273
2.7498561949e+001	193	273
2.7599568534e+001	192	271
2.7699658903e+001	185	270
2.7796321831e+001	185	272
2.7898068979e+001	167	270
2.7999677524e+001	166	282
2.8096001779e+001	158	280
2.8199234773e+001	155	281
2.8298572194e+001	147	286
2.8399479727e+001	147	290
2.8497973760e+001	144	288
2.8598111900e+001	137	289
2.8696673103e+001	126	292
2.8798624955e+001	115	300
2.8899992823e+001	115	306
2.8999873822e+001	102	306
2.9099921104e+001	100	317
2.9196777193e+001	89	318
2.9299304989e+001	66	326
2.9399874539e+001	58	349
2.9499488035e+001	61	359
2.9598755317e+001	55	358
2.9697238402e+001	60	364
2.9798289119e+001	65	362
2.9897228338e+001	73	356
2.9998680312e+001	66	347
3.0099881557e+001	80	353
3.0199847967e+001	98	339
3.0299145880e+001	92	318
3.0398974745e+001	95	322
3.0497411588e+001	78	318
3.0593691146e+001	85	333
3.0699779289e+001	84	325
3.0796077542e+001	85	327
3.0899005716e+001	76	326
3.0999482577e+001	91	333
3.1095955957e+001	102	316
3.1197487786e+001	110	305
3.1296095520e+001	105	297
3.1399099313e+001	100	299
3.1499210790e+001	96	304
3.1598384155e+001	92	308
3.1697062215e+001	96	315
3.1796344407e+001	93	310
3.1896414989e+001	101	312
3.1999528617e+001	108	303
3.2098164879e+001	93	296
3.2198086983e+001	96	308
3.2296823151e+001	111	304
3.2399029199e+001	84	289
3.2492571001e+001	94	313
3.2599519870e+001	93	303
3.2699606811e+001	89	303
3.2798637747e+001	83	305
3.2897909231e+001	70	310
3.2999521398e+001	76	320
3.3099787398e+001	63	313
3.3199008160e+001	55	325
3.3299522276e+001	50	333
3.3399264830e+001	45	338
3.3499907414e+001	42	344
3.3599507766e+001	14	347
3.3699923590e+001	0	380
3.3799567384e+001	0	439
3.3899164023e+001	0	479
3.3999404301e+001	0	521
3.4099978650e+001	0	567
3.4199996849e+001	1	616
3.4299884414e+001	3	654
3.4399957172e+001	1	699
3.4499842838e+001	3	754
3.4599281127e+001	2	792
3.4699850834e+001	3	840
3.4798729364e+001	2	889
3.4899640075e+001	23	927
3.4998999395e+001	98	932
3.5098890921e+001	167	855
3.5199446135e+001	218	784
3.5299982300e+001	254	730
3.5399522614e+001	290	687
3.5498585447e+001	334	647
3.5599515116e+001	377	596
3.5698816723e+001	404	547
3.5794147873e+001	415	518
3.5896616407e+001	444	498
3.5998192137e+001	449	465
3.6099794931e+001	468	443
3.6199454418e+001	480	408
3.6299623707e+001	485	387
3.6399575579e+001	486	372
3.6499018494e+001	486	359
3.6599260087e+001	487	352
3.6699179427e+001	481	344
3.6797081120e+001	465	342
3.6898945570e+001	467	347
3.6998001100e+001	448	333
3.7098439761e+001	447	338
3.7197620387e+001	456	327
3.7295717056e+001	448	312
3.7399690505e+001	434	313
3.7497901534e+001	439	315
3.7599998989e+001	434	300
3.7698089516e+001	431	298
3.7797981549e+001	434	291
3.7898120583e+001	429	285
3.7998778766e+001	436	284
3.8098802364e+001	427	267
3.8199583515e+001	407	267
3.8297380297e+001	403	279
3.8399309320e+001	414	273
3.8497452512e+001	401	256
3.8597849932e+001	393	260
3.8699893995e+001	378	258
3.8797851705e+001	377	260
3.8898441099e+001	364	253
3.8992463154e+001	348	259
3.9099603913e+001	333	271
3.9199355612e+001	339	281
3.9297865983e+001	336	273
3.9396686213e+001	333	269
3.9499254981e+001	319	268
3.9595847362e+001	325	276
3.9699010362e+001	320	266
3.9799681876e+001	296	266
3.9898232865e+001	280	286
3.9999910178e+001	272	294
4.0098773433e+001	254	295
4.0199955500e+001	257	308
4.0295103129e+001	250	301
4.0398677431e+001	240	303
4.0499624172e+001	232	309
4.0598383071e+001	225	309
4.0697861098e+001	231	310
4.0798690071e+001	239	298
4.0898803913e+001	226	286
4.0999897946e+001	229	293
4.1098925468e+001	233	288
4.1199074778e+001	239	279
4.1298615858e+001	238	269
4.1399422374e+001	226	264
4.1499302202e+001	210	267
4.1598341451e+001	196	275
4.1699471210e+001	196	283
4.1798868104e+001	197	279
4.1899441794e+001	194	275
4.1999973684e+001	184	272
4.2099830561e+001	186	274
4.2199270132e+001	187	269
4.2298760265e+001	201	264
4.2399076887e+001	189	246
4.2499833473e+001	191	254
4.2599339870e+001	179	248
4.2699417297e+001	165	255
4.2799157510e+001	162	266
4.2898124449e+001	157	267
4.2992603383e+001	148	271
4.3095177557e+001	137	277
4.3196034623e+001	128	286
4.3298775791e+001	116	299
4.3397774116e+001	109	308
4.3499090670e+001	101	315
4.3593988668e+001	97	323
4.3699352173e+001	101	325
4.3799857972e+001	106	321
4.3898936304e+001	109	316
4.3999605967e+001	107	311
4.4095247737e+001	112	313
4.4196613699e+001	100	307
4.4299558636e+001	106	312
4.4398755821e+001	116	308
4.4498609099e+001	93	297
4.4597291226e+001	110	319
4.4699285845e+001	103	303
4.4799942543e+001	102	310
4.4899814425e+001	112	312
4.4999556863e+001	106	303
4.5098395512e+001	90	308
4.5192935088e+001	75	323
4.5299655925e+001	55	339
4.5399938997e+001	38	359
4.5499874938e+001	2	377
4.5599285454e+001	2	423
4.5699972694e+001	1	484
4.5799498750e+001	0	537
4.5899876221e+001	1	572
4.5999646430e+001	1	619
4.6099966614e+001	1	662
4.6198035890e+001	0	704
4.6299968922e+001	6	750
4.6399363739e+001	0	789
4.6499110909e+001	0	837
4.6599885985e+001	4	870
4.6699817159e+001	2	900
4.6798274231e+001	0	934
4.6899405458e+001	1	969
4.6998761254e+001	0	1009
4.7099805848e+001	0	1040
4.7199879358e+001	7	1083
4.7299807437e+001	2	1111
4.7399957694e+001	6	1151
4.7499898995e+001	6	1189
4.7599873597e+001	30	1218
4.7699986877e+001	108	1223
4.7797890230e+001	187	1147
4.7899339331e+001	243	1066
4.7999955517e+001	311	1007
4.8099950272e+001	378	934
4.8199305808e+001	436	859
4.8299695525e+001	490	797
4.8399687062e+001	521	733
4.8499218923e+001	547	688
4.8599405183e+001	573	650
4.8699246868e+001	603	613
4.8799825274e+001	617	562
4.8899718435e+001	635	530
4.8999548384e+001	649	503
4.9099284114e+001	648	476
4.9199618350e+001	654	465
4.9299648032e+001	656	447
4.9398869251e+001	654	432
4.9499451028e+001	671	417
4.9599861355e+001	679	389
4.9699551766e+001	659	372
4.9799964672e+001	667	372
4.9899506971e+001	662	358
4.9998846518e+001	669	345
5.0098348319e+001	666	329
5.0198807692e+001	664	319
5.0298717039e+001	646	307
5.0393823614e+001	639	312
5.0499517929e+001	626	310
5.0598687990e+001	614	309
5.0699380868e+001	601	312
5.0798981095e+001	585	310
5.0896638581e+001	576	313
5.0997004828e+001	569	309
5.1096342256e+001	566	306
5.1198529878e+001	559	300
5.1298913037e+001	545	297
5.1399837802e+001	540	298
5.1498551876e+001	537	296
5.1598440290e+001	537	290
5.1695894043e+001	536	282
5.1799620056e+001	534	275
5.1899822254e+001	522	269
5.1997145363e+001	501	272
5.2098922429e+001	485	283
5.2199910006e+001	481	287
5.2299785695e+001	478	279
5.2399968710e+001	477	274
5.2498649753e+001	461	270
5.2598669923e+001	444	277
5.2699099737e+001	443	285
5.2798791577e+001	440	276
5.2898704398e+001	428	273
5.2998821346e+001	429	270
5.3099388797e+001	413	259
5.3199852576e+001	416	263
5.3296945869e+001	411	258
5.3399017602e+001	401	258
5.3499601026e+001	396	256
5.3599892709e+001	381	256
5.3697651368e+001	370	264
5.3799809130e+001	372	266
5.3899341947e+001	362	256
5.3994739484e+001	338	256
5.4099850734e+001	333	275
5.4199490744e+001	326	272
5.4299743583e+001	317	277
5.4398458569e+001	316	278
5.4498686336e+001	320	270
5.4599576676e+001	318	261
5.4699411181e+001	314	257
5.4794348829e+001	313	252
5.4897846834e+001	302	248
5.4999265091e+001	275	253
5.5099161834e+001	284	273
5.5197837795e+001	282	258
5.5298013553e+001	271	254
5.5399988335e+001	260	260
5.5499070003e+001	255	269
5.5597868831e+001	253	272
5.5698947190e+001	246	269
5.5799932060e+001	242	270
5.5894813910e+001	231	267
5.5999325319e+001	236	274
5.6096287618e+001	221	265
5.6199093546e+001	229	277
5.6299827151e+001	225	265
5.6399985605e+001	216	265
5.6497050844e+001	218	272
5.6598941363e+001	210	265
5.6699755715e+001	205	270
5.6796892425e+001	207	268
5.6899751710e+001	213	260
5.6999306880e+001	200	252
5.7099288788e+001	190	257
5.7199387203e+001	197	262
5.7298654062e+001	200	254
5.7399089368e+001	195	249
5.7497938344e+001	177	248
5.7599676086e+001	169	262
5.7699237781e+001	165	266
5.7796500245e+001	159	267
5.7899970246e+001	163	272
5.7995858345e+001	167	264
5.8099313470e+001	179	257
5.8197251300e+001	163	243
5.8298073408e+001	157	253
5.8395142968e+001	146	258
5.8499743827e+001	123	265
5.8597391111e+001	126	287
5.8695994060e+001	110	283
5.8799871739e+001	96	292
5.8893366671e+001	100	302
5.8999049949e+001	108	298
5.9099254718e+001	110	290
5.9199279145e+001	104	286
5.9297762879e+001	108	288
5.9399811349e+001	102	284
5.9498297879e+001	111	290
5.9594112249e+001	96	282
5.9699512307e+001	93	297
5.9798822396e+001	104	302
5.9899873184e+001	97	289
5.9997595235e+001	89	295
6.0097360713e+001	95	303
6.0197833495e+001	96	297
6.0298827022e+001	90	295
6.0398839870e+001	77	301
6.0499555982e+001	77	313
6.0596340467e+001	83	312
6.0699590197e+001	72	306
6.0796667832e+001	59	314
6.0899339231e+001	61	325
6.0999655519e+001	51	327
6.1099305789e+001	41	338
6.1196240783e+001	35	349
6.1299557098e+001	0	360
6.1399878201e+001	3	425
6.1499584001e+001	1	474
6.1598290192e+001	0	517
6.1699797565e+001	2	565
6.1799785520e+001	1	606
6.1899786999e+001	0	647
6.1999665443e+001	0	688
6.2099979531e+001	1	726
6.2199707075e+001	1	776
6.2299693620e+001	1	822
6.2399839275e+001	3	860
6.2498890127e+001	1	905
6.2599085361e+001	0	947
6.2699708968e+001	0	987
6.2799871235e+001	2	1021
6.2899663196e+001	3	1059
6.2999102026e+001	11	1099
6.3099629383e+001	53	1118
6.3199487382e+001	110	1097
6.3298983326e+001	172	1040
6.3399859488e+001	238	976
6.3499191404e+001	303	908
6.3598992316e+001	348	841
6.3699844490e+001	408	794
6.3799019159e+001	448	725
6.3898941815e+001	476	677
6.3999241495e+001	497	641
6.4099878969e+001	525	612
6.4199853843e+001	537	572
6.4299046462e+001	550	550
6.4397108600e+001	569	529
6.4499751260e+001	581	503
6.4595218649e+001	594	478
6.4699284594e+001	600	452
6.4797867881e+001	603	437
6.4899132880e+001	604	422
6.4996479378e+001	600	407
6.5099823082e+001	597	395
6.5199030673e+001	596	384
6.5298596145e+001	599	372
6.5399414138e+001	591	360
6.5499345590e+001	596	361
6.5599393329e+001	598	347
6.5698037752e+001	596	336
6.5799168426e+001	596	329
6.5899185548e+001	587	318
6.5997388336e+001	585	314
6.6099094146e+001	583	307
6.6199061733e+001	563	300
6.6297779513e+001	550	306
6.6398063423e+001	547	304
6.6499907999e+001	538	291
6.6597709137e+001	511	294
6.6699036860e+001	510	305
6.6797291136e+001	509	297
6.6898902489e+001	502	284
6.6999279171e+001	499	279
6.7099794083e+001	499	273
6.7199905834e+001	497	270
6.7296045785e+001	485	268
6.7398838089e+001	470	272
6.7496924562e+001	456	276
6.7599655435e+001	462	281
6.7699196319e+001	456	268
6.7799512233e+001	458	267
6.7899342800e+001	464	251
6.7997170411e+001	456	237
6.8099508017e+001	444	238
6.8199759021e+001	432	243
6.8299942388e+001	420	246
6.8399739853e+001	415	251
6.8496096679e+001	401	251
6.8598891198e+001	396	256
6.8697674994e+001	381	257
6.8798528228e+001	370	264
6.8898478876e+001	369	269
6.8999688220e+001	359	265
6.9098597336e+001	350	267
6.9198871317e+001	345	271
6.9298430871e+001	335	270
6.9398244227e+001	327	274
6.9494734335e+001	320	272
6.9599143922e+001	309	275
6.9699459276e+001	309	280
6.9796996508e+001	307	274
6.9898452953e+001	315	268
6.9998595186e+001	306	258
7.0098786881e+001	302	256
7.0195209290e+001	292	260
7.0299891569e+001	278	268
7.0399489802e+001	274	275
7.0499470425e+001	276	271
7.0598006893e+001	258	265
7.0699965373e+001	253	276
7.0799427539e+001	258	276
7.0899519697e+001	249	268
7.0998408114e+001	244	272
7.1099338605e+001	237	275
7.1197086198e+001	237	279
7.1299347320e+001	222	272
7.1399575419e+001	222	285
7.1499337610e+001	217	277
7.1599026582e+001	211	276
7.1699257738e+001	207	279
7.1795950690e+001	207	277
7.1895928411e+001	212	271
7.1999943116e+001	205	263
7.2098165367e+001	193	267
7.2198359883e+001	199	275
7.2298245735e+001	200	269
7.2399474099e+001	190	266
7.2499326152e+001	176	276
7.2599412823e+001	183	286
7.2694210455e+001	183	277
7.2799277000e+001	175	274
7.2897118084e+001	154	282
7.2998270313e+001	151	298
7.3099856910e+001	156	299
7.3199754121e+001	155	287
7.3294067410e+001	146	282
7.3399608986e+001	148	288
7.3496433540e+001	150	285
7.3599581594e+001	140	281
7.3698545894e+001	138	286
7.3799512299e+001	133	287
7.3898529763e+001	131	288
7.3999099670e+001	122	290
7.4098545777e+001	130	298
7.4199079561e+001	134	289
7.4299344511e+001	133	284
7.4395903709e+001	138	285
7.4499859333e+001	137	280
7.4599183874e+001	143	280
7.4695627520e+001	135	275
7.4798846873e+001	132	285
7.4898904152e+001	132	288
7.4999513229e+001	125	285
7.5095717361e+001	114	289
7.5199541090e+001	130	296
7.5294101421e+001	145	278
7.5396320054e+001	150	263
7.5499478938e+001	140	255
7.5598249436e+001	140	262
7.5699767623e+001	118	258
7.5799544295e+001	123	278
7.5899144429e+001	116	272
7.5997029814e+001	124	277
7.6099809099e+001	131	268
7.6198074791e+001	133	258
7.6298395833e+001	127	255
7.6399893897e+001	118	260
7.6498270851e+001	110	265
7.6599525894e+001	105	270
7.6699930879e+001	107	273
7.6799602540e+001	107	270
7.6899659482e+001	95	269
7.6999626485e+001	90	279
7.7096867374e+001	78	283
7.7197985827e+001	77	293
7.7293613103e+001	70	294
7.7398951880e+001	69	299
7.7499141860e+001	49	300
7.7599627462e+001	37	318
7.7698909261e+001	2	334
7.7799518306e+001	1	393
7.7899856223e+001	1	436
7.7999572376e+001	5	482
7.8099781097e+001	3	516
7.8199860304e+001	13	557
7.8299533897e+001	0	603
7.8399956144e+001	2	649
7.8499547558e+001	1	689
7.8599890698e+001	2	725
7.8699933377e+001	0	759
7.8799705405e+001	7	801
7.8899376325e+001	0	842
7.8999903891e+001	1	886
7.9098776265e+001	2	932
7.9199349132e+001	4	963
7.9298790757e+001	0	1012
7.9399885735e+001	5	1069
7.9499964250e+001	19	1091
7.9598595944e+001	81	1111
7.9699077117e+001	162	1048
7.9799268037e+001	239	967
7.9899855262e+001	279	890
7.9999665186e+001	326	841
8.0099380985e+001	382	791
8.0199784430e+001	417	732
8.0297730582e+001	439	688
8.0399422939e+001	470	654
8.0499445257e+001	506	616
8.0599497138e+001	516	569
8.0699593267e+001	529	550
8.0798823593e+001	543	527
8.0899207074e+001	574	499
8.0998308003e+001	589	460
8.1098121466e+001	585	438
8.1198803544e+001	602	427
8.1298843562e+001	595	399
8.1399638650e+001	597	395
8.1499032367e+001	603	383
8.1599566500e+001	613	366
8.1699994745e+001	620	346
8.1799042804e+001	627	328
8.1899508553e+001	606	309
8.1995261333e+001	592	314
8.2099215999e+001	582	319
8.2197921846e+001	581	317
8.2299443058e+001	578	305
8.2397865255e+001	579	294
8.2497762592e+001	585	281
8.2597483179e+001	572	266
8.2699420052e+001	558	269
8.2796214553e+001	559	270
8.2899886947e+001	538	260
8.2999510705e+001	513	269
8.3098193730e+001	497	281
8.3199141135e+001	489	289
8.3299379684e+001	481	292
8.3399637099e+001	479	295
8.3499633613e+001	473	287
8.3598885732e+001	461	283
8.3699228623e+001	442	287
8.3796519765e+001	435	299
8.3899863458e+001	430	296
8.3999031824e+001	418	290
8.4099980211e+001	427	297
8.4197931221e+001	431	286
8.4295967099e+001	430	272
8.4399457353e+001	413	270
8.4498542716e+001	409	278
8.4599274795e+001	395	273
8.4697611639e+001	374	273
8.4799889595e+001	370	282
8.4898341294e+001	364	282
8.4999735031e+001	371	275
8.5099482309e+001	351	258
8.5198248377e+001	347	269
8.5298206406e+001	330	269
8.5399714012e+001	321	279
8.5498854694e+001	324	280
8.5598308358e+001	324	268
8.5699147599e+001	315	266
8.5796124469e+001	311	272
8.5899885741e+001	305	268
8.5999416241e+001	310	269
8.6094950007e+001	298	256
8.6198641706e+001	294	263
8.6296048896e+001	293	264
8.6399909331e+001	284	260
8.6498554372e+001	274	262
8.6598260121e+001	271	265
8.6699013674e+001	257	265
8.6799745161e+001	251	271
8.6899604425e+001	257	271
8.6999662773e+001	264	262
8.7096213373e+001	245	252
8.7195695413e+001	237	266
8.7298527994e+001	243	270
8.7396584063e+001	242	260
8.7499676155e+001	228	257
8.7596469203e+001	217	266
8.7697594077e+001	206	271
8.7799226289e+001	196	278
8.7897184731e+001	191	285
8.7999661960e+001	190	288
8.8099877157e+001	181	286
8.8199483689e+001	169	291
8.8299477974e+001	166	299
8.8399188529e+001	169	303
8.8496349928e+001	165	298
8.8599727600e+001	154	297
8.8699717641e+001	152	301
8.8799364421e+001	154	301
8.8899992983e+001	145	296
8.8999829887e+001	141	300
8.9094464701e+001	139	300
8.9199997659e+001	124	298
8.9298503672e+001	127	312
8.9396379888e+001	127	308
8.9499853338e+001	126	305
8.9597861424e+001	133	304
8.9699756841e+001	142	296
8.9799910679e+001	119	285
8.9899935525e+001	121	306
8.9999007768e+001	118	304
9.0098647552e+001	110	304
9.0197707094e+001	101	310
9.0297290298e+001	90	317
9.0399137402e+001	88	325
9.0496832568e+001	93	326
9.0599157523e+001	95	320
9.0699694266e+001	95	318
9.0798560686e+001	101	318
9.0898852619e+001	99	311
9.0999940520e+001	90	312
9.1099150633e+001	91	323
9.1197700116e+001	95	321
9.1298684344e+001	92	317
9.1398492220e+001	77	315
9.1498045836e+001	74	330
9.1599139726e+001	82	334
9.1698486062e+001	72	327
9.1798900819e+001	67	337
9.1898969830e+001	85	343
9.1998264615e+001	81	325
9.2099366801e+001	80	328
9.2198995218e+001	84	329
9.2299990024e+001	89	326
9.2399882141e+001	97	318
9.2494579326e+001	100	309
9.2598713785e+001	103	305
9.2699687181e+001	112	304
9.2799089120e+001	107	297
9.2895170482e+001	99	301
9.2995919023e+001	101	306
9.3094601704e+001	99	304
9.3199361621e+001	95	305
9.3297607143e+001	77	308
9.3399999137e+001	64	324
9.3498815127e+001	67	339
9.3598904248e+001	51	336
9.3699698200e+001	31	352
9.3799140113e+001	2	376
9.3899951494e+001	3	429
9.3999503567e+001	0	472
9.4099547045e+001	0	520
9.4199535792e+001	3	568
9.4298865962e+001	1	611
9.4399624259e+001	1	663
9.4499563287e+001	1	708
9.4599851738e+001	2	738
9.4698579415e+001	3	784
9.4799410421e+001	3	824
9.4899989645e+001	1	858
9.4999717321e+001	3	895
9.5099671093e+001	0	933
9.5198772281e+001	7	975
9.5299362627e+001	4	1010
9.5399182354e+001	1	1055
9.5499420013e+001	4	1092
9.5599959645e+001	6	1143
9.5699997557e+001	1	1169
9.5799542969e+001	40	1212
9.5899642822e+001	103	1198
9.5999577617e+001	186	1133
9.6099754532e+001	255	1046
9.6198781257e+001	307	976
9.6298618703e+001	358	916
9.6399656775e+001	422	858
9.6498683512e+001	464	781
9.6598378965e+001	491	728
9.6698039430e+001	535	696
9.6798757644e+001	558	641
9.6898759113e+001	575	609
9.6999785568e+001	597	578
9.7099236924e+001	618	545
9.7199865343e+001	637	514
9.7298981725e+001	636	483
9.7399198196e+001	642	477
9.7498916498e+001	640	451
9.7599839967e+001	639	439
9.7699545866e+001	633	426
9.7797641082e+001	652	419
9.7893477970e+001	650	386
9.7999983435e+001	644	381
9.8098300455e+001	642	369
9.8196304885e+001	651	357
9.8299096172e+001	628	339
9.8399616386e+001	619	345
9.8499665768e+001	597	338
9.8597423685e+001	596	343
9.8699665176e+001	610	333
9.8799935553e+001	585	305
9.8898470651e+001	578	314
9.8999680383e+001	563	315
9.9096601884e+001	578	322
9.9197877002e+001	568	302
9.9299916094e+001	558	301
9.9395702054e+001	557	304
9.9499038191e+001	533	295
9.9595939810e+001	521	306
9.9699081847e+001	504	306
9.9799434609e+001	487	314
9.9898900252e+001	487	314
9.9999583723e+001	469	306
1.0009991066e+002	466	307
1.0019621570e+002	466	303
1.0029683053e+002	460	296
1.0039962387e+002	453	294
1.0049897370e+002	449	293
1.0059841298e+002	446	291
1.0069567706e+002	446	287
1.0079974262e+002	436	277
1.0089892948e+002	438	274
1.0099950755e+002	430	268
1.0109838048e+002	425	268
1.0119896516e+002	411	265
1.0129535774e+002	424	270
1.0139906341e+002	406	256
1.0149853100e+002	396	264
1.0159311751e+002	390	266
1.0169918829e+002	377	268
1.0179832336e+002	367	272
1.0189741107e+002	362	280
1.0199937186e+002	357	280
1.0209899023e+002	345	278
1.0219880371e+002	341	287
1.0229871167e+002	331	290
1.0239991547e+002	327	293
1.0249941790e+002	325	289
1.0259941738e+002	317	284
1.0269960629e+002	309	289
1.0279870150e+002	290	293
1.0289917378e+002	289	301
1.0299676337e+002	286	297
1.0309938069e+002	291	293
1.0319852175e+002	289	285
1.0329661655e+002	286	279
1.0339817952e+002	283	275
1.0349496291e+002	273	277
1.0359609109e+002	268	283
1.0369999913e+002	266	285
1.0379955206e+002	264	286
1.0389759473e+002	256	284
1.0399692243e+002	244	287
1.0409890121e+002	240	293
1.0419902571e+002	239	293
1.0429930488e+002	225	290
1.0439926774e+002	232	303
1.0449833372e+002	232	288
1.0459327449e+002	237	285
1.0469517065e+002	231	275
1.0479903257e+002	220	278
1.0489670149e+002	212	283
1.0499998056e+002	212	285
1.0509957919e+002	211	276
1.0519952846e+002	187	275
1.0529993539e+002	191	293
1.0539640305e+002	197	286
1.0549912096e+002	182	279
1.0559990136e+002	177	290
1.0569840298e+002	176	292
1.0579936583e+002	183	289
1.0589618938e+002	176	280
1.0599992715e+002	185	281
1.0609995764e+002	174	271
1.0619973879e+002	176	279
1.0629788468e+002	173	274
1.0639848588e+002	174	272
1.0649773312e+002	168	270
1.0659923723e+002	158	273
1.0669730642e+002	154	282
1.0679753557e+002	143	283
1.0689817021e+002	137	295
1.0698897267e+002	131	299
1.0709341068e+002	125	302
1.0719741073e+002	120	301
1.0729913369e+002	124	306
1.0739620724e+002	124	302
1.0749663522e+002	116	304
1.0759845472e+002	104	311
1.0769767272e+002	88	321
1.0779978796e+002	84	338
1.0789941620e+002	69	339
1.0799877302e+002	87	354
1.0809893853e+002	74	336
1.0819980234e+002	78	345
1.0829673921e+002	79	340
1.0839818109e+002	79	338
1.0849771864e+002	86	338
1.0859684708e+002	79	326
1.0869846626e+002	64	333
1.0879922485e+002	48	347
1.0889966281e+002	28	364
1.0899943356e+002	1	385
1.0909992499e+002	1	443
1.0919944987e+002	3	498
1.0929998487e+002	1	546
1.0939785453e+002	0	590
1.0949993533e+002	1	647
1.0959997978e+002	2	705
1.0969995773e+002	6	744
1.0979987856e+002	0	783
1.0989883584e+002	1	820
1.0999977173e+002	2	856
1.1009952857e+002	0	898
1.1019637475e+002	0	936
1.1029935003e+002	0	977
1.1039979993e+002	3	1009
1.1049985971e+002	7	1049
1.1059971048e+002	0	1087
1.1069991181e+002	7	1127
1.1079920987e+002	59	1154
1.1089973167e+002	114	1122
1.1099902426e+002	178	1065
1.1109951640e+002	250	996
1.1119994162e+002	302	922
1.1129978636e+002	360	865
1.1139986143e+002	397	803
1.1149953368e+002	426	756
1.1159967996e+002	456	716
1.1169988833e+002	495	676
1.1179931121e+002	537	632
1.1189945172e+002	555	579
1.1199843585e+002	577	548
1.1209805450e+002	583	513
1.1219954307e+002	605	494
1.1229853408e+002	623	466
1.1239994758e+002	638	439
1.1249933292e+002	630	411
1.1259729668e+002	628	396
1.1269868505e+002	621	388
1.1279912102e+002	612	379
1.1289948295e+002	606	376
1.1299986349e+002	614	365
1.1309552970e+002	609	349
1.1319938533e+002	615	344
1.1329903636e+002	600	332
1.1339973978e+002	596	337
1.1349810192e+002	596	328
1.1359835961e+002	601	311
1.1369999821e+002	602	293
1.1379929064e+002	590	281
1.1389953356e+002	580	282
1.1399976851e+002	567	281
1.1409831903e+002	550	284
1.1419984798e+002	555	288
1.1429577878e+002	539	275
1.1439969503e+002	535	276
1.1449707118e+002	523	271
1.1459744323e+002	517	275
1.1469817407e+002	518	273
1.1479833815e+002	512	263
1.1489839630e+002	505	265
1.1499756891e+002	492	264
1.1509858426e+002	490	269
1.1519951082e+002	486	260
1.1529952101e+002	480	250
1.1539997005e+002	459	246
1.1549245079e+002	443	253
1.1559925144e+002	436	261
1.1569882345e+002	437	261
1.1579794804e+002	428	253
1.1589884526e+002	421	258
1.1599839939e+002	416	258
1.1609993743e+002	403	254
1.1619953762e+002	398	257
1.1629852356e+002	389	252
1.1639959013e+002	377	254
1.1649914686e+002	375	262
1.1659820768e+002	357	261
1.1669882087e+002	346	273
1.1679983542e+002	333	277
1.1689909926e+002	321	285
1.1699894314e+002	331	285
1.1709897742e+002	327	271
1.1719987000e+002	310	269
1.1729801824e+002	310	279
1.1739895994e+002	311	270
1.1749976065e+002	306	264
1.1759986455e+002	302	258
1.1769757054e+002	293	257
1.1778914556e+002	308	265
1.1789663783e+002	285	249
1.1799886340e+002	289	262
1.1809998205e+002	278	250
1.1819774408e+002	261	255
1.1829860992e+002	262	267
1.1839972844e+002	260	263
1.1848939099e+002	254	259
1.1859312955e+002	246	260
1.1869844083e+002	245	263
1.1879961530e+002	246	260
1.1889896742e+002	238	253
1.1899957299e+002	237	256
1.1909563489e+002	237	256
1.1919990078e+002	225	251
1.1929807413e+002	218	258
1.1939986488e+002	219	261
1.1949868257e+002	208	257
1.1959979489e+002	206	264
1.1969819919e+002	203	265
1.1979972740e+002	186	265
1.1989922990e+002	165	278
1.1999972797e+002	151	294
1.2009549300e+002	154	307
1.2019702041e+002	143	304
1.2029943756e+002	148	308
1.2039946790e+002	150	299
1.2049877426e+002	147	294
1.2059988014e+002	157	297
1.2069987480e+002	149	283
1.2079890556e+002	159	287
1.2089883764e+002	149	277
1.2099773066e+002	137	284
1.2109917031e+002	135	294
1.2119973862e+002	127	295
1.2129992668e+002	132	299
1.2139819462e+002	119	291
1.2149905264e+002	110	302
1.2159845389e+002	110	313
1.2169954176e+002	94	308
1.2179939583e+002	88	322
1.2189866822e+002	97	331
1.2199942830e+002	94	319
1.2209937239e+002	94	320
1.2219926867e+002	96	317
1.2229640886e+002	93	314
1.2239941723e+002	92	316
1.2249981788e+002	90	315
1.2259996633e+002	74	317
1.2269984863e+002	75	330
1.2279933363e+002	76	329
1.2289732260e+002	64	328
1.2299979492e+002	68	340
1.2309741314e+002	54	334
1.2319785370e+002	60	345
1.2329865451e+002	56	340
1.2339960938e+002	43	345
1.2349877629e+002	43	361
1.2359849628e+002	27	361
1.2369959256e+002	3	380
1.2379964144e+002	1	429
1.2389831461e+002	1	467
1.2399800393e+002	3	515
1.2409890202e+002	2	555
1.2419959131e+002	3	600
1.2429951583e+002	5	638
1.2439978699e+002	0	675
1.2449971578e+002	1	721
1.2459963649e+002	1	759
1.2469829782e+002	0	801
1.2479974126e+002	6	854
1.2489956732e+002	0	894
1.2499957259e+002	6	945
1.2509997594e+002	7	982
1.2519963226e+002	0	1010
1.2529996773e+002	3	1074
1.2539949539e+002	12	1115
1.2549977756e+002	80	1149
1.2559983566e+002	150	1086
1.2569977955e+002	227	1015
1.2579843534e+002	285	936
1.2589964834e+002	331	876
1.2599928488e+002	382	823
1.2609934226e+002	417	763
1.2619758920e+002	439	719
1.2629752470e+002	463	688
1.2639912628e+002	490	657
1.2649383240e+002	520	626
1.2659895876e+002	537	586
1.2669972907e+002	573	556
1.2679885732e+002	597	516
1.2689983842e+002	600	479
1.2699964773e+002	608	465
1.2709980796e+002	608	446
1.2719968759e+002	614	429
1.2729670798e+002	611	414
1.2739504976e+002	616	404
1.2749848134e+002	613	388
1.2759990373e+002	608	379
1.2769928716e+002	602	367
1.2779935560e+002	602	361
1.2789767130e+002	606	351
1.2799975893e+002	590	331
1.2809756647e+002	587	338
1.2819828626e+002	583	329
1.2829964364e+002	571	323
1.2839788425e+002	558	324
1.2849620425e+002	565	325
1.2859883155e+002	557	309
1.2869970296e+002	546	305
1.2879879032e+002	543	302
1.2889851981e+002	542	300
1.2899429817e+002	540	290
1.2909732152e+002	526	287
1.2919910728e+002	528	288
1.2929994743e+002	509	277
1.2939736071e+002	504	284
1.2949967069e+002	497	280
1.2959798056e+002	493	278
1.2969993581e+002	491	275
1.2979650733e+002	494	272
1.2989989425e+002	482	261
1.2999774951e+002	469	259
1.3009742045e+002	460	260
1.3019633939e+002	456	256
1.3029766020e+002	463	252
1.3039946958e+002	458	240
1.3049894969e+002	458	238
1.3059997186e+002	452	232
1.3069997113e+002	438	227
1.3079995083e+002	427	230
1.3089803725e+002	417	233
1.3099865562e+002	408	233
1.3109880022e+002	387	233
1.3119989345e+002	384	249
1.3129841137e+002	381	247
1.3139663946e+002	362	245
1.3149957173e+002	353	252
1.3159907497e+002	323	256
1.3169816493e+002	329	278
1.3179849705e+002	319	269
1.3189915483e+002	313	271
1.3199723158e+002	286	270
1.3209944234e+002	287	285
1.3219634163e+002	283	279
1.3229940242e+002	276	277
1.3239975407e+002	267	278
1.3249978671e+002	272	283
1.3259946082e+002	274	276
1.3269618193e+002	266	272
1.3279267710e+002	264	273
1.3289959106e+002	278	272
1.3299056285e+002	275	255
1.3309945316e+002	273	253
1.3319982279e+002	269	252
1.3329509209e+002	278	250
1.3339304994e+002	272	238
1.3349991879e+002	260	238
1.3359985701e+002	255	245
1.3369859709e+002	242	245
1.3379888265e+002	239	254
1.3389594818e+002	236	253
1.3399919614e+002	224	251
1.3409946796e+002	209	256
1.3419866050e+002	206	263
1.3429926436e+002	192	263
1.3439518183e+002	187	274
1.3449767732e+002	175	274
1.3459907345e+002	180	279
1.3469634197e+002	172	273
1.3479922363e+002	168	278
1.3489714789e+002	160	275
1.3499981246e+002	153	281
1.3509923946e+002	157	284
1.3519959117e+002	152	280
1.3529925585e+002	151	282
1.3539942963e+002	146	282
1.3549299287e+002	143	284
1.3559998473e+002	136	286
1.3569900126e+002	132	290
1.3579618549e+002	129	293
1.3589934499e+002	120	294
1.3599989944e+002	107	300
1.3609930212e+002	107	311
1.3619962461e+002	102	307
1.3629809278e+002	86	312
1.3639915451e+002	87	327
1.3649958899e+002	84	323
1.3659932247e+002	91	326
1.3669971272e+002	94	320
1.3679820656e+002	82	317
1.3689823040e+002	80	330
1.3699887202e+002	84	327
1.3709988937e+002	86	323
1.3719984863e+002	90	321
1.3729965188e+002	73	318
1.3739803982e+002	64	331
1.3749807746e+002	59	339
1.3759928434e+002	43	343
1.3769987109e+002	32	361
1.3779996727e+002	1	374
1.3789923393e+002	0	418
1.3799987120e+002	3	460
1.3809830911e+002	0	490
1.3819946302e+002	0	535
1.3829993470e+002	1	587
1.3839938435e+002	0	642
1.3849923118e+002	0	693
1.3859984060e+002	0	734
1.3869974594e+002	2	780
1.3879874341e+002	0	814
1.3889987380e+002	1	854
1.3899967398e+002	4	899
1.3909973328e+002	2	936
1.3919978693e+002	8	979
1.3929971735e+002	0	1010
1.3939984710e+002	3	1050
1.3949970314e+002	12	1087
1.3959957042e+002	7	1108
1.3969954877e+002	71	1137
1.3979997003e+002	152	1078
1.3989948910e+002	222	992
1.3999936446e+002	277	920
1.4009958079e+002	329	860
1.4019956578e+002	376	803
1.4029738583e+002	413	750
1.4039822717e+002	466	708
1.4049758517e+002	502	650
1.4059986005e+002	518	611
1.4069998431e+002	529	587
1.4079965057e+002	556	562
1.4089969631e+002	565	530
1.4099888342e+002	579	511
1.4109889509e+002	597	487
1.4119876005e+002	617	459
1.4129740236e+002	601	431
1.4139821525e+002	604	440
1.4149860338e+002	615	430
1.4159927462e+002	615	406
1.4169810839e+002	608	395
1.4179950525e+002	604	388
1.4189976902e+002	600	377
1.4199991893e+002	595	373
1.4209961923e+002	577	362
1.4219783732e+002	567	369
1.4229732043e+002	569	363
1.4239667677e+002	565	352
1.4249958857e+002	558	343
1.4259869219e+002	550	343
1.4269930111e+002	539	339
1.4279852613e+002	533	336
1.4289792354e+002	530	329
1.4299667761e+002	516	324
1.4309649019e+002	499	329
1.4319993441e+002	496	333
1.4329990910e+002	502	330
1.4339913262e+002	509	318
1.4349950378e+002	497	303
1.4359341283e+002	500	307
1.4369747642e+002	490	297
1.4379954950e+002	484	296
1.4389814392e+002	478	295
1.4399950286e+002	477	291
1.4409795547e+002	472	284
1.4419773483e+002	455	281
1.4429352154e+002	452	283
1.4439848528e+002	443	275
1.4449990511e+002	421	275
1.4459801112e+002	417	281
1.4469776872e+002	410	273
1.4479924757e+002	391	274
1.4489858796e+002	368	285
1.4499972881e+002	363	301
1.4509831482e+002	352	296
1.4519860575e+002	341	296
1.4529749967e+002	332	298
1.4539999052e+002	321	302
1.4549797280e+002	322	310
1.4559327067e+002	325	301
1.4569862721e+002	330	294
1.4579595069e+002	328	285
1.4589740776e+002	316	279
1.4599478914e+002	315	283
1.4609695714e+002	297	282
1.4619741244e+002	309	293
1.4629994912e+002	301	277
1.4639937746e+002	300	279
1.4649724971e+002	290	272
1.4659922669e+002	280	274
1.4669781531e+002	274	278
1.4679844120e+002	253	281
1.4689960585e+002	258	293
1.4699747971e+002	248	286
1.4709898265e+002	234	289
1.4719625009e+002	229	296
1.4729952234e+002	247	297
1.4739727468e+002	238	272
1.4749993554e+002	234	278
1.4759648212e+002	235	276
1.4769937421e+002	227	272
1.4779883649e+002	220	279
1.4789982387e+002	204	280
1.4799979155e+002	212	290
1.4809989544e+002	205	276
1.4819839826e+002	194	279
1.4829640436e+002	190	286
1.4839947604e+002	179	287
1.4849924635e+002	175	296
1.4859912620e+002	176	298
1.4869857513e+002	171	294
1.4879978044e+002	182	296
1.4889852220e+002	189	283
1.4899684700e+002	198	274
1.4909862716e+002	179	262
1.4919894302e+002	181	276
1.4929842817e+002	174	273
1.4939924670e+002	171	276
1.4949662918e+002	169	277
1.4959925237e+002	179	276
1.4969981529e+002	166	265
1.4979985717e+002	157	277
1.4989913232e+002	149	285
1.4999906829e+002	148	293
1.5009722029e+002	150	290
1.5019711298e+002	160	286
1.5029786577e+002	157	274
1.5039900376e+002	148	275
1.5049902959e+002	159	279
1.5059496368e+002	165	264
1.5069876700e+002	159	253
1.5079902032e+002	152	257
1.5089794275e+002	147	262
1.5099846507e+002	151	263
1.5109909265e+002	151	257
1.5119903541e+002	143	255
1.5129914920e+002	135	257
1.5139981925e+002	128	265
1.5149955703e+002	128	272
1.5159892429e+002	139	271
1.5169735443e+002	131	258
1.5179613101e+002	134	261
1.5189538992e+002	134	255
1.5199815297e+002	124	252
1.5209813801e+002	110	261
1.5219949899e+002	109	273
1.5229590045e+002	86	273
1.5239296680e+002	85	294
1.5249853961e+002	91	294
1.5259851356e+002	99	290
1.5269616088e+002	103	280
1.5279882447e+002	96	275
1.5289970538e+002	85	281
1.5299929067e+002	80	286
1.5309702320e+002	86	288
1.5319973392e+002	75	282
1.5329907351e+002	71	289
1.5339967260e+002	73	291
1.5349931006e+002	60	289
1.5359946722e+002	52	301
1.5369788138e+002	30	308
1.5379846908e+002	0	331
1.5389997069e+002	1	393
1.5399842854e+002	1	438
1.5409964600e+002	1	481
1.5419956804e+002	0	518
1.5429916333e+002	3	561
1.5439991993e+002	1	609
1.5449993896e+002	2	666
1.5459961783e+002	2	712
1.5469984889e+002	1	751
1.5479986798e+002	3	793
1.5489966291e+002	2	833
1.5499989041e+002	1	871
1.5509992331e+002	6	917
1.5519993508e+002	1	956
1.5529985929e+002	11	1002
1.5539967580e+002	1	1032
1.5549955046e+002	5	1073
1.5559991875e+002	1	1106
1.5569994227e+002	8	1143
1.5579969699e+002	2	1166
1.5589874545e+002	78	1213
1.5599960022e+002	183	1146
1.5609869231e+002	253	1039
1.5619933092e+002	306	964
1.5629870015e+002	364	904
1.5639761494e+002	409	841
1.5649939636e+002	434	792
1.5659992008e+002	468	758
1.5669952718e+002	488	711
1.5679987457e+002	512	680
1.5689885205e+002	534	641
1.5699922038e+002	562	608
1.5709919020e+002	564	573
1.5719883819e+002	591	561
1.5729689559e+002	610	520
1.5739992725e+002	614	488
1.5749902148e+002	630	473
1.5759903823e+002	649	443
1.5769944023e+002	649	409
1.5779995789e+002	639	400
1.5789863553e+002	641	396
1.5799985553e+002	652	383
1.5809904340e+002	654	362
1.5819909374e+002	647	350
1.5829987313e+002	643	345
1.5839877746e+002	632	337
1.5849851125e+002	641	336
1.5859792748e+002	628	315
1.5869576785e+002	624	318
1.5879983997e+002	622	305
1.5889423075e+002	609	299
1.5899969207e+002	603	298
1.5909989321e+002	602	295
1.5919851234e+002	592	291
1.5929940357e+002	587	291
1.5939892054e+002	584	286
1.5949717142e+002	566	280
1.5959988408e+002	548	286
1.5969912396e+002	541	292
1.5979977523e+002	549	287
1.5989839571e+002	537	270
1.5999560175e+002	534	274
1.6009966824e+002	533	266
1.6019801417e+002	526	258
1.6029946808e+002	520	257
1.6039997910e+002	501	251
1.6049904261e+002	480	260
1.6059929887e+002	484	260
1.6069799068e+002	471	243
1.6079940778e+002	470	247
1.6089796892e+002	465	238
1.6099898758e+002	452	234
1.6109809324e+002	433	237
1.6119520380e+002	431	244
1.6129827355e+002	410	231
1.6139675037e+002	391	239
1.6149953322e+002	373	246
1.6159882695e+002	367	257
1.6169947679e+002	353	256
1.6179960388e+002	351	263
1.6189933858e+002	352	259
1.6199900902e+002	346	253
1.6209935971e+002	337	251
1.6219075123e+002	331	251
1.6229848303e+002	327	253
1.6239645069e+002	325	250
1.6249860824e+002	318	246
1.6259938221e+002	314	247
1.6269925542e+002	300	242
1.6279828127e+002	297	246
1.6289977994e+002	289	243
1.6299574277e+002	285	247
1.6309611542e+002	290	251
1.6319685104e+002	285	242
1.6329964300e+002	275	240
1.6339929981e+002	274	245
1.6349786655e+002	262	238
1.6359968562e+002	236	245
1.6369881542e+002	238	265
1.6379760065e+002	244	260
1.6389845165e+002	249	249
1.6399812920e+002	253	239
1.6409644767e+002	252	232
1.6419591026e+002	242	228
1.6429949454e+002	238	233
1.6439866981e+002	235	234
1.6449973328e+002	228	230
1.6459508644e+002	215	232
1.6469999055e+002	199	239
1.6479903344e+002	193	251
1.6489965166e+002	176	256
1.6499688348e+002	176	270
1.6509607497e+002	174	265
1.6519644507e+002	166	264
1.6529880521e+002	169	269
1.6539971123e+002	155	265
1.6549943783e+002	154	279
1.6559795559e+002	142	279
1.6569782298e+002	137	288
1.6579826651e+002	140	291
1.6589991936e+002	140	288
1.6599913417e+002	140	287
1.6609864280e+002	141	284
1.6619848822e+002	146	282
1.6629997581e+002	150	277
1.6639951725e+002	144	268
1.6649965160e+002	122	272
1.6659552679e+002	117	289
1.6669926020e+002	108	289
1.6679708388e+002	91	298
1.6689968570e+002	85	316
1.6699767683e+002	66	320
1.6709898618e+002	61	338
1.6719690837e+002	53	343
1.6729457305e+002	69	351
1.6739933241e+002	74	335
1.6749959202e+002	63	331
1.6759856089e+002	48	343
1.6769704047e+002	26	359
1.6779966357e+002	0	385
1.6789914356e+002	0	423
1.6799967178e+002	0	466
1.6809884714e+002	0	509
1.6819995470e+002	0	562
1.6829863213e+002	0	598
1.6839969171e+002	2	634
1.6849947547e+002	2	671
1.6859994601e+002	1	716
1.6869979835e+002	2	755
1.6879831429e+002	0	790
1.6889939061e+002	1	827
1.6899979727e+002	3	858
1.6909943998e+002	8	904
1.6919964941e+002	2	941
1.6929976140e+002	1	979
1.6939978604e+002	1	1017
1.6949947750e+002	7	1052
1.6959924281e+002	7	1084
1.6969986502e+002	5	1121
1.6979950310e+002	0	1152
1.6989908679e+002	0	1199
1.6999856895e+002	19	1223
1.7009981549e+002	6	1232
1.7019947632e+002	6	1268
1.7029972664e+002	90	1304
1.7039984025e+002	188	1229
1.7049932320e+002	261	1133
1.7059956890e+002	321	1057
1.7069885750e+002	401	989
1.7079810909e+002	461	905
1.7089901491e+002	492	836
1.7099840564e+002	534	798
1.7109908022e+002	556	748
1.7119970493e+002	569	712
1.7129824086e+002	617	685
1.7139881613e+002	637	629
1.7149962312e+002	657	599
1.7159944383e+002	663	561
1.7169899385e+002	693	540
1.7179902253e+002	688	498
1.7189960600e+002	682	495
1.7199935134e+002	691	487
1.7209821132e+002	709	471
1.7219908667e+002	710	443
1.7229957379e+002	720	427
1.7239955180e+002	710	401
1.7249987188e+002	703	396
1.7259675076e+002	697	387
1.7269542462e+002	695	378
1.7279974018e+002	690	368
1.7289669720e+002	686	356
1.7299880950e+002	682	350
1.7309910685e+002	687	342
1.7319818627e+002	687	322
1.7329475981e+002	677	307
1.7339882320e+002	672	307
1.7349916682e+002	669	296
1.7359877072e+002	654	288
1.7369867508e+002	645	285
1.7379944093e+002	628	281
1.7389929124e+002	623	281
1.7399293751e+002	631	278
1.7409906071e+002	624	266
1.7419986186e+002	624	260
1.7429835781e+002	622	253
1.7439985240e+002	605	245
1.7449960302e+002	584	252
1.7459921253e+002	574	257
1.7469550028e+002	580	257
1.7479870067e+002	563	242
1.7489834267e+002	550	250
1.7499903726e+002	538	248
1.7509992971e+002	525	250
1.7519771825e+002	514	248
1.7529963912e+002	505	252
1.7539767937e+002	501	249
1.7549885653e+002	485	245
1.7559966775e+002	474	251
1.7569836361e+002	459	249
1.7579920172e+002	451	254
1.7589327149e+002	437	255
1.7599931916e+002	429	259
1.7609775535e+002	413	257
1.7619980403e+002	411	260
1.7629966980e+002	396	255
1.7639968024e+002	390	263
1.7649923246e+002	379	257
1.7659558047e+002	368	256
1.7669874773e+002	368	261
1.7679266513e+002	354	255
1.7689912228e+002	345	267
1.7699798838e+002	358	273
1.7709882901e+002	350	255
1.7719925701e+002	333	257
1.7729978415e+002	325	267
1.7739944372e+002	327	266
1.7749896703e+002	314	255
1.7759984879e+002	295	262
1.7769806646e+002	297	277
1.7779880758e+002	285	270
1.7789889260e+002	278	280
1.7799942008e+002	274	286
1.7809954061e+002	271	286
1.7819870407e+002	277	285
1.7829967228e+002	276	275
1.7839835128e+002	271	274
1.7849923825e+002	259	277
1.7859946903e+002	260	283
1.7869967939e+002	257	279
1.7879421751e+002	244	278
1.7889926649e+002	238	285
1.7899740725e+002	232	289
1.7909961427e+002	232	289
1.7919684523e+002	217	284
1.7929477303e+002	219	294
1.7939927153e+002	213	285
1.7949968334e+002	216	288
1.7959871806e+002	213	282
1.7969924303e+002	212	282
1.7979885727e+002	202	280
1.7989561446e+002	199	283
1.7999865802e+002	195	287
1.8009893979e+002	202	287
1.8019844668e+002	194	277
1.8029999689e+002	185	285
1.8039976692e+002	193	290
1.8049933519e+002	193	276
1.8059545653e+002	175	272
1.8069884812e+002	175	286
1.8079955041e+002	170	278
1.8089944981e+002	158	279
1.8099985918e+002	138	282
1.8109474257e+002	131	298
1.8119704814e+002	146	304
1.8129685846e+002	132	288
1.8139869969e+002	119	300
1.8149807712e+002	130	312
1.8159209711e+002	134	298
1.8168745304e+002	139	290
1.8179627235e+002	129	282
1.8189795731e+002	123	290
1.8199937900e+002	117	293
1.8209964524e+002	116	299
1.8219873102e+002	108	299
1.8229853824e+002	108	307
1.8239817266e+002	110	306
1.8249798370e+002	101	303
1.8259745236e+002	96	311
1.8269824617e+002	92	316
1.8279820234e+002	89	320
1.8289963291e+002	80	323
1.8299431684e+002	78	332
1.8309802083e+002	74	331
1.8319889090e+002	78	335
1.8329580220e+002	75	330
1.8339858509e+002	67	332
1.8349973527e+002	61	341
1.8359935719e+002	50	348
1.8369606403e+002	40	359
1.8379853566e+002	54	372
1.8389890486e+002	59	362
1.8399958725e+002	59	358
1.8409628281e+002	61	360
1.8419903999e+002	58	362
1.8429739451e+002	43	362
1.8439799705e+002	0	378
1.8449984454e+002	1	430
1.8459942134e+002	2	478
1.8469998298e+002	1	522
1.8479834317e+002	0	565
1.8489903807e+002	0	603
1.8499933190e+002	7	638
1.8509975579e+002	0	682
1.8519999151e+002	2	731
1.8529946441e+002	1	765
1.8539959398e+002	2	801
1.8549910612e+002	3	853
1.8559972070e+002	10	893
1.8569989868e+002	1	921
1.8579953423e+002	0	969
1.8589984914e+002	1	1004
1.8599999608e+002	4	1050
1.8609870580e+002	0	1096
1.8619975052e+002	18	1147
1.8629937745e+002	15	1147
1.8639916140e+002	64	1179
1.8649989725e+002	151	1140
1.8659978422e+002	214	1051
1.8669843220e+002	279	985
1.8679999649e+002	350	917
1.8689932365e+002	377	844
1.8699981758e+002	444	809
1.8709989993e+002	482	739
1.8719972801e+002	518	695
1.8729878528e+002	548	651
1.8739943929e+002	566	611
1.8749997377e+002	577	586
1.8759863193e+002	604	561
1.8769982756e+002	610	529
1.8779878636e+002	628	511
1.8789997355e+002	642	482
1.8799852092e+002	642	458
1.8809897502e+002	660	447
1.8819775574e+002	663	419
1.8829829605e+002	654	398
1.8839383942e+002	635	388
1.8849851117e+002	632	400
1.8859301802e+002	623	392
1.8869973048e+002	619	389
1.8879954926e+002	626	376
1.8889579861e+002	621	364
1.8899691506e+002	619	360
1.8909828486e+002	611	351
1.8919982238e+002	604	344
1.8929950166e+002	603	341
1.8939995114e+002	588	332
1.8949885592e+002	576	335
1.8959825927e+002	579	335
1.8969959378e+002	588	323
1.8979599490e+002	585	305
1.8989997682e+002	574	294
1.8999999716e+002	578	293
1.9009639067e+002	575	282
1.9019833513e+002	561	275
1.9029783338e+002	545	275
1.9039850802e+002	542	277
1.9049862722e+002	533	269
1.9059999743e+002	524	267
1.9069944349e+002	517	266
1.9079758709e+002	503	261
1.9089996333e+002	475	269
1.9099939771e+002	465	284
1.9109975186e+002	456	278
1.9119970894e+002	439	276
1.9129867884e+002	424	278
1.9139520613e+002	416	288
1.9149993247e+002	409	286
1.9159937854e+002	399	279
1.9169914997e+002	396	283
1.9179806679e+002	385	281
1.9189773764e+002	376	287
1.9199793442e+002	360	289
1.9209983457e+002	354	295
1.9219887505e+002	362	292
1.9229750030e+002	348	278
1.9239683291e+002	334	287
1.9249451946e+002	323	295
1.9259932470e+002	330	295
1.9269753835e+002	321	284
1.9279772761e+002	313	283
1.9289995214e+002	299	283
1.9299806540e+002	296	290
1.9309967748e+002	288	285
1.9319520414e+002	284	286
1.9329957268e+002	266	288
1.9339863904e+002	266	304
1.9349821119e+002	266	301
1.9359741397e+002	266	293
1.9369862984e+002	251	288
1.9379959191e+002	248	296
1.9389972355e+002	243	296
1.9399339231e+002	244	297
1.9409994628e+002	231	289
1.9419693709e+002	221	297
1.9429735687e+002	223	302
1.9439937760e+002	235	297
1.9449922836e+002	231	280
1.9459706493e+002	233	278
1.9469834209e+002	212	268
1.9479995819e+002	212	281
1.9489968710e+002	210	278
1.9499688578e+002	212	278
1.9509688360e+002	200	270
1.9519966478e+002	196	279
1.9529661850e+002	187	278
1.9539729425e+002	183	284
1.9549894618e+002	182	284
1.9559963571e+002	169	281
1.9569871967e+002	157	289
1.9579979128e+002	154	295
1.9589999291e+002	142	297
1.9599736974e+002	137	306
1.9609975990e+002	140	308
1.9619669716e+002	127	302
1.9629890286e+002	133	311
1.9639911728e+002	118	303
1.9649802897e+002	124	316
1.9659775232e+002	124	306
1.9669874648e+002	128	303
1.9679719445e+002	117	296
1.9689631611e+002	113	305
1.9699825638e+002	118	308
1.9709828640e+002	115	302
1.9719734955e+002	115	302
1.9729827852e+002	116	301
1.9739997832e+002	141	299
1.9749939485e+002	134	273
1.9759859947e+002	132	278
1.9769938577e+002	134	278
1.9779964781e+002	128	277
1.9789964587e+002	131	279
1.9799684888e+002	118	275
1.9809998855e+002	113	282
1.9819886701e+002	107	284
1.9829936240e+002	103	288
1.9839605045e+002	99	293
1.9849777243e+002	109	294
1.9859903523e+002	109	286
1.9869971309e+002	103	283
1.9879301116e+002	108	287
1.9889869564e+002	108	283
1.9899764702e+002	117	281
1.9909982722e+002	104	272
1.9919888252e+002	94	284
1.9929635175e+002	84	294
1.9939949463e+002	84	303
1.9949847607e+002	70	301
1.9959385174e+002	70	315
1.9969925293e+002	50	317
1.9979995274e+002	44	336
1.9989744460e+002	39	343
[truncated: 2 more rows]
