# Supplementary material for: Snazer: the simulations and networks analyzer
Source: BMC Syst Biol. 2010 Jan 7;4:1. doi: 10.1186/1752-0509-4-1 (PMC2880970; doi:10.1186/1752-0509-4-1)
Supplement: Additional file 2 — Example models. Some example models. (examples.zip) [file 1752-0509-4-1-S2.zip › Examples/CircadianClock.xml]

<?xml version="1.0" encoding="UTF-8" standalone="yes"?>
<model xmlns="http://www.cosbi.eu/Rpty_Soft_Snazer" name="D:\Iaccarino\Snazer\CircadianClock">
    <listOfReactions>
        <reaction type="split" frequency="9263">
            <listOfReactants>
                <speciesReference stoichiometry="1" name="S_gA"/>
            </listOfReactants>
            <listOfProducts>
                <speciesReference stoichiometry="1" name="S_gA"/>
                <speciesReference stoichiometry="1" name="S_MA"/>
            </listOfProducts>
            <listOfRates/>
        </reaction>
        <reaction type="split" frequency="31479">
            <listOfReactants>
                <speciesReference stoichiometry="1" name="S_g_A"/>
            </listOfReactants>
            <listOfProducts>
                <speciesReference stoichiometry="1" name="S_g_A"/>
                <speciesReference stoichiometry="1" name="S_MA"/>
            </listOfProducts>
            <listOfRates/>
        </reaction>
        <reaction type="join" frequency="4826">
            <listOfReactants>
                <speciesReference stoichiometry="1" name="S_pA"/>
                <speciesReference stoichiometry="1" name="S_gR"/>
            </listOfReactants>
            <listOfProducts>
                <speciesReference stoichiometry="1" name="S_g_R"/>
            </listOfProducts>
            <listOfRates/>
        </reaction>
        <reaction type="delete" frequency="2128">
            <listOfReactants>
                <speciesReference stoichiometry="1" name="S_pR"/>
            </listOfReactants>
            <listOfProducts>
                <speciesReference stoichiometry="1" name="Nil"/>
            </listOfProducts>
            <listOfRates/>
        </reaction>
        <reaction type="delete" frequency="11181">
            <listOfReactants>
                <speciesReference stoichiometry="1" name="S_pA"/>
            </listOfReactants>
            <listOfProducts>
                <speciesReference stoichiometry="1" name="Nil"/>
            </listOfProducts>
            <listOfRates/>
        </reaction>
        <reaction type="split" frequency="3">
            <listOfReactants>
                <speciesReference stoichiometry="1" name="S_gR"/>
            </listOfReactants>
            <listOfProducts>
                <speciesReference stoichiometry="1" name="S_gR"/>
                <speciesReference stoichiometry="1" name="S_MR"/>
            </listOfProducts>
            <listOfRates/>
        </reaction>
        <reaction type="delete" frequency="215">
            <listOfReactants>
                <speciesReference stoichiometry="1" name="S_MR"/>
            </listOfReactants>
            <listOfProducts>
                <speciesReference stoichiometry="1" name="Nil"/>
            </listOfProducts>
            <listOfRates/>
        </reaction>
        <reaction type="join" frequency="3114">
            <listOfReactants>
                <speciesReference stoichiometry="1" name="S_gA"/>
                <speciesReference stoichiometry="1" name="S_pA"/>
            </listOfReactants>
            <listOfProducts>
                <speciesReference stoichiometry="1" name="S_g_A"/>
            </listOfProducts>
            <listOfRates/>
        </reaction>
        <reaction type="split" frequency="22707">
            <listOfReactants>
                <speciesReference stoichiometry="1" name="S_AR"/>
            </listOfReactants>
            <listOfProducts>
                <speciesReference stoichiometry="1" name="S_pR"/>
            </listOfProducts>
            <listOfRates/>
        </reaction>
        <reaction type="join" frequency="22756">
            <listOfReactants>
                <speciesReference stoichiometry="1" name="S_pA"/>
                <speciesReference stoichiometry="1" name="S_pR"/>
            </listOfReactants>
            <listOfProducts>
                <speciesReference stoichiometry="1" name="S_AR"/>
            </listOfProducts>
            <listOfRates/>
        </reaction>
        <reaction type="split" frequency="33937">
            <listOfReactants>
                <speciesReference stoichiometry="1" name="S_MA"/>
            </listOfReactants>
            <listOfProducts>
                <speciesReference stoichiometry="1" name="S_pA"/>
            </listOfProducts>
            <listOfRates/>
        </reaction>
        <reaction type="split" frequency="3114">
            <listOfReactants>
                <speciesReference stoichiometry="1" name="S_g_A"/>
            </listOfReactants>
            <listOfProducts>
                <speciesReference stoichiometry="1" name="S_gA"/>
                <speciesReference stoichiometry="1" name="S_pA"/>
            </listOfProducts>
            <listOfRates/>
        </reaction>
        <reaction type="split" frequency="4826">
            <listOfReactants>
                <speciesReference stoichiometry="1" name="S_g_R"/>
            </listOfReactants>
            <listOfProducts>
                <speciesReference stoichiometry="1" name="S_gR"/>
                <speciesReference stoichiometry="1" name="S_pA"/>
            </listOfProducts>
            <listOfRates/>
        </reaction>
        <reaction type="split" frequency="2190">
            <listOfReactants>
                <speciesReference stoichiometry="1" name="S_MR"/>
            </listOfReactants>
            <listOfProducts>
                <speciesReference stoichiometry="1" name="S_pR"/>
            </listOfProducts>
            <listOfRates/>
        </reaction>
        <reaction type="split" frequency="2402">
            <listOfReactants>
                <speciesReference stoichiometry="1" name="S_g_R"/>
            </listOfReactants>
            <listOfProducts>
                <speciesReference stoichiometry="1" name="S_g_R"/>
                <speciesReference stoichiometry="1" name="S_MR"/>
            </listOfProducts>
            <listOfRates/>
        </reaction>
        <reaction type="delete" frequency="6805">
            <listOfReactants>
                <speciesReference stoichiometry="1" name="S_MA"/>
            </listOfReactants>
            <listOfProducts>
                <speciesReference stoichiometry="1" name="Nil"/>
            </listOfProducts>
            <listOfRates/>
        </reaction>
    </listOfReactions>
    <time tstart="0.09911240367" tend="250.09338967" steps="2501">eNpVXQmuJTeOPNBgCtqXvk/f/wodEXrJ4Ddgo4rOp4WiuJO6/26tbZS+dvnv/5fS/lP/3TPWHW2dQUj9T/t37+51jLbPg/R/d9yxRq+1P8j4d/vcrY1664NM/GrNdna/5UEWIJhnt9Xag+x/d/W+SylnPsjB7KXg3333g1z8ao69ylq/b+o/fLD7WaWt//4ffgxIxUe3nLrGB2kXK5yjYT0/SMc2yimtzQ8yMA5+s9v+IPPeho3e0z7IwqJPu62VD7KxvDmx+/NBzr239lJ6jHzvqXfM/q2nYc33lrrKPB8Eay5Y09nzg2DNG7+Zu3+QjpWsW/eMbwa+qXvNWj/IxBBjl173B8Ga91h7nvVBNiAXqB4xDtc8Wh81VgjAnae1b++da+5lrtb3B8Ga2yZ+xgfBmiv2ASL6IMTzamuP/kEGT2fufecHAZ7PKfXUmGsBcMbGgj4I1oyB1jzxq8MTnOV+OOxc8+4NB/Rb4eCa28DxfLQxsOa9yxJl/iBYcyFprPZB+l2l7lZ3jIM1901QjIM113U52QcBnieod/XyQbhm/ujb6cCa9wYq1j4fhGjuC+dxH2SKNiouS+8fBHgGpQJp84O0K4Jud3wQ0s7BXCPG4Zr7Xvdbz+SaV20NF+GDYM1r9zkMAT23CXJZ9YNgzR3oOJ6Ly1mrlvEbeXHN5exyvxNcWPMB9Uzc+g+CNYsrnPpBsOaOqzJvQAbvBW7GjHEmEVRqr+eDEM/33Fn7BwHywLRw5WM9B7PjVqwRIxM9bbdyf7/aXPM6/bZzPghoAyPP08cHaaTDMuK+b9EzrmQv8SviedZRv/u+Rc+rYm/tg2DN4JH7fuvZxDOQ2M9HY5trxmXGjYq5sPU2wX3P75tDXgdSLbvdDwLaqGedW9YHwZrJcOK+H655DhDw6R8Ea15rjDPGB5nc12zto8wjvtHG6R9WD/E8G7b68Y3DO8jDOSV+dXU6oJbfr67oGVxrfHNdrhlrLODjH4T0jBWXj4te3kGxpA+HF2veu3ZImfpBSAa4KsvfkDYqmJTnwpprA4f2N8BzOa3UGnORb3DzIzg2pA5WjHMWRFKm8qqMsQwBotcEDx8B6e9alhoQEgf+Mw3BSkovPx4uCG8/uN/buyDgzneApG9ADm7uqL8V/qQeGEcD//sgteCyjXMfjxIEg0Je1Rq/quAYkLkl/arj3CvubswOFnLbwmkYMnkrIXR7QNY5YOHYakAgoyco43pkcIyuzQVEghB3cH8Q/BkMqldjFdwScnKvbUjDEECz8QyqAC3jthhCxgGiW4ZM/GqUM2J2iE5+MLyvRoIG9dzYRaNQqUC1v5FMgXYR6+mFXBQrjJE7GAdoF4IvIOAqHRzJc3WeQ6M8DwiF9959xXmBPXKf63E/QXgJF5SgwFgnnqGfGRtABK7pPMOzk88vLvqDDOD88irHOJCADUc4aqyQgnxRA4v1jK77fnuMDOzVsXAghlCoLMid2NeQNINGFjQPxtc3Dy3wPHhx267DKyTnx8UcMTtIGzwDA8XIk8yujj1iHErAiXPugY2JaaBngv0GZJCPjXVi7+AGQHwtvqeTVAgO3f0N11zG9OlM0jPAN9b8ZFNvxuoq5GsVSkhAIP07REoLPC/eQVzBHeMsCm+wUeNwcc2Qiy32tSBKsa11/Csx6NVr7ALqNGRgT5wEggHyHmwzMLaeplc8DsT2LNACTM+7HtL4mYZATYdyMX3focmvhs98ghsK9IAKf2MXEJS4dGBbhiyOC/EV+Nm4OcSYaX6Dq0K4F58pyYlK0olfYWJMhgsfKwRjAXIWVLCANOi8oLoZJwhuOCEW742RsWCodeBdHplCpYF4Yz34ARh/2b65h0KFBG7IkRiuXjM1anL5Et/IIgHP8q2Erky5PE5gFbwI24SKHSdISQCuXnacMjQJEBk4jiGgZyjvILKAEFlQeGpgg9yQ1s30yKBn6u9p9ksmT938QRrl4ACkfZytSQ5WyMFv701yEFJkfnTYKAdhC0JZNgR4PtTEW0CgzoLgVx0BwZpHAxZXQEAKe4Ew/Q0QfaALfvT8LClw3vZhrFEObpJzM4SCB7R4Y+RKJQmTrRiHOwD3n8MQym7YPzd2UZ+h0jw7DnTheKZ3AVrCHaQOHZBDRRxC2BBqnuOsHlhtT0n62SmC0CAESj4+1igHwUnAtmM91I6As3MDq5KDc+7qkScJbJQR2MCVnFSNW5wg5WClORPnDkxQWm7vvVEXherQ4ptOBRos/MQ4kIO14BJ2f4M1N9z/FnvvwvMpngt8F+dVSxoHVt5YfSz/aglj4K4BISMGQ5pxFqD3gp1DeQgIaWOBP8fIkIPgbGTtAQGbm6CeFuPQS0A9eAXGIAfBr2GaB54H+Ubj/AEB3yBSfS8gB6Hd97njLAZlN0khTnmQnGHEHo9MgY+TN61SDq4CARYrBBHAhqXwDgiNWJhkx990einAf2M9k2pog4wNrE7KFCoqMfuUAg3V0yP/nAUlMD9pxILs03okU2bzyIv8eZXicRadMosYCghJCjS1Aj+Ug/QUmP8s6qKgn+lvaHhDBTA9Uw5CetYdGFs0rmAmmcIhB+khSlyCcrAJ9x9kc81km/ErWGNkm237GxqEEJemhE2nDPlf7B1yEJL6LHMSWJW4yLMYh5u8jjqSxwFt4Feje/Yjn9musWb5E3CZT+Dn0AygUy3GgRzE3T0Q+gEB3yPj2nEWh0Ys9cEY+ZDsQM8+C8pBqKuJZ1JwQvnb5vOUg7inNY1DpbxTOgbkPoL2OFcOjnp8OmA+EIu8UgGhQVh69Slf0gYMTWMV0gvzjGv80PKk8LwemY4kSNxhyCajxQHGWchchgbiXdD3NRIP77IH6Sn4qKVLDuJMxyeFO+XgpvFZDNGaS+irnXLwkKI/66ZTDpLoYhedchB/A5P0N1SAwGC6Rz68cdAiW0BoW4En+VeVjlF6U2J2ykH6sD69rlMOUm+Zw7/qXE1ZO9ZTZae0sT0OL3yj+hUQKlWHew3Ilu+r7MAh5eCC+TD8K+IZZm2N2ZtkCkjTEH4E2T1j5EaTDDrbDmw0MnpK4Ri5ye4+ewR+IAepcNzqcUAb4BT1ei7SxgCLNoT2IG7pDGw04hmX0vvqwjP0r5i9i2/UfWKuThuWTNOQ/nPL+lfgz6XgAGOuTjwvYCgwDzk46Q+qsa/+dNGWRqbslu82IEAzDuv4m1Hk9NymVXpEaeV+ml6nHISGgn/8K9AGLmDxeQ3RBi9YQCb9gOBJsYvB20+XywrI05HW9eykZ5gCzbOLnkv4WzrlIBWgtWJfOPABKk80P6kPzbmuvwE6DqTwjJEpB+kvvIF5yEGYIFhQ7GJSR4LRcWIXkIMQKWD0seZJnR+y06eM44JGazu3Uw5Cvs1eDamMZ4xdAxuQg7jt0ENizUv6xgibCBCdOXT1WOHSgqAFxL4WLYcCPhnroRwEV+3mNhD3uCYzdL8uDzB1QXMJHh9Ur2v6oRyEARIWYqccBBe7oT8D0ul5AuuIfWG1lHBhX3TKwU0G7Vu55ejHzmI9IALcC4wdO5UcbLAQPTLNblwej3wYBoDM81kc2rCwjkecF+TgPtCFW+yC3jFMVqu/IbogZrzCQ98XbJka6yHdYqM1jYO7TZeVOQDkIHSo3dPIJHkQ74hd4FaAFmDwxAnq7yBYY4O+KZzW6rFTGju4p7t4nMHDmWnvoG/YVVBCPDK1cuqn/hVlN26F90U5VCe4lr+58kKEXjcgB6HQcwk3IBAfmxRVA9JoNm2QY0CgmmNT97PIBuXgoutiemRsoK8V/rFBOQj1vpbqb6gArVY+C3FQDuJe9DY9Oz3CdYaNNigHGc+I+z4oBzfvzucxG5SDVH7G9De8xsderEE5WCbxEyuEHIQGeWaP9VTewQEm6tmhPNOZU/0r8GfQyhoemf66PsqOb+gjBYsqN/bOKNLhfwxpDIiB5mMuyEES5zmBZ8hBXIQelsugHIQFSz4VELIA7KEENiAHQXGwVDwygxM4nWrIfa72T1cfkoM8Ie8UhjojZHG/BuUgJci4/lVn/GvVGpgHuiAWS+i0g/YgkHxmjX3RL0qT/gQ2KAdxNGPGCuUXBd6Px6HWO8aYMQ7lIOVMizVDDtIbf733QZIfva3ADzVcWqOeC+YIVexqSsAkuH/lDI+8eE/HarF32oOgqrTmgR+two0FRKoN/gkc0h6c1FJiPbQHeUt9UyAHwaIhU2Iu2IMD5mr1Cc4h3Wb6dCb3AJyZDmkPltXD8zYoB8F7TvM9naSMxthwQEAsoKe9A/OQg4fu8B77ol8Uwn3dGJlaFlhm4hKcuMIKMCehWILK3UusGcos4yLbFAXGA7owPxyUgwy1N+MH9iB4Mx2NAaHfZPE0PgiuP44DKlusB3KQobZj2tgNZ0xfnCHAM65bN0XRw8a4jLnWZvw72Z6DchDr4YcBAaWCVMrwr6gj4Qb6xsmUmSO8IkP24MDNPfGrIxkzfhExQRo9X3QLBYRhSMh33ybIQbCf3cxtjnzmI90U2oMTVv+K9RwaywwI+Bv6kPCNd8qIIbB6apz7LSR62Dsx16W+0VrYVkP2IPDczMMvg/S7bMsd2oOQHyV9Q75Rykrf0LsJfNTAD+Ug9RTzH1loTDUI6pU5SCfRb19T9qA0jBuQCsoE/Xy+lCm/KH4U3rApe5Daxmc7TNmDFOifJjxpDyr098XjpuxBRtunIfRvwCIqnl1xK5olAZHdPWaLNdei2PouMbv8otATVsxOe5B3ZftXSpQBByoBGQxmnzlj9qrEglI+nWTKHsTBh199yh6EEreOIaRncJLj9Tw/UlpPEz3j8sS+ZA/2U4xV2oMM4p3AfJPd7ajrfH5R+ZcDIqdVaT3WTHuwg/uNWI/ig+B029/QV9DPMX6UiTFb2kWXSxrKXcze6ZPpO2KRk3IQOz1xUyblIOVVaN1T8UEK1BWzdxkYZFsBWZTm2ERgQ3KQCrTHOfIadVMvzWXSwgiKohykHZ4gVVQXFv1UfPAkm3FKDjLKaXqmPUhtb8bsQzLlhL9lUg5i5lbTyGRkVKz8K7qNYH+a6sZzyhTvYjKm2cmnAlJ/kXx/0+SA2QnCzRfYmrHmJwdPogTJQRgC0yNTDkIV9VnQLwoWENbNlD24SwuurnwbRjn7ib2TO0GijB7fQA6CP+1u6l2ijVvNExQfrGv7TJdiE7jK/mbKDxDe1Cm/aIEcTL+iz2+W2vwrrpnL9gqJ502+9UHwP2FXtu2zoBysTEfyN0pWW+E1mvKLwhYe3vseLwrju7OVx9MiIjZlD0IyTp/OpkZZavdNoRyEVhn6BnOWqPfeiMxOyUEGxMwlDnUkGjz+hiwDFOSbC1b82GGsmXIQCvWYHmfKGbbM2TD1pvOpGaKkwB2xrSl7EEr2MuaJ+EG3RGDs+UXnGrGvq8Qv2E2xHvogwWYTH8MNmPRc7JidzJkfmc8zPij3t79Z8qm1GmfK/IDScOE9F4lpOSI2X27PsJ2yKAexK2CpBYS8bq/W/A1l97X3e/38oo7IAwItazDZyL+STBn9mx2QdaA1wFz3XPtlph5/cxj9n+uTletlH1WsOSAVHwHLZcVclZ4MsJ/vvAABP2ee1ccTFuXgwsDhZwMEayYleBeUgw2MvHpkCCboguPzVS7JQUoIr5BysMlrFhBeSihJK0amX+fQlouRG/lG4dUISKMnoIckWooPQkk6H4dcsgcno/Ixu+QgcFb8qyXfzlj+FW5JA61uQ5hg16F+BebpEMLN7N5Fp08GNnaLkSEHcbtmaE1L9iCdwj120emR6St4LyDQAyEaus+LlgQOPmzY9ezB1vbwr6hkQwq2WKEcgXSteRyla8Gwi3EgBw/zpVasB3LwdNDh9jf0MUK/N9UxYgXRtH06sAfJ2NK+IAeVm+o10x5c46wW9Aw5OKlp1cDPYEons3ICh8pEJWnGCQKf4CuzJQh1UepN8SvKQVlOMTLzZGBaFd84ysECy9v4mXQi9x7+liU5CLXqFkPIN8oJ3+CSHJyFplNAxFZLnUHPS/66EX6SJb8oU3BmjAM5yESd2vwr6RvYR2B1UcmjX8u/mnRL4PIGNpgfSK0ujUP/BiiqGnJeJo93QWWxz7V7nA4u6MKZJTxTDjIH7gbVQQ5Ocq7tXzEDj+my/tVQIKsf/2peplVXnw7zZCZvZeAQcrBpqjidLT5ry/flwYKLLY/DBB0lJAaeaQ9CUJca66EQhOY3dowjk6RmHkXe08kYPDIzZZkm4F8txvFpOQVk78VcXlM45GCpm4lMAZFHD1iNca500d1OzE4JTKye2DstwQ6b1veL8UF5GDwOaAN6Szc/pF8U7G8Zq8y5AH+JTLlFOagIs8+dedWjjpZGZqoa2MZ3ylv2ICgeHCYg9DFSX18Bkcts3k/K7JcvOk9kAG7Zg9C64wS34oOg8Ih2bdmDnc65HhA5Am7otJtyEGYv3YEB4f9fNbxYW/HByiTcWHNVjJ7p3gFp9HZQpw5I18WInMn98mSg5350uCUHKxNjYhe0B+nFWrFCysHLUK0hzJNhCqvHkf48wgrYsgeZmH9jX42J5os1GAFp0mBDs9qyB3u1p30/e5AOmFhhk/68Ina8KQch/2tk7u1nDzJUHGumCdeZx+2RrzKL5oo1U9rvsUPubMrBwZSFFbNTDuIaHJ8g44PKUoyR+0uOD+/llj3IqMb1NyQD5vsEDmkPUmU1Np49OJbPVHkyp9UeEOaLAs+RP7ZlD0J1byXocEjnt793P3sQNDZiX4P0zICkv1EqAgMhAeGaQVbNI3PNu0cMaMsepCO5xLkPJZgQ2x+EegWOePleTDnWocvFWTA+2CEKvC/ag9B7RzGEa2bkyJBJuTMiG3NTDh5ZFLEeykF6skzPig+q7CAgomcwoBh5ideBAwbGKAdxxNN3h/YgvXXTv+o69+O7vB5tzBFz0R6kOm9aXcroKuFh2JSDd0FvOYH5pbRF8ER/I6X/HnOJLZV6tQThNuV7C0hTCvLesWbZg8Cqz5T2INN2TC2kJtgB2zS2mdtDGy3WQ3tQyXOe6zCril6ZgNCt1Vgs8EFevujc5hKHPsaasUqMsupgxAr5VxhAvccpUw4yB9FYJY/vTH31OEuZfM03l3kyDBMVz06dn3iNvR8ao7A2/SvKQaj3SaYwV6ErbzogTXsvvt1XeMZRGDJIp0z8CsikZ/Q0711+ZE4X+5JflMzD62ENAuNWgQ2eemW8+/fNkRwELysfNg7jg5MY/E75KE+mQrXc/qbT+13aJ62O6iZYD/Jp70f2YCeD8a8WozL1fLfyUA4q5217rsNsyB75LaygwU4rPXIfhJmH9HjMmB1ysNPu9q8oB6GDlBE7rQomwRQ2ZMiNFL7To/igOGCssDLPfN1aPTtjE83+XkAOk1Ja0JhqfMiOW499QQ7CFm0hYY/kIKT7MA4hB2mmhfYFCHQhZpBfQ/B9ZZWPfzVp+c29As/yi84bvPdIDsJ2mCt2Sjm4RmvL67mKF4bteSgHeVUjxwMQTM1ffZ7SQzmI9Z7wQx7FBxczwYISZCRcR1gO44MsAegr9sUKVuAwUV1n0ueoq3iuw4TtFhnaqpMCF2NCwAehXxTmX1S+HMpBstDSAj+Qg3vMHlLmKE9GYViPQyrAdCPOlHKwYPjucWBbKPAZa6Zuz8TP7ZFlLUOz8ziqQdjF++IIEN3Ft3JW2cvHc832cu5MUWQs0NQj0gcIjM/C5ObAKi4tEy2WqQV/PuRsvheMyTLToHguFqTyeOJMxeZZ+RezQw4yehPZ6UdykGW025AmMzJxgCXvL3cSEHJQWAsnzlSpj/R0xS4YH8To1byFchDmV3jDDuUgmMlspg3JQQWiPwjtwcX4kiGUKUwNibOgp4VJQulXXcIzslAO5SBNvZ7GYaoEmIDXAzmo3OvukZlXwNwHQ+jfkAEakKtoYORCHMlB3lLTs7SYDgZkCC4zrMFE4Yd5l8zqjLM49DRNmCpBCS9Ppg6vh3KQmQc7MH+kI8Hu8HpYjDcZ8A4IHTlQxzwO9RFmwZn/UA7WsUuCqBZvRL7EkV907jwyPbAFrHbF7JCCLMiq3ruqL8YNPeH8UxiLFZ8emVVkNKJjX3QjUUv5+Px9cpCmXQsI/RunhnS4Lz4I+fBR+JUcZF7K8TgYl1nBxb+iHwkX81vzpRxUPeG3ryt7EB/EjbuUg23WGlk6ryqTTqwvEnpVN9EZuL8BqYdlPyFBruQgQHELAJFMAcOJuZidzbjM9TfKt4My6JEXFsjiJEM262PAjWPvlXodPUsemT7+etMumC+KS9pG7AJysLDq58avGJtjotMn0S7lIHY+6/SvWFw6V1hAV3ky9MqMwDOvDd1z1bNvSuEZsUhAwOUhIab3/oykHdkI9+WLQm/YMXunv646f+zKHmR85wTmO/EMXjPjlJknU2iS+VeTSvi4XmFXbg9LdAOy6ZkkjwzIkZ8k8k6vaslxCc+JuQYuEmPtnp31gxN3ssU4AzxrK60iIJ0RQyiAMTvjg+LigR/6RaGEj+tv6H9m1CfwM5T/bG/8lT0Ixhr1KawOVv+E5r2zNUAh9caasRQWe9wRZzFV3sncvIAwf6OsiHZd+UVhjkWu/lXdRGMZpL9Z8iiGL+XKHgTOQlcH5FAygkPHTpkpAdTvGuMw94dqyQ2s0g+HE0y8hfYg6/xWjEynNghhmXopB3vKP7yUg1vx05j91U1ANwisUg6COY9mCHOJWUhmCA2ycqOS61IObmZwrPgGchC0UhInoT0I0oj60/vk4HEd9FX94GSiSqyZ9iCLDEtgdasedkSl0pU9yHqmEvtifJBVozUwthU7ruGvu5KDhWnBMc5R8gGEWsx+VCN2u/fFugkyE/PV8xpwRK3ZlRxUBV+s58g114rv19GCetSnXNmDzHPy3l+iwboe+ao+pUUt51V8kDVs6ZsX0ywn1qy6CYagYuSrXIgVufH3nwx81t3EeuhOXKMnPkZ7cELhMEdingyxaIrS39eOLEHW0cvv+KuHbYJUIfFxvwdpr6QwfSPH6O92PwjVw/aL0T8ICbr8PJMPsu6TuoZsZb6XNI7irj8e1X6V/orA34AwUWbXlcapz8Hx7KYHkSPpV+H4IJ0/ynPV55Q5XuFLlFlpdiaMysFhiArpf7bDgxz5m4f3rpqI+4vsC9JUCHTSyEyUoVIwDGlKqhjpmy4jf3guOkaxwqdLPAid2BCDPh0KwlPyLsiuaSV5hXKM4salcV7Th+tfURBCdyjGPAsnDmuNDaGHD0pc+oZJgevnu3gQ4nn8PBUPIgOxtjQOaWP/NM8H4SVsJe2CAUJGzdLIygMZaV80CPdXhfQgVcU53XiWY3TMNA6V53l+UZgHUdLJT4N9EAZURk03RYJw3DyyuuD89I0HOeqvc7zTIRTuhA0ahOBIaRw6RiHSa/qGxhX0AI8zFTz+ZRY9iAon8h2c6pCU6ZCOUe7dO2XCKGRIS7MzKfDLTn+Q11Em0RgTRsHa0uwQhJv9hxKkKQute671krbT3lVA2H/ZIw/CAOHOu1gs8GY5siFKCiyJDpeS40c6LwrCDu3ClElBuM/Pqn0QKNAsj/PI+xlXiXopCFk86RVuJdj9ug89yGRK/a+24kFoENJ/YQjJ8vzqKx+E7t7x0zwf5OXOHdP8K5wYiY+xkJ71MB6HBYT7i9U+CJ1fuEDpG3aggEHouVRAuEo6i8P6jPXTAR6E2W11pp2yurL3X6bugzDuV2viY2CGENM/u/tBKhuotOZdXDaXoGvNkH4ld71mCvf+5w4q9Dd/GdoPsl5ddvrV1i0YaT1HnDZJNHXOWdM7rSwfZqJ7gjBAuH4VxA9CPJ+fp/1ByIDmr/LlQQZN4Wqqq7g8FXSYx1mv71SCQJQ29sUxRE7zZpqn0GPfMJ9XZYCQBXJeDx2jrQxTFFdy5hfjeBDwjV66OXalY7SPlcd5jtFeDWHRI8yv9M3m7D8/9oMw4F2Hb+4Ty/0XbxKEhRNzJLnDsN9gBxdjA3e2h336ILqD1/eituf8mmlkrbmN9I2aLDRTZpVjtNyRIEpy/dVtPchVenH6ppdXxu/1MFFm1iTxccJQRE+zBKlMlGEIzGfBBiYwOWoaWYnmc6ZvuObVLGUgo8EQauLGlQbh/Gr2H4R65vjp84IMJn4xHdwQGFf96zPwICxCaL8qtgfpZLSlpHGkb1TfwQo5qBp404YK6ZkRYAjr9fuv19CDMLPg/Gy99utidOVaDwgNwnaXNbSqQvqWZFOdKkoviZ4nNUqmXhmiRMa206+UwDGtwVYmyvSatIIqOVhOuoOT3vlZ0uk8OdjTmVIOslGEsbrqKw/2yEsd7E7Chgon7k14VkOZ8qs0eRC26bq/fNEHWUo9T+e1nr4xEoQJdnS+GcJI6KzW6yoDhHSq+RvIQeY/J6qTQQhTz9hggPC0k7DKckfy3gShGb5PnouF9b2l06GrZa6Zdsq+UGzgYmywFpdVmV6hCifar8/Jg+BOcKPpGzazYPqsIZ1+nJn4GA3C8XnaH2TSDTETp5VVBxJLv4KkwlWxnlnpGGVbCO9CGUp7J75x2S2p5zXfl7SdOAA4SyttpfVQDrKBled6BuG9CaICwp1uJWOuwHKSO5SDzERLsx/ZRMVrVk7uLOZjbKNR2YfmGlJZVnd9C5oChDXdd2yRDW6m7ZTGRJnRkp3SZA/2X+bMg7CAcJ2evqE92PschsiIbSX9SrXt1zttFI3UCxJEwbZrad7qu4MtQYjnOcxt2JuRnmtLoiZ78CYJ0igHcabWAZrswTJ8TxtDwnTYp1/xmo5fh0ZBmpwFJa25qfta0vCpu65Gi8aQro6nN0HUrXNZg21yjDIZzRAmmrOSzRDZ3cv3tLWjOvqdvqEjMNuDjYky/RzzlsYwLW6KKbzRHmS43WdKOTh7kvhNhRNfV64HUXOWmeiQ9iD03uGzUKLMTre70S9ItKVxmAjRi/l8G9L+mu8Xm95ukG86L9qD7c8JKo69d1qh5ODZtpsY2910vyUIHUmnJXqmPYhL0BJEvR9/scj264wHq+CXmS/IlAO6ZkhVAKwkCIsQ+kpYZaLMBtGlb4aSusz92nxdURM2JAfxjylqKlltpzVPFbZt60h0OUBL+UWlBVmqZ6ozQdRFaaZxaA/ur1/KgwjPw1YSI8LQ9Jp1v8YA4ZpteXY5RtmUyJCtVjWJEpQo06Ylo5IjeeM8l+RgKYnGtpLju3l420ruWfZ0NTZWY/MPz7UV4018vqlN6fz5Kh+ExaUzyZS2VSW/TpqdwbZ2mvGj3j4371RF83ukcRggZOMM71QpZ/Os9CvagyXpP+2INkriEjQTwBNWGpnCvfd0L46Se0rChtS6r2ak/To0UgWw7G6XyfGl2nZgcFu5Vx6HEQW69dOvYOqwtDdBhji/NWFm6FBnS5RJkiM7TnMxARoahylccrC3k75RDVS6g10FhGdbb+l06kU944MwUkEyN6QzqnBNUeot2m7ifp31IrhvJX2zVLg10jdsRVKq5Vdn5hrlTJpdQfphbbCzkJ7ZoN4FC+kL3U+GNFnQvgWdxkPfzWfRaQ+SkaVfsWMZKHwZskjh1be7qz7si188CGiDbDuNrGLpxA/7ayiztr8hQ2fxbYI0+tT+/IrtV3c3tXSmyPSv/uJBcAPKXDNBMFF0NnsQdlM+ibOBKlhcfn1TVAnIfnk+ZRZO4D6n8+LG2GLBa+4s4i03jcyE0c5iQEMY1OzVfgDW6s1T602/ovox104QdikufadxqIvu5F/t6lc5Ej/sShjd01wCiiBbHpc0O24bjitxSOZzMfHdmkyXHPxqGR5kUjdOukSHHJwne1c6G4yuk25lZ9ycaRbGqgII91f/JQjlIOay3sLuejSK7N9gojOL0tMpM1GGPV3SOCztmomzddqDvf35ZrEd9qkJslU7mU6QAUKGUNPsZIc3Y54NRlkOmyCVIeeaIU0KWtr76q+Ltkde9COVlk6ZAUJYTbY0+yINjmsbjenRY4+k7SiGT3s5QagIr2kLGkfOcXb61VavzEwJShiFhmZssBMATQWvZ4/3q/SNOkAvSwf2O5eZ5LPYr6lTovAtV8G56VeKbV3z8E4hVGvyGvXDvh0781XJwToSrbLBaFSfPchghK7ZLugH6k6dyd/LKN9iEMgYUwbgzLs4Cni3dAvk+P86HgvCxDTc3MQ3mBrFHGDvi4lFlZ42Q9SI6qS5mCjDdACvmY3VOu0yQ+iTwYGZNhiNo3KRRmYMCKIgrUd9M7Yl42ABIbn6NYS8ru6WvgHfGGWawpn0xQyOmiDjBR+XIYxNsFDUEDafHbOmb7Z81Ka6IXfzWr6DygCcuxmrbDnFfBfL5VFfMzhraINykHlv05D+ygA8e1XDguITHFXF/8ecbdSXf52/kddv1bQe4bnluV4SleXFkD3YkyeZLZZeFp4h1J/ZntOQLiXF1tagOUFFyViVsn6S5TukCtM5YAjvIIu1DVEzuDvTyPLlpnjcUIPRnnyVg/YgCCp/0/RYQjpBCaeV4p5D8cGV4ilDhRM3SavR3ysZJUH2a3rlNatw4uvy/SCvdtI0P2gPjpH8Y0OFE62aa+lFEXBDW1tD9iCltyG0U/Y0j1JrdXb4S79ifHDmvdMeZKF4Wg8b99Tk2ebAZ2TP22B8kO17/SsV0vPSG6Kkk5boR4X0e6b1sHACFmzahezBk+KnQw1GT7Jchjpqj54wJnvw1kS9TBgFhVvvHbIH60inw4RROsCMjaVmyiPRoeRgjgsPZfJRpzZkvi7IxgbtwXVSzgCsaeqvO615yVeQb+7r3J5kwVBfvHISfpgwytviX+0mjdqR0LH1gsrMvyJt9EwbWwkceReSg3dZtxlULFhKZawyUabumTjt1jAp/j6O1pzph45lKgbpGzZW28kfNY58X8lvPI6aWfQ8Dn25peZf6TWSk9asBqPfyywPwgTFuvLIL//HXojB+CD1U48DsmC2qnU/+vc2iymNw6uC2F4ShD7zk7I+lHjO9khpLqZH0VQxZL8YYpr9vJQBnyCpcI7kp2V1PDmt7cHJ/HXaf+kbWp8leVOnGsrcUxJExXiJS6gctX89Zx6EHpq58jgsPGbzdkMO65JSZI1MAlw1ZVBMPjgBFtmnIUxyJWcw5DX59R2cypP56kEeRPgYO0HYpX2MnuZSQ5lpXWtSDs6bfHpgRfigXnuJpx6CyprepKoKLpbW05SoX0v6hvQMfutxWlfO9k2/Gup7aa1g8n0etU0zhG6umiKzsGtgu99m/sMKWvoOahqZl6Al6TBliu9jmqcEhGaZfAVs1HtwtxM21Fjt6yj1IFzzSt6D2dlM9A7zzNdlv6YsJhwdi4GXLVZ21ASHvC2tUJe7WIdkKvaZPUnP+ZSSY08F31yCLddLgrC4eyV/yxwvKXAmCDM+RqbDIV9uz99sKYM1zf7isJZxcl6yo6axSnsQcto2/lQBYWmJMqcSoHs6wdnlSLbMnZSDZGRpHBLq90bPgyhGn3x6czKbLUuZyfggUZvGIcmPvJ6lYr3EoyblIEghncXSAyrDvJc9Shtbg3vkRf6XfSBzqUF/S+fONO9Wd6If6nR1J21nSg5mLY4bpd2bdiq/KJMWDOGad030zGb9q52VILRCWrUuwaRhyrm0C8pBNmLxehiEADtJPEoNZb4c4AdhDkFJut98bpuRKPwwL3Z0ewunXrLpKUNgMk+m77xmyiG21TZlHr0Wlawk2It8EmOdNLLi3aemcbZehipprsNHRJYlI5UmtcHyr5gwuuruCVLZLGYm3ss6M4atfO7MoGQxoPF8Kb1riqfQi8TTSvdLmtbO+2J5HPOvjXmm0/aeMjrU3vhkzZMChq0rzHuhIvBNkcQTWPUL6y/5Bhfjg2C0xsZifJCiL/2KspupaIYscQDbBYsPL7EJ4TGECUn75Lmu2uwaz4udgys0an+jVJWcN7hAcUx/tq97qdF2azf9ajC7Lkm0xSZL9Pl6hew8CzY/06/ot2B83RCaY7f0BKGpV1NmLMtBqX05wrKaEs2TTFlcHDRRW3ZLr6mccdI3etSsmdcxM3ORH/osGtP/WpJfrCDh1TW1LDUYheqXRibrHd13Z6nBKJPNDanyt1jGLdqD7NOeIK/ZkHmmOsONvqxRLxYQQq00B2DjI1YXJBz2Z8OmU2aezC7pDqoum1WQxthQe9jESfj0IPsV+O4sRiFk+hrCzg0lZTqtwWKPu9MuVEB4ap6L75P15CNi70p2evUdpBRYN2d+rvdqz044lBz8ujQ/iPyiKdrOpwcPOy57LhXSl5Ioikyk75ruMkUa097Sr1iMN/NN0XNON3n1YfswcNwTNl6f0p0oQY3VmBdjiAq8mzWQpUL6nMe4yFjmPvYVLMYHoUyVNDIb5q6k7SwW0rPraJpLjSF2OlPmizIlMI2s2vaTbi7tKgiZRPN6cOIkSb1oD1aq+Iao+H9bK1hqrJb1HyZZsWou3VzKwULPuSFbWVaJr241ux+J2+zXT8/aKYNzl6l8Huc8ek5c9KgBx7JmxbbgLH7p6RvlffU88sszz79SPn/KT1hqtF1G2td5+c+W71RAGOVMeL56BbQkjsTY4F4p2kXBCaU76errvkaBNX1Dn3lPcRk242eyrOOnS31YZs1zPf9z4mP0i5L1el/0toDIfeM27UG23p6G6PGG5tu0VTeRI5hbjdX2tU6yi+LdKZtuqz1RvZZE+6UyJ86/1VAmR/a3Gqu1a2m1X0B+mG/s+nrMpJF/Dy9ZCu/XYDRxfnrYXm8PQ9Rk4c84UzUjPc2lJjjpdm81lDl5X/UVApljbz08Se03IMwXPX1miHKo9kkQ+XJTltfWgxM1ZQnu9/DScLybjdPZVcF+AAaxWLtU0q9eM7iVvlFeQUsn2NSss5rmtwoIoW35V/1lWpmTbOXJnJT7vdVQJudMbvpFaZUZq/zffOzQGHt1E8v8mWnfbLJy0q9kDyYLWiwKojpR1Gu0PdNZUA6qIM8QxYASF9VTMuXr1/QgQzis6VfK2U75h3voJd660lwqIOwJq4yh4Y/2dW8FHtdJNCa/aE86yWax3GEJviE4MMYU0jf9HCpxPh3IQXb1t72zGR9UCaEhizlvbScI/c+j53EYxS89fyOdP8++1ASmm/sxgQA8NEVGNv2i7MCRIHxQ86S8pk21YGctd/MBQqj8JX1D3va9pvcgzIU4N9Eq80XBcsxX6ZhcfMTMv5JfdKfo/97KSUx+Cda1U1ilfbHRNl8j8shqrNZT9hoD0mtnLzr9H6CYudM49LqNZv2ZL1CcPm7iUa9uYlgKb+aLUoYlCMNq4NheMxttgPuk2VnRx+7g3imLbs7X3+ZBaLeNnc6UjdXUk94QOgpGS9JBcnCn+A6FOQ2cxG3U8bekHGm9UXNyZuxmV5oxSjpBxQdrt460dTa9JJnC/kQ9x81JFwytJw7AAAcYlaNUW4X0JXnjFb3YO9WnsPYTcjpl81JzhmawzbGP6iZ64pl8ixXcJOXGg7aZiJp4Hfu7MDhhO/ewwShNimYI6fkm/ZDUzblG+kaMLUkQHTkdD9UQRnNbNfc7yhftw97vI3sw6/OHeTLspmVs8DEDPiySfsU3yMuY6RueWE9ZZwxc653LBKGSclKWFy1aHamxocZq0KPSN42vi5b8Kz1+luoL2DyBWQ2mOmoxUCUyfhrNn7YcW5c6CxOxpNn14PFNJ6gK4p6sbKYisU28OfbpetQ2RcCP6iZqXwnC91VuijzyrgOBxdog292sk2/c4RPtfBnceCa9r5Ey7o5eOWnXOR7nXZ2UvX8UH+zp5h49xHtTVPqwbqLP5CE/TBBij5luyOsDai5x6FiO+vcHWXoIrqZfbcX6E20olwSmVfoVm1ncFBdmHjptQuurlNuQQ8mKZH/vI75pCO/gTjEy+p0UnDTm2QUKWosl2lH9YGstQVgriG2lcfiY3015IKq5prvSK1x65jFVlqmongTivUMOsmgsUR3lYCsplwYnzAhHTRROe5CXLn2D9fGRAZ8y44Ntp0o3PhsBks87Vcfa0WwvU97q1XOvcKvW44z0DeVgS7bM0et/LXmxztbDeEkrEMGzl1j6RnnmSVs+ypNZKeP36MGJ0y1PVT/HCn3v9LxHudJNoT14atI8j67uSXUlh/miZ6boJGUp1pTiuecdarIdziukTxVqTJphk7uW1nNkXqS7Q4WaFdaeXQ1lSklzKVf0rgxR346e+JgK6ZknaIhaeif98KiQ/masXtlWqerwqN/6Sn7Ro/pBRsUNUdlN85qv6uhzJOulEX49LR+kPe29GqLi/2p+eBUf7Kn6lTUCfGfppG+WcqRLgrzAsC3xyzyZmk9Q3cvVYjkgtAeZGOcV1pdXYG1QbUPPTvVxV/bgzmvWgxM5I+jqQfqeONJVnkyrPX0jnX/XNI7oOVVBKk34fD1IBVH5x071jGyFDXFarPNfPUDYU+z4Kk+mL8uCq7oJKP0JokcTU+xPkf/DTniGbIXxrclc1Q/elJ2llzFH76YftRNnqZJ3Knswa9RXjbbZBtkQxrtvyuu+qptYa6Vv1Ap3njSXmoYkfyZ7uLJHtb1G96WmlZ3GoZ//dNvUV3UTM1l/skTB5S2XGflne8FEP0q4aYkbX+XJ9OS5vXonM9uDl/YgU8zSrzZNq55olSIvuvU+yMtusWSEygDi3EnbUSfswSaWhoChMx3J65lq6pQsBQZXJt+bMDaYJ0Mj22vmE4aHwxtCPLeULXZ/8cGRIGK9KRddTmMqDl6PggEl6QD32YPJE6hH3Pta+RuV6qSMX/q9mOqYZteDEzSdDGFdW86UUzrrONUS5Oplja//qiCso++5Gk7+Kvpp/SvGB/myj1e45d8YK40zSHMt3a+tPqqp0pbxoLlaxjzL6hnhSbNTPcu6FlP+2eQgUQvNBOrq3vtho6qSsnDZsnUyLOMzpRwEb0m8lwqZno8wBL/ZK3Mtrm+cmcdh/kZPNWvMaAKWS+LhbG7RasqV5WFVBYcNYcrHXmlk9aG8I+2C6SVEo9ejZK2V9F6Js5bzRZUyRHM9zbWp4dfE2cQRco6Z3KKjhnbR1E+Gr0CUBKFtRZevIUyqWBFPaeono4f6EoTPeuz6ad3t9ZOByfrdbkKWyqR6gpCeS/v0XkLOkdMjQRRrq59109hPhnZ49KBo6ifDLtbDI7OOniXW6RtG/stNc6luwpTQ1E+GTo/rvTM+qDo6Q57v65ODTf1k9ITlMUTOy5owxgajxVHy9vrJnB2RPkKYS1yiMpoQPkS7zvEKmSeDI6peIR9OoLLj9TC5n90xveam/hsnYYz2oAKLhugF25FOsLPr+ThphXpwooc8ba+fzFo9nVdnbs8Of0tTPxlQb09r7sp92C39Sk0kZzqLTtqYodc19ZOBTIkc+/b6vbNk178azFVjUYYhwnPIyqZ+MtS0tmfXA4Qs5DVkvIeTjVU1VmszYUMPL+3Q69rrJ8O+kglyHotOK1S/gnNMCVM5gVGl1V4/GRjx0yuceiyqrPQr5eXedMpT9VYlUctUwcNOGJuKtUUGe1M/mctngRNE/ufoxNLUT0a1nJ5d+aIlrP6mfjIK5HsX693B5dkZ0GXbRK95vQeP0wrXy3FNdKh80VYSJ1F8sOZbqTAVrJA0u9z8Pe1CD9KX0CoJUU+nnXDI8EAfkVPaXj+Zc2e6O/ul/HZTy8uTyfeL9iDljHexVSvdEh3Svqfy6zuoBqM34hdN/WQoB9P9Yv2gHKOGMIeqljTyUR5jGQmi/kh1ec1HOlLpaS4+vLRCQ2vqJ0OFNd3TI+vqJEpQnszJWL3lT7S0qZ8MT7mnb5oeO5yenUrtbLsbY1QZWbqVfqWHamaiVZa+sp2o96UKzLoSbZD1Mas8ffPigytOuRb1se4lQeqr8amGsHZpjZ0gr0bMJ8h+Mmq+n76RnXJGGnm9FjzHENV3h3+jqZ8MUzFqgrxenTvwUwWiNmpIlYlvyqyKD+5qaVWVL1oSf2Y/GSYopNn14MTeM0H04MQ+aWQ9EBuxpKZ+MnSU7vSNjOOa9t7Ke5I5Qapa/s0EafLkFI/DPJnxdZZ+EDaVbcWUUH+Ntn3j1E+GvUx9OvSLFutaTf1kmJKT8PMapM2E5y5KrOlXTNKbJXFR8hmMU6pXyJY4tOU8MmMgUoYNec3uZxqZMqW2hGeOgW0kjHXVw4ZN3dRPhi2ih89U/WR6s2SsrKOHMZXOgnKQhVvpG97B3czH2E+GWciJnlU3saY1xqr44Al/CyF6sG2mE+RjLsykNEWJ8feT9j71uPtOZ0qzs/y5BfKLtt4SRPbgNM9kPxkV/nrNeveo3pZGZry77LRTysGxqvUo9pOZeiPaEDpXdsRumvrJMFck3YKlGrGaMM+Wm3z6Nf2K+fylpXu69LB0taxUPxnI5USZ6ifTq6UV+8nQ+kpnqn4y/e4011W4wnov+8mM6V4EhFTq4dfaIL1DUNSb9eeqh5f67mkc+nL3SfyH8cFZM9Xt97B0uhd8eAmqZR6HZmVNMpesZU73k2nqJ0NVwTIOyGIoO++CwRL6W9Kv9LjVSFR32CWr7XQWkIPAYxnpG2adjJ44APvJwICwjGM/GT5SuNOvWDR2S5IOrB/crqNv6ifDfKxpbFx1OO7p3EnNfGosjcPcy7otqavyZHaxBku9XOlGXvNVHVDSYNkrge/E5HHUPDjpG43dtkBorRnC1u6tee+0Q8F8iu87+8nwlXZzEjY1Y+Wdz5T9Wnm/ahpZDaCvaUz9ZNQ/1BDWvaw10zdXjyJbt2E/mdMdiSAEPABsrKVvGhWQxLXYT2awu4XXU5kTWMOz3dRPhnaUrQn2k+msjvEKJQedFdNePxkWn6T1KOAc3t2mfjIsx7cFDQRTSUnylP1k1Ccj/UovKmzfdz7qTEpMeKZflD060q8Yo+/H8l39ZOjmTxCGt0vUATX1k6l8rcCnTIt/1Okbx34yA5cgUYvyRWuSMuqdcE61Vsl+MjBhT9ppV1VJM2WynwyfGdlp5K2cgZV+Rf6cNeqHnrPsK2A/GSZ5+TY19RetJdE86wfL7C39itUgffX0q7H5jk6iH4U4YRZ4PeyrNtx7ramfDG1sa5VN18IZ7E39ZAYf7/U3qqN3Z7ymfjJ6dspnwbIW1m57zapsmMkuYD+Zzn5WaeTJtjQjncV8fv5ECVPvTO+aIGQsvaW9v3LPpKWon0xhawZDVKd5zX/YT0YdoBOE/rq1E2+RPdjPTpD3EK9tEPWTAekl/DA+uOZJ9MN8UT4y7rP4JQXaAlI/GRXAGfJoI42z1Us5Uy/7qjFk6JHZaLu0NtOv1Oy+29PV1GibCrwhWwWXaRdbD7b1kX6l8NdIPErpEeOkM1Wj7TbTOLIHb/IeNPlE+rW+2p49uNL9kj04/kBkp0RH6Pb6yQxWERpyVKld0zdqxb3Sr8jScaaW+O3+cgKNMZbi8zFzj6w8mZNpVT2JS0krpBykFWmM3fcYdh5Zj3JlvkGFiG6GBJGLqPp0+u9BevMx9ZNZeYVdLZhhfXZDaHfvYQ2/6+GlrC2znwxdiqZw9pPhg5Et/Ur8OXHjLjN7VOt1ehWdeRaxd/aTYQ6nOQB3hC10S1j1k6Gi4n0pPuj4clM/GSZ92KrtqqM/o6Rv1rtNaZwtarGe2fUQ7y2WwmpHDcyba6mfTKk7jayHl0reaVMtXkkjk9HjZo4EoXL4vfz4IFMbPembpYTWhGc1bFp5p6ybmO7Y1tRPhink5hv0By+2KfQJdibh9+SBYT8ZWf0+C/bZpm6cIINOvuRp7wqZuT9AUz8ZtUMzxvrL6jL/UT8ZWk7eheRgO4kOKQfZjN8jq46+H98C9pNR6MFzsXCA5Q4JwvIGvsFuCN/1Wsm7wqx4dlBqaeSt8p2EH+bJ8MmX9M17EMi3u+vhJdhfnn3q0ZdhDtlfHX23L4W5x4oWey7KQT4LkyCTml6yoLvKcE6yWDvL2NihOs2lO3gTJYj93KSZd9UPnpPWzAfpVSZqSFOXf3M29pOpTAn3evTgRD8ljcO4FXQDnyDf0mOzaa9wsVqOjMMQPpzFrRrCBNKy0t4xM824dJv44ASLhr1COgUUUDGkq0L/pm8GK+9q4mzKFx3Jn6B+MuPUnr5RLWWSVuwnc6AA2W6S6tdnT3dHMY+TZG5nnszfGwc5CPs8SQf2k2HpS7pfLL4qTL8yhI/rlGmdhP1kcHdSPIX9ZO5cJ/9KBWo7YV4JpHcljDE+yMIyr/CqT2A+5Us/0uz2gfT7esOke8pWy7h2ifeqjn6WtC/lPd2abtNVw7Z87mqAM5PPgWkFjIJY9yMmFnuDV0PoxSlJAxl6nKAN20SD2GIoKY2jnO3tM2U/GQY0fO7sJwOulHRIZtLCYE26FvvJ0E8ymyFqS7zN64aacTvntr1+MixM8i5Y5zH6sZ7AfjJspWxd6/WTadV6C/vJ0CJKe6c9yFcTvcLKd87arWkuxgdXtRxUSGr4bYKmfjI4wG5Oy34ybDXt8xrSpluyl9lPhlUHO43D2tJ9E1apvvPhAc8ue3An3YYV0GAtySsCZYQGbJ0J8oIew7NTDrJ9jPeu/qK1WO9l+dzmW1qenfYgWwwniFacIj6DrLb0lWana4Uu6gThLutNOKQc5JNlaRwuB6g15NVNdHMJ9pOZ/c+a2ZFCuoMh5AGlJKpjVyE6A0x16qtWty079pNZbBJvjKkhyFknjXzU2MN3mboHu49ZY+TFll7puRhr2vUkGpMcnMeRR/WTYamWZ5/ybyQ/gPrJ0DWQ5nqPGFkngXkPWdUzzeu9iZ4sl6EWL3vbkmI/mcOCKs/FIgWQoXkd+8lsdnxOkC7qTbeSflEeqWeHnYefjIQfykE+8JJmlwHb0n3Xg/Q1SRA2vcM2Uxyf/WQ237PzyCoSHyfNxXxRiIhEh7tLOU145uXaOaKqfjI0T42xvXBPzrb0ZD8ZcMCS8MMihL5Puu/viZVrLYVrA59a6Xarn8wsCWOHdi1Ek8+CchAknDiA0pRr8kuwn0zjs9teIf2im6dqyFb62EnrYco28JrGkS66EzdWfJC9DgxhbWmOCrGfDFvGJcpUn+2S/JlD9YPuhdJePxn8KlE4Oe+qNZ3py/lI1tbQMzquXmx6C5sJx+ar7CdDPfuTaP8DcsZECg==</time>
    <listOfEntities>
        <entity tstart="0.09911240367" name="S_gA">
            <timeCourse>eNp9VFGuwzAIO9Drk2IIaXv/i62qoGNuyBdbE8CxDdjsH5v8YdMrnlfEFYfH+N89wqN63D1GvtB9TfXE82VSRz0/zu86OP2LNv+xe+xXNEoBQYx7vYD03BMqEG9Am1TkTocFtJF6MhZhGvjgwaDUwxJqSdFyBwQPGAVcSVpljl+l8vv9nLVHlZAT8fARmml+JjMZqQeJ1am0ks8G3dsXUr0iHihhNGRwNuHLvFfwKZPnCxmtE9YjYxC2tiS6Xg60ooXSuRXO1QktunC4LWjcnw9NWPwJi7KA9jOWI2HNB0xvd+w6cx8X/g7G6ioKWkFD+JqUn5UhrrFUPmyNasw2YilBIzuFhqPwAq/oe0cFgtHZdlJop8U64y2/ml7QFFsxaSCJ7zo9JDw/lxg5+g==</timeCourse>
            <structure>#($bbn0:0,gA)[ nil ]</structure>
        </entity>
        <entity tstart="0.09911240367" name="S_g_A">
            <timeCourse>eNp9VNESwyAI+6B1dwKi7f//2Ho9cDSKT2xVICaBcuiHDv7SIXe87kh3bBb9f7VIFsVit+j5DPcl1GPL50UdsXw/f+rQZV+k2I9usd5RIYUAot+rCaRxj6GAv4HKoiJ2OtWhtdATsTDSgAcDg0APDag5RI0dyHmglsDloFXkeCoV32/nqD1lCTGRBh+umcRnIpOeeoJYFUoL+KzBvb6Raoo0oLjRKILTBV9qvZxPXjyfwWgVsJ4RA6O1OdA1OVCTFgLnmjhXFrTIxuG6obGPD4VR/AWLvIH2GssWsMYDpLcadlm5Dwv/B2N3lRJaCYZwmpTXymDTmDMflgI1VhsxlaCAnVzDlngBV/SzoxxBq2g7TrSTZJ3hlt9NL8EUazJpBBI/dapLeP0Aicc5+Q==</timeCourse>
            <structure>#($bbn0:0,g_A)[ nil ]</structure>
        </entity>
        <entity tstart="0.09911240367" name="S_pA">
            <timeCourse>eNqFWVmW7CoMW1CKc2IzJNn/xl5hLCPo1H0fncrAYECWZXf5yHF//zT3i/+V75+0fsl46q/l7JfaL71L/ybP9/KgeUOjG91uHrF6p++LZKNc35vvFJpU+l1/3xtf/nDI99O3YSpuoPXqs/WXCmvvj9qw1q1fzAyM0QftXUWGgTagxHzd3HS7qePVBVuv7/RSxvc+aLcj2WKLP9xuXMW42BaMnDH76cYKNmMs/XvxBQ5rM+bvSx8mlbD3HtPbLPbic9sWzefLf+X0m8q/dj+MyN557I9txKf4YBhUva9SX7wT+qY07viGexy20Lc5Tj81tfs83ln7hh1bvnV7G9mRfVzdxrfNGM9+sImNekaHQ0/ffkO4bWoZDzqOvg0QGzIaIJX9dC+HQebzrPASR/ABdFmzewAX442V3I7oyxs1h0MfMPAmMNKmr9hdHSDpb8xHDvS7AJcHo+GhYmdLwP30g+sPenvb5raOJhcwao3FN8OPqzl86gYLYQzpC/4CR4S37O/ibPEu+sGfS4wrjiM/P/s+cIT+MLAErkpg1w+0j5dWm8LewPFcYHa7FGMkWvziY8588AP7VnxOtAOo7DCN04w0xwFfuBQQDDA7CNdYWwCKAKmI4zjgdXn/4od9AbZlui6WanTw+NlPygTikgS/Al3iDmTIiE18lrYnGFoCUAI69TYV99W7G6jHENdsk5zw7V4B6BsvqjtBZU6tE0ELU/1muIkc77NjvDHXFsKvEhlrmhxbt9l3LpWYef6WxUr18Ee4spN0zx7bJURdmYDZo1kBlTXiIcAGMDfADHhd/vYCVBqR23fAoxF8YpwCLrvj5Lr1T2f0E+9LCAAEuRsT9fErvjSs60EQt16gOg2knb4RAgg7+R8I1BkAxYzGnaIg2mcBZsRe/XlICJb2fj/VQiF6xdPf6JqJeQr1XxmQAhki3ZHDQD1WI5WYEv2y9ysWefNkrxAwSvbowmi6LZwZeGHoYHidDJfUxxi25rB9MnWJSK7Ejusap5pwITj6h9I0DDQHlzronSQdVCxidRKjx0OMBtlbSecZIenJqhbB8FqwcroLQCSyWjyg5uwEJHwR5HnT+tyVko4PmiCgh8Fwxzpl5gEsZ7ZDCsDDBG9ucsP4cNcMTnaB6scoFGGhwFaFqT9+gyZDm7YfvFe2GLvzIbkYsxWJigU+svEf3EE5Rk3oH6uInG6TFwFQTGAslIcEZcI0jeCfQwtKRGYwoqGzM2Iowkb2NmLhJHWS7sifToL3oKwc4kGIoSEbR0qRcdgGgROXEB+FcBuBU9icSqFFmaB1CnfI3TRTLGUnsCWNMECKLoferKRU28podCx7ML629+0tT9nZ2AVP3uZ4tr6I2xfP5bulaTLdYE4lV2RGzHMfE3zYs4wpkIYInPLO9/0BaiIYnngrfhNpKXgwHL0QqaXI24dJFsDj5JCk9sPSw6P42ChXWFPtXox44GANsfcL7UXKMRKLOo49D2Rc6A0dk+4lTc9O+oVLDZPKS0gOAP1iMet7P6Anq2rfVJcRSd5y7OuFtnQTj9nZQrc2E4bENi/w1YBWXVKLfR45OKDqKxMyAeuruGVBoSFQdpFcOKj/Eh1wFU7vIlTpy15QOjeO8A7QN9SVIiN6KFsZ7lHi+KfvDEma4lPmmlPkK+CVTCIS6Yp5RMTNzBAP2DbagJtDLXa0UEKXUDuI1Q0Fq0hUfGXhqLdXvNrUraH9SCMnLahigIs1vEsC8jfwfk/JmN9KRZx+ywy3utSL8OHZPOZXHvOv/GYCGg6jBCpWuJT7pFnxW0M2O1Re607W9+aNH7ArjLvHxw56Rd499h9FvDjZc8BQkxIUU6Mb1IdQeDlAd0dE4YWKZ3l15jVToIZwK0yF4UqFcmMvMs06KrpETFYqGThq8lpnnCWfGtUe6/u86L/nfyLv9eM5b6jaaUte8wxd1+5I0AiX4SiQK3HG8MKcccAPR0tZFdSIbydJN29Bpyh+VlH/TlPtwJqo7qCA04hHQg/NEk7GCCi7jCp36EhGPGhNqeKeQl1R/TDVWCUq2XItAfdELF4TXn3xXtnyWtHF1V5KYW88oS+6X18yY10CGMt/qiPTGNnZVCOQrYj9G0gpYC/1Sc5Cy1YD3KtILtjUXXjKkmD8qCFHrC5ICSqrmVn9tkCokYFW2sIIbC3wdkVxRGJy2mhUZJDTtll5m/8cIX2IKrKX308ElMh5FG1ARhSootgIxKZMBcVIXnmtZkyMF5XmIzzlwUrrpEPdYsOzMZLsRdvCgUW2uoxsMuf5g/u1hvGW6+bgQMoISELlH/VHofZrrefl909EnBEvajoHeX5v+x96+CR7</timeCourse>
            <structure>#($bbn0:0,pA)[ nil ]</structure>
        </entity>
        <entity tstart="0.09911240367" name="S_gR">
            <timeCourse>eNqFVFtuBDEIO1C30vIIydz/Yp1WIfJ6Yfsx8oSQYMBEHvItD/26vxvlRlwnxrYLodM5p/0BaLA/wC/vz3i+8XffyA/jj1xH7jhlkmhwo/yDWqACk1FkYFAJjD/PT3JVK4p9rhLK2hpuq6iGEbY5PiM9n01hsZyJDmtsqFH6n8qq+1zsdVK98mdlmWYjxUpiysyVOh5QzYwUlCJr2eHCvy4ML3otRc99n1CIyIyMUksGs0jtnFMpuCt5sipnoyRr5rebBi/eB1baSodIi69CrKdfo5m0iosXAgg4d5F0rzSYk0QMPFlK0VTpbUgGNfzl0RAWmzejin5BobongMVqH0b+2HXlnzUUFNBp4Iwo8UDO4sWtKFsxNULdGGkf8weS5jU/</timeCourse>
            <structure>#($bbn0:0,gR)[ nil ]</structure>
        </entity>
        <entity tstart="0.09911240367" name="S_g_R">
            <timeCourse>eNqFVG1uxTAIO9DepPIRkt7/YuumEHkevP2o3BASDJhcL/mQl34+34PyIK4TY9uF0Omc0/4ANNgf4Jf3Zzzf+L1v5IfxR64jd5wySTS4Uf5BLVCBySgyMKgExp/nJ7mqFcU+VwllbQ23VVTDCNscr0jPqyksljPRYY0NNUr/XVl1n4u9Tqp3/qws02ykWElMmblSxwOqmZGCUmQtO1z404XhRa+l6LnvEwoRmZFRaslgFqmdcyoFdyVPVuVslGTN/HbT4MX7wEpb6RBp8VWI9fRrNJNWcfFCAAHnbpLunQZzkoiBJ0spmir9GZJBDf/1aAiLzZtRRb+gUN0TwGK1NyN/7LryzxoKCug0cEaUeCBn8eJWlK2YGqFujLSP+QWFzTU+</timeCourse>
            <structure>#($bbn0:0,g_R)[ nil ]</structure>
        </entity>
        <entity tstart="0.09911240367" name="S_pR">
            <timeCourse>eNp9WWuW9CoIXJDjOQOoSfa/sdtRHgXT3/0xk3RifGBRFPj7sxr9UKcf/lz5cxX9fel16nW8V73ff9rengn0c97z58rn/b4Xf/deJbURfy/Wh4+rbaDvdyzG8fdzPs8+7Xn3Ofb95914B/p97+S9e//d9mvq3/M+eHt8H64zs/3izPxc35EutYD4rM711pnMM5M+9Bm2eVd46be0Z0h96fsB/b3389N2atvhKzzXeVa4v9WxO/26CU7HAh+ZiVkXqOasbXZHDNt86QATFj33e3kH9+182zy6KDnfvXNop382Y+7vb12gbb8u/N0uv7e/cQzehsPubPnZGN7fEBiN1DDTDX7ezRhfoUY2/yYBQ9/UeDYMmuAi32F87q29lHfHtTjbV6/rn64l8IwDjAD109+0fl/M07ReHkX6OuBWyJNBmxQq5qFuGvPa8ZmyHJhsExpGh7/PuETYDN2Gg/EwG3zv22SYfhSitMd927Gzwx2+4D5j/dv8rO8Yg/eWDF0w9NmJvDHbwps5/xULdGd999M/XLtHc6ANXANSOx0f77VORrLWcYiVQdcIAGqbakAzYHJZtfh4yXF0PEYn9/45dg2ceJSrOQBDPKjgd/CW55eBWAHM4AgBfE4xgn1+4OxuO47+jJUPhDft7u3aS/lVxN8Gf9nczvtBGCl+L9iYkeHktG7GB1Q0AaMbFJe6ykqBkb3vBQxzwWI1YHVwr04jW6OBm++JCPgspSgqjpQHEGeLXDqhpb5l/a3YGfBNxgUrT4hSE2+fpc37rD2LE6Fg5HMsyM/Q1RhxC+CqYuv9uyG+D/foTKCEmgUx5StEDcJBss585Az5Ioin0eSBFtnPpYaQMLwHdHNpJUrk62Yub5u1Ip66mRYIhQEkifHt3bT1Me8MGtigQJQWou2weT7eKDGFHcHx3SxuSiFwdB3D0byiT43lgea5AcYOIgF6FGivVOXBh7Y9gwIovLNZWwFPMiVnsm/AnAd47/E2l5gFHmevKk3Z/izYj9tpnBsKRDlrc3YRWJuxy+O6iHEcp2PUR9+hXum60jPKYnEtg++KsO1fJLdrmELhKOk9NobriWN9HCretjcSuty3lisSp2yLYTQNtUvd7glzmonadFOJu9P07YnQzQ5rhmiSMg/9nlGSmkx0HjZNIwGnFJURzhPmwBHBfS7lm05KHxKyNKkAc7MPQbkoaujrkvB6BnxAl4O2bCulTGrEqTMYQGAEIpkA0Cp439BqGic5js18lgxnmYCyTmcwlMfmB6QmRSwSpKIUYWKPZ1EtkdUyqIowhQDFopyXpFpQsmN0sUWM0J9GsyjfVYQY7CfK7zsFnstuyIa5SxZUIORQGSbzAZZveLbQvgqsObNZM90ySxuKtACRthkclmqRoxVIewaZ3Y1cAIc45QZs7myJoniejK+h7mLITHWdDUW1MdwMQeDtZmazNlI6AgWLBSDN+Y7oJK6iXJ5/pHoMlEqQEiKds9M2qVoCei2qKqh4hCE7p9QzrpiBOCZdKtNjWHwslTTNo9ZqtyNvI8V/g4zqICDd+gKi8gGE1IlFTOekfYDw9wJRqxCg+w9Zvn93CDf30lWswytzUrv/rIi75Ei53z2AZw5Z3b34BDSxSlYP7zuqy8B1GjN9IyrBqVQ6uFRQznhiYcm2v2vS6ta7IqL0iN6jJo6WqyAnNCklAFfH4w9eBTLGbNzP1RpIKS3+q9RIX+om5mTDigiNoCjAvisYJP5oYdOJp//hNUSXLrdxNeGTqezuWb9nqYA4hvrdAPgzyNkLwrKU+uD9p8bhyWqDWmGTLIH7BaUwLHfNQrhGtFATapICjXQg1X4Kq2nwQDSUI3BisB+xANSiUECyKAFMzS6yIJpoH9Kv7A1NWTxFMSl5SmDnLsQdulog91AMphQzk3jO/jmlvAz3SVMrPs94BpzQBLepB3LyjkQVWw4gk5Vy96N1VynVclJqrLl91OVMY3MuhPQJZIZlVPtulZoip2oQ+7gzpXbhHwRxFzRWn0CIq6R5WntP6c++Ut77PwX6Uhor8WdzSsusze3/czN2UWpClL9zlvtMlCTYJbYdiUQ9QZrkRWuZIsDwpGcuPZ2ofz1XNp9kVz2oNEcuSe68VdnOyQQV5+0pAkduzaD5sbpQtt2zkqRzCUpaJeXCtkinUEcTO/Hoq8glZAkp6oODLrHa02ZmHD9RqGkgLTgLcofElEp1TJvl/IFL9Kcc1TulcmjgF0qoga0ZBYly9kaoKmt0fVpJrwCt0r5fEwq+RO/xrc2fdlyig0rRHpD2km8o1ygi/EIYntnRfLuK7msox2pN3VKv+X0TOiGTQEXvHMXRikzF/ArPn9JhyJUOYXj70YzMrZWzoG5Z0AVnXlCba1+OCTqX87Z89sXuFYhTO8jUep17AKVa5s7YnZwv8MQvc0pqEsVHVbkoHOffowOvl+EZzfKCDXf0Cx33P0tvryk=</timeCourse>
            <structure>#($bbn0:0,pR)[ nil ]</structure>
        </entity>
        <entity tstart="0.09911240367" name="S_MA">
            <timeCourse>eNp9WW2WrCoMXBDXc4YEUPe/sddCPipB348Z21YCgUqlkqZ/9aj/amnrerT1ufDvc/9d6Xf9/ZVr3c93nvshz9Y7pOOmred7lvu27tG+jldb04aOlbU818fGMWRuuZa5Bv5HtjCfhPTz74+mIXbjpf79bi4Z0NOK1OPHiHpW5Z5k3C3viuGiq9fducTOLc+63A+5zgXceiMPTtiuOo2TTV7DdzSvdV3lM+tiDoKtz2NrmIPkWbz6OJJx3XaY4GjWseg74dncrDj3tK8bleyR2SRYv9vSzyRjKK1BNvT5V3xG/r3JYo3gewc5p+90F93zijsdPCXZbbZ7Cl4ReP7skuKPASryuWAwNXg+DKakwYOBYUE6YOfYITnt3oB3m4BhoRyjuujChhjW6OtwTzLxtWBrTsjk80g12ofYwiAc7uR8b8VHm/Zuue/mbFOI68Ee/llDpIVDFt/EPwYY3sXHUzp0hC4F6PqBfkJVABeBsEO/vYTF8kPPpdoePu/PdVqYEIR6XGMGOIdw0zFICSuM+GUtvncthRsA3mhEz+z57gRQ4jxdOPOUsxWbipv57m24IAuCIc9PjW5cWPcINsfYF6kHMd8b2QimA8xJJ6Dn1O/VTU4xf8pLVWZQw1eACLK1jqeX46OXY0VWpiPCDGHZX8Zs2QNCg4xVGWAXM4CtW5iXU/ZoMv8N67cQxWsQDvd7WMlpUkilys+YOpUTO1BTBQ6tiY/15C8XGoFP5ZANuh2485K1Peuu6gAoGk8/eqXpIQlGqWRJowhpRnLsjP2n0wygXKQb/sgze8auKStH2mLAUH05e0oYSph56PaTIimcf8ae01mOpYxdzLsvimDO4bmUCuT0nOODH9mvummA1zgBH3P8RZ+ir/U1luPZbHu1pSMKUDOqn/6d25lTSLld5m2mhRbWBfNKhKAlHAcd2BbpOmsYjNNM6S0SLuoTSyXVZfKc/5Z00VPRQEktd1DQ3QoKkvTpqW2AFMmFxwnSZ3gqO6K6fo2lgKNdedPHGJQDJPKGi+tUzhpSsNU2rEb9aXgK8oZEdrD5U0FGkdjotocD/PWz7YapvXpY7+JzjL82bTeoTji8z8BDtFcyE6uC08D5BCXYZM4Oi+4SBKeIb9UeKxDIAIkJLSSSP+BpclRvopm9TLbsAbXPIeJFvF3C5koVRIPKdcAcWqEM9/Rw5MRs7OqgvtRjdNQPZPpaW4nCOtZcrlo4lPSUxCNtmUYFfE/1ISKlvdaIqh7qB+J2puzZdxPGp6uGCQ79DqNeme1MxYyyurKEsuLDVMj4Wok1kZEV9ggKKgFiAOB8735hRoaxqlo6IB8yw7EihNRWKIKwO8Kpdm7L/tpzsjr6L2yZx8YQSIwfXEaS32QikFI9RkaY/AKbr0Tp7gXyS9B1oYlFO6f2RBSmuxAY5mdHQW3PewjD15oJkk99JXHsI0HTAfxBwYEiGosDzuIgiJE9GdCLkKEZLk4bsXbuDuNSq2NzK1C1AaaYb6ZeSXGt+IINiPw3wubDxtaFRTItwKBLXNfEqMK8fsLMDUpsSpGWI0JyU0gLBExNkGZANxWoH0wLxHqPLQpdM9JXji9e8uf8SKHGAXggtAI7KtPGsGgf9WYr36HJgbEJMkQNWgjDs+N6pxbpVj9GJqfUVL7XudnZadtJfb2Nyalg64CSlu+pvXU6co3iLtcZc8wtZGggYaN+BwdwR0EjDMITuuhzE7qLMZMJl/Cn9Ycr/7vKXhZxYDltL7TQdUHZytA0obJHe2BEEBSZqeijjOHUDqX/ka7eRog+LDtnkupXatUSiIOR4HbBOCCYw5kPm8ZUagrz00oBsjVgo2nmxNscIsyc2grIDJeVkcGiVpixG1nQ3D1tRAwPxBQkLTRW2OSKN2BwART6fSvoyX776DmXyn23RgmH0+fUlid0LuXbHggkERUUPblAX+/fHvxpDblX216kIyL0DDKOQQZ1bwxBX9s1CqVCcUCsrninA1o91mpMvVZt/IuGCNomgQTPjkJT/4wyzn6nal6AGcd4waTM4FK1Yxu0qng8N8g6Q7HE0GVxxqlzvP9Ewhb3BJzUQhqoULxQjE1sC6W2z94yJWitxi47pxZsze0kTKGgvmIJGvmPwk8wHNVf+DFub2u9teUoqTze2k01ICugXBngP+7ydFA=</timeCourse>
            <structure>#($bbn0:0,MA)[ nil ]</structure>
        </entity>
        <entity tstart="0.09911240367" name="S_MR">
            <timeCourse>eNplVm2ywyAIPJDPmQqYpPe/2KvIx2J+ZNJGUFiWxc/fbPQ3+u9psp8+9tPs0bX1nvb2Nbb/8kfN/Jftb53URtSHw5720833t0a+d6PcW7+xvlnt+fd2H7Ptot/Dz+yo8Y6lWyx+3orJ7Kgduek67+/q8+ycSi7TbLc/dfB97BBZz8eykGGwivx+8PphOVVcyfZny2cYJhsD6Rtfx5v0fKp1aR7/srvW6UOB8AgccEKAA8h8k4Nt36invUDB2QENMBLk+3F0PpiuoTMe+0P+Y7BtGOg42lE5zBKzZUOGYY3AhjSwzZzNXDK2Lpup7JRkkyWPZyTjrmSJrRN2QT98EViLhTtFLl4IdjQWcPb79h8jeHaa+7YMjUqNCtoJixOMrE6UaXn9IiQqzR3EVN8b0uHjDC5rSsQOzfqDf38zGE1kqNcYEw5oCi9TTz4vJs3poDiBHC5aW07bTre9mrFPXiBRKANjQoVHvFVIOUCpLm0UxUu+XgACRVcX9VI1kQJ4FmemYnUoTCjsLOoxIrYbFA3ybJTFb+8zNjdHweW7eCjuJIYnff0LmThw5MPHmd5bTgTrJezV0mc7NjZykp5IRhABH8mzQhMmkJEP4kHOLx3hin/YrXoL9Dtr9uPjyj5my9Ks9wNDZoefw8MhoA6S4hCp3xMpkg+6ztGbuKd/97K6/m5fySEVNDDNj+84pCmkEEvCr+H+7u+IyXwWPJfo1JzB2wcAEtc0EoOKQ/qLrB90KjE4HaCMZRBOwI2SLkfZyS46onabXuQ4nLYRB8G4mUGLckkqFwqYp0BJrxXDeMo2XEJ/hxBJzQ6tbEeGhnpdSRqBgPBxrcJmhQx9CGLDwfUi2Xysx3+GpoN42tGQ/RQCCRFaPl+O6YrqCF0ad6RRrzQR1AVl4FSh9s0RhcFGQFQV5kzgKNkEgPYIvcBXyr20FLFMnwTCx3nkz7PhgD8vbJLNXAgoQDaBks1s5iJOjhgDzSQvkKaxFGLiWj3qXcsyJ7jdl0tk3KCPxg2knKqsl01CQQ267nPZ0L999o+Pzag5/wGJCVla</timeCourse>
            <structure>#($bbn0:0,MR)[ nil ]</structure>
        </entity>
        <entity tstart="0.09911240367" name="S_AR">
            <timeCourse>eNp9WVmS7DgIPJAfEQ3Isuv+F5uyxJJQjvlwt0vWLshM0N8/Ofgf25Pv8n3G91H7P6IOH9P+q9XzZ0Jbhjbez/Pc9nu3kdVmQF8XjO19ndmGfNzdr8R3hTkNaKc2zrC28/vudc82jsJ/hXVo+362b2zz3u005pX/mazPZw7ET4H8PW9PkazyP/9w28Psf6a1+45B37HpY2VqD1sLW8v6DXu16pz2TXLupf737Peo1nZ/02IPPhas/1tX/FnrnXbGknP4ztXr7H3AOeq3fOQ8vV2ct8RZSZxV7qUeex+Utm3Jmtu1529r2OP6nG87P98LH3OYXfi8bQ/I+/J+/Dxkz5vcZ551cLFLecahE9am6SPPusOmhrXRtUY9YC6x92L12d7PPS5x8zv31Wn+fHq7P3vpzqnNEc4XJ0dHH1BHoD0aFhjNWuiMNntjNA+E+NlJDlP8mH3f7h187krb9FeR2+lYhWFXq4JXnHb+Ni3/Fuc74ZzBFwqWcLXBGOexBYX+OH3jwH61+dOAvuYLbnX8wjGsnHx7Bd5zL/Y4E46AOQYWgk7XBlw5UTNgXQ0/1kkamTiIUTqorM135x3gwL7oqwJnjD9gE4x4HBiKEas5xshNcHBYDoubgQeBRJGbIcU+FR5uQH+H8+SBYP0Bdu+OhqTC6FhYCRlxvDAV/1pfMEhlRSn1RmyEgOMKshlhPxIolF6z+rjjz8fdLnloUdaIouCqhbrb2iXdLqBTbDIK5uoTMjelGRQlYG1O2+L92MmKLSgtYxgFwfgHC3wcyYHFlBV8snFT7P7dsAO0BGn4vMSCZvomgVkhFpCUBaljRZwkX76CWWanrtJIChMmo22nfYxXi30J2I0gQjR1M9f/bMuVVYjDrpW4KUPZjFz6PYH55IdMJBQfNzWWaCyFCfe8ZLHENssgBp6FNW47C4OyZakASwF/bkQT+EPDqJJrBPQUp7GRtl2dFZsP6N9gVZEfwiZHhbMFyWCfhRuMhkkTOl2bld8Ae4XmnfPwNC7wZNPNWIcebSJb5wSFQD8EWh95Kk5fGzdz23+38qtyMwIGSfNXgHviuhfHBBljGt3HIPNd37/Yu5GgFIjtsP8JHShF5kxYe/OqEq9I0hBxiYNSVk2w/uZ5P/EYetZpnp+UpYVRNOYqhWLHr77/iescVTAOYhhXolyDNkfV0qGFP7Z+Nf/bFBN+K0E27IrmQcJdNV4UHPY5wAtE4GgMlAsSN9gQVFIEfgr9B5AzOAraptMgyw9d7d0h6YzDHGGICuLdDIAmGC5oIcJA+gaAkUZKmoZIZpimWdJhGMCsC8Y1pnliIA+qYWQjBZHGS52riz3yCNAFPXrcQDEEszlGCfUEQ9dd+fwNOwhZ7ATfEuDMUeywyjZpEm6COpMX9TUL2yA7SWGx8Y5zEcMhNmJoBXFCjAV+GdzzKT4SsVCQ3/p1RwLBPeC2OpdRH0ByiD5OKCZYfrjrBZGDHz7X8IVGeIQUa+6PgAof5ikcWi7gNCBdMzrA9nT9whOmOULabcknKHaLGNYmgn3NHs6bMa/xuIVxAsfpso+nKRUu6koJ43eu2F4442wTfcu9aVFfVSWdzc4xUuASFfAPjp8voRDacR1PGp8VPkL4eTij6A8FHwDeCd0DkLkN/I48Wdr7nzOBQqbATf0DQK6ZYMB0U9p+k30FUmaeLdU6kUoM0ESwnC36ZNgyKSlLOYLP0OgvC2xWA/OUVXiHpQqIK433q8XhLtYkrToiLYYkVPXOXX79xPPPhLQEQRDLE6wSwRCE2UrSgWB+6owCtrMJa02upRbTR6grID61Ct8DUYGTgFHFSMlcS828lHdt3zFBwSUZIKUden1NOEgZc2eNtXgxg0fNwlRSxr3st1ZFWlQkZKJMScpO+Giko+8a7/+VSMozznymTC788YFEAjfOmTXMPs6woAiv1kZdLVWukRmKFK6n+zytGSnYt6QJg6iBsKNlvPZYzisLaDA9CScIDVNO+YS4ahRPXgQuzpoeJTGJibGM59yvGjPEBuivRifgB2KwuB4rCtx/9Nijp7VG+/523zEaT8yWVkNtpC9ZhqtlvzCHDbEOoeeewJmjHnqQ/wzjvZ0oln3vsoka6ePFjsMz71EMKgUhJ+BltPiGayyPyjngb2S2hLTwnngqE9fX2u47jgEw9yaCLJeE4Q2OFw5ygmKHWNScRdMp2yXJWvT9G4dEfDMKXxRP/LlH4HZxNprYPpsQ0ha03mF40oV1QPuASxl+MeIO77ONP2GNw9JbeCg8ywXFDl6vUsYDEk0h1ifICpOrh8Obkz4EquRRs1S5GhkVyGZuT/oDxuxhDMPV4RX4KKEGEKvny5XD+SNjw+SwHiauy60BxhktNUEDovjZlMTZICGiWI7cQvou3tUx5LX6NRXkjjp54OSPq8ohj3zXBAL8+eU+QdtdGzfR3i/ezxI+S9khBGO8U+sX5VzmJD8BwjC/6+nfPgdpUsOlx/mS7OL/kUpVX8oBeRm63cc+4TyZ2eVwshF6hAGxRwpKAhovyaCZcQFGWMGmFzroRkCY4HaLlVwZEJe2m1B6Saq7tCdM7Xrq+QYdNMqtlFgKUg+4KiTQRd0iCH4Tt/QtphRygYmOZ6UBv621RE/Sx+5Di5ZDkBplTkIv16d2DVtu7QJjoP06xNkEOico/gcp9l+b</timeCourse>
            <structure>#($bbn0:0,AR)[ nil ]</structure>
        </entity>
    </listOfEntities>
    <listOfComplexes/>
    <listOfVariables/>
</model>
