# Supplementary material for: Snazer: the simulations and networks analyzer
Source: BMC Syst Biol. 2010 Jan 7;4:1. doi: 10.1186/1752-0509-4-1 (PMC2880970; doi:10.1186/1752-0509-4-1)
Supplement: Additional file 2 — Example models. Some example models. (examples.zip) [file 1752-0509-4-1-S2.zip › Examples/Mapk/mapk.E.out]

0.0000000000e+000	2	2	20	200	200	0	2	2	
4.5013142163e-002	2	2	19	200	200	0	2	2	0	0	0	0	1	
4.7803937368e-002	2	2	19	199	200	0	2	2	0	0	0	0	1	0	0	1	
4.9285543751e-002	2	2	19	198	200	0	2	2	0	0	0	0	1	0	0	2	
5.0710604421e-002	2	2	19	197	200	0	2	2	0	0	0	0	1	0	0	3	
5.3371455820e-002	2	2	19	196	200	0	2	2	0	0	0	0	1	0	0	4	
5.4821161528e-002	2	2	19	195	200	0	2	2	0	0	0	0	1	0	0	5	
5.5084214043e-002	2	2	19	194	200	0	2	2	0	0	0	0	1	0	0	6	
5.9551104334e-002	2	2	18	194	200	0	2	2	0	0	0	0	2	0	0	6	
6.1444969014e-002	2	2	18	193	200	0	2	2	0	0	0	0	2	0	0	7	
6.5676580355e-002	2	2	18	192	200	0	2	2	0	0	0	0	2	0	0	8	
6.6767800571e-002	2	2	18	191	200	0	2	2	0	0	0	0	2	0	0	9	
7.5303294423e-002	2	2	18	190	200	0	2	2	0	0	0	0	2	0	0	10	
7.7704000518e-002	2	2	18	189	200	0	2	2	0	0	0	0	2	0	0	11	
7.8142554557e-002	2	2	18	190	200	0	2	2	0	0	0	0	2	0	0	10	0	0	0	
8.0333509856e-002	2	2	18	189	200	0	2	2	0	0	0	0	2	0	0	11	0	0	0	
8.1530649429e-002	2	2	18	189	200	0	2	2	0	0	0	0	2	0	0	10	0	0	0	0	0	0	0	1	
8.2350794987e-002	2	2	18	188	200	0	2	2	0	0	0	0	2	0	0	11	0	0	0	0	0	0	0	1	
8.2509199574e-002	2	2	18	187	200	0	2	2	0	0	0	0	2	0	0	12	0	0	0	0	0	0	0	1	
8.6092362093e-002	2	2	18	186	200	0	2	2	0	0	0	0	2	0	0	13	0	0	0	0	0	0	0	1	
8.6196153796e-002	2	2	18	185	200	0	2	2	0	0	0	0	2	0	0	14	0	0	0	0	0	0	0	1	
8.9196583833e-002	2	2	19	185	200	0	2	2	0	0	0	0	1	0	0	14	0	0	0	0	0	0	0	1	0	0	0	0	
9.3188785898e-002	2	2	19	184	200	0	2	2	0	0	0	0	1	0	0	15	0	0	0	0	0	0	0	1	0	0	0	0	
9.6781099354e-002	2	2	19	183	200	0	2	2	0	0	0	0	1	0	0	16	0	0	0	0	0	0	0	1	0	0	0	0	
9.7096831202e-002	2	2	19	182	200	0	2	2	0	0	0	0	1	0	0	17	0	0	0	0	0	0	0	1	0	0	0	0	
9.8445273587e-002	2	2	19	181	200	0	2	2	0	0	0	0	1	0	0	18	0	0	0	0	0	0	0	1	0	0	0	0	
9.8491503373e-002	2	2	19	180	200	0	2	2	0	0	0	0	1	0	0	19	0	0	0	0	0	0	0	1	0	0	0	0	
1.0052698077e-001	2	2	19	179	200	0	2	2	0	0	0	0	1	0	0	20	0	0	0	0	0	0	0	1	0	0	0	0	
1.0410612643e-001	2	2	19	178	200	0	2	2	0	0	0	0	1	0	0	21	0	0	0	0	0	0	0	1	0	0	0	0	
1.0481645906e-001	2	2	19	177	200	0	2	2	0	0	0	0	1	0	0	22	0	0	0	0	0	0	0	1	0	0	0	0	
1.0534232322e-001	2	2	19	177	199	0	2	2	0	0	0	0	1	0	0	22	0	0	0	0	0	0	0	1	0	0	0	0	0	0	1	
1.0576307677e-001	2	2	19	176	199	0	2	2	0	0	0	0	1	0	0	23	0	0	0	0	0	0	0	1	0	0	0	0	0	0	1	
1.0711197177e-001	2	2	19	175	199	0	2	2	0	0	0	0	1	0	0	24	0	0	0	0	0	0	0	1	0	0	0	0	0	0	1	
1.1143769221e-001	2	2	19	176	199	0	2	2	0	0	0	0	1	0	0	23	0	0	0	0	0	0	0	1	0	0	0	0	0	0	1	
1.1295470780e-001	2	2	19	176	198	0	2	2	0	0	0	0	1	0	0	23	0	0	0	0	0	0	0	1	0	0	0	0	0	0	2	
1.1532393018e-001	2	2	19	176	197	0	2	2	0	0	0	0	1	0	0	23	0	0	0	0	0	0	0	1	0	0	0	0	0	0	3	
1.1611244760e-001	2	2	19	175	197	0	2	2	0	0	0	0	1	0	0	24	0	0	0	0	0	0	0	1	0	0	0	0	0	0	3	
1.1987180124e-001	2	2	19	176	197	0	2	2	0	0	0	0	1	0	0	23	0	0	0	0	0	0	0	1	0	0	0	0	0	0	3	
1.2255692567e-001	2	2	19	177	197	0	2	2	0	0	0	0	1	0	0	22	0	0	0	0	0	0	0	1	0	0	0	0	0	0	3	
1.2431648460e-001	2	2	19	177	196	0	2	2	0	0	0	0	1	0	0	22	0	0	0	0	0	0	0	1	0	0	0	0	0	0	4	
1.2874171902e-001	2	2	18	177	196	0	2	2	0	0	0	0	2	0	0	22	0	0	0	0	0	0	0	1	0	0	0	0	0	0	4	
1.2938060257e-001	2	2	18	177	195	0	2	2	0	0	0	0	2	0	0	22	0	0	0	0	0	0	0	1	0	0	0	0	0	0	5	
1.3042096498e-001	2	2	18	176	195	0	2	2	0	0	0	0	2	0	0	23	0	0	0	0	0	0	0	1	0	0	0	0	0	0	5	
1.3048040038e-001	2	2	18	175	195	0	2	2	0	0	0	0	2	0	0	24	0	0	0	0	0	0	0	1	0	0	0	0	0	0	5	
1.3107059096e-001	2	2	18	175	194	0	2	2	0	0	0	0	2	0	0	24	0	0	0	0	0	0	0	1	0	0	0	0	0	0	6	
1.3295660502e-001	2	2	18	175	193	0	2	2	0	0	0	0	2	0	0	24	0	0	0	0	0	0	0	1	0	0	0	0	0	0	7	
1.3304495894e-001	2	2	18	175	194	0	2	2	0	0	0	0	2	0	0	24	0	0	0	0	0	0	0	1	0	0	0	0	0	0	6	0	0	0	
1.3410723008e-001	2	2	18	175	193	0	2	2	0	0	0	0	2	0	0	24	0	0	0	0	0	0	0	1	0	0	0	0	0	0	7	0	0	0	
1.3535282950e-001	2	2	18	174	193	0	2	2	0	0	0	0	2	0	0	25	0	0	0	0	0	0	0	1	0	0	0	0	0	0	7	0	0	0	
1.3542538154e-001	2	2	18	173	193	0	2	2	0	0	0	0	2	0	0	26	0	0	0	0	0	0	0	1	0	0	0	0	0	0	7	0	0	0	
1.3574130851e-001	2	2	18	172	193	0	2	2	0	0	0	0	2	0	0	27	0	0	0	0	0	0	0	1	0	0	0	0	0	0	7	0	0	0	
1.3715786367e-001	2	2	18	171	193	0	2	2	0	0	0	0	2	0	0	28	0	0	0	0	0	0	0	1	0	0	0	0	0	0	7	0	0	0	
1.3875469147e-001	2	2	18	171	192	0	2	2	0	0	0	0	2	0	0	28	0	0	0	0	0	0	0	1	0	0	0	0	0	0	8	0	0	0	
1.4184769998e-001	2	2	18	172	192	0	2	2	0	0	0	0	2	0	0	27	0	0	0	0	0	0	0	1	0	0	0	0	0	0	8	0	0	0	
1.4193217152e-001	2	2	18	171	192	0	2	2	0	0	0	0	2	0	0	28	0	0	0	0	0	0	0	1	0	0	0	0	0	0	8	0	0	0	
1.4200239245e-001	2	2	18	170	192	0	2	2	0	0	0	0	2	0	0	29	0	0	0	0	0	0	0	1	0	0	0	0	0	0	8	0	0	0	
1.4329875244e-001	2	2	18	169	192	0	2	2	0	0	0	0	2	0	0	30	0	0	0	0	0	0	0	1	0	0	0	0	0	0	8	0	0	0	
1.4377974514e-001	2	2	18	168	192	0	2	2	0	0	0	0	2	0	0	31	0	0	0	0	0	0	0	1	0	0	0	0	0	0	8	0	0	0	
1.4520390593e-001	2	2	18	167	192	0	2	2	0	0	0	0	2	0	0	32	0	0	0	0	0	0	0	1	0	0	0	0	0	0	8	0	0	0	
1.4800236147e-001	2	2	18	167	192	0	2	2	0	0	0	0	2	0	0	31	0	0	0	0	0	0	0	2	0	0	0	0	0	0	8	0	0	0	
1.5015162335e-001	2	2	18	167	191	0	2	2	0	0	0	0	2	0	0	31	0	0	0	0	0	0	0	2	0	0	0	0	0	0	9	0	0	0	
1.5240423293e-001	2	2	18	166	191	0	2	2	0	0	0	0	2	0	0	32	0	0	0	0	0	0	0	2	0	0	0	0	0	0	9	0	0	0	
1.5282524616e-001	2	2	18	166	190	0	2	2	0	0	0	0	2	0	0	32	0	0	0	0	0	0	0	2	0	0	0	0	0	0	10	0	0	0	
1.5454315452e-001	2	2	18	166	191	0	2	2	0	0	0	0	2	0	0	32	0	0	0	0	0	0	0	2	0	0	0	0	0	0	9	0	0	0	
1.5455292339e-001	2	2	18	165	191	0	2	2	0	0	0	0	2	0	0	33	0	0	0	0	0	0	0	2	0	0	0	0	0	0	9	0	0	0	
1.5501896063e-001	2	2	18	165	190	0	2	2	0	0	0	0	2	0	0	33	0	0	0	0	0	0	0	2	0	0	0	0	0	0	10	0	0	0	
1.5568433045e-001	2	2	18	165	189	0	2	2	0	0	0	0	2	0	0	33	0	0	0	0	0	0	0	2	0	0	0	0	0	0	11	0	0	0	
1.5606352404e-001	2	2	18	165	190	0	2	2	0	0	0	0	2	0	0	33	0	0	0	0	0	0	0	2	0	0	0	0	0	0	10	0	0	0	
1.5609100964e-001	2	2	18	165	189	0	2	2	0	0	0	0	2	0	0	33	0	0	0	0	0	0	0	2	0	0	0	0	0	0	11	0	0	0	
1.5655703580e-001	2	2	18	164	189	0	2	2	0	0	0	0	2	0	0	34	0	0	0	0	0	0	0	2	0	0	0	0	0	0	11	0	0	0	
1.5742603318e-001	2	2	18	163	189	0	2	2	0	0	0	0	2	0	0	35	0	0	0	0	0	0	0	2	0	0	0	0	0	0	11	0	0	0	
1.5747126609e-001	2	2	18	162	189	0	2	2	0	0	0	0	2	0	0	36	0	0	0	0	0	0	0	2	0	0	0	0	0	0	11	0	0	0	
1.5870635443e-001	2	2	18	162	188	0	2	2	0	0	0	0	2	0	0	36	0	0	0	0	0	0	0	2	0	0	0	0	0	0	12	0	0	0	
1.5911606695e-001	2	2	18	162	187	0	2	2	0	0	0	0	2	0	0	36	0	0	0	0	0	0	0	2	0	0	0	0	0	0	13	0	0	0	
1.6031636741e-001	2	2	18	162	186	0	2	2	0	0	0	0	2	0	0	36	0	0	0	0	0	0	0	2	0	0	0	0	0	0	14	0	0	0	
1.6062683857e-001	2	2	18	162	185	0	2	2	0	0	0	0	2	0	0	36	0	0	0	0	0	0	0	2	0	0	0	0	0	0	15	0	0	0	
1.6093304113e-001	2	2	18	161	185	0	2	2	0	0	0	0	2	0	0	37	0	0	0	0	0	0	0	2	0	0	0	0	0	0	15	0	0	0	
1.6125614846e-001	2	2	18	160	185	0	2	2	0	0	0	0	2	0	0	38	0	0	0	0	0	0	0	2	0	0	0	0	0	0	15	0	0	0	
1.6177204113e-001	2	2	18	161	185	0	2	2	0	0	0	0	2	0	0	37	0	0	0	0	0	0	0	2	0	0	0	0	0	0	15	0	0	0	
1.6202205052e-001	2	2	17	161	185	0	2	2	0	0	0	0	3	0	0	37	0	0	0	0	0	0	0	2	0	0	0	0	0	0	15	0	0	0	
1.6271717131e-001	2	2	17	160	185	0	2	2	0	0	0	0	3	0	0	38	0	0	0	0	0	0	0	2	0	0	0	0	0	0	15	0	0	0	
1.6427624530e-001	2	2	17	159	185	0	2	2	0	0	0	0	3	0	0	39	0	0	0	0	0	0	0	2	0	0	0	0	0	0	15	0	0	0	
1.6738263019e-001	2	2	17	158	185	0	2	2	0	0	0	0	3	0	0	40	0	0	0	0	0	0	0	2	0	0	0	0	0	0	15	0	0	0	
1.6788848186e-001	2	2	17	158	184	0	2	2	0	0	0	0	3	0	0	40	0	0	0	0	0	0	0	2	0	0	0	0	0	0	16	0	0	0	
1.6818740709e-001	2	2	17	158	183	0	2	2	0	0	0	0	3	0	0	40	0	0	0	0	0	0	0	2	0	0	0	0	0	0	17	0	0	0	
1.6910917453e-001	2	2	17	157	183	0	2	2	0	0	0	0	3	0	0	41	0	0	0	0	0	0	0	2	0	0	0	0	0	0	17	0	0	0	
1.6923627500e-001	2	2	17	157	182	0	2	2	0	0	0	0	3	0	0	41	0	0	0	0	0	0	0	2	0	0	0	0	0	0	18	0	0	0	
1.6927716105e-001	2	2	17	156	182	0	2	2	0	0	0	0	3	0	0	42	0	0	0	0	0	0	0	2	0	0	0	0	0	0	18	0	0	0	
1.6930669786e-001	2	2	17	156	181	0	2	2	0	0	0	0	3	0	0	42	0	0	0	0	0	0	0	2	0	0	0	0	0	0	19	0	0	0	
1.6962895118e-001	2	2	17	155	181	0	2	2	0	0	0	0	3	0	0	43	0	0	0	0	0	0	0	2	0	0	0	0	0	0	19	0	0	0	
1.6970398865e-001	2	2	17	155	180	0	2	2	0	0	0	0	3	0	0	43	0	0	0	0	0	0	0	2	0	0	0	0	0	0	20	0	0	0	
1.6983216358e-001	2	2	17	154	180	0	2	2	0	0	0	0	3	0	0	44	0	0	0	0	0	0	0	2	0	0	0	0	0	0	20	0	0	0	
1.7005766812e-001	2	2	17	153	180	0	2	2	0	0	0	0	3	0	0	45	0	0	0	0	0	0	0	2	0	0	0	0	0	0	20	0	0	0	
1.7005900320e-001	2	2	17	152	180	0	2	2	0	0	0	0	3	0	0	46	0	0	0	0	0	0	0	2	0	0	0	0	0	0	20	0	0	0	
1.7106311487e-001	2	2	17	151	180	0	2	2	0	0	0	0	3	0	0	47	0	0	0	0	0	0	0	2	0	0	0	0	0	0	20	0	0	0	
1.7210052994e-001	2	2	17	151	179	0	2	2	0	0	0	0	3	0	0	47	0	0	0	0	0	0	0	2	0	0	0	0	0	0	21	0	0	0	
1.7223229142e-001	2	2	17	150	179	0	2	2	0	0	0	0	3	0	0	48	0	0	0	0	0	0	0	2	0	0	0	0	0	0	21	0	0	0	
1.7276741964e-001	2	2	17	150	180	0	2	2	0	0	0	0	3	0	0	48	0	0	0	0	0	0	0	2	0	0	0	0	0	0	20	0	0	0	
1.7309503058e-001	2	2	17	149	180	0	2	2	0	0	0	0	3	0	0	49	0	0	0	0	0	0	0	2	0	0	0	0	0	0	20	0	0	0	
1.7482745879e-001	2	2	17	148	180	0	2	2	0	0	0	0	3	0	0	50	0	0	0	0	0	0	0	2	0	0	0	0	0	0	20	0	0	0	
1.7517218500e-001	2	2	17	147	180	0	2	2	0	0	0	0	3	0	0	51	0	0	0	0	0	0	0	2	0	0	0	0	0	0	20	0	0	0	
1.7524321335e-001	2	2	17	147	179	0	2	2	0	0	0	0	3	0	0	51	0	0	0	0	0	0	0	2	0	0	0	0	0	0	21	0	0	0	
1.7536000250e-001	2	2	17	147	179	0	2	2	0	0	0	0	3	0	0	50	0	0	0	0	0	0	0	3	0	0	0	0	0	0	21	0	0	0	
1.7577528196e-001	2	2	17	147	179	0	2	2	0	0	0	0	3	0	0	49	0	0	0	0	0	0	0	4	0	0	0	0	0	0	21	0	0	0	
1.7603322869e-001	2	2	17	146	179	0	2	2	0	0	0	0	3	0	0	50	0	0	0	0	0	0	0	4	0	0	0	0	0	0	21	0	0	0	
1.7701153044e-001	2	2	17	146	178	0	2	2	0	0	0	0	3	0	0	50	0	0	0	0	0	0	0	4	0	0	0	0	0	0	22	0	0	0	
1.7878955473e-001	2	2	17	145	178	0	2	2	0	0	0	0	3	0	0	51	0	0	0	0	0	0	0	4	0	0	0	0	0	0	22	0	0	0	
1.8259802717e-001	2	2	17	145	177	0	2	2	0	0	0	0	3	0	0	51	0	0	0	0	0	0	0	4	0	0	0	0	0	0	23	0	0	0	
1.8262485507e-001	2	2	17	144	177	0	2	2	0	0	0	0	3	0	0	52	0	0	0	0	0	0	0	4	0	0	0	0	0	0	23	0	0	0	
1.8399123715e-001	2	2	17	143	177	0	2	2	0	0	0	0	3	0	0	53	0	0	0	0	0	0	0	4	0	0	0	0	0	0	23	0	0	0	
1.8423266133e-001	2	2	17	143	178	0	2	2	0	0	0	0	3	0	0	53	0	0	0	0	0	0	0	4	0	0	0	0	0	0	22	0	0	0	
1.8433811280e-001	2	2	17	143	177	0	2	2	0	0	0	0	3	0	0	53	0	0	0	0	0	0	0	4	0	0	0	0	0	0	23	0	0	0	
1.8435995999e-001	2	2	17	144	177	0	2	2	0	0	0	0	3	0	0	52	0	0	0	0	0	0	0	4	0	0	0	0	0	0	23	0	0	0	
1.8438165652e-001	2	2	17	145	177	0	2	2	0	0	0	0	3	0	0	51	0	0	0	0	0	0	0	4	0	0	0	0	0	0	23	0	0	0	
1.8468239266e-001	2	2	17	145	176	0	2	2	0	0	0	0	3	0	0	51	0	0	0	0	0	0	0	4	0	0	0	0	0	0	24	0	0	0	
1.8809287862e-001	2	2	17	144	176	0	2	2	0	0	0	0	3	0	0	52	0	0	0	0	0	0	0	4	0	0	0	0	0	0	24	0	0	0	
1.8826630875e-001	2	2	17	144	175	0	2	2	0	0	0	0	3	0	0	52	0	0	0	0	0	0	0	4	0	0	0	0	0	0	25	0	0	0	
1.8896152620e-001	2	2	17	144	175	0	2	2	0	0	0	0	3	0	0	51	0	0	0	0	0	0	0	5	0	0	0	0	0	0	25	0	0	0	
1.8955315905e-001	2	2	17	143	175	0	2	2	0	0	0	0	3	0	0	52	0	0	0	0	0	0	0	5	0	0	0	0	0	0	25	0	0	0	
1.8987281764e-001	2	2	17	142	175	0	2	2	0	0	0	0	3	0	0	53	0	0	0	0	0	0	0	5	0	0	0	0	0	0	25	0	0	0	
1.8999784257e-001	2	2	17	142	174	0	2	2	0	0	0	0	3	0	0	53	0	0	0	0	0	0	0	5	0	0	0	0	0	0	26	0	0	0	
1.9001208413e-001	2	2	17	141	174	0	2	2	0	0	0	0	3	0	0	54	0	0	0	0	0	0	0	5	0	0	0	0	0	0	26	0	0	0	
1.9003587010e-001	2	2	17	141	173	0	2	2	0	0	0	0	3	0	0	54	0	0	0	0	0	0	0	5	0	0	0	0	0	0	27	0	0	0	
1.9052358147e-001	2	2	17	141	172	0	2	2	0	0	0	0	3	0	0	54	0	0	0	0	0	0	0	5	0	0	0	0	0	0	28	0	0	0	
1.9071081792e-001	2	2	17	141	171	0	2	2	0	0	0	0	3	0	0	54	0	0	0	0	0	0	0	5	0	0	0	0	0	0	29	0	0	0	
1.9073977771e-001	2	2	17	141	171	0	2	2	0	0	0	0	3	0	0	53	0	0	0	0	0	0	0	6	0	0	0	0	0	0	29	0	0	0	
1.9308301168e-001	2	2	17	140	171	0	2	2	0	0	0	0	3	0	0	54	0	0	0	0	0	0	0	6	0	0	0	0	0	0	29	0	0	0	
1.9328232013e-001	2	2	17	139	171	0	2	2	0	0	0	0	3	0	0	55	0	0	0	0	0	0	0	6	0	0	0	0	0	0	29	0	0	0	
1.9389184059e-001	2	2	17	139	170	0	2	2	0	0	0	0	3	0	0	55	0	0	0	0	0	0	0	6	0	0	0	0	0	0	30	0	0	0	
1.9450591030e-001	2	2	17	139	169	0	2	2	0	0	0	0	3	0	0	55	0	0	0	0	0	0	0	6	0	0	0	0	0	0	31	0	0	0	
1.9480781462e-001	2	2	17	139	168	0	2	2	0	0	0	0	3	0	0	55	0	0	0	0	0	0	0	6	0	0	0	0	0	0	32	0	0	0	
1.9506722895e-001	2	2	17	139	167	0	2	2	0	0	0	0	3	0	0	55	0	0	0	0	0	0	0	6	0	0	0	0	0	0	33	0	0	0	
1.9513998820e-001	2	2	17	139	166	0	2	2	0	0	0	0	3	0	0	55	0	0	0	0	0	0	0	6	0	0	0	0	0	0	34	0	0	0	
1.9659868539e-001	2	2	17	139	165	0	2	2	0	0	0	0	3	0	0	55	0	0	0	0	0	0	0	6	0	0	0	0	0	0	35	0	0	0	
1.9693375482e-001	2	2	17	139	166	0	2	2	0	0	0	0	3	0	0	55	0	0	0	0	0	0	0	6	0	0	0	0	0	0	34	0	0	0	
1.9730457524e-001	2	2	17	139	166	0	2	2	0	0	0	0	3	0	0	54	0	0	0	0	0	0	0	7	0	0	0	0	0	0	34	0	0	0	
1.9770644683e-001	2	2	17	139	165	0	2	2	0	0	0	0	3	0	0	54	0	0	0	0	0	0	0	7	0	0	0	0	0	0	35	0	0	0	
1.9778578937e-001	2	2	17	139	164	0	2	2	0	0	0	0	3	0	0	54	0	0	0	0	0	0	0	7	0	0	0	0	0	0	36	0	0	0	
1.9785798495e-001	2	2	17	139	163	0	2	2	0	0	0	0	3	0	0	54	0	0	0	0	0	0	0	7	0	0	0	0	0	0	37	0	0	0	
1.9833857220e-001	2	2	17	138	163	0	2	2	0	0	0	0	3	0	0	55	0	0	0	0	0	0	0	7	0	0	0	0	0	0	37	0	0	0	
1.9850954607e-001	2	2	17	138	162	0	2	2	0	0	0	0	3	0	0	55	0	0	0	0	0	0	0	7	0	0	0	0	0	0	38	0	0	0	
1.9919190254e-001	2	2	17	138	162	1	2	2	0	0	0	0	3	0	0	55	0	0	0	0	0	0	0	7	0	0	0	0	0	0	37	0	0	0	0	0	0	0	
1.9935003705e-001	2	2	17	138	162	2	2	2	0	0	0	0	3	0	0	55	0	0	0	0	0	0	0	7	0	0	0	0	0	0	36	0	0	0	0	0	0	0	
2.0042400836e-001	2	2	17	138	161	2	2	2	0	0	0	0	3	0	0	55	0	0	0	0	0	0	0	7	0	0	0	0	0	0	37	0	0	0	0	0	0	0	
2.0133257814e-001	2	2	17	138	161	2	2	2	0	0	0	0	3	0	0	54	0	0	0	0	0	0	0	8	0	0	0	0	0	0	37	0	0	0	0	0	0	0	
2.0170687085e-001	2	2	17	138	160	2	2	2	0	0	0	0	3	0	0	54	0	0	0	0	0	0	0	8	0	0	0	0	0	0	38	0	0	0	0	0	0	0	
2.0245686174e-001	2	2	18	138	160	2	2	2	0	0	0	0	2	0	0	54	0	0	0	0	0	0	0	8	0	0	0	0	0	0	38	0	0	0	0	0	0	0	
2.0271894364e-001	2	2	18	138	159	2	2	2	0	0	0	0	2	0	0	54	0	0	0	0	0	0	0	8	0	0	0	0	0	0	39	0	0	0	0	0	0	0	
2.0320031735e-001	2	2	18	138	158	2	2	2	0	0	0	0	2	0	0	54	0	0	0	0	0	0	0	8	0	0	0	0	0	0	40	0	0	0	0	0	0	0	
2.0352863394e-001	2	2	18	138	158	2	2	2	0	0	0	0	2	0	0	53	0	0	0	0	0	0	0	9	0	0	0	0	0	0	40	0	0	0	0	0	0	0	
2.0360266841e-001	2	2	18	138	158	3	2	2	0	0	0	0	2	0	0	53	0	0	0	0	0	0	0	9	0	0	0	0	0	0	39	0	0	0	0	0	0	0	
2.0413247185e-001	2	2	18	138	157	3	2	2	0	0	0	0	2	0	0	53	0	0	0	0	0	0	0	9	0	0	0	0	0	0	40	0	0	0	0	0	0	0	
2.0432802188e-001	2	2	18	138	156	3	2	2	0	0	0	0	2	0	0	53	0	0	0	0	0	0	0	9	0	0	0	0	0	0	41	0	0	0	0	0	0	0	
2.0452673407e-001	2	2	18	138	156	4	2	2	0	0	0	0	2	0	0	53	0	0	0	0	0	0	0	9	0	0	0	0	0	0	40	0	0	0	0	0	0	0	
2.0465781792e-001	2	2	18	138	155	4	2	2	0	0	0	0	2	0	0	53	0	0	0	0	0	0	0	9	0	0	0	0	0	0	41	0	0	0	0	0	0	0	
2.0474368142e-001	2	2	18	138	154	4	2	2	0	0	0	0	2	0	0	53	0	0	0	0	0	0	0	9	0	0	0	0	0	0	42	0	0	0	0	0	0	0	
2.0480854611e-001	2	2	18	137	154	4	2	2	0	0	0	0	2	0	0	54	0	0	0	0	0	0	0	9	0	0	0	0	0	0	42	0	0	0	0	0	0	0	
2.0573460468e-001	2	2	18	137	153	4	2	2	0	0	0	0	2	0	0	54	0	0	0	0	0	0	0	9	0	0	0	0	0	0	43	0	0	0	0	0	0	0	
2.0614809835e-001	2	2	18	137	152	4	2	2	0	0	0	0	2	0	0	54	0	0	0	0	0	0	0	9	0	0	0	0	0	0	44	0	0	0	0	0	0	0	
2.0723575573e-001	2	2	18	137	152	3	2	2	0	0	0	0	2	0	0	54	0	0	0	0	0	0	0	9	0	0	0	0	0	0	45	0	0	0	0	0	0	0	0	0	
2.0733448579e-001	2	2	18	137	151	3	2	2	0	0	0	0	2	0	0	54	0	0	0	0	0	0	0	9	0	0	0	0	0	0	46	0	0	0	0	0	0	0	0	0	
2.0848473228e-001	2	2	18	137	150	3	2	2	0	0	0	0	2	0	0	54	0	0	0	0	0	0	0	9	0	0	0	0	0	0	47	0	0	0	0	0	0	0	0	0	
2.0886955932e-001	2	2	18	137	150	4	2	2	0	0	0	0	2	0	0	54	0	0	0	0	0	0	0	9	0	0	0	0	0	0	46	0	0	0	0	0	0	0	0	0	
2.0941755099e-001	2	2	18	137	150	5	2	2	0	0	0	0	2	0	0	54	0	0	0	0	0	0	0	9	0	0	0	0	0	0	45	0	0	0	0	0	0	0	0	0	
2.0961867202e-001	2	2	18	137	150	5	2	2	0	0	0	0	2	0	0	53	0	0	0	0	0	0	0	10	0	0	0	0	0	0	45	0	0	0	0	0	0	0	0	0	
2.0979417049e-001	2	2	18	136	150	5	2	2	0	0	0	0	2	0	0	54	0	0	0	0	0	0	0	10	0	0	0	0	0	0	45	0	0	0	0	0	0	0	0	0	
2.1021862126e-001	2	2	18	136	149	5	2	2	0	0	0	0	2	0	0	54	0	0	0	0	0	0	0	10	0	0	0	0	0	0	46	0	0	0	0	0	0	0	0	0	
2.1037778173e-001	2	2	18	137	149	5	2	2	0	0	0	0	2	0	0	53	0	0	0	0	0	0	0	10	0	0	0	0	0	0	46	0	0	0	0	0	0	0	0	0	
2.1215513781e-001	2	2	18	137	149	6	2	2	0	0	0	0	2	0	0	53	0	0	0	0	0	0	0	10	0	0	0	0	0	0	45	0	0	0	0	0	0	0	0	0	
2.1269345432e-001	2	2	18	137	148	6	2	2	0	0	0	0	2	0	0	53	0	0	0	0	0	0	0	10	0	0	0	0	0	0	46	0	0	0	0	0	0	0	0	0	
2.1329484173e-001	2	2	18	137	147	6	2	2	0	0	0	0	2	0	0	53	0	0	0	0	0	0	0	10	0	0	0	0	0	0	47	0	0	0	0	0	0	0	0	0	
2.1354560826e-001	2	2	18	138	147	6	2	2	0	0	0	0	2	0	0	52	0	0	0	0	0	0	0	10	0	0	0	0	0	0	47	0	0	0	0	0	0	0	0	0	
2.1365133627e-001	2	2	18	138	147	7	2	2	0	0	0	0	2	0	0	52	0	0	0	0	0	0	0	10	0	0	0	0	0	0	46	0	0	0	0	0	0	0	0	0	
2.1386319711e-001	2	2	18	138	147	8	2	2	0	0	0	0	2	0	0	52	0	0	0	0	0	0	0	10	0	0	0	0	0	0	45	0	0	0	0	0	0	0	0	0	
2.1387235750e-001	2	2	18	138	147	9	2	2	0	0	0	0	2	0	0	52	0	0	0	0	0	0	0	10	0	0	0	0	0	0	44	0	0	0	0	0	0	0	0	0	
2.1431178963e-001	2	2	18	137	147	9	2	2	0	0	0	0	2	0	0	53	0	0	0	0	0	0	0	10	0	0	0	0	0	0	44	0	0	0	0	0	0	0	0	0	
2.1509288108e-001	2	2	18	137	146	9	2	2	0	0	0	0	2	0	0	53	0	0	0	0	0	0	0	10	0	0	0	0	0	0	45	0	0	0	0	0	0	0	0	0	
2.1589852547e-001	2	2	18	137	146	10	2	2	0	0	0	0	2	0	0	53	0	0	0	0	0	0	0	10	0	0	0	0	0	0	44	0	0	0	0	0	0	0	0	0	
2.1685712115e-001	2	2	18	137	145	10	2	2	0	0	0	0	2	0	0	53	0	0	0	0	0	0	0	10	0	0	0	0	0	0	45	0	0	0	0	0	0	0	0	0	
2.1732396738e-001	2	2	18	137	144	10	2	2	0	0	0	0	2	0	0	53	0	0	0	0	0	0	0	10	0	0	0	0	0	0	46	0	0	0	0	0	0	0	0	0	
2.1841775051e-001	2	2	18	137	143	10	2	2	0	0	0	0	2	0	0	53	0	0	0	0	0	0	0	10	0	0	0	0	0	0	47	0	0	0	0	0	0	0	0	0	
2.1859491959e-001	2	2	18	137	143	11	2	2	0	0	0	0	2	0	0	53	0	0	0	0	0	0	0	10	0	0	0	0	0	0	46	0	0	0	0	0	0	0	0	0	
2.1860068392e-001	2	2	18	137	143	12	2	2	0	0	0	0	2	0	0	53	0	0	0	0	0	0	0	10	0	0	0	0	0	0	45	0	0	0	0	0	0	0	0	0	
2.1861277168e-001	2	2	18	137	143	13	2	2	0	0	0	0	2	0	0	53	0	0	0	0	0	0	0	10	0	0	0	0	0	0	44	0	0	0	0	0	0	0	0	0	
2.1871145278e-001	2	2	18	137	143	14	2	2	0	0	0	0	2	0	0	53	0	0	0	0	0	0	0	10	0	0	0	0	0	0	43	0	0	0	0	0	0	0	0	0	
2.1879545375e-001	2	2	18	137	143	14	2	2	0	0	0	0	2	0	0	52	0	0	0	0	0	0	0	11	0	0	0	0	0	0	43	0	0	0	0	0	0	0	0	0	
2.1901227170e-001	2	2	18	137	142	14	2	2	0	0	0	0	2	0	0	52	0	0	0	0	0	0	0	11	0	0	0	0	0	0	44	0	0	0	0	0	0	0	0	0	
2.1945372141e-001	2	2	18	136	142	14	2	2	0	0	0	0	2	0	0	53	0	0	0	0	0	0	0	11	0	0	0	0	0	0	44	0	0	0	0	0	0	0	0	0	
2.1963521517e-001	2	2	18	136	141	14	2	2	0	0	0	0	2	0	0	53	0	0	0	0	0	0	0	11	0	0	0	0	0	0	45	0	0	0	0	0	0	0	0	0	
2.2025700488e-001	2	2	18	136	140	14	2	2	0	0	0	0	2	0	0	53	0	0	0	0	0	0	0	11	0	0	0	0	0	0	46	0	0	0	0	0	0	0	0	0	
2.2070162830e-001	2	2	18	136	140	14	2	2	0	0	0	0	2	0	0	52	0	0	0	0	0	0	0	12	0	0	0	0	0	0	46	0	0	0	0	0	0	0	0	0	
2.2092145877e-001	2	2	18	136	140	13	2	2	0	0	0	0	2	0	0	52	0	0	0	0	0	0	0	12	0	0	0	0	0	0	47	0	0	0	0	0	0	0	0	0	
2.2100327103e-001	2	2	18	136	140	14	2	2	0	0	0	0	2	0	0	52	0	0	0	0	0	0	0	12	0	0	0	0	0	0	46	0	0	0	0	0	0	0	0	0	
2.2125101373e-001	2	2	18	136	140	15	2	2	0	0	0	0	2	0	0	52	0	0	0	0	0	0	0	12	0	0	0	0	0	0	45	0	0	0	0	0	0	0	0	0	
2.2145283336e-001	2	2	18	136	139	15	2	2	0	0	0	0	2	0	0	52	0	0	0	0	0	0	0	12	0	0	0	0	0	0	46	0	0	0	0	0	0	0	0	0	
2.2152613993e-001	2	2	18	136	138	15	2	2	0	0	0	0	2	0	0	52	0	0	0	0	0	0	0	12	0	0	0	0	0	0	47	0	0	0	0	0	0	0	0	0	
2.2152904245e-001	2	2	18	136	137	15	2	2	0	0	0	0	2	0	0	52	0	0	0	0	0	0	0	12	0	0	0	0	0	0	48	0	0	0	0	0	0	0	0	0	
2.2176764390e-001	2	2	18	136	136	15	2	2	0	0	0	0	2	0	0	52	0	0	0	0	0	0	0	12	0	0	0	0	0	0	49	0	0	0	0	0	0	0	0	0	
2.2265369108e-001	2	2	18	136	135	15	2	2	0	0	0	0	2	0	0	52	0	0	0	0	0	0	0	12	0	0	0	0	0	0	50	0	0	0	0	0	0	0	0	0	
2.2266895988e-001	2	2	18	136	134	15	2	2	0	0	0	0	2	0	0	52	0	0	0	0	0	0	0	12	0	0	0	0	0	0	51	0	0	0	0	0	0	0	0	0	
2.2277039849e-001	2	2	18	135	134	15	2	2	0	0	0	0	2	0	0	53	0	0	0	0	0	0	0	12	0	0	0	0	0	0	51	0	0	0	0	0	0	0	0	0	
2.2324175526e-001	2	2	18	135	133	15	2	2	0	0	0	0	2	0	0	53	0	0	0	0	0	0	0	12	0	0	0	0	0	0	52	0	0	0	0	0	0	0	0	0	
2.2326465990e-001	2	2	18	135	132	15	2	2	0	0	0	0	2	0	0	53	0	0	0	0	0	0	0	12	0	0	0	0	0	0	53	0	0	0	0	0	0	0	0	0	
2.2333479305e-001	2	2	18	135	131	15	2	2	0	0	0	0	2	0	0	53	0	0	0	0	0	0	0	12	0	0	0	0	0	0	54	0	0	0	0	0	0	0	0	0	
2.2393322921e-001	2	2	18	135	130	15	2	2	0	0	0	0	2	0	0	53	0	0	0	0	0	0	0	12	0	0	0	0	0	0	55	0	0	0	0	0	0	0	0	0	
2.2407205627e-001	2	2	18	135	129	15	2	2	0	0	0	0	2	0	0	53	0	0	0	0	0	0	0	12	0	0	0	0	0	0	56	0	0	0	0	0	0	0	0	0	
2.2443403947e-001	2	2	18	135	128	15	2	2	0	0	0	0	2	0	0	53	0	0	0	0	0	0	0	12	0	0	0	0	0	0	57	0	0	0	0	0	0	0	0	0	
2.2458561524e-001	2	2	18	135	127	15	2	2	0	0	0	0	2	0	0	53	0	0	0	0	0	0	0	12	0	0	0	0	0	0	58	0	0	0	0	0	0	0	0	0	
2.2466221823e-001	2	2	18	135	127	16	2	2	0	0	0	0	2	0	0	53	0	0	0	0	0	0	0	12	0	0	0	0	0	0	57	0	0	0	0	0	0	0	0	0	
2.2531415039e-001	2	2	18	135	127	17	2	2	0	0	0	0	2	0	0	53	0	0	0	0	0	0	0	12	0	0	0	0	0	0	56	0	0	0	0	0	0	0	0	0	
2.2537329214e-001	2	2	18	135	127	17	2	2	0	0	0	0	2	0	0	54	0	0	0	0	0	0	0	11	0	0	0	0	0	0	56	0	0	0	0	0	0	0	0	0	0	0	
2.2618044482e-001	2	2	18	135	127	18	2	2	0	0	0	0	2	0	0	54	0	0	0	0	0	0	0	11	0	0	0	0	0	0	55	0	0	0	0	0	0	0	0	0	0	0	
2.2647895892e-001	2	2	18	136	127	18	2	2	0	0	0	0	2	0	0	53	0	0	0	0	0	0	0	11	0	0	0	0	0	0	55	0	0	0	0	0	0	0	0	0	0	0	
2.2662622497e-001	2	2	18	136	127	19	2	2	0	0	0	0	2	0	0	53	0	0	0	0	0	0	0	11	0	0	0	0	0	0	54	0	0	0	0	0	0	0	0	0	0	0	
2.2691927171e-001	2	2	18	136	126	19	2	2	0	0	0	0	2	0	0	53	0	0	0	0	0	0	0	11	0	0	0	0	0	0	55	0	0	0	0	0	0	0	0	0	0	0	
2.2727280840e-001	2	2	18	136	125	19	2	2	0	0	0	0	2	0	0	53	0	0	0	0	0	0	0	11	0	0	0	0	0	0	56	0	0	0	0	0	0	0	0	0	0	0	
2.2758785390e-001	2	2	17	136	125	19	2	2	0	0	0	0	3	0	0	53	0	0	0	0	0	0	0	11	0	0	0	0	0	0	56	0	0	0	0	0	0	0	0	0	0	0	
2.2805491835e-001	2	2	17	136	124	19	2	2	0	0	0	0	3	0	0	53	0	0	0	0	0	0	0	11	0	0	0	0	0	0	57	0	0	0	0	0	0	0	0	0	0	0	
2.2834339778e-001	2	2	17	136	123	19	2	2	0	0	0	0	3	0	0	53	0	0	0	0	0	0	0	11	0	0	0	0	0	0	58	0	0	0	0	0	0	0	0	0	0	0	
2.2875907393e-001	2	2	17	136	122	19	2	2	0	0	0	0	3	0	0	53	0	0	0	0	0	0	0	11	0	0	0	0	0	0	59	0	0	0	0	0	0	0	0	0	0	0	
2.2902627279e-001	2	2	17	137	122	19	2	2	0	0	0	0	3	0	0	52	0	0	0	0	0	0	0	11	0	0	0	0	0	0	59	0	0	0	0	0	0	0	0	0	0	0	
2.2943530568e-001	2	2	17	137	121	19	2	2	0	0	0	0	3	0	0	52	0	0	0	0	0	0	0	11	0	0	0	0	0	0	60	0	0	0	0	0	0	0	0	0	0	0	
2.3036739671e-001	2	2	17	137	120	19	2	2	0	0	0	0	3	0	0	52	0	0	0	0	0	0	0	11	0	0	0	0	0	0	61	0	0	0	0	0	0	0	0	0	0	0	
2.3055704094e-001	2	2	16	137	120	19	2	2	0	0	0	0	4	0	0	52	0	0	0	0	0	0	0	11	0	0	0	0	0	0	61	0	0	0	0	0	0	0	0	0	0	0	
2.3076522956e-001	2	2	16	137	120	20	2	2	0	0	0	0	4	0	0	52	0	0	0	0	0	0	0	11	0	0	0	0	0	0	60	0	0	0	0	0	0	0	0	0	0	0	
2.3085215649e-001	2	2	16	138	120	20	2	2	0	0	0	0	4	0	0	51	0	0	0	0	0	0	0	11	0	0	0	0	0	0	60	0	0	0	0	0	0	0	0	0	0	0	
2.3095996882e-001	2	2	16	138	121	20	2	2	0	0	0	0	4	0	0	51	0	0	0	0	0	0	0	11	0	0	0	0	0	0	59	0	0	0	0	0	0	0	0	0	0	0	
2.3097966341e-001	2	2	16	138	120	20	2	2	0	0	0	0	4	0	0	51	0	0	0	0	0	0	0	11	0	0	0	0	0	0	60	0	0	0	0	0	0	0	0	0	0	0	
2.3102720221e-001	2	2	16	138	120	21	2	2	0	0	0	0	4	0	0	51	0	0	0	0	0	0	0	11	0	0	0	0	0	0	59	0	0	0	0	0	0	0	0	0	0	0	
2.3153732058e-001	2	2	16	138	119	21	2	2	0	0	0	0	4	0	0	51	0	0	0	0	0	0	0	11	0	0	0	0	0	0	60	0	0	0	0	0	0	0	0	0	0	0	
2.3163839818e-001	2	2	16	138	119	22	2	2	0	0	0	0	4	0	0	51	0	0	0	0	0	0	0	11	0	0	0	0	0	0	59	0	0	0	0	0	0	0	0	0	0	0	
2.3164979349e-001	2	2	16	138	118	22	2	2	0	0	0	0	4	0	0	51	0	0	0	0	0	0	0	11	0	0	0	0	0	0	60	0	0	0	0	0	0	0	0	0	0	0	
2.3188848238e-001	2	2	16	138	117	22	2	2	0	0	0	0	4	0	0	51	0	0	0	0	0	0	0	11	0	0	0	0	0	0	61	0	0	0	0	0	0	0	0	0	0	0	
2.3200772278e-001	2	2	16	138	117	22	2	2	0	0	0	0	4	0	0	50	0	0	0	0	0	0	0	12	0	0	0	0	0	0	61	0	0	0	0	0	0	0	0	0	0	0	
2.3240476624e-001	2	2	16	138	116	22	2	2	0	0	0	0	4	0	0	50	0	0	0	0	0	0	0	12	0	0	0	0	0	0	62	0	0	0	0	0	0	0	0	0	0	0	
2.3253663011e-001	2	2	16	138	115	22	2	2	0	0	0	0	4	0	0	50	0	0	0	0	0	0	0	12	0	0	0	0	0	0	63	0	0	0	0	0	0	0	0	0	0	0	
2.3266187649e-001	2	2	16	138	115	23	2	2	0	0	0	0	4	0	0	50	0	0	0	0	0	0	0	12	0	0	0	0	0	0	62	0	0	0	0	0	0	0	0	0	0	0	
2.3277691614e-001	2	2	16	138	114	23	2	2	0	0	0	0	4	0	0	50	0	0	0	0	0	0	0	12	0	0	0	0	0	0	63	0	0	0	0	0	0	0	0	0	0	0	
2.3307161598e-001	2	2	16	139	114	23	2	2	0	0	0	0	4	0	0	49	0	0	0	0	0	0	0	12	0	0	0	0	0	0	63	0	0	0	0	0	0	0	0	0	0	0	
2.3317955678e-001	2	2	16	139	114	24	2	2	0	0	0	0	4	0	0	49	0	0	0	0	0	0	0	12	0	0	0	0	0	0	62	0	0	0	0	0	0	0	0	0	0	0	
2.3373418437e-001	2	2	16	139	114	25	2	2	0	0	0	0	4	0	0	49	0	0	0	0	0	0	0	12	0	0	0	0	0	0	61	0	0	0	0	0	0	0	0	0	0	0	
2.3500055577e-001	2	2	16	139	114	25	2	2	0	0	0	0	4	0	0	48	0	0	0	0	0	0	0	13	0	0	0	0	0	0	61	0	0	0	0	0	0	0	0	0	0	0	
2.3557351924e-001	2	2	16	139	114	25	2	2	0	0	0	0	4	0	0	47	0	0	0	0	0	0	0	14	0	0	0	0	0	0	61	0	0	0	0	0	0	0	0	0	0	0	
2.3611860048e-001	2	2	16	139	113	25	2	2	0	0	0	0	4	0	0	47	0	0	0	0	0	0	0	14	0	0	0	0	0	0	62	0	0	0	0	0	0	0	0	0	0	0	
2.3690009100e-001	2	2	16	139	112	25	2	2	0	0	0	0	4	0	0	47	0	0	0	0	0	0	0	14	0	0	0	0	0	0	63	0	0	0	0	0	0	0	0	0	0	0	
2.3700609805e-001	2	2	16	139	111	25	2	2	0	0	0	0	4	0	0	47	0	0	0	0	0	0	0	14	0	0	0	0	0	0	64	0	0	0	0	0	0	0	0	0	0	0	
2.3730788678e-001	2	2	16	139	110	25	2	2	0	0	0	0	4	0	0	47	0	0	0	0	0	0	0	14	0	0	0	0	0	0	65	0	0	0	0	0	0	0	0	0	0	0	
2.3757418421e-001	2	2	16	138	110	25	2	2	0	0	0	0	4	0	0	48	0	0	0	0	0	0	0	14	0	0	0	0	0	0	65	0	0	0	0	0	0	0	0	0	0	0	
2.3758893406e-001	2	2	15	138	110	25	2	2	0	0	0	0	5	0	0	48	0	0	0	0	0	0	0	14	0	0	0	0	0	0	65	0	0	0	0	0	0	0	0	0	0	0	
2.3759221965e-001	2	2	15	138	109	25	2	2	0	0	0	0	5	0	0	48	0	0	0	0	0	0	0	14	0	0	0	0	0	0	66	0	0	0	0	0	0	0	0	0	0	0	
2.3867394284e-001	2	2	15	138	109	26	2	2	0	0	0	0	5	0	0	48	0	0	0	0	0	0	0	14	0	0	0	0	0	0	65	0	0	0	0	0	0	0	0	0	0	0	
2.3882670632e-001	2	2	15	137	109	26	2	2	0	0	0	0	5	0	0	49	0	0	0	0	0	0	0	14	0	0	0	0	0	0	65	0	0	0	0	0	0	0	0	0	0	0	
2.3903198621e-001	2	2	15	137	108	26	2	2	0	0	0	0	5	0	0	49	0	0	0	0	0	0	0	14	0	0	0	0	0	0	66	0	0	0	0	0	0	0	0	0	0	0	
2.3936930336e-001	2	2	15	137	108	26	2	2	0	0	0	0	5	0	0	48	0	0	0	0	0	0	0	15	0	0	0	0	0	0	66	0	0	0	0	0	0	0	0	0	0	0	
2.3978982652e-001	2	2	15	137	108	27	2	2	0	0	0	0	5	0	0	48	0	0	0	0	0	0	0	15	0	0	0	0	0	0	65	0	0	0	0	0	0	0	0	0	0	0	
2.3989167197e-001	2	2	15	137	107	27	2	2	0	0	0	0	5	0	0	48	0	0	0	0	0	0	0	15	0	0	0	0	0	0	66	0	0	0	0	0	0	0	0	0	0	0	
2.4011101290e-001	2	2	15	137	107	28	2	2	0	0	0	0	5	0	0	48	0	0	0	0	0	0	0	15	0	0	0	0	0	0	65	0	0	0	0	0	0	0	0	0	0	0	
2.4031088962e-001	2	2	15	137	107	29	2	2	0	0	0	0	5	0	0	48	0	0	0	0	0	0	0	15	0	0	0	0	0	0	64	0	0	0	0	0	0	0	0	0	0	0	
2.4042155291e-001	2	2	15	137	106	29	2	2	0	0	0	0	5	0	0	48	0	0	0	0	0	0	0	15	0	0	0	0	0	0	65	0	0	0	0	0	0	0	0	0	0	0	
2.4078196613e-001	2	2	15	137	105	29	2	2	0	0	0	0	5	0	0	48	0	0	0	0	0	0	0	15	0	0	0	0	0	0	66	0	0	0	0	0	0	0	0	0	0	0	
2.4123611746e-001	2	2	15	137	105	30	2	2	0	0	0	0	5	0	0	48	0	0	0	0	0	0	0	15	0	0	0	0	0	0	65	0	0	0	0	0	0	0	0	0	0	0	
2.4150110537e-001	2	2	15	137	105	31	2	2	0	0	0	0	5	0	0	48	0	0	0	0	0	0	0	15	0	0	0	0	0	0	64	0	0	0	0	0	0	0	0	0	0	0	
2.4243295849e-001	2	2	15	138	105	31	2	2	0	0	0	0	5	0	0	47	0	0	0	0	0	0	0	15	0	0	0	0	0	0	64	0	0	0	0	0	0	0	0	0	0	0	
2.4254007241e-001	2	2	15	138	104	31	2	2	0	0	0	0	5	0	0	47	0	0	0	0	0	0	0	15	0	0	0	0	0	0	65	0	0	0	0	0	0	0	0	0	0	0	
2.4260532337e-001	2	2	15	138	104	32	2	2	0	0	0	0	5	0	0	47	0	0	0	0	0	0	0	15	0	0	0	0	0	0	64	0	0	0	0	0	0	0	0	0	0	0	
2.4268051647e-001	2	2	15	138	103	32	2	2	0	0	0	0	5	0	0	47	0	0	0	0	0	0	0	15	0	0	0	0	0	0	65	0	0	0	0	0	0	0	0	0	0	0	
2.4295969708e-001	2	2	15	138	104	32	2	2	0	0	0	0	5	0	0	47	0	0	0	0	0	0	0	15	0	0	0	0	0	0	64	0	0	0	0	0	0	0	0	0	0	0	
2.4336480967e-001	2	2	15	137	104	32	2	2	0	0	0	0	5	0	0	48	0	0	0	0	0	0	0	15	0	0	0	0	0	0	64	0	0	0	0	0	0	0	0	0	0	0	
2.4359634044e-001	2	2	15	137	103	32	2	2	0	0	0	0	5	0	0	48	0	0	0	0	0	0	0	15	0	0	0	0	0	0	65	0	0	0	0	0	0	0	0	0	0	0	
2.4375264087e-001	2	2	15	137	102	32	2	2	0	0	0	0	5	0	0	48	0	0	0	0	0	0	0	15	0	0	0	0	0	0	66	0	0	0	0	0	0	0	0	0	0	0	
2.4378586561e-001	2	2	15	138	102	32	2	2	0	0	0	0	5	0	0	47	0	0	0	0	0	0	0	15	0	0	0	0	0	0	66	0	0	0	0	0	0	0	0	0	0	0	
2.4388932827e-001	2	2	15	138	101	32	2	2	0	0	0	0	5	0	0	47	0	0	0	0	0	0	0	15	0	0	0	0	0	0	67	0	0	0	0	0	0	0	0	0	0	0	
2.4395635102e-001	2	2	15	138	100	32	2	2	0	0	0	0	5	0	0	47	0	0	0	0	0	0	0	15	0	0	0	0	0	0	68	0	0	0	0	0	0	0	0	0	0	0	
2.4429739503e-001	2	2	15	138	100	33	2	2	0	0	0	0	5	0	0	47	0	0	0	0	0	0	0	15	0	0	0	0	0	0	67	0	0	0	0	0	0	0	0	0	0	0	
2.4512319364e-001	2	2	15	138	100	34	2	2	0	0	0	0	5	0	0	47	0	0	0	0	0	0	0	15	0	0	0	0	0	0	66	0	0	0	0	0	0	0	0	0	0	0	
2.4524827219e-001	2	2	15	138	99	34	2	2	0	0	0	0	5	0	0	47	0	0	0	0	0	0	0	15	0	0	0	0	0	0	67	0	0	0	0	0	0	0	0	0	0	0	
2.4536675996e-001	2	2	15	138	99	35	2	2	0	0	0	0	5	0	0	47	0	0	0	0	0	0	0	15	0	0	0	0	0	0	66	0	0	0	0	0	0	0	0	0	0	0	
2.4595354297e-001	2	2	15	138	99	36	2	2	0	0	0	0	5	0	0	47	0	0	0	0	0	0	0	15	0	0	0	0	0	0	65	0	0	0	0	0	0	0	0	0	0	0	
2.4600470725e-001	2	2	15	138	98	36	2	2	0	0	0	0	5	0	0	47	0	0	0	0	0	0	0	15	0	0	0	0	0	0	66	0	0	0	0	0	0	0	0	0	0	0	
2.4608163485e-001	2	2	15	138	97	36	2	2	0	0	0	0	5	0	0	47	0	0	0	0	0	0	0	15	0	0	0	0	0	0	67	0	0	0	0	0	0	0	0	0	0	0	
2.4642226467e-001	2	2	15	138	97	37	2	2	0	0	0	0	5	0	0	47	0	0	0	0	0	0	0	15	0	0	0	0	0	0	66	0	0	0	0	0	0	0	0	0	0	0	
2.4690058501e-001	2	2	15	138	96	37	2	2	0	0	0	0	5	0	0	47	0	0	0	0	0	0	0	15	0	0	0	0	0	0	67	0	0	0	0	0	0	0	0	0	0	0	
2.4698692966e-001	2	2	15	138	95	37	2	2	0	0	0	0	5	0	0	47	0	0	0	0	0	0	0	15	0	0	0	0	0	0	68	0	0	0	0	0	0	0	0	0	0	0	
2.4708841628e-001	2	2	15	138	94	37	2	2	0	0	0	0	5	0	0	47	0	0	0	0	0	0	0	15	0	0	0	0	0	0	69	0	0	0	0	0	0	0	0	0	0	0	
2.4711840023e-001	2	2	15	138	93	37	2	2	0	0	0	0	5	0	0	47	0	0	0	0	0	0	0	15	0	0	0	0	0	0	70	0	0	0	0	0	0	0	0	0	0	0	
2.4759119988e-001	2	2	15	138	94	37	2	2	0	0	0	0	5	0	0	47	0	0	0	0	0	0	0	15	0	0	0	0	0	0	69	0	0	0	0	0	0	0	0	0	0	0	
2.4772311965e-001	2	2	15	138	93	37	2	2	0	0	0	0	5	0	0	47	0	0	0	0	0	0	0	15	0	0	0	0	0	0	70	0	0	0	0	0	0	0	0	0	0	0	
2.4801358404e-001	2	2	15	138	92	37	2	2	0	0	0	0	5	0	0	47	0	0	0	0	0	0	0	15	0	0	0	0	0	0	71	0	0	0	0	0	0	0	0	0	0	0	
2.4836768058e-001	2	2	15	138	91	37	2	2	0	0	0	0	5	0	0	47	0	0	0	0	0	0	0	15	0	0	0	0	0	0	72	0	0	0	0	0	0	0	0	0	0	0	
2.4858552561e-001	2	2	15	138	90	37	2	2	0	0	0	0	5	0	0	47	0	0	0	0	0	0	0	15	0	0	0	0	0	0	73	0	0	0	0	0	0	0	0	0	0	0	
2.4865999625e-001	2	2	15	138	90	38	2	2	0	0	0	0	5	0	0	47	0	0	0	0	0	0	0	15	0	0	0	0	0	0	72	0	0	0	0	0	0	0	0	0	0	0	
2.4891805181e-001	2	2	15	138	89	38	2	2	0	0	0	0	5	0	0	47	0	0	0	0	0	0	0	15	0	0	0	0	0	0	73	0	0	0	0	0	0	0	0	0	0	0	
2.4950093205e-001	2	2	15	138	88	38	2	2	0	0	0	0	5	0	0	47	0	0	0	0	0	0	0	15	0	0	0	0	0	0	74	0	0	0	0	0	0	0	0	0	0	0	
2.4968234887e-001	2	2	15	137	88	38	2	2	0	0	0	0	5	0	0	48	0	0	0	0	0	0	0	15	0	0	0	0	0	0	74	0	0	0	0	0	0	0	0	0	0	0	
2.5003515938e-001	2	2	15	137	88	39	2	2	0	0	0	0	5	0	0	48	0	0	0	0	0	0	0	15	0	0	0	0	0	0	73	0	0	0	0	0	0	0	0	0	0	0	
2.5005328184e-001	2	2	15	137	87	39	2	2	0	0	0	0	5	0	0	48	0	0	0	0	0	0	0	15	0	0	0	0	0	0	74	0	0	0	0	0	0	0	0	0	0	0	
2.5029234004e-001	2	2	15	137	86	39	2	2	0	0	0	0	5	0	0	48	0	0	0	0	0	0	0	15	0	0	0	0	0	0	75	0	0	0	0	0	0	0	0	0	0	0	
2.5054869127e-001	2	2	15	137	86	40	2	2	0	0	0	0	5	0	0	48	0	0	0	0	0	0	0	15	0	0	0	0	0	0	74	0	0	0	0	0	0	0	0	0	0	0	
2.5066740098e-001	2	2	15	137	85	40	2	2	0	0	0	0	5	0	0	48	0	0	0	0	0	0	0	15	0	0	0	0	0	0	75	0	0	0	0	0	0	0	0	0	0	0	
2.5124996606e-001	2	2	15	137	84	40	2	2	0	0	0	0	5	0	0	48	0	0	0	0	0	0	0	15	0	0	0	0	0	0	76	0	0	0	0	0	0	0	0	0	0	0	
2.5186146569e-001	2	2	15	137	83	40	2	2	0	0	0	0	5	0	0	48	0	0	0	0	0	0	0	15	0	0	0	0	0	0	77	0	0	0	0	0	0	0	0	0	0	0	
2.5207339786e-001	2	2	15	137	83	41	2	2	0	0	0	0	5	0	0	48	0	0	0	0	0	0	0	15	0	0	0	0	0	0	76	0	0	0	0	0	0	0	0	0	0	0	
2.5210596138e-001	2	2	15	137	84	41	2	2	0	0	0	0	5	0	0	48	0	0	0	0	0	0	0	15	0	0	0	0	0	0	75	0	0	0	0	0	0	0	0	0	0	0	
2.5226297264e-001	2	2	15	137	83	41	2	2	0	0	0	0	5	0	0	48	0	0	0	0	0	0	0	15	0	0	0	0	0	0	76	0	0	0	0	0	0	0	0	0	0	0	
2.5327589222e-001	2	2	15	137	82	41	2	2	0	0	0	0	5	0	0	48	0	0	0	0	0	0	0	15	0	0	0	0	0	0	77	0	0	0	0	0	0	0	0	0	0	0	
2.5385402090e-001	2	2	15	137	82	42	2	2	0	0	0	0	5	0	0	48	0	0	0	0	0	0	0	15	0	0	0	0	0	0	76	0	0	0	0	0	0	0	0	0	0	0	
2.5409876443e-001	2	2	15	137	81	42	2	2	0	0	0	0	5	0	0	48	0	0	0	0	0	0	0	15	0	0	0	0	0	0	77	0	0	0	0	0	0	0	0	0	0	0	
2.5423117701e-001	2	2	15	137	81	43	2	2	0	0	0	0	5	0	0	48	0	0	0	0	0	0	0	15	0	0	0	0	0	0	76	0	0	0	0	0	0	0	0	0	0	0	
2.5463326434e-001	2	2	15	137	81	44	2	2	0	0	0	0	5	0	0	48	0	0	0	0	0	0	0	15	0	0	0	0	0	0	75	0	0	0	0	0	0	0	0	0	0	0	
2.5471227846e-001	2	2	15	136	81	44	2	2	0	0	0	0	5	0	0	49	0	0	0	0	0	0	0	15	0	0	0	0	0	0	75	0	0	0	0	0	0	0	0	0	0	0	
2.5499241074e-001	2	2	15	136	81	45	2	2	0	0	0	0	5	0	0	49	0	0	0	0	0	0	0	15	0	0	0	0	0	0	74	0	0	0	0	0	0	0	0	0	0	0	
2.5500791385e-001	2	2	15	136	81	46	2	2	0	0	0	0	5	0	0	49	0	0	0	0	0	0	0	15	0	0	0	0	0	0	73	0	0	0	0	0	0	0	0	0	0	0	
2.5540530953e-001	2	2	15	136	80	46	2	2	0	0	0	0	5	0	0	49	0	0	0	0	0	0	0	15	0	0	0	0	0	0	74	0	0	0	0	0	0	0	0	0	0	0	
2.5599617979e-001	2	2	15	135	80	46	2	2	0	0	0	0	5	0	0	50	0	0	0	0	0	0	0	15	0	0	0	0	0	0	74	0	0	0	0	0	0	0	0	0	0	0	
2.5632261785e-001	2	2	15	135	81	46	2	2	0	0	0	0	5	0	0	50	0	0	0	0	0	0	0	15	0	0	0	0	0	0	73	0	0	0	0	0	0	0	0	0	0	0	
2.5644168984e-001	2	2	15	135	80	46	2	2	0	0	0	0	5	0	0	50	0	0	0	0	0	0	0	15	0	0	0	0	0	0	74	0	0	0	0	0	0	0	0	0	0	0	
2.5649129428e-001	2	2	15	135	79	46	2	2	0	0	0	0	5	0	0	50	0	0	0	0	0	0	0	15	0	0	0	0	0	0	75	0	0	0	0	0	0	0	0	0	0	0	
2.5661614101e-001	2	2	15	134	79	46	2	2	0	0	0	0	5	0	0	51	0	0	0	0	0	0	0	15	0	0	0	0	0	0	75	0	0	0	0	0	0	0	0	0	0	0	
2.5734664468e-001	2	2	15	134	78	46	2	2	0	0	0	0	5	0	0	51	0	0	0	0	0	0	0	15	0	0	0	0	0	0	76	0	0	0	0	0	0	0	0	0	0	0	
2.5774356060e-001	2	2	15	134	77	46	2	2	0	0	0	0	5	0	0	51	0	0	0	0	0	0	0	15	0	0	0	0	0	0	77	0	0	0	0	0	0	0	0	0	0	0	
2.5847668718e-001	2	2	15	134	76	46	2	2	0	0	0	0	5	0	0	51	0	0	0	0	0	0	0	15	0	0	0	0	0	0	78	0	0	0	0	0	0	0	0	0	0	0	
2.5875553335e-001	2	2	15	134	76	47	2	2	0	0	0	0	5	0	0	51	0	0	0	0	0	0	0	15	0	0	0	0	0	0	77	0	0	0	0	0	0	0	0	0	0	0	
2.5875626381e-001	2	2	15	134	76	48	2	2	0	0	0	0	5	0	0	51	0	0	0	0	0	0	0	15	0	0	0	0	0	0	76	0	0	0	0	0	0	0	0	0	0	0	
2.5897939037e-001	2	2	15	134	76	48	2	2	0	0	0	0	5	0	0	50	0	0	0	0	0	0	0	16	0	0	0	0	0	0	76	0	0	0	0	0	0	0	0	0	0	0	
2.5932390493e-001	2	2	15	134	75	48	2	2	0	0	0	0	5	0	0	50	0	0	0	0	0	0	0	16	0	0	0	0	0	0	77	0	0	0	0	0	0	0	0	0	0	0	
2.5943905333e-001	2	2	15	134	74	48	2	2	0	0	0	0	5	0	0	50	0	0	0	0	0	0	0	16	0	0	0	0	0	0	78	0	0	0	0	0	0	0	0	0	0	0	
2.5946845055e-001	2	2	15	134	74	48	2	2	0	0	0	0	5	0	0	49	0	0	0	0	0	0	0	17	0	0	0	0	0	0	78	0	0	0	0	0	0	0	0	0	0	0	
2.5962465875e-001	2	2	15	134	73	48	2	2	0	0	0	0	5	0	0	49	0	0	0	0	0	0	0	17	0	0	0	0	0	0	79	0	0	0	0	0	0	0	0	0	0	0	
2.6011417023e-001	2	2	15	133	73	48	2	2	0	0	0	0	5	0	0	50	0	0	0	0	0	0	0	17	0	0	0	0	0	0	79	0	0	0	0	0	0	0	0	0	0	0	
2.6025576117e-001	2	2	15	133	73	49	2	2	0	0	0	0	5	0	0	50	0	0	0	0	0	0	0	17	0	0	0	0	0	0	78	0	0	0	0	0	0	0	0	0	0	0	
2.6051719810e-001	2	2	15	133	73	50	2	2	0	0	0	0	5	0	0	50	0	0	0	0	0	0	0	17	0	0	0	0	0	0	77	0	0	0	0	0	0	0	0	0	0	0	
2.6061990020e-001	2	2	15	133	72	50	2	2	0	0	0	0	5	0	0	50	0	0	0	0	0	0	0	17	0	0	0	0	0	0	78	0	0	0	0	0	0	0	0	0	0	0	
2.6063449324e-001	2	2	15	133	71	50	2	2	0	0	0	0	5	0	0	50	0	0	0	0	0	0	0	17	0	0	0	0	0	0	79	0	0	0	0	0	0	0	0	0	0	0	
2.6067170756e-001	2	2	15	133	71	50	2	2	0	0	0	0	5	0	0	49	0	0	0	0	0	0	0	18	0	0	0	0	0	0	79	0	0	0	0	0	0	0	0	0	0	0	
2.6079899085e-001	2	2	15	133	71	50	2	2	0	0	0	0	5	0	0	48	0	0	0	0	0	0	0	19	0	0	0	0	0	0	79	0	0	0	0	0	0	0	0	0	0	0	
2.6100378128e-001	2	2	15	133	71	51	2	2	0	0	0	0	5	0	0	48	0	0	0	0	0	0	0	19	0	0	0	0	0	0	78	0	0	0	0	0	0	0	0	0	0	0	
2.6104109838e-001	2	2	15	133	71	52	2	2	0	0	0	0	5	0	0	48	0	0	0	0	0	0	0	19	0	0	0	0	0	0	77	0	0	0	0	0	0	0	0	0	0	0	
2.6105410384e-001	2	2	15	133	70	52	2	2	0	0	0	0	5	0	0	48	0	0	0	0	0	0	0	19	0	0	0	0	0	0	78	0	0	0	0	0	0	0	0	0	0	0	
2.6110088793e-001	2	2	15	133	70	53	2	2	0	0	0	0	5	0	0	48	0	0	0	0	0	0	0	19	0	0	0	0	0	0	77	0	0	0	0	0	0	0	0	0	0	0	
2.6133004399e-001	2	2	15	133	70	54	2	2	0	0	0	0	5	0	0	48	0	0	0	0	0	0	0	19	0	0	0	0	0	0	76	0	0	0	0	0	0	0	0	0	0	0	
2.6136577252e-001	2	2	15	133	70	55	2	2	0	0	0	0	5	0	0	48	0	0	0	0	0	0	0	19	0	0	0	0	0	0	75	0	0	0	0	0	0	0	0	0	0	0	
2.6161788806e-001	2	2	15	133	69	55	2	2	0	0	0	0	5	0	0	48	0	0	0	0	0	0	0	19	0	0	0	0	0	0	76	0	0	0	0	0	0	0	0	0	0	0	
2.6164704218e-001	2	2	15	132	69	55	2	2	0	0	0	0	5	0	0	49	0	0	0	0	0	0	0	19	0	0	0	0	0	0	76	0	0	0	0	0	0	0	0	0	0	0	
2.6206816851e-001	2	2	15	132	70	55	2	2	0	0	0	0	5	0	0	49	0	0	0	0	0	0	0	19	0	0	0	0	0	0	75	0	0	0	0	0	0	0	0	0	0	0	
2.6227916070e-001	2	2	15	132	70	56	2	2	0	0	0	0	5	0	0	49	0	0	0	0	0	0	0	19	0	0	0	0	0	0	74	0	0	0	0	0	0	0	0	0	0	0	
2.6230974077e-001	2	2	15	132	70	57	2	2	0	0	0	0	5	0	0	49	0	0	0	0	0	0	0	19	0	0	0	0	0	0	73	0	0	0	0	0	0	0	0	0	0	0	
2.6255351532e-001	2	2	15	132	69	57	2	2	0	0	0	0	5	0	0	49	0	0	0	0	0	0	0	19	0	0	0	0	0	0	74	0	0	0	0	0	0	0	0	0	0	0	
2.6263614557e-001	2	2	15	132	69	58	2	2	0	0	0	0	5	0	0	49	0	0	0	0	0	0	0	19	0	0	0	0	0	0	73	0	0	0	0	0	0	0	0	0	0	0	
2.6325386961e-001	2	2	15	132	69	59	2	2	0	0	0	0	5	0	0	49	0	0	0	0	0	0	0	19	0	0	0	0	0	0	72	0	0	0	0	0	0	0	0	0	0	0	
2.6383617972e-001	2	2	15	132	69	59	2	2	0	0	0	0	5	0	0	48	0	0	0	0	0	0	0	20	0	0	0	0	0	0	72	0	0	0	0	0	0	0	0	0	0	0	
2.6392555005e-001	2	2	15	132	69	60	2	2	0	0	0	0	5	0	0	48	0	0	0	0	0	0	0	20	0	0	0	0	0	0	71	0	0	0	0	0	0	0	0	0	0	0	
2.6402530245e-001	2	2	15	131	69	60	2	2	0	0	0	0	5	0	0	49	0	0	0	0	0	0	0	20	0	0	0	0	0	0	71	0	0	0	0	0	0	0	0	0	0	0	
2.6404516535e-001	2	2	15	130	69	60	2	2	0	0	0	0	5	0	0	50	0	0	0	0	0	0	0	20	0	0	0	0	0	0	71	0	0	0	0	0	0	0	0	0	0	0	
2.6439499110e-001	2	2	15	130	68	60	2	2	0	0	0	0	5	0	0	50	0	0	0	0	0	0	0	20	0	0	0	0	0	0	72	0	0	0	0	0	0	0	0	0	0	0	
2.6456924893e-001	2	2	15	130	68	59	2	2	0	0	0	0	5	0	0	50	0	0	0	0	0	0	0	20	0	0	0	0	0	0	73	0	0	0	0	0	0	0	0	0	0	0	
2.6472533816e-001	2	2	15	130	68	60	2	2	0	0	0	0	5	0	0	50	0	0	0	0	0	0	0	20	0	0	0	0	0	0	72	0	0	0	0	0	0	0	0	0	0	0	
2.6484351041e-001	2	2	15	129	68	60	2	2	0	0	0	0	5	0	0	51	0	0	0	0	0	0	0	20	0	0	0	0	0	0	72	0	0	0	0	0	0	0	0	0	0	0	
2.6499643241e-001	2	2	15	129	67	60	2	2	0	0	0	0	5	0	0	51	0	0	0	0	0	0	0	20	0	0	0	0	0	0	73	0	0	0	0	0	0	0	0	0	0	0	
2.6508511837e-001	2	2	15	129	66	60	2	2	0	0	0	0	5	0	0	51	0	0	0	0	0	0	0	20	0	0	0	0	0	0	74	0	0	0	0	0	0	0	0	0	0	0	
2.6591328851e-001	2	2	15	129	66	61	2	2	0	0	0	0	5	0	0	51	0	0	0	0	0	0	0	20	0	0	0	0	0	0	73	0	0	0	0	0	0	0	0	0	0	0	
2.6625521189e-001	2	2	15	129	67	61	2	2	0	0	0	0	5	0	0	51	0	0	0	0	0	0	0	20	0	0	0	0	0	0	72	0	0	0	0	0	0	0	0	0	0	0	
2.6636956602e-001	2	2	15	129	66	61	2	2	0	0	0	0	5	0	0	51	0	0	0	0	0	0	0	20	0	0	0	0	0	0	73	0	0	0	0	0	0	0	0	0	0	0	
2.6659455507e-001	2	2	15	129	65	61	2	2	0	0	0	0	5	0	0	51	0	0	0	0	0	0	0	20	0	0	0	0	0	0	74	0	0	0	0	0	0	0	0	0	0	0	
2.6667385236e-001	2	2	15	129	64	61	2	2	0	0	0	0	5	0	0	51	0	0	0	0	0	0	0	20	0	0	0	0	0	0	75	0	0	0	0	0	0	0	0	0	0	0	
2.6689363531e-001	2	2	15	128	64	61	2	2	0	0	0	0	5	0	0	52	0	0	0	0	0	0	0	20	0	0	0	0	0	0	75	0	0	0	0	0	0	0	0	0	0	0	
2.6750431469e-001	2	2	15	128	64	62	2	2	0	0	0	0	5	0	0	52	0	0	0	0	0	0	0	20	0	0	0	0	0	0	74	0	0	0	0	0	0	0	0	0	0	0	
2.6776829215e-001	2	2	15	128	64	63	2	2	0	0	0	0	5	0	0	52	0	0	0	0	0	0	0	20	0	0	0	0	0	0	73	0	0	0	0	0	0	0	0	0	0	0	
2.6780937798e-001	2	2	15	128	64	64	2	2	0	0	0	0	5	0	0	52	0	0	0	0	0	0	0	20	0	0	0	0	0	0	72	0	0	0	0	0	0	0	0	0	0	0	
2.6825452432e-001	2	2	15	127	64	64	2	2	0	0	0	0	5	0	0	53	0	0	0	0	0	0	0	20	0	0	0	0	0	0	72	0	0	0	0	0	0	0	0	0	0	0	
2.6922338266e-001	2	2	15	127	64	65	2	2	0	0	0	0	5	0	0	53	0	0	0	0	0	0	0	20	0	0	0	0	0	0	71	0	0	0	0	0	0	0	0	0	0	0	
2.6932745951e-001	2	2	15	127	65	65	2	2	0	0	0	0	5	0	0	53	0	0	0	0	0	0	0	20	0	0	0	0	0	0	70	0	0	0	0	0	0	0	0	0	0	0	
2.6945620742e-001	2	2	15	128	65	65	2	2	0	0	0	0	5	0	0	52	0	0	0	0	0	0	0	20	0	0	0	0	0	0	70	0	0	0	0	0	0	0	0	0	0	0	
2.6965464893e-001	2	2	15	128	65	66	2	2	0	0	0	0	5	0	0	52	0	0	0	0	0	0	0	20	0	0	0	0	0	0	69	0	0	0	0	0	0	0	0	0	0	0	
2.6968870053e-001	2	2	15	128	65	66	2	2	0	0	0	0	5	0	0	51	0	0	0	0	0	0	0	21	0	0	0	0	0	0	69	0	0	0	0	0	0	0	0	0	0	0	
2.6978859162e-001	2	2	15	127	65	66	2	2	0	0	0	0	5	0	0	52	0	0	0	0	0	0	0	21	0	0	0	0	0	0	69	0	0	0	0	0	0	0	0	0	0	0	
2.6991382599e-001	2	2	15	127	64	66	2	2	0	0	0	0	5	0	0	52	0	0	0	0	0	0	0	21	0	0	0	0	0	0	70	0	0	0	0	0	0	0	0	0	0	0	
2.6992526748e-001	2	2	15	126	64	66	2	2	0	0	0	0	5	0	0	53	0	0	0	0	0	0	0	21	0	0	0	0	0	0	70	0	0	0	0	0	0	0	0	0	0	0	
2.7000877406e-001	2	2	15	126	63	66	2	2	0	0	0	0	5	0	0	53	0	0	0	0	0	0	0	21	0	0	0	0	0	0	71	0	0	0	0	0	0	0	0	0	0	0	
2.7023008154e-001	2	2	15	126	62	66	2	2	0	0	0	0	5	0	0	53	0	0	0	0	0	0	0	21	0	0	0	0	0	0	72	0	0	0	0	0	0	0	0	0	0	0	
2.7028627263e-001	2	2	15	126	62	67	2	2	0	0	0	0	5	0	0	53	0	0	0	0	0	0	0	21	0	0	0	0	0	0	71	0	0	0	0	0	0	0	0	0	0	0	
2.7034214739e-001	2	2	15	126	62	68	2	2	0	0	0	0	5	0	0	53	0	0	0	0	0	0	0	21	0	0	0	0	0	0	70	0	0	0	0	0	0	0	0	0	0	0	
2.7089213330e-001	2	2	15	126	62	68	2	2	0	0	0	0	5	0	0	52	0	0	0	0	0	0	0	22	0	0	0	0	0	0	70	0	0	0	0	0	0	0	0	0	0	0	
2.7115372522e-001	2	2	15	126	61	68	2	2	0	0	0	0	5	0	0	52	0	0	0	0	0	0	0	22	0	0	0	0	0	0	71	0	0	0	0	0	0	0	0	0	0	0	
2.7128526633e-001	2	2	15	126	61	69	2	2	0	0	0	0	5	0	0	52	0	0	0	0	0	0	0	22	0	0	0	0	0	0	70	0	0	0	0	0	0	0	0	0	0	0	
2.7139687211e-001	2	2	15	126	60	69	2	2	0	0	0	0	5	0	0	52	0	0	0	0	0	0	0	22	0	0	0	0	0	0	71	0	0	0	0	0	0	0	0	0	0	0	
2.7200640565e-001	2	2	15	126	60	69	2	2	0	0	0	0	5	0	0	51	0	0	0	0	0	0	0	23	0	0	0	0	0	0	71	0	0	0	0	0	0	0	0	0	0	0	
2.7228615637e-001	2	2	15	126	60	69	2	2	0	0	0	0	5	0	0	50	0	0	0	0	0	0	0	24	0	0	0	0	0	0	71	0	0	0	0	0	0	0	0	0	0	0	
2.7283302324e-001	2	2	15	126	60	69	2	2	0	0	0	0	5	0	0	51	0	0	0	0	0	0	0	23	0	0	0	0	0	0	71	0	0	0	0	0	0	0	0	0	0	0	
2.7318759319e-001	2	2	15	126	59	69	2	2	0	0	0	0	5	0	0	51	0	0	0	0	0	0	0	23	0	0	0	0	0	0	72	0	0	0	0	0	0	0	0	0	0	0	
2.7342293746e-001	2	2	15	126	59	70	2	2	0	0	0	0	5	0	0	51	0	0	0	0	0	0	0	23	0	0	0	0	0	0	71	0	0	0	0	0	0	0	0	0	0	0	
2.7343346127e-001	2	2	15	126	59	71	2	2	0	0	0	0	5	0	0	51	0	0	0	0	0	0	0	23	0	0	0	0	0	0	70	0	0	0	0	0	0	0	0	0	0	0	
2.7345339539e-001	2	2	15	126	58	71	2	2	0	0	0	0	5	0	0	51	0	0	0	0	0	0	0	23	0	0	0	0	0	0	71	0	0	0	0	0	0	0	0	0	0	0	
2.7354389887e-001	2	2	15	126	58	71	2	2	0	0	0	0	5	0	0	52	0	0	0	0	0	0	0	22	0	0	0	0	0	0	71	0	0	0	0	0	0	0	0	0	0	0	
2.7491985654e-001	2	2	15	126	57	71	2	2	0	0	0	0	5	0	0	52	0	0	0	0	0	0	0	22	0	0	0	0	0	0	72	0	0	0	0	0	0	0	0	0	0	0	
2.7512550882e-001	2	2	15	125	57	71	2	2	0	0	0	0	5	0	0	53	0	0	0	0	0	0	0	22	0	0	0	0	0	0	72	0	0	0	0	0	0	0	0	0	0	0	
2.7522623065e-001	2	2	15	126	57	71	2	2	0	0	0	0	5	0	0	52	0	0	0	0	0	0	0	22	0	0	0	0	0	0	72	0	0	0	0	0	0	0	0	0	0	0	
2.7551310533e-001	2	2	15	125	57	71	2	2	0	0	0	0	5	0	0	53	0	0	0	0	0	0	0	22	0	0	0	0	0	0	72	0	0	0	0	0	0	0	0	0	0	0	
2.7559014996e-001	2	2	15	125	57	72	2	2	0	0	0	0	5	0	0	53	0	0	0	0	0	0	0	22	0	0	0	0	0	0	71	0	0	0	0	0	0	0	0	0	0	0	
2.7611062762e-001	2	2	15	125	56	72	2	2	0	0	0	0	5	0	0	53	0	0	0	0	0	0	0	22	0	0	0	0	0	0	72	0	0	0	0	0	0	0	0	0	0	0	
2.7631146304e-001	2	2	15	124	56	72	2	2	0	0	0	0	5	0	0	54	0	0	0	0	0	0	0	22	0	0	0	0	0	0	72	0	0	0	0	0	0	0	0	0	0	0	
2.7667293391e-001	2	2	15	123	56	72	2	2	0	0	0	0	5	0	0	55	0	0	0	0	0	0	0	22	0	0	0	0	0	0	72	0	0	0	0	0	0	0	0	0	0	0	
2.7711179701e-001	2	2	15	123	56	73	2	2	0	0	0	0	5	0	0	55	0	0	0	0	0	0	0	22	0	0	0	0	0	0	71	0	0	0	0	0	0	0	0	0	0	0	
2.7751479786e-001	2	2	15	123	55	73	2	2	0	0	0	0	5	0	0	55	0	0	0	0	0	0	0	22	0	0	0	0	0	0	72	0	0	0	0	0	0	0	0	0	0	0	
2.7758623677e-001	2	2	15	123	55	74	2	2	0	0	0	0	5	0	0	55	0	0	0	0	0	0	0	22	0	0	0	0	0	0	71	0	0	0	0	0	0	0	0	0	0	0	
2.7764835666e-001	2	2	15	123	54	74	2	2	0	0	0	0	5	0	0	55	0	0	0	0	0	0	0	22	0	0	0	0	0	0	72	0	0	0	0	0	0	0	0	0	0	0	
2.7780978646e-001	2	2	15	123	53	74	2	2	0	0	0	0	5	0	0	55	0	0	0	0	0	0	0	22	0	0	0	0	0	0	73	0	0	0	0	0	0	0	0	0	0	0	
2.7790816842e-001	2	2	15	122	53	74	2	2	0	0	0	0	5	0	0	56	0	0	0	0	0	0	0	22	0	0	0	0	0	0	73	0	0	0	0	0	0	0	0	0	0	0	
2.7812306240e-001	2	2	15	122	52	74	2	2	0	0	0	0	5	0	0	56	0	0	0	0	0	0	0	22	0	0	0	0	0	0	74	0	0	0	0	0	0	0	0	0	0	0	
2.7821302181e-001	2	2	15	122	52	75	2	2	0	0	0	0	5	0	0	56	0	0	0	0	0	0	0	22	0	0	0	0	0	0	73	0	0	0	0	0	0	0	0	0	0	0	
2.7827251458e-001	2	2	15	122	51	75	2	2	0	0	0	0	5	0	0	56	0	0	0	0	0	0	0	22	0	0	0	0	0	0	74	0	0	0	0	0	0	0	0	0	0	0	
2.7829018452e-001	2	2	15	122	51	74	2	2	0	0	0	0	5	0	0	56	0	0	0	0	0	0	0	22	0	0	0	0	0	0	75	0	0	0	0	0	0	0	0	0	0	0	
2.7860225920e-001	2	2	15	122	50	74	2	2	0	0	0	0	5	0	0	56	0	0	0	0	0	0	0	22	0	0	0	0	0	0	76	0	0	0	0	0	0	0	0	0	0	0	
2.7893188132e-001	2	2	15	122	49	74	2	2	0	0	0	0	5	0	0	56	0	0	0	0	0	0	0	22	0	0	0	0	0	0	77	0	0	0	0	0	0	0	0	0	0	0	
2.7926274158e-001	2	2	15	122	48	74	2	2	0	0	0	0	5	0	0	56	0	0	0	0	0	0	0	22	0	0	0	0	0	0	78	0	0	0	0	0	0	0	0	0	0	0	
2.7926876731e-001	2	2	15	123	48	74	2	2	0	0	0	0	5	0	0	55	0	0	0	0	0	0	0	22	0	0	0	0	0	0	78	0	0	0	0	0	0	0	0	0	0	0	
2.7948811475e-001	2	2	15	123	47	74	2	2	0	0	0	0	5	0	0	55	0	0	0	0	0	0	0	22	0	0	0	0	0	0	79	0	0	0	0	0	0	0	0	0	0	0	
2.7971499582e-001	2	2	15	123	46	74	2	2	0	0	0	0	5	0	0	55	0	0	0	0	0	0	0	22	0	0	0	0	0	0	80	0	0	0	0	0	0	0	0	0	0	0	
2.7976487962e-001	2	2	15	123	46	75	2	2	0	0	0	0	5	0	0	55	0	0	0	0	0	0	0	22	0	0	0	0	0	0	79	0	0	0	0	0	0	0	0	0	0	0	
2.7981529770e-001	2	2	15	123	46	76	2	2	0	0	0	0	5	0	0	55	0	0	0	0	0	0	0	22	0	0	0	0	0	0	78	0	0	0	0	0	0	0	0	0	0	0	
2.7986770041e-001	2	2	15	123	46	77	2	2	0	0	0	0	5	0	0	55	0	0	0	0	0	0	0	22	0	0	0	0	0	0	77	0	0	0	0	0	0	0	0	0	0	0	
2.7998446102e-001	2	2	15	123	46	78	2	2	0	0	0	0	5	0	0	55	0	0	0	0	0	0	0	22	0	0	0	0	0	0	76	0	0	0	0	0	0	0	0	0	0	0	
2.8020955815e-001	2	2	15	123	46	79	2	2	0	0	0	0	5	0	0	55	0	0	0	0	0	0	0	22	0	0	0	0	0	0	75	0	0	0	0	0	0	0	0	0	0	0	
2.8035374754e-001	2	2	15	123	45	79	2	2	0	0	0	0	5	0	0	55	0	0	0	0	0	0	0	22	0	0	0	0	0	0	76	0	0	0	0	0	0	0	0	0	0	0	
2.8045842913e-001	2	2	15	123	45	78	2	2	0	0	0	0	5	0	0	55	0	0	0	0	0	0	0	22	0	0	0	0	0	0	77	0	0	0	0	0	0	0	0	0	0	0	
2.8050017126e-001	2	2	15	123	45	79	2	2	0	0	0	0	5	0	0	55	0	0	0	0	0	0	0	22	0	0	0	0	0	0	76	0	0	0	0	0	0	0	0	0	0	0	
2.8053664847e-001	2	2	15	123	44	79	2	2	0	0	0	0	5	0	0	55	0	0	0	0	0	0	0	22	0	0	0	0	0	0	77	0	0	0	0	0	0	0	0	0	0	0	
2.8113231190e-001	2	2	15	123	45	79	2	2	0	0	0	0	5	0	0	55	0	0	0	0	0	0	0	22	0	0	0	0	0	0	76	0	0	0	0	0	0	0	0	0	0	0	
2.8121990317e-001	2	2	15	122	45	79	2	2	0	0	0	0	5	0	0	56	0	0	0	0	0	0	0	22	0	0	0	0	0	0	76	0	0	0	0	0	0	0	0	0	0	0	
2.8130297034e-001	2	2	15	122	44	79	2	2	0	0	0	0	5	0	0	56	0	0	0	0	0	0	0	22	0	0	0	0	0	0	77	0	0	0	0	0	0	0	0	0	0	0	
2.8138257587e-001	2	2	15	121	44	79	2	2	0	0	0	0	5	0	0	57	0	0	0	0	0	0	0	22	0	0	0	0	0	0	77	0	0	0	0	0	0	0	0	0	0	0	
2.8151430482e-001	2	2	15	121	44	80	2	2	0	0	0	0	5	0	0	57	0	0	0	0	0	0	0	22	0	0	0	0	0	0	76	0	0	0	0	0	0	0	0	0	0	0	
2.8155964251e-001	2	2	15	121	44	81	2	2	0	0	0	0	5	0	0	57	0	0	0	0	0	0	0	22	0	0	0	0	0	0	75	0	0	0	0	0	0	0	0	0	0	0	
2.8252059989e-001	2	2	15	121	44	82	2	2	0	0	0	0	5	0	0	57	0	0	0	0	0	0	0	22	0	0	0	0	0	0	74	0	0	0	0	0	0	0	0	0	0	0	
2.8266010336e-001	2	2	15	120	44	82	2	2	0	0	0	0	5	0	0	58	0	0	0	0	0	0	0	22	0	0	0	0	0	0	74	0	0	0	0	0	0	0	0	0	0	0	
2.8266969022e-001	2	2	15	120	43	82	2	2	0	0	0	0	5	0	0	58	0	0	0	0	0	0	0	22	0	0	0	0	0	0	75	0	0	0	0	0	0	0	0	0	0	0	
2.8392904293e-001	2	2	15	119	43	82	2	2	0	0	0	0	5	0	0	59	0	0	0	0	0	0	0	22	0	0	0	0	0	0	75	0	0	0	0	0	0	0	0	0	0	0	
2.8396177725e-001	2	2	15	119	42	82	2	2	0	0	0	0	5	0	0	59	0	0	0	0	0	0	0	22	0	0	0	0	0	0	76	0	0	0	0	0	0	0	0	0	0	0	
2.8419167649e-001	2	2	15	119	42	83	2	2	0	0	0	0	5	0	0	59	0	0	0	0	0	0	0	22	0	0	0	0	0	0	75	0	0	0	0	0	0	0	0	0	0	0	
2.8442665602e-001	2	2	15	119	42	84	2	2	0	0	0	0	5	0	0	59	0	0	0	0	0	0	0	22	0	0	0	0	0	0	74	0	0	0	0	0	0	0	0	0	0	0	
2.8456726820e-001	2	2	15	119	42	85	2	2	0	0	0	0	5	0	0	59	0	0	0	0	0	0	0	22	0	0	0	0	0	0	73	0	0	0	0	0	0	0	0	0	0	0	
2.8498056713e-001	2	2	15	119	43	85	2	2	0	0	0	0	5	0	0	59	0	0	0	0	0	0	0	22	0	0	0	0	0	0	72	0	0	0	0	0	0	0	0	0	0	0	
2.8515837841e-001	2	2	15	119	43	85	2	2	0	0	0	0	5	0	0	58	0	0	0	0	0	0	0	23	0	0	0	0	0	0	72	0	0	0	0	0	0	0	0	0	0	0	
2.8526483736e-001	2	2	15	119	42	85	2	2	0	0	0	0	5	0	0	58	0	0	0	0	0	0	0	23	0	0	0	0	0	0	73	0	0	0	0	0	0	0	0	0	0	0	
2.8548199978e-001	2	2	15	119	42	84	2	2	0	0	0	0	5	0	0	58	0	0	0	0	0	0	0	23	0	0	0	0	0	0	74	0	0	0	0	0	0	0	0	0	0	0	
2.8560962811e-001	2	2	15	119	42	85	2	2	0	0	0	0	5	0	0	58	0	0	0	0	0	0	0	23	0	0	0	0	0	0	73	0	0	0	0	0	0	0	0	0	0	0	
2.8598085668e-001	2	2	15	119	41	85	2	2	0	0	0	0	5	0	0	58	0	0	0	0	0	0	0	23	0	0	0	0	0	0	74	0	0	0	0	0	0	0	0	0	0	0	
2.8657135512e-001	2	2	15	119	41	85	2	2	0	0	0	0	5	0	0	57	0	0	0	0	0	0	0	24	0	0	0	0	0	0	74	0	0	0	0	0	0	0	0	0	0	0	
2.8681415323e-001	2	2	15	119	41	86	2	2	0	0	0	0	5	0	0	57	0	0	0	0	0	0	0	24	0	0	0	0	0	0	73	0	0	0	0	0	0	0	0	0	0	0	
2.8691085588e-001	2	2	15	119	41	85	2	2	0	0	0	0	5	0	0	57	0	0	0	0	0	0	0	24	0	0	0	0	0	0	74	0	0	0	0	0	0	0	0	0	0	0	
2.8695668994e-001	2	2	15	119	41	84	2	2	0	0	0	0	5	0	0	57	0	0	0	0	0	0	0	24	0	0	0	0	0	0	75	0	0	0	0	0	0	0	0	0	0	0	
2.8724376867e-001	2	2	15	119	40	84	2	2	0	0	0	0	5	0	0	57	0	0	0	0	0	0	0	24	0	0	0	0	0	0	76	0	0	0	0	0	0	0	0	0	0	0	
2.8725616889e-001	2	2	15	119	40	85	2	2	0	0	0	0	5	0	0	57	0	0	0	0	0	0	0	24	0	0	0	0	0	0	75	0	0	0	0	0	0	0	0	0	0	0	
2.8798126063e-001	2	2	15	118	40	85	2	2	0	0	0	0	5	0	0	58	0	0	0	0	0	0	0	24	0	0	0	0	0	0	75	0	0	0	0	0	0	0	0	0	0	0	
2.8853331852e-001	2	2	15	118	40	86	2	2	0	0	0	0	5	0	0	58	0	0	0	0	0	0	0	24	0	0	0	0	0	0	74	0	0	0	0	0	0	0	0	0	0	0	
2.8861553469e-001	2	2	15	118	41	86	2	2	0	0	0	0	5	0	0	58	0	0	0	0	0	0	0	24	0	0	0	0	0	0	73	0	0	0	0	0	0	0	0	0	0	0	
2.8872234442e-001	2	2	15	117	41	86	2	2	0	0	0	0	5	0	0	59	0	0	0	0	0	0	0	24	0	0	0	0	0	0	73	0	0	0	0	0	0	0	0	0	0	0	
2.8893445959e-001	2	2	15	116	41	86	2	2	0	0	0	0	5	0	0	60	0	0	0	0	0	0	0	24	0	0	0	0	0	0	73	0	0	0	0	0	0	0	0	0	0	0	
2.8909999176e-001	2	2	15	116	40	86	2	2	0	0	0	0	5	0	0	60	0	0	0	0	0	0	0	24	0	0	0	0	0	0	74	0	0	0	0	0	0	0	0	0	0	0	
2.8928827580e-001	2	2	15	116	39	86	2	2	0	0	0	0	5	0	0	60	0	0	0	0	0	0	0	24	0	0	0	0	0	0	75	0	0	0	0	0	0	0	0	0	0	0	
2.8995090580e-001	2	2	15	116	40	86	2	2	0	0	0	0	5	0	0	60	0	0	0	0	0	0	0	24	0	0	0	0	0	0	74	0	0	0	0	0	0	0	0	0	0	0	
2.9045992604e-001	2	2	15	116	39	86	2	2	0	0	0	0	5	0	0	60	0	0	0	0	0	0	0	24	0	0	0	0	0	0	75	0	0	0	0	0	0	0	0	0	0	0	
2.9062676702e-001	2	2	15	116	39	87	2	2	0	0	0	0	5	0	0	60	0	0	0	0	0	0	0	24	0	0	0	0	0	0	74	0	0	0	0	0	0	0	0	0	0	0	
2.9084986564e-001	2	2	15	115	39	87	2	2	0	0	0	0	5	0	0	61	0	0	0	0	0	0	0	24	0	0	0	0	0	0	74	0	0	0	0	0	0	0	0	0	0	0	
2.9093601266e-001	2	2	15	115	39	88	2	2	0	0	0	0	5	0	0	61	0	0	0	0	0	0	0	24	0	0	0	0	0	0	73	0	0	0	0	0	0	0	0	0	0	0	
2.9096640706e-001	2	2	15	115	39	88	2	2	0	0	0	0	5	0	0	60	0	0	0	0	0	0	0	25	0	0	0	0	0	0	73	0	0	0	0	0	0	0	0	0	0	0	
2.9143790488e-001	2	2	15	114	39	88	2	2	0	0	0	0	5	0	0	61	0	0	0	0	0	0	0	25	0	0	0	0	0	0	73	0	0	0	0	0	0	0	0	0	0	0	
2.9150913659e-001	2	2	15	114	39	89	2	2	0	0	0	0	5	0	0	61	0	0	0	0	0	0	0	25	0	0	0	0	0	0	72	0	0	0	0	0	0	0	0	0	0	0	
2.9181209204e-001	2	2	15	114	38	89	2	2	0	0	0	0	5	0	0	61	0	0	0	0	0	0	0	25	0	0	0	0	0	0	73	0	0	0	0	0	0	0	0	0	0	0	
2.9207834954e-001	2	2	15	114	38	90	2	2	0	0	0	0	5	0	0	61	0	0	0	0	0	0	0	25	0	0	0	0	0	0	72	0	0	0	0	0	0	0	0	0	0	0	
2.9214139097e-001	2	2	15	114	38	90	2	2	0	0	0	0	5	0	0	60	0	0	0	0	0	0	0	26	0	0	0	0	0	0	72	0	0	0	0	0	0	0	0	0	0	0	
2.9241314423e-001	2	2	15	114	37	90	2	2	0	0	0	0	5	0	0	60	0	0	0	0	0	0	0	26	0	0	0	0	0	0	73	0	0	0	0	0	0	0	0	0	0	0	
2.9288723183e-001	2	2	15	114	37	91	2	2	0	0	0	0	5	0	0	60	0	0	0	0	0	0	0	26	0	0	0	0	0	0	72	0	0	0	0	0	0	0	0	0	0	0	
2.9304319341e-001	2	2	15	113	37	91	2	2	0	0	0	0	5	0	0	61	0	0	0	0	0	0	0	26	0	0	0	0	0	0	72	0	0	0	0	0	0	0	0	0	0	0	
2.9374751328e-001	2	2	14	113	37	91	2	2	0	0	0	0	6	0	0	61	0	0	0	0	0	0	0	26	0	0	0	0	0	0	72	0	0	0	0	0	0	0	0	0	0	0	
2.9439248525e-001	2	2	14	113	36	91	2	2	0	0	0	0	6	0	0	61	0	0	0	0	0	0	0	26	0	0	0	0	0	0	73	0	0	0	0	0	0	0	0	0	0	0	
2.9439536569e-001	2	2	14	112	36	91	2	2	0	0	0	0	6	0	0	62	0	0	0	0	0	0	0	26	0	0	0	0	0	0	73	0	0	0	0	0	0	0	0	0	0	0	
2.9502497647e-001	2	2	14	112	36	92	2	2	0	0	0	0	6	0	0	62	0	0	0	0	0	0	0	26	0	0	0	0	0	0	72	0	0	0	0	0	0	0	0	0	0	0	
2.9522524515e-001	2	2	14	112	36	93	2	2	0	0	0	0	6	0	0	62	0	0	0	0	0	0	0	26	0	0	0	0	0	0	71	0	0	0	0	0	0	0	0	0	0	0	
2.9563179819e-001	2	2	14	112	36	94	2	2	0	0	0	0	6	0	0	62	0	0	0	0	0	0	0	26	0	0	0	0	0	0	70	0	0	0	0	0	0	0	0	0	0	0	
2.9583467420e-001	2	2	14	111	36	94	2	2	0	0	0	0	6	0	0	63	0	0	0	0	0	0	0	26	0	0	0	0	0	0	70	0	0	0	0	0	0	0	0	0	0	0	
2.9587568383e-001	2	2	14	111	36	95	2	2	0	0	0	0	6	0	0	63	0	0	0	0	0	0	0	26	0	0	0	0	0	0	69	0	0	0	0	0	0	0	0	0	0	0	
2.9596680351e-001	2	2	14	111	36	96	2	2	0	0	0	0	6	0	0	63	0	0	0	0	0	0	0	26	0	0	0	0	0	0	68	0	0	0	0	0	0	0	0	0	0	0	
2.9624448801e-001	2	2	14	111	36	97	2	2	0	0	0	0	6	0	0	63	0	0	0	0	0	0	0	26	0	0	0	0	0	0	67	0	0	0	0	0	0	0	0	0	0	0	
2.9758335817e-001	2	2	14	110	36	97	2	2	0	0	0	0	6	0	0	64	0	0	0	0	0	0	0	26	0	0	0	0	0	0	67	0	0	0	0	0	0	0	0	0	0	0	
2.9765613528e-001	2	2	14	110	35	97	2	2	0	0	0	0	6	0	0	64	0	0	0	0	0	0	0	26	0	0	0	0	0	0	68	0	0	0	0	0	0	0	0	0	0	0	
2.9775274994e-001	2	2	14	110	35	98	2	2	0	0	0	0	6	0	0	64	0	0	0	0	0	0	0	26	0	0	0	0	0	0	67	0	0	0	0	0	0	0	0	0	0	0	
2.9817344534e-001	2	2	14	110	35	99	2	2	0	0	0	0	6	0	0	64	0	0	0	0	0	0	0	26	0	0	0	0	0	0	66	0	0	0	0	0	0	0	0	0	0	0	
2.9821318853e-001	2	2	14	110	35	100	2	2	0	0	0	0	6	0	0	64	0	0	0	0	0	0	0	26	0	0	0	0	0	0	65	0	0	0	0	0	0	0	0	0	0	0	
2.9822862066e-001	2	2	14	110	35	101	2	2	0	0	0	0	6	0	0	64	0	0	0	0	0	0	0	26	0	0	0	0	0	0	64	0	0	0	0	0	0	0	0	0	0	0	
2.9841995323e-001	2	2	14	109	35	101	2	2	0	0	0	0	6	0	0	65	0	0	0	0	0	0	0	26	0	0	0	0	0	0	64	0	0	0	0	0	0	0	0	0	0	0	
2.9843786788e-001	2	2	14	109	35	102	2	2	0	0	0	0	6	0	0	65	0	0	0	0	0	0	0	26	0	0	0	0	0	0	63	0	0	0	0	0	0	0	0	0	0	0	
2.9856706865e-001	2	2	14	109	35	102	2	2	0	0	0	0	6	0	0	64	0	0	0	0	0	0	0	27	0	0	0	0	0	0	63	0	0	0	0	0	0	0	0	0	0	0	
2.9879909009e-001	2	2	14	108	35	102	2	2	0	0	0	0	6	0	0	65	0	0	0	0	0	0	0	27	0	0	0	0	0	0	63	0	0	0	0	0	0	0	0	0	0	0	
2.9909368722e-001	2	2	14	108	35	103	2	2	0	0	0	0	6	0	0	65	0	0	0	0	0	0	0	27	0	0	0	0	0	0	62	0	0	0	0	0	0	0	0	0	0	0	
2.9914899008e-001	2	2	14	108	35	104	2	2	0	0	0	0	6	0	0	65	0	0	0	0	0	0	0	27	0	0	0	0	0	0	61	0	0	0	0	0	0	0	0	0	0	0	
2.9938132023e-001	2	2	14	108	34	104	2	2	0	0	0	0	6	0	0	65	0	0	0	0	0	0	0	27	0	0	0	0	0	0	62	0	0	0	0	0	0	0	0	0	0	0	
2.9950853575e-001	2	2	14	108	34	104	2	2	0	0	0	0	6	0	0	64	0	0	0	0	0	0	0	28	0	0	0	0	0	0	62	0	0	0	0	0	0	0	0	0	0	0	
2.9976445475e-001	2	2	14	108	34	105	2	2	0	0	0	0	6	0	0	64	0	0	0	0	0	0	0	28	0	0	0	0	0	0	61	0	0	0	0	0	0	0	0	0	0	0	
2.9978054075e-001	2	2	14	108	34	105	2	2	0	0	0	0	6	0	0	63	0	0	0	0	0	0	0	29	0	0	0	0	0	0	61	0	0	0	0	0	0	0	0	0	0	0	
2.9987238573e-001	2	2	14	107	34	105	2	2	0	0	0	0	6	0	0	64	0	0	0	0	0	0	0	29	0	0	0	0	0	0	61	0	0	0	0	0	0	0	0	0	0	0	
2.9987866475e-001	2	2	14	107	33	105	2	2	0	0	0	0	6	0	0	64	0	0	0	0	0	0	0	29	0	0	0	0	0	0	62	0	0	0	0	0	0	0	0	0	0	0	
3.0000220904e-001	2	2	14	106	33	105	2	2	0	0	0	0	6	0	0	65	0	0	0	0	0	0	0	29	0	0	0	0	0	0	62	0	0	0	0	0	0	0	0	0	0	0	
3.0010361851e-001	2	2	14	106	33	106	2	2	0	0	0	0	6	0	0	65	0	0	0	0	0	0	0	29	0	0	0	0	0	0	61	0	0	0	0	0	0	0	0	0	0	0	
3.0032928199e-001	2	2	14	106	33	106	2	2	0	0	0	0	6	0	0	64	0	0	0	0	0	0	0	30	0	0	0	0	0	0	61	0	0	0	0	0	0	0	0	0	0	0	
3.0086298158e-001	2	2	14	106	33	107	2	2	0	0	0	0	6	0	0	64	0	0	0	0	0	0	0	30	0	0	0	0	0	0	60	0	0	0	0	0	0	0	0	0	0	0	
3.0097433238e-001	2	2	14	106	33	108	2	2	0	0	0	0	6	0	0	64	0	0	0	0	0	0	0	30	0	0	0	0	0	0	59	0	0	0	0	0	0	0	0	0	0	0	
3.0126636003e-001	2	2	14	105	33	108	2	2	0	0	0	0	6	0	0	65	0	0	0	0	0	0	0	30	0	0	0	0	0	0	59	0	0	0	0	0	0	0	0	0	0	0	
3.0193897094e-001	2	2	14	105	33	109	2	2	0	0	0	0	6	0	0	65	0	0	0	0	0	0	0	30	0	0	0	0	0	0	58	0	0	0	0	0	0	0	0	0	0	0	
3.0200140143e-001	2	2	14	105	33	110	2	2	0	0	0	0	6	0	0	65	0	0	0	0	0	0	0	30	0	0	0	0	0	0	57	0	0	0	0	0	0	0	0	0	0	0	
3.0223100539e-001	2	2	14	105	33	111	2	2	0	0	0	0	6	0	0	65	0	0	0	0	0	0	0	30	0	0	0	0	0	0	56	0	0	0	0	0	0	0	0	0	0	0	
3.0241864629e-001	2	2	14	105	33	112	2	2	0	0	0	0	6	0	0	65	0	0	0	0	0	0	0	30	0	0	0	0	0	0	55	0	0	0	0	0	0	0	0	0	0	0	
3.0265485811e-001	2	2	14	105	32	112	2	2	0	0	0	0	6	0	0	65	0	0	0	0	0	0	0	30	0	0	0	0	0	0	56	0	0	0	0	0	0	0	0	0	0	0	
3.0292733463e-001	2	2	14	105	32	113	2	2	0	0	0	0	6	0	0	65	0	0	0	0	0	0	0	30	0	0	0	0	0	0	55	0	0	0	0	0	0	0	0	0	0	0	
3.0295350511e-001	2	2	14	105	32	114	2	2	0	0	0	0	6	0	0	65	0	0	0	0	0	0	0	30	0	0	0	0	0	0	54	0	0	0	0	0	0	0	0	0	0	0	
3.0321170392e-001	2	2	14	105	31	114	2	2	0	0	0	0	6	0	0	65	0	0	0	0	0	0	0	30	0	0	0	0	0	0	55	0	0	0	0	0	0	0	0	0	0	0	
3.0327320175e-001	2	2	14	105	31	115	2	2	0	0	0	0	6	0	0	65	0	0	0	0	0	0	0	30	0	0	0	0	0	0	54	0	0	0	0	0	0	0	0	0	0	0	
3.0345013065e-001	2	2	14	105	31	116	2	2	0	0	0	0	6	0	0	65	0	0	0	0	0	0	0	30	0	0	0	0	0	0	53	0	0	0	0	0	0	0	0	0	0	0	
3.0350974350e-001	2	2	14	105	31	116	2	2	0	0	0	0	6	0	0	66	0	0	0	0	0	0	0	29	0	0	0	0	0	0	53	0	0	0	0	0	0	0	0	0	0	0	
3.0382262571e-001	2	2	14	105	31	115	2	2	0	0	0	0	6	0	0	66	0	0	0	0	0	0	0	29	0	0	0	0	0	0	54	0	0	0	0	0	0	0	0	0	0	0	
3.0396028054e-001	2	2	14	105	31	114	2	2	0	0	0	0	6	0	0	66	0	0	0	0	0	0	0	29	0	0	0	0	0	0	55	0	0	0	0	0	0	0	0	0	0	0	
3.0465846263e-001	2	2	14	105	30	114	2	2	0	0	0	0	6	0	0	66	0	0	0	0	0	0	0	29	0	0	0	0	0	0	56	0	0	0	0	0	0	0	0	0	0	0	
3.0496063521e-001	2	2	14	105	30	115	2	2	0	0	0	0	6	0	0	66	0	0	0	0	0	0	0	29	0	0	0	0	0	0	55	0	0	0	0	0	0	0	0	0	0	0	
3.0497775527e-001	2	2	14	105	30	116	2	2	0	0	0	0	6	0	0	66	0	0	0	0	0	0	0	29	0	0	0	0	0	0	54	0	0	0	0	0	0	0	0	0	0	0	
3.0557111660e-001	2	2	14	105	30	117	2	2	0	0	0	0	6	0	0	66	0	0	0	0	0	0	0	29	0	0	0	0	0	0	53	0	0	0	0	0	0	0	0	0	0	0	
3.0563863670e-001	2	2	14	105	30	118	2	2	0	0	0	0	6	0	0	66	0	0	0	0	0	0	0	29	0	0	0	0	0	0	52	0	0	0	0	0	0	0	0	0	0	0	
3.0610356140e-001	2	2	14	105	29	118	2	2	0	0	0	0	6	0	0	66	0	0	0	0	0	0	0	29	0	0	0	0	0	0	53	0	0	0	0	0	0	0	0	0	0	0	
3.0612394941e-001	2	2	14	105	29	119	2	2	0	0	0	0	6	0	0	66	0	0	0	0	0	0	0	29	0	0	0	0	0	0	52	0	0	0	0	0	0	0	0	0	0	0	
3.0634584262e-001	2	2	14	105	29	120	2	2	0	0	0	0	6	0	0	66	0	0	0	0	0	0	0	29	0	0	0	0	0	0	51	0	0	0	0	0	0	0	0	0	0	0	
3.0728139649e-001	2	2	14	105	30	120	2	2	0	0	0	0	6	0	0	66	0	0	0	0	0	0	0	29	0	0	0	0	0	0	50	0	0	0	0	0	0	0	0	0	0	0	
3.0744793495e-001	2	2	14	105	29	120	2	2	0	0	0	0	6	0	0	66	0	0	0	0	0	0	0	29	0	0	0	0	0	0	51	0	0	0	0	0	0	0	0	0	0	0	
3.0757013791e-001	2	2	14	105	28	120	2	2	0	0	0	0	6	0	0	66	0	0	0	0	0	0	0	29	0	0	0	0	0	0	52	0	0	0	0	0	0	0	0	0	0	0	
3.0801205870e-001	2	2	14	105	27	120	2	2	0	0	0	0	6	0	0	66	0	0	0	0	0	0	0	29	0	0	0	0	0	0	53	0	0	0	0	0	0	0	0	0	0	0	
3.0819236460e-001	2	2	14	104	27	120	2	2	0	0	0	0	6	0	0	67	0	0	0	0	0	0	0	29	0	0	0	0	0	0	53	0	0	0	0	0	0	0	0	0	0	0	
3.0825554950e-001	2	2	14	104	26	120	2	2	0	0	0	0	6	0	0	67	0	0	0	0	0	0	0	29	0	0	0	0	0	0	54	0	0	0	0	0	0	0	0	0	0	0	
3.0826635246e-001	2	2	14	104	26	119	2	2	0	0	0	0	6	0	0	67	0	0	0	0	0	0	0	29	0	0	0	0	0	0	55	0	0	0	0	0	0	0	0	0	0	0	
3.0845783567e-001	2	2	14	104	26	120	2	2	0	0	0	0	6	0	0	67	0	0	0	0	0	0	0	29	0	0	0	0	0	0	54	0	0	0	0	0	0	0	0	0	0	0	
3.0867552352e-001	2	2	14	103	26	120	2	2	0	0	0	0	6	0	0	68	0	0	0	0	0	0	0	29	0	0	0	0	0	0	54	0	0	0	0	0	0	0	0	0	0	0	
3.0873312063e-001	2	2	14	102	26	120	2	2	0	0	0	0	6	0	0	69	0	0	0	0	0	0	0	29	0	0	0	0	0	0	54	0	0	0	0	0	0	0	0	0	0	0	
3.0884521279e-001	2	2	14	102	26	121	2	2	0	0	0	0	6	0	0	69	0	0	0	0	0	0	0	29	0	0	0	0	0	0	53	0	0	0	0	0	0	0	0	0	0	0	
3.0896177660e-001	2	2	14	103	26	121	2	2	0	0	0	0	6	0	0	68	0	0	0	0	0	0	0	29	0	0	0	0	0	0	53	0	0	0	0	0	0	0	0	0	0	0	
3.0908989116e-001	2	2	14	103	26	122	2	2	0	0	0	0	6	0	0	68	0	0	0	0	0	0	0	29	0	0	0	0	0	0	52	0	0	0	0	0	0	0	0	0	0	0	
3.0913997155e-001	2	2	14	103	26	121	2	2	0	0	0	0	6	0	0	68	0	0	0	0	0	0	0	29	0	0	0	0	0	0	53	0	0	0	0	0	0	0	0	0	0	0	
3.1065907091e-001	2	2	14	103	25	121	2	2	0	0	0	0	6	0	0	68	0	0	0	0	0	0	0	29	0	0	0	0	0	0	54	0	0	0	0	0	0	0	0	0	0	0	
3.1129915845e-001	2	2	14	103	24	121	2	2	0	0	0	0	6	0	0	68	0	0	0	0	0	0	0	29	0	0	0	0	0	0	55	0	0	0	0	0	0	0	0	0	0	0	
3.1150997746e-001	2	2	14	103	24	122	2	2	0	0	0	0	6	0	0	68	0	0	0	0	0	0	0	29	0	0	0	0	0	0	54	0	0	0	0	0	0	0	0	0	0	0	
3.1179996073e-001	2	2	14	103	24	122	2	2	0	0	0	0	6	0	0	67	0	0	0	0	0	0	0	30	0	0	0	0	0	0	54	0	0	0	0	0	0	0	0	0	0	0	
3.1237816588e-001	2	2	14	103	24	122	2	2	0	0	0	0	6	0	0	66	0	0	0	0	0	0	0	31	0	0	0	0	0	0	54	0	0	0	0	0	0	0	0	0	0	0	
3.1263437202e-001	2	2	14	103	24	123	2	2	0	0	0	0	6	0	0	66	0	0	0	0	0	0	0	31	0	0	0	0	0	0	53	0	0	0	0	0	0	0	0	0	0	0	
3.1302389624e-001	2	2	14	102	24	123	2	2	0	0	0	0	6	0	0	67	0	0	0	0	0	0	0	31	0	0	0	0	0	0	53	0	0	0	0	0	0	0	0	0	0	0	
3.1325049623e-001	2	2	14	102	23	123	2	2	0	0	0	0	6	0	0	67	0	0	0	0	0	0	0	31	0	0	0	0	0	0	54	0	0	0	0	0	0	0	0	0	0	0	
3.1328709776e-001	2	2	14	101	23	123	2	2	0	0	0	0	6	0	0	68	0	0	0	0	0	0	0	31	0	0	0	0	0	0	54	0	0	0	0	0	0	0	0	0	0	0	
3.1352122780e-001	2	2	14	101	23	124	2	2	0	0	0	0	6	0	0	68	0	0	0	0	0	0	0	31	0	0	0	0	0	0	53	0	0	0	0	0	0	0	0	0	0	0	
3.1356124928e-001	2	2	14	101	22	124	2	2	0	0	0	0	6	0	0	68	0	0	0	0	0	0	0	31	0	0	0	0	0	0	54	0	0	0	0	0	0	0	0	0	0	0	
3.1364563940e-001	2	2	14	101	22	124	2	2	0	0	0	0	6	0	0	67	0	0	0	0	0	0	0	32	0	0	0	0	0	0	54	0	0	0	0	0	0	0	0	0	0	0	
3.1378260249e-001	2	2	14	100	22	124	2	2	0	0	0	0	6	0	0	68	0	0	0	0	0	0	0	32	0	0	0	0	0	0	54	0	0	0	0	0	0	0	0	0	0	0	
3.1410274468e-001	2	2	14	100	22	123	2	2	0	0	0	0	6	0	0	68	0	0	0	0	0	0	0	32	0	0	0	0	0	0	55	0	0	0	0	0	0	0	0	0	0	0	
3.1422804809e-001	2	2	14	100	22	124	2	2	0	0	0	0	6	0	0	68	0	0	0	0	0	0	0	32	0	0	0	0	0	0	54	0	0	0	0	0	0	0	0	0	0	0	
3.1451710065e-001	2	2	14	99	22	124	2	2	0	0	0	0	6	0	0	69	0	0	0	0	0	0	0	32	0	0	0	0	0	0	54	0	0	0	0	0	0	0	0	0	0	0	
3.1462660709e-001	2	2	14	99	22	125	2	2	0	0	0	0	6	0	0	69	0	0	0	0	0	0	0	32	0	0	0	0	0	0	53	0	0	0	0	0	0	0	0	0	0	0	
3.1484113038e-001	2	2	14	99	22	125	2	2	0	0	0	0	6	0	0	68	0	0	0	0	0	0	0	33	0	0	0	0	0	0	53	0	0	0	0	0	0	0	0	0	0	0	
3.1509779940e-001	2	2	14	99	22	125	2	2	0	0	0	0	6	0	0	69	0	0	0	0	0	0	0	32	0	0	0	0	0	0	53	0	0	0	0	0	0	0	0	0	0	0	
3.1554935002e-001	2	2	14	99	21	125	2	2	0	0	0	0	6	0	0	69	0	0	0	0	0	0	0	32	0	0	0	0	0	0	54	0	0	0	0	0	0	0	0	0	0	0	
3.1560806710e-001	2	2	14	99	21	126	2	2	0	0	0	0	6	0	0	69	0	0	0	0	0	0	0	32	0	0	0	0	0	0	53	0	0	0	0	0	0	0	0	0	0	0	
3.1593784385e-001	2	2	14	99	21	127	2	2	0	0	0	0	6	0	0	69	0	0	0	0	0	0	0	32	0	0	0	0	0	0	52	0	0	0	0	0	0	0	0	0	0	0	
3.1627411428e-001	2	2	14	98	21	127	2	2	0	0	0	0	6	0	0	70	0	0	0	0	0	0	0	32	0	0	0	0	0	0	52	0	0	0	0	0	0	0	0	0	0	0	
3.1634016520e-001	2	2	14	98	21	127	2	2	0	0	0	0	6	0	0	69	0	0	0	0	0	0	0	33	0	0	0	0	0	0	52	0	0	0	0	0	0	0	0	0	0	0	
3.1634386599e-001	2	2	14	98	21	127	2	2	0	0	0	0	6	0	0	70	0	0	0	0	0	0	0	32	0	0	0	0	0	0	52	0	0	0	0	0	0	0	0	0	0	0	
3.1661259870e-001	2	2	14	98	20	127	2	2	0	0	0	0	6	0	0	70	0	0	0	0	0	0	0	32	0	0	0	0	0	0	53	0	0	0	0	0	0	0	0	0	0	0	
3.1678756943e-001	2	2	14	98	20	128	2	2	0	0	0	0	6	0	0	70	0	0	0	0	0	0	0	32	0	0	0	0	0	0	52	0	0	0	0	0	0	0	0	0	0	0	
3.1687078528e-001	2	2	14	98	20	129	2	2	0	0	0	0	6	0	0	70	0	0	0	0	0	0	0	32	0	0	0	0	0	0	51	0	0	0	0	0	0	0	0	0	0	0	
3.1697914107e-001	2	2	14	98	19	129	2	2	0	0	0	0	6	0	0	70	0	0	0	0	0	0	0	32	0	0	0	0	0	0	52	0	0	0	0	0	0	0	0	0	0	0	
3.1707581845e-001	2	2	14	98	19	130	2	2	0	0	0	0	6	0	0	70	0	0	0	0	0	0	0	32	0	0	0	0	0	0	51	0	0	0	0	0	0	0	0	0	0	0	
3.1734088914e-001	2	2	14	98	19	130	2	2	0	0	0	0	6	0	0	69	0	0	0	0	0	0	0	33	0	0	0	0	0	0	51	0	0	0	0	0	0	0	0	0	0	0	
3.1783601665e-001	2	2	14	97	19	130	2	2	0	0	0	0	6	0	0	70	0	0	0	0	0	0	0	33	0	0	0	0	0	0	51	0	0	0	0	0	0	0	0	0	0	0	
3.1786164891e-001	2	2	14	97	19	131	2	2	0	0	0	0	6	0	0	70	0	0	0	0	0	0	0	33	0	0	0	0	0	0	50	0	0	0	0	0	0	0	0	0	0	0	
3.1847072293e-001	2	2	14	97	19	132	2	2	0	0	0	0	6	0	0	70	0	0	0	0	0	0	0	33	0	0	0	0	0	0	49	0	0	0	0	0	0	0	0	0	0	0	
3.1862034728e-001	2	2	14	97	19	131	2	2	0	0	0	0	6	0	0	70	0	0	0	0	0	0	0	33	0	0	0	0	0	0	50	0	0	0	0	0	0	0	0	0	0	0	
3.1864298452e-001	2	2	14	96	19	131	2	2	0	0	0	0	6	0	0	71	0	0	0	0	0	0	0	33	0	0	0	0	0	0	50	0	0	0	0	0	0	0	0	0	0	0	
3.1892183127e-001	2	2	14	96	18	131	2	2	0	0	0	0	6	0	0	71	0	0	0	0	0	0	0	33	0	0	0	0	0	0	51	0	0	0	0	0	0	0	0	0	0	0	
3.1911231931e-001	2	2	14	96	18	132	2	2	0	0	0	0	6	0	0	71	0	0	0	0	0	0	0	33	0	0	0	0	0	0	50	0	0	0	0	0	0	0	0	0	0	0	
3.1927448374e-001	2	2	14	96	18	133	2	2	0	0	0	0	6	0	0	71	0	0	0	0	0	0	0	33	0	0	0	0	0	0	49	0	0	0	0	0	0	0	0	0	0	0	
3.1933419443e-001	2	2	14	96	18	133	2	2	0	0	0	0	6	0	0	70	0	0	0	0	0	0	0	34	0	0	0	0	0	0	49	0	0	0	0	0	0	0	0	0	0	0	
3.1941630848e-001	2	2	14	96	17	133	2	2	0	0	0	0	6	0	0	70	0	0	0	0	0	0	0	34	0	0	0	0	0	0	50	0	0	0	0	0	0	0	0	0	0	0	
3.1955882535e-001	2	2	14	96	17	134	2	2	0	0	0	0	6	0	0	70	0	0	0	0	0	0	0	34	0	0	0	0	0	0	49	0	0	0	0	0	0	0	0	0	0	0	
3.1992589733e-001	2	2	14	96	17	135	2	2	0	0	0	0	6	0	0	70	0	0	0	0	0	0	0	34	0	0	0	0	0	0	48	0	0	0	0	0	0	0	0	0	0	0	
3.2008702768e-001	2	2	14	96	17	136	2	2	0	0	0	0	6	0	0	70	0	0	0	0	0	0	0	34	0	0	0	0	0	0	47	0	0	0	0	0	0	0	0	0	0	0	
3.2012136680e-001	2	2	14	96	17	137	2	2	0	0	0	0	6	0	0	70	0	0	0	0	0	0	0	34	0	0	0	0	0	0	46	0	0	0	0	0	0	0	0	0	0	0	
3.2020366507e-001	2	2	14	96	16	137	2	2	0	0	0	0	6	0	0	70	0	0	0	0	0	0	0	34	0	0	0	0	0	0	47	0	0	0	0	0	0	0	0	0	0	0	
3.2087847416e-001	2	2	14	96	16	138	2	2	0	0	0	0	6	0	0	70	0	0	0	0	0	0	0	34	0	0	0	0	0	0	46	0	0	0	0	0	0	0	0	0	0	0	
3.2103052043e-001	2	2	14	97	16	138	2	2	0	0	0	0	6	0	0	69	0	0	0	0	0	0	0	34	0	0	0	0	0	0	46	0	0	0	0	0	0	0	0	0	0	0	
3.2109015752e-001	2	2	14	97	15	138	2	2	0	0	0	0	6	0	0	69	0	0	0	0	0	0	0	34	0	0	0	0	0	0	47	0	0	0	0	0	0	0	0	0	0	0	
3.2130202895e-001	2	2	14	97	14	138	2	2	0	0	0	0	6	0	0	69	0	0	0	0	0	0	0	34	0	0	0	0	0	0	48	0	0	0	0	0	0	0	0	0	0	0	
3.2145630330e-001	2	2	14	97	14	139	2	2	0	0	0	0	6	0	0	69	0	0	0	0	0	0	0	34	0	0	0	0	0	0	47	0	0	0	0	0	0	0	0	0	0	0	
3.2151722811e-001	2	2	14	97	14	140	2	2	0	0	0	0	6	0	0	69	0	0	0	0	0	0	0	34	0	0	0	0	0	0	46	0	0	0	0	0	0	0	0	0	0	0	
3.2158556923e-001	2	2	14	97	14	140	2	2	0	0	0	0	6	0	0	70	0	0	0	0	0	0	0	33	0	0	0	0	0	0	46	0	0	0	0	0	0	0	0	0	0	0	
3.2186573514e-001	2	2	14	97	14	141	2	2	0	0	0	0	6	0	0	70	0	0	0	0	0	0	0	33	0	0	0	0	0	0	45	0	0	0	0	0	0	0	0	0	0	0	
3.2192948742e-001	2	2	14	97	14	142	2	2	0	0	0	0	6	0	0	70	0	0	0	0	0	0	0	33	0	0	0	0	0	0	44	0	0	0	0	0	0	0	0	0	0	0	
3.2202304607e-001	2	2	14	96	14	142	2	2	0	0	0	0	6	0	0	71	0	0	0	0	0	0	0	33	0	0	0	0	0	0	44	0	0	0	0	0	0	0	0	0	0	0	
3.2295226797e-001	2	2	14	96	14	143	2	2	0	0	0	0	6	0	0	71	0	0	0	0	0	0	0	33	0	0	0	0	0	0	43	0	0	0	0	0	0	0	0	0	0	0	
3.2300005040e-001	2	2	14	96	14	144	2	2	0	0	0	0	6	0	0	71	0	0	0	0	0	0	0	33	0	0	0	0	0	0	42	0	0	0	0	0	0	0	0	0	0	0	
3.2334080498e-001	2	2	14	96	13	144	2	2	0	0	0	0	6	0	0	71	0	0	0	0	0	0	0	33	0	0	0	0	0	0	43	0	0	0	0	0	0	0	0	0	0	0	
3.2346344713e-001	2	2	14	96	13	144	2	2	0	0	0	0	6	0	0	70	0	0	0	0	0	0	0	34	0	0	0	0	0	0	43	0	0	0	0	0	0	0	0	0	0	0	
3.2403801035e-001	2	2	14	96	13	144	2	2	0	0	0	0	6	0	0	69	0	0	0	0	0	0	0	35	0	0	0	0	0	0	43	0	0	0	0	0	0	0	0	0	0	0	
3.2414999859e-001	2	2	14	96	13	144	2	2	0	0	0	0	6	0	0	70	0	0	0	0	0	0	0	34	0	0	0	0	0	0	43	0	0	0	0	0	0	0	0	0	0	0	
3.2465883087e-001	2	2	14	96	13	145	2	2	0	0	0	0	6	0	0	70	0	0	0	0	0	0	0	34	0	0	0	0	0	0	42	0	0	0	0	0	0	0	0	0	0	0	
3.2490854043e-001	2	2	14	97	13	145	2	2	0	0	0	0	6	0	0	69	0	0	0	0	0	0	0	34	0	0	0	0	0	0	42	0	0	0	0	0	0	0	0	0	0	0	
3.2499164060e-001	2	2	14	96	13	145	2	2	0	0	0	0	6	0	0	70	0	0	0	0	0	0	0	34	0	0	0	0	0	0	42	0	0	0	0	0	0	0	0	0	0	0	
3.2502930998e-001	2	2	14	95	13	145	2	2	0	0	0	0	6	0	0	71	0	0	0	0	0	0	0	34	0	0	0	0	0	0	42	0	0	0	0	0	0	0	0	0	0	0	
3.2516338851e-001	2	2	14	95	13	145	2	2	0	0	0	0	6	0	0	70	0	0	0	0	0	0	0	35	0	0	0	0	0	0	42	0	0	0	0	0	0	0	0	0	0	0	
3.2539714564e-001	2	2	14	95	14	145	2	2	0	0	0	0	6	0	0	70	0	0	0	0	0	0	0	35	0	0	0	0	0	0	41	0	0	0	0	0	0	0	0	0	0	0	
3.2557767220e-001	2	2	14	95	14	146	2	2	0	0	0	0	6	0	0	70	0	0	0	0	0	0	0	35	0	0	0	0	0	0	40	0	0	0	0	0	0	0	0	0	0	0	
3.2582290419e-001	2	2	14	96	14	146	2	2	0	0	0	0	6	0	0	69	0	0	0	0	0	0	0	35	0	0	0	0	0	0	40	0	0	0	0	0	0	0	0	0	0	0	
3.2597311843e-001	2	2	14	96	13	146	2	2	0	0	0	0	6	0	0	69	0	0	0	0	0	0	0	35	0	0	0	0	0	0	41	0	0	0	0	0	0	0	0	0	0	0	
3.2607873026e-001	2	2	14	96	13	146	2	2	0	0	0	0	6	0	0	68	0	0	0	0	0	0	0	36	0	0	0	0	0	0	41	0	0	0	0	0	0	0	0	0	0	0	
3.2621915501e-001	2	2	14	96	13	147	2	2	0	0	0	0	6	0	0	68	0	0	0	0	0	0	0	36	0	0	0	0	0	0	40	0	0	0	0	0	0	0	0	0	0	0	
3.2667589767e-001	2	2	14	96	13	148	2	2	0	0	0	0	6	0	0	68	0	0	0	0	0	0	0	36	0	0	0	0	0	0	39	0	0	0	0	0	0	0	0	0	0	0	
3.2710783788e-001	2	2	14	96	13	149	2	2	0	0	0	0	6	0	0	68	0	0	0	0	0	0	0	36	0	0	0	0	0	0	38	0	0	0	0	0	0	0	0	0	0	0	
3.2738907838e-001	2	2	14	95	13	149	2	2	0	0	0	0	6	0	0	69	0	0	0	0	0	0	0	36	0	0	0	0	0	0	38	0	0	0	0	0	0	0	0	0	0	0	
3.2770071005e-001	2	2	14	94	13	149	2	2	0	0	0	0	6	0	0	70	0	0	0	0	0	0	0	36	0	0	0	0	0	0	38	0	0	0	0	0	0	0	0	0	0	0	
3.2779534850e-001	2	2	14	94	13	150	2	2	0	0	0	0	6	0	0	70	0	0	0	0	0	0	0	36	0	0	0	0	0	0	37	0	0	0	0	0	0	0	0	0	0	0	
3.2794948800e-001	2	2	14	94	12	150	2	2	0	0	0	0	6	0	0	70	0	0	0	0	0	0	0	36	0	0	0	0	0	0	38	0	0	0	0	0	0	0	0	0	0	0	
3.2819596831e-001	2	2	14	94	12	150	2	2	0	0	0	0	6	0	0	69	0	0	0	0	0	0	0	37	0	0	0	0	0	0	38	0	0	0	0	0	0	0	0	0	0	0	
3.2859744419e-001	2	2	14	94	12	151	2	2	0	0	0	0	6	0	0	69	0	0	0	0	0	0	0	37	0	0	0	0	0	0	37	0	0	0	0	0	0	0	0	0	0	0	
3.2878827918e-001	2	2	14	94	12	151	2	2	0	0	0	0	6	0	0	68	0	0	0	0	0	0	0	38	0	0	0	0	0	0	37	0	0	0	0	0	0	0	0	0	0	0	
3.2937842576e-001	2	2	14	94	11	151	2	2	0	0	0	0	6	0	0	68	0	0	0	0	0	0	0	38	0	0	0	0	0	0	38	0	0	0	0	0	0	0	0	0	0	0	
3.3013144897e-001	2	2	14	94	10	151	2	2	0	0	0	0	6	0	0	68	0	0	0	0	0	0	0	38	0	0	0	0	0	0	39	0	0	0	0	0	0	0	0	0	0	0	
3.3055169770e-001	2	2	14	94	10	152	2	2	0	0	0	0	6	0	0	68	0	0	0	0	0	0	0	38	0	0	0	0	0	0	38	0	0	0	0	0	0	0	0	0	0	0	
3.3058512850e-001	2	2	14	93	10	152	2	2	0	0	0	0	6	0	0	69	0	0	0	0	0	0	0	38	0	0	0	0	0	0	38	0	0	0	0	0	0	0	0	0	0	0	
3.3094711144e-001	2	2	14	93	10	151	2	2	0	0	0	0	6	0	0	69	0	0	0	0	0	0	0	38	0	0	0	0	0	0	39	0	0	0	0	0	0	0	0	0	0	0	
3.3102515151e-001	2	2	14	93	10	151	2	2	0	0	0	0	6	0	0	68	0	0	0	0	0	0	0	39	0	0	0	0	0	0	39	0	0	0	0	0	0	0	0	0	0	0	
3.3142469437e-001	2	2	14	93	10	151	2	2	0	0	0	0	6	0	0	69	0	0	0	0	0	0	0	38	0	0	0	0	0	0	39	0	0	0	0	0	0	0	0	0	0	0	
3.3169334782e-001	2	2	14	93	10	152	2	2	0	0	0	0	6	0	0	69	0	0	0	0	0	0	0	38	0	0	0	0	0	0	38	0	0	0	0	0	0	0	0	0	0	0	
3.3206072773e-001	2	2	14	93	10	153	2	2	0	0	0	0	6	0	0	69	0	0	0	0	0	0	0	38	0	0	0	0	0	0	37	0	0	0	0	0	0	0	0	0	0	0	
3.3206884038e-001	2	2	14	93	10	154	2	2	0	0	0	0	6	0	0	69	0	0	0	0	0	0	0	38	0	0	0	0	0	0	36	0	0	0	0	0	0	0	0	0	0	0	
3.3215540913e-001	2	2	14	93	10	155	2	2	0	0	0	0	6	0	0	69	0	0	0	0	0	0	0	38	0	0	0	0	0	0	35	0	0	0	0	0	0	0	0	0	0	0	
3.3226765979e-001	2	2	14	93	10	156	2	2	0	0	0	0	6	0	0	69	0	0	0	0	0	0	0	38	0	0	0	0	0	0	34	0	0	0	0	0	0	0	0	0	0	0	
3.3275931714e-001	2	2	14	93	9	156	2	2	0	0	0	0	6	0	0	69	0	0	0	0	0	0	0	38	0	0	0	0	0	0	35	0	0	0	0	0	0	0	0	0	0	0	
3.3316551337e-001	2	2	14	94	9	156	2	2	0	0	0	0	6	0	0	68	0	0	0	0	0	0	0	38	0	0	0	0	0	0	35	0	0	0	0	0	0	0	0	0	0	0	
3.3385264404e-001	2	2	14	94	9	157	2	2	0	0	0	0	6	0	0	68	0	0	0	0	0	0	0	38	0	0	0	0	0	0	34	0	0	0	0	0	0	0	0	0	0	0	
3.3454039876e-001	2	2	14	94	9	158	2	2	0	0	0	0	6	0	0	68	0	0	0	0	0	0	0	38	0	0	0	0	0	0	33	0	0	0	0	0	0	0	0	0	0	0	
3.3487399932e-001	2	2	14	94	9	159	2	2	0	0	0	0	6	0	0	68	0	0	0	0	0	0	0	38	0	0	0	0	0	0	32	0	0	0	0	0	0	0	0	0	0	0	
3.3520260677e-001	2	2	14	94	9	160	2	2	0	0	0	0	6	0	0	68	0	0	0	0	0	0	0	38	0	0	0	0	0	0	31	0	0	0	0	0	0	0	0	0	0	0	
3.3590936899e-001	2	2	14	94	9	161	2	2	0	0	0	0	6	0	0	68	0	0	0	0	0	0	0	38	0	0	0	0	0	0	30	0	0	0	0	0	0	0	0	0	0	0	
3.3591187104e-001	2	2	14	93	9	161	2	2	0	0	0	0	6	0	0	69	0	0	0	0	0	0	0	38	0	0	0	0	0	0	30	0	0	0	0	0	0	0	0	0	0	0	
3.3687436751e-001	2	2	14	93	9	162	2	2	0	0	0	0	6	0	0	69	0	0	0	0	0	0	0	38	0	0	0	0	0	0	29	0	0	0	0	0	0	0	0	0	0	0	
3.3701562085e-001	2	2	14	93	9	163	2	2	0	0	0	0	6	0	0	69	0	0	0	0	0	0	0	38	0	0	0	0	0	0	28	0	0	0	0	0	0	0	0	0	0	0	
3.3701823332e-001	2	2	14	93	8	163	2	2	0	0	0	0	6	0	0	69	0	0	0	0	0	0	0	38	0	0	0	0	0	0	29	0	0	0	0	0	0	0	0	0	0	0	
3.3713543544e-001	2	2	14	93	7	163	2	2	0	0	0	0	6	0	0	69	0	0	0	0	0	0	0	38	0	0	0	0	0	0	30	0	0	0	0	0	0	0	0	0	0	0	
3.3730089094e-001	2	2	14	92	7	163	2	2	0	0	0	0	6	0	0	70	0	0	0	0	0	0	0	38	0	0	0	0	0	0	30	0	0	0	0	0	0	0	0	0	0	0	
3.3750132980e-001	2	2	14	92	6	163	2	2	0	0	0	0	6	0	0	70	0	0	0	0	0	0	0	38	0	0	0	0	0	0	31	0	0	0	0	0	0	0	0	0	0	0	
3.3756031183e-001	2	2	14	93	6	163	2	2	0	0	0	0	6	0	0	69	0	0	0	0	0	0	0	38	0	0	0	0	0	0	31	0	0	0	0	0	0	0	0	0	0	0	
3.3764976642e-001	2	2	14	93	6	164	2	2	0	0	0	0	6	0	0	69	0	0	0	0	0	0	0	38	0	0	0	0	0	0	30	0	0	0	0	0	0	0	0	0	0	0	
3.3768340581e-001	2	2	14	93	6	165	2	2	0	0	0	0	6	0	0	69	0	0	0	0	0	0	0	38	0	0	0	0	0	0	29	0	0	0	0	0	0	0	0	0	0	0	
3.3808047529e-001	2	2	14	92	6	165	2	2	0	0	0	0	6	0	0	70	0	0	0	0	0	0	0	38	0	0	0	0	0	0	29	0	0	0	0	0	0	0	0	0	0	0	
3.3822920700e-001	2	2	14	92	6	166	2	2	0	0	0	0	6	0	0	70	0	0	0	0	0	0	0	38	0	0	0	0	0	0	28	0	0	0	0	0	0	0	0	0	0	0	
3.3895232435e-001	2	2	14	92	6	167	2	2	0	0	0	0	6	0	0	70	0	0	0	0	0	0	0	38	0	0	0	0	0	0	27	0	0	0	0	0	0	0	0	0	0	0	
3.3969994293e-001	2	2	14	92	6	168	2	2	0	0	0	0	6	0	0	70	0	0	0	0	0	0	0	38	0	0	0	0	0	0	26	0	0	0	0	0	0	0	0	0	0	0	
3.3987353122e-001	2	2	14	92	6	169	2	2	0	0	0	0	6	0	0	70	0	0	0	0	0	0	0	38	0	0	0	0	0	0	25	0	0	0	0	0	0	0	0	0	0	0	
3.4003888105e-001	2	2	14	92	6	169	2	2	0	0	0	0	6	0	0	69	0	0	0	0	0	0	0	39	0	0	0	0	0	0	25	0	0	0	0	0	0	0	0	0	0	0	
3.4004153262e-001	2	2	14	92	6	170	2	2	0	0	0	0	6	0	0	69	0	0	0	0	0	0	0	39	0	0	0	0	0	0	24	0	0	0	0	0	0	0	0	0	0	0	
3.4017528116e-001	2	2	14	92	6	170	2	2	0	0	0	0	6	0	0	68	0	0	0	0	0	0	0	40	0	0	0	0	0	0	24	0	0	0	0	0	0	0	0	0	0	0	
3.4090157627e-001	2	2	14	92	6	171	2	2	0	0	0	0	6	0	0	68	0	0	0	0	0	0	0	40	0	0	0	0	0	0	23	0	0	0	0	0	0	0	0	0	0	0	
3.4159903296e-001	2	2	14	92	6	171	2	2	0	0	0	0	6	0	0	67	0	0	0	0	0	0	0	41	0	0	0	0	0	0	23	0	0	0	0	0	0	0	0	0	0	0	
3.4203182656e-001	2	2	14	91	6	171	2	2	0	0	0	0	6	0	0	68	0	0	0	0	0	0	0	41	0	0	0	0	0	0	23	0	0	0	0	0	0	0	0	0	0	0	
3.4235642209e-001	2	2	14	91	6	170	2	2	0	0	0	0	6	0	0	68	0	0	0	0	0	0	0	41	0	0	0	0	0	0	24	0	0	0	0	0	0	0	0	0	0	0	
3.4279197863e-001	2	2	14	91	6	170	2	2	0	0	0	0	6	0	0	67	0	0	0	0	0	0	0	42	0	0	0	0	0	0	24	0	0	0	0	0	0	0	0	0	0	0	
3.4307471512e-001	2	2	14	91	6	171	2	2	0	0	0	0	6	0	0	67	0	0	0	0	0	0	0	42	0	0	0	0	0	0	23	0	0	0	0	0	0	0	0	0	0	0	
3.4332630889e-001	2	2	14	91	6	172	2	2	0	0	0	0	6	0	0	67	0	0	0	0	0	0	0	42	0	0	0	0	0	0	22	0	0	0	0	0	0	0	0	0	0	0	
3.4371258822e-001	2	2	14	90	6	172	2	2	0	0	0	0	6	0	0	68	0	0	0	0	0	0	0	42	0	0	0	0	0	0	22	0	0	0	0	0	0	0	0	0	0	0	
3.4371760623e-001	2	2	14	90	6	171	2	2	0	0	0	0	6	0	0	68	0	0	0	0	0	0	0	42	0	0	0	0	0	0	23	0	0	0	0	0	0	0	0	0	0	0	
3.4395706152e-001	2	2	14	89	6	171	2	2	0	0	0	0	6	0	0	69	0	0	0	0	0	0	0	42	0	0	0	0	0	0	23	0	0	0	0	0	0	0	0	0	0	0	
3.4579292112e-001	2	2	14	89	5	171	2	2	0	0	0	0	6	0	0	69	0	0	0	0	0	0	0	42	0	0	0	0	0	0	24	0	0	0	0	0	0	0	0	0	0	0	
3.4600537201e-001	2	2	14	89	5	172	2	2	0	0	0	0	6	0	0	69	0	0	0	0	0	0	0	42	0	0	0	0	0	0	23	0	0	0	0	0	0	0	0	0	0	0	
3.4613145199e-001	2	2	14	88	5	172	2	2	0	0	0	0	6	0	0	70	0	0	0	0	0	0	0	42	0	0	0	0	0	0	23	0	0	0	0	0	0	0	0	0	0	0	
3.4688108344e-001	2	2	14	88	6	172	2	2	0	0	0	0	6	0	0	70	0	0	0	0	0	0	0	42	0	0	0	0	0	0	22	0	0	0	0	0	0	0	0	0	0	0	
3.4700995299e-001	2	2	14	88	6	171	2	2	0	0	0	0	6	0	0	70	0	0	0	0	0	0	0	42	0	0	0	0	0	0	23	0	0	0	0	0	0	0	0	0	0	0	
3.4736684553e-001	2	2	14	88	6	170	2	2	0	0	0	0	6	0	0	70	0	0	0	0	0	0	0	42	0	0	0	0	0	0	24	0	0	0	0	0	0	0	0	0	0	0	
3.4740572050e-001	2	2	14	87	6	170	2	2	0	0	0	0	6	0	0	71	0	0	0	0	0	0	0	42	0	0	0	0	0	0	24	0	0	0	0	0	0	0	0	0	0	0	
3.4749443004e-001	2	2	14	87	6	171	2	2	0	0	0	0	6	0	0	71	0	0	0	0	0	0	0	42	0	0	0	0	0	0	23	0	0	0	0	0	0	0	0	0	0	0	
3.4852813934e-001	2	2	14	87	6	172	2	2	0	0	0	0	6	0	0	71	0	0	0	0	0	0	0	42	0	0	0	0	0	0	22	0	0	0	0	0	0	0	0	0	0	0	
3.4862127014e-001	2	2	14	87	6	172	2	2	0	0	0	0	6	0	0	70	0	0	0	0	0	0	0	43	0	0	0	0	0	0	22	0	0	0	0	0	0	0	0	0	0	0	
3.4931354142e-001	2	2	14	87	6	173	2	2	0	0	0	0	6	0	0	70	0	0	0	0	0	0	0	43	0	0	0	0	0	0	21	0	0	0	0	0	0	0	0	0	0	0	
3.5027765839e-001	2	2	14	87	6	173	2	2	0	0	0	0	6	0	0	69	0	0	0	0	0	0	0	44	0	0	0	0	0	0	21	0	0	0	0	0	0	0	0	0	0	0	
3.5113443619e-001	2	2	14	87	5	173	2	2	0	0	0	0	6	0	0	69	0	0	0	0	0	0	0	44	0	0	0	0	0	0	22	0	0	0	0	0	0	0	0	0	0	0	
3.5201687724e-001	2	2	14	87	5	173	2	2	0	0	0	0	6	0	0	70	0	0	0	0	0	0	0	43	0	0	0	0	0	0	22	0	0	0	0	0	0	0	0	0	0	0	
3.5224955048e-001	2	2	14	86	5	173	2	2	0	0	0	0	6	0	0	71	0	0	0	0	0	0	0	43	0	0	0	0	0	0	22	0	0	0	0	0	0	0	0	0	0	0	
3.5271613990e-001	2	2	15	86	5	173	2	2	0	0	0	0	5	0	0	71	0	0	0	0	0	0	0	43	0	0	0	0	0	0	22	0	0	0	0	0	0	0	0	0	0	0	
3.5336794836e-001	2	2	15	86	5	174	2	2	0	0	0	0	5	0	0	71	0	0	0	0	0	0	0	43	0	0	0	0	0	0	21	0	0	0	0	0	0	0	0	0	0	0	
3.5350351035e-001	2	2	15	87	5	174	2	2	0	0	0	0	5	0	0	70	0	0	0	0	0	0	0	43	0	0	0	0	0	0	21	0	0	0	0	0	0	0	0	0	0	0	
3.5353666655e-001	2	2	15	86	5	174	2	2	0	0	0	0	5	0	0	71	0	0	0	0	0	0	0	43	0	0	0	0	0	0	21	0	0	0	0	0	0	0	0	0	0	0	
3.5417276058e-001	2	2	15	86	5	174	2	2	0	0	0	0	5	0	0	72	0	0	0	0	0	0	0	42	0	0	0	0	0	0	21	0	0	0	0	0	0	0	0	0	0	0	
3.5419560700e-001	2	2	15	86	5	173	2	2	0	0	0	0	5	0	0	72	0	0	0	0	0	0	0	42	0	0	0	0	0	0	22	0	0	0	0	0	0	0	0	0	0	0	
3.5451042794e-001	2	2	15	85	5	173	2	2	0	0	0	0	5	0	0	73	0	0	0	0	0	0	0	42	0	0	0	0	0	0	22	0	0	0	0	0	0	0	0	0	0	0	
3.5478412097e-001	2	2	15	85	5	174	2	2	0	0	0	0	5	0	0	73	0	0	0	0	0	0	0	42	0	0	0	0	0	0	21	0	0	0	0	0	0	0	0	0	0	0	
3.5557219165e-001	2	2	15	85	5	174	2	2	0	0	0	0	5	0	0	74	0	0	0	0	0	0	0	41	0	0	0	0	0	0	21	0	0	0	0	0	0	0	0	0	0	0	
3.5561836559e-001	2	2	15	85	5	175	2	2	0	0	0	0	5	0	0	74	0	0	0	0	0	0	0	41	0	0	0	0	0	0	20	0	0	0	0	0	0	0	0	0	0	0	
3.5568578729e-001	2	2	15	85	5	174	2	2	0	0	0	0	5	0	0	74	0	0	0	0	0	0	0	41	0	0	0	0	0	0	21	0	0	0	0	0	0	0	0	0	0	0	
3.5595969752e-001	2	2	15	85	5	175	2	2	0	0	0	0	5	0	0	74	0	0	0	0	0	0	0	41	0	0	0	0	0	0	20	0	0	0	0	0	0	0	0	0	0	0	
3.5666521456e-001	2	2	15	85	5	175	2	2	0	0	0	0	5	0	0	73	0	0	0	0	0	0	0	42	0	0	0	0	0	0	20	0	0	0	0	0	0	0	0	0	0	0	
3.5676201586e-001	2	2	15	85	5	175	2	2	0	0	0	0	5	0	0	72	0	0	0	0	0	0	0	43	0	0	0	0	0	0	20	0	0	0	0	0	0	0	0	0	0	0	
3.5837483858e-001	2	2	15	85	5	175	2	2	0	0	0	0	5	0	0	71	0	0	0	0	0	0	0	44	0	0	0	0	0	0	20	0	0	0	0	0	0	0	0	0	0	0	
3.5841465215e-001	2	2	15	84	5	175	2	2	0	0	0	0	5	0	0	72	0	0	0	0	0	0	0	44	0	0	0	0	0	0	20	0	0	0	0	0	0	0	0	0	0	0	
3.5878164602e-001	2	2	15	84	5	175	2	2	0	0	0	0	5	0	0	71	0	0	0	0	0	0	0	45	0	0	0	0	0	0	20	0	0	0	0	0	0	0	0	0	0	0	
3.5904862385e-001	2	2	15	84	5	176	2	2	0	0	0	0	5	0	0	71	0	0	0	0	0	0	0	45	0	0	0	0	0	0	19	0	0	0	0	0	0	0	0	0	0	0	
3.5923254001e-001	2	2	15	84	4	176	2	2	0	0	0	0	5	0	0	71	0	0	0	0	0	0	0	45	0	0	0	0	0	0	20	0	0	0	0	0	0	0	0	0	0	0	
3.6039936463e-001	2	2	15	84	4	176	2	2	0	0	0	0	5	0	0	70	0	0	0	0	0	0	0	46	0	0	0	0	0	0	20	0	0	0	0	0	0	0	0	0	0	0	
3.6056977189e-001	2	2	15	84	4	176	2	2	0	0	0	0	5	0	0	69	0	0	0	0	0	0	0	47	0	0	0	0	0	0	20	0	0	0	0	0	0	0	0	0	0	0	
3.6059441766e-001	2	2	15	84	4	176	2	2	0	0	0	0	5	0	0	68	0	0	0	0	0	0	0	48	0	0	0	0	0	0	20	0	0	0	0	0	0	0	0	0	0	0	
3.6100558264e-001	2	2	15	85	4	176	2	2	0	0	0	0	5	0	0	67	0	0	0	0	0	0	0	48	0	0	0	0	0	0	20	0	0	0	0	0	0	0	0	0	0	0	
3.6129634256e-001	2	2	15	85	4	176	2	2	0	0	0	0	5	0	0	66	0	0	0	0	0	0	0	49	0	0	0	0	0	0	20	0	0	0	0	0	0	0	0	0	0	0	
3.6205714755e-001	2	2	15	85	4	177	2	2	0	0	0	0	5	0	0	66	0	0	0	0	0	0	0	49	0	0	0	0	0	0	19	0	0	0	0	0	0	0	0	0	0	0	
3.6209160008e-001	2	2	15	85	3	177	2	2	0	0	0	0	5	0	0	66	0	0	0	0	0	0	0	49	0	0	0	0	0	0	20	0	0	0	0	0	0	0	0	0	0	0	
3.6220809551e-001	2	2	15	84	3	177	2	2	0	0	0	0	5	0	0	67	0	0	0	0	0	0	0	49	0	0	0	0	0	0	20	0	0	0	0	0	0	0	0	0	0	0	
3.6233603270e-001	2	2	15	84	3	178	2	2	0	0	0	0	5	0	0	67	0	0	0	0	0	0	0	49	0	0	0	0	0	0	19	0	0	0	0	0	0	0	0	0	0	0	
3.6345592231e-001	2	2	15	83	3	178	2	2	0	0	0	0	5	0	0	68	0	0	0	0	0	0	0	49	0	0	0	0	0	0	19	0	0	0	0	0	0	0	0	0	0	0	
3.6374149916e-001	2	2	15	83	3	178	2	2	0	0	0	0	5	0	0	67	0	0	0	0	0	0	0	50	0	0	0	0	0	0	19	0	0	0	0	0	0	0	0	0	0	0	
3.6390862977e-001	2	2	15	83	3	177	2	2	0	0	0	0	5	0	0	67	0	0	0	0	0	0	0	50	0	0	0	0	0	0	20	0	0	0	0	0	0	0	0	0	0	0	
3.6407151620e-001	2	2	15	83	3	178	2	2	0	0	0	0	5	0	0	67	0	0	0	0	0	0	0	50	0	0	0	0	0	0	19	0	0	0	0	0	0	0	0	0	0	0	
3.6421970573e-001	2	2	15	83	4	178	2	2	0	0	0	0	5	0	0	67	0	0	0	0	0	0	0	50	0	0	0	0	0	0	18	0	0	0	0	0	0	0	0	0	0	0	
3.6469714068e-001	2	2	15	82	4	178	2	2	0	0	0	0	5	0	0	68	0	0	0	0	0	0	0	50	0	0	0	0	0	0	18	0	0	0	0	0	0	0	0	0	0	0	
3.6510470436e-001	2	2	15	82	4	179	2	2	0	0	0	0	5	0	0	68	0	0	0	0	0	0	0	50	0	0	0	0	0	0	17	0	0	0	0	0	0	0	0	0	0	0	
3.6599304688e-001	2	2	15	82	4	180	2	2	0	0	0	0	5	0	0	68	0	0	0	0	0	0	0	50	0	0	0	0	0	0	16	0	0	0	0	0	0	0	0	0	0	0	
3.6664941599e-001	2	2	15	82	4	179	2	2	0	0	0	0	5	0	0	68	0	0	0	0	0	0	0	50	0	0	0	0	0	0	17	0	0	0	0	0	0	0	0	0	0	0	
3.6737974147e-001	2	2	15	82	4	180	2	2	0	0	0	0	5	0	0	68	0	0	0	0	0	0	0	50	0	0	0	0	0	0	16	0	0	0	0	0	0	0	0	0	0	0	
3.6755590453e-001	2	2	15	82	4	180	2	2	0	0	0	0	5	0	0	67	0	0	0	0	0	0	0	51	0	0	0	0	0	0	16	0	0	0	0	0	0	0	0	0	0	0	
3.6765346676e-001	2	2	15	82	3	180	2	2	0	0	0	0	5	0	0	67	0	0	0	0	0	0	0	51	0	0	0	0	0	0	17	0	0	0	0	0	0	0	0	0	0	0	
3.6779511691e-001	2	2	15	82	3	181	2	2	0	0	0	0	5	0	0	67	0	0	0	0	0	0	0	51	0	0	0	0	0	0	16	0	0	0	0	0	0	0	0	0	0	0	
3.6921106381e-001	2	2	15	83	3	181	2	2	0	0	0	0	5	0	0	66	0	0	0	0	0	0	0	51	0	0	0	0	0	0	16	0	0	0	0	0	0	0	0	0	0	0	
3.6937094732e-001	2	2	15	83	3	181	2	2	0	0	0	0	5	0	0	65	0	0	0	0	0	0	0	52	0	0	0	0	0	0	16	0	0	0	0	0	0	0	0	0	0	0	
3.7007471032e-001	2	2	15	83	3	182	2	2	0	0	0	0	5	0	0	65	0	0	0	0	0	0	0	52	0	0	0	0	0	0	15	0	0	0	0	0	0	0	0	0	0	0	
3.7013227953e-001	2	2	15	83	3	181	2	2	0	0	0	0	5	0	0	65	0	0	0	0	0	0	0	52	0	0	0	0	0	0	16	0	0	0	0	0	0	0	0	0	0	0	
3.7026938170e-001	2	2	15	83	2	181	2	2	0	0	0	0	5	0	0	65	0	0	0	0	0	0	0	52	0	0	0	0	0	0	17	0	0	0	0	0	0	0	0	0	0	0	
3.7197278412e-001	2	2	14	83	2	181	2	2	0	0	0	0	6	0	0	65	0	0	0	0	0	0	0	52	0	0	0	0	0	0	17	0	0	0	0	0	0	0	0	0	0	0	
3.7217896672e-001	2	2	14	83	2	182	2	2	0	0	0	0	6	0	0	65	0	0	0	0	0	0	0	52	0	0	0	0	0	0	16	0	0	0	0	0	0	0	0	0	0	0	
3.7266640158e-001	2	2	14	83	2	183	2	2	0	0	0	0	6	0	0	65	0	0	0	0	0	0	0	52	0	0	0	0	0	0	15	0	0	0	0	0	0	0	0	0	0	0	
3.7268003835e-001	2	2	14	83	2	183	2	2	0	0	0	0	6	0	0	66	0	0	0	0	0	0	0	51	0	0	0	0	0	0	15	0	0	0	0	0	0	0	0	0	0	0	
3.7329102039e-001	2	2	14	83	2	182	2	2	0	0	0	0	6	0	0	66	0	0	0	0	0	0	0	51	0	0	0	0	0	0	16	0	0	0	0	0	0	0	0	0	0	0	
3.7338387487e-001	2	2	14	83	2	183	2	2	0	0	0	0	6	0	0	66	0	0	0	0	0	0	0	51	0	0	0	0	0	0	15	0	0	0	0	0	0	0	0	0	0	0	
3.7346434462e-001	2	2	14	82	2	183	2	2	0	0	0	0	6	0	0	67	0	0	0	0	0	0	0	51	0	0	0	0	0	0	15	0	0	0	0	0	0	0	0	0	0	0	
3.7380453506e-001	2	2	14	82	2	183	2	2	0	0	0	0	6	0	0	68	0	0	0	0	0	0	0	50	0	0	0	0	0	0	15	0	0	0	0	0	0	0	0	0	0	0	
3.7469621988e-001	2	2	14	81	2	183	2	2	0	0	0	0	6	0	0	69	0	0	0	0	0	0	0	50	0	0	0	0	0	0	15	0	0	0	0	0	0	0	0	0	0	0	
3.7510456766e-001	2	2	14	81	2	183	2	2	0	0	0	0	6	0	0	68	0	0	0	0	0	0	0	51	0	0	0	0	0	0	15	0	0	0	0	0	0	0	0	0	0	0	
3.7539243341e-001	2	2	15	81	2	183	2	2	0	0	0	0	5	0	0	68	0	0	0	0	0	0	0	51	0	0	0	0	0	0	15	0	0	0	0	0	0	0	0	0	0	0	
3.7555680992e-001	2	2	15	81	2	184	2	2	0	0	0	0	5	0	0	68	0	0	0	0	0	0	0	51	0	0	0	0	0	0	14	0	0	0	0	0	0	0	0	0	0	0	
3.7643515801e-001	2	2	15	81	2	184	2	2	0	0	0	0	5	0	0	67	0	0	0	0	0	0	0	52	0	0	0	0	0	0	14	0	0	0	0	0	0	0	0	0	0	0	
3.7692556320e-001	2	2	15	81	2	185	2	2	0	0	0	0	5	0	0	67	0	0	0	0	0	0	0	52	0	0	0	0	0	0	13	0	0	0	0	0	0	0	0	0	0	0	
3.7713135539e-001	2	2	15	81	2	186	2	2	0	0	0	0	5	0	0	67	0	0	0	0	0	0	0	52	0	0	0	0	0	0	12	0	0	0	0	0	0	0	0	0	0	0	
3.7859298524e-001	2	2	15	82	2	186	2	2	0	0	0	0	5	0	0	66	0	0	0	0	0	0	0	52	0	0	0	0	0	0	12	0	0	0	0	0	0	0	0	0	0	0	
3.7869815292e-001	2	2	15	82	2	186	2	2	0	0	0	0	5	0	0	65	0	0	0	0	0	0	0	53	0	0	0	0	0	0	12	0	0	0	0	0	0	0	0	0	0	0	
3.7872988525e-001	2	2	15	82	2	186	2	2	0	0	0	0	5	0	0	66	0	0	0	0	0	0	0	52	0	0	0	0	0	0	12	0	0	0	0	0	0	0	0	0	0	0	
3.8023725721e-001	2	2	15	82	2	185	2	2	0	0	0	0	5	0	0	66	0	0	0	0	0	0	0	52	0	0	0	0	0	0	13	0	0	0	0	0	0	0	0	0	0	0	
3.8080054256e-001	2	2	15	82	3	185	2	2	0	0	0	0	5	0	0	66	0	0	0	0	0	0	0	52	0	0	0	0	0	0	12	0	0	0	0	0	0	0	0	0	0	0	
3.8092390451e-001	2	2	15	82	2	185	2	2	0	0	0	0	5	0	0	66	0	0	0	0	0	0	0	52	0	0	0	0	0	0	13	0	0	0	0	0	0	0	0	0	0	0	
3.8135967077e-001	2	2	15	81	2	185	2	2	0	0	0	0	5	0	0	67	0	0	0	0	0	0	0	52	0	0	0	0	0	0	13	0	0	0	0	0	0	0	0	0	0	0	
3.8143795189e-001	2	2	15	81	2	186	2	2	0	0	0	0	5	0	0	67	0	0	0	0	0	0	0	52	0	0	0	0	0	0	12	0	0	0	0	0	0	0	0	0	0	0	
3.8145985844e-001	2	2	15	82	2	186	2	2	0	0	0	0	5	0	0	66	0	0	0	0	0	0	0	52	0	0	0	0	0	0	12	0	0	0	0	0	0	0	0	0	0	0	
3.8155876014e-001	2	2	15	82	2	187	2	2	0	0	0	0	5	0	0	66	0	0	0	0	0	0	0	52	0	0	0	0	0	0	11	0	0	0	0	0	0	0	0	0	0	0	
3.8254881392e-001	2	2	15	82	1	187	2	2	0	0	0	0	5	0	0	66	0	0	0	0	0	0	0	52	0	0	0	0	0	0	12	0	0	0	0	0	0	0	0	0	0	0	
3.8269966981e-001	2	2	15	82	1	188	2	2	0	0	0	0	5	0	0	66	0	0	0	0	0	0	0	52	0	0	0	0	0	0	11	0	0	0	0	0	0	0	0	0	0	0	
3.8277712688e-001	2	2	15	81	1	188	2	2	0	0	0	0	5	0	0	67	0	0	0	0	0	0	0	52	0	0	0	0	0	0	11	0	0	0	0	0	0	0	0	0	0	0	
3.8300271353e-001	2	2	15	81	1	187	2	2	0	0	0	0	5	0	0	67	0	0	0	0	0	0	0	52	0	0	0	0	0	0	12	0	0	0	0	0	0	0	0	0	0	0	
3.8310866278e-001	2	2	14	81	1	187	2	2	0	0	0	0	6	0	0	67	0	0	0	0	0	0	0	52	0	0	0	0	0	0	12	0	0	0	0	0	0	0	0	0	0	0	
3.8361907556e-001	2	2	14	81	1	188	2	2	0	0	0	0	6	0	0	67	0	0	0	0	0	0	0	52	0	0	0	0	0	0	11	0	0	0	0	0	0	0	0	0	0	0	
3.8480602482e-001	2	2	14	81	1	189	2	2	0	0	0	0	6	0	0	67	0	0	0	0	0	0	0	52	0	0	0	0	0	0	10	0	0	0	0	0	0	0	0	0	0	0	
3.8650722782e-001	2	2	14	80	1	189	2	2	0	0	0	0	6	0	0	68	0	0	0	0	0	0	0	52	0	0	0	0	0	0	10	0	0	0	0	0	0	0	0	0	0	0	
3.8709089422e-001	2	2	14	79	1	189	2	2	0	0	0	0	6	0	0	69	0	0	0	0	0	0	0	52	0	0	0	0	0	0	10	0	0	0	0	0	0	0	0	0	0	0	
3.8712667401e-001	2	2	14	78	1	189	2	2	0	0	0	0	6	0	0	70	0	0	0	0	0	0	0	52	0	0	0	0	0	0	10	0	0	0	0	0	0	0	0	0	0	0	
3.9000644169e-001	2	2	14	78	1	188	2	2	0	0	0	0	6	0	0	70	0	0	0	0	0	0	0	52	0	0	0	0	0	0	11	0	0	0	0	0	0	0	0	0	0	0	
3.9003638809e-001	2	2	14	78	1	189	2	2	0	0	0	0	6	0	0	70	0	0	0	0	0	0	0	52	0	0	0	0	0	0	10	0	0	0	0	0	0	0	0	0	0	0	
3.9056937402e-001	0	2	14	77	1	189	2	2	0	0	0	0	6	0	0	71	0	0	0	0	0	0	0	52	0	0	0	0	0	0	10	0	0	0	0	0	0	0	0	0	0	0	
3.9096641036e-001	0	2	14	77	1	190	2	2	0	0	0	0	6	0	0	71	0	0	0	0	0	0	0	52	0	0	0	0	0	0	9	0	0	0	0	0	0	0	0	0	0	0	
3.9115401931e-001	0	2	14	77	1	189	2	2	0	0	0	0	6	0	0	71	0	0	0	0	0	0	0	52	0	0	0	0	0	0	10	0	0	0	0	0	0	0	0	0	0	0	
3.9150961159e-001	0	2	14	77	1	188	2	2	0	0	0	0	6	0	0	71	0	0	0	0	0	0	0	52	0	0	0	0	0	0	11	0	0	0	0	0	0	0	0	0	0	0	
3.9310028281e-001	0	2	14	76	1	188	2	2	0	0	0	0	6	0	0	72	0	0	0	0	0	0	0	52	0	0	0	0	0	0	11	0	0	0	0	0	0	0	0	0	0	0	
3.9323457779e-001	0	2	14	76	1	189	2	2	0	0	0	0	6	0	0	72	0	0	0	0	0	0	0	52	0	0	0	0	0	0	10	0	0	0	0	0	0	0	0	0	0	0	
3.9449012463e-001	0	2	14	75	1	189	2	2	0	0	0	0	6	0	0	73	0	0	0	0	0	0	0	52	0	0	0	0	0	0	10	0	0	0	0	0	0	0	0	0	0	0	
3.9526912303e-001	0	2	14	75	1	189	2	2	0	0	0	0	6	0	0	72	0	0	0	0	0	0	0	53	0	0	0	0	0	0	10	0	0	0	0	0	0	0	0	0	0	0	
3.9527514506e-001	0	2	14	74	1	189	2	2	0	0	0	0	6	0	0	73	0	0	0	0	0	0	0	53	0	0	0	0	0	0	10	0	0	0	0	0	0	0	0	0	0	0	
3.9579136165e-001	0	2	14	74	1	190	2	2	0	0	0	0	6	0	0	73	0	0	0	0	0	0	0	53	0	0	0	0	0	0	9	0	0	0	0	0	0	0	0	0	0	0	
3.9678696635e-001	0	2	14	73	1	190	2	2	0	0	0	0	6	0	0	74	0	0	0	0	0	0	0	53	0	0	0	0	0	0	9	0	0	0	0	0	0	0	0	0	0	0	
3.9778245056e-001	0	2	14	72	1	190	2	2	0	0	0	0	6	0	0	75	0	0	0	0	0	0	0	53	0	0	0	0	0	0	9	0	0	0	0	0	0	0	0	0	0	0	
3.9798348294e-001	0	2	14	71	1	190	2	2	0	0	0	0	6	0	0	76	0	0	0	0	0	0	0	53	0	0	0	0	0	0	9	0	0	0	0	0	0	0	0	0	0	0	
3.9825226667e-001	0	2	14	71	1	190	2	2	0	0	0	0	6	0	0	77	0	0	0	0	0	0	0	52	0	0	0	0	0	0	9	0	0	0	0	0	0	0	0	0	0	0	
3.9827853718e-001	0	2	14	71	1	190	2	2	0	0	0	0	6	0	0	76	0	0	0	0	0	0	0	53	0	0	0	0	0	0	9	0	0	0	0	0	0	0	0	0	0	0	
3.9844748265e-001	0	2	14	71	0	190	2	2	0	0	0	0	6	0	0	76	0	0	0	0	0	0	0	53	0	0	0	0	0	0	10	0	0	0	0	0	0	0	0	0	0	0	
3.9883549390e-001	0	2	14	71	0	189	2	2	0	0	0	0	6	0	0	76	0	0	0	0	0	0	0	53	0	0	0	0	0	0	11	0	0	0	0	0	0	0	0	0	0	0	
3.9889481087e-001	0	2	14	71	0	188	2	2	0	0	0	0	6	0	0	76	0	0	0	0	0	0	0	53	0	0	0	0	0	0	12	0	0	0	0	0	0	0	0	0	0	0	
3.9932272470e-001	0	2	14	71	0	189	2	2	0	0	0	0	6	0	0	76	0	0	0	0	0	0	0	53	0	0	0	0	0	0	11	0	0	0	0	0	0	0	0	0	0	0	
3.9933584252e-001	0	2	14	70	0	189	2	2	0	0	0	0	6	0	0	77	0	0	0	0	0	0	0	53	0	0	0	0	0	0	11	0	0	0	0	0	0	0	0	0	0	0	
3.9935952931e-001	0	2	14	70	0	189	2	2	0	0	0	0	6	0	0	76	0	0	0	0	0	0	0	54	0	0	0	0	0	0	11	0	0	0	0	0	0	0	0	0	0	0	
3.9951513948e-001	0	2	14	70	0	190	2	2	0	0	0	0	6	0	0	76	0	0	0	0	0	0	0	54	0	0	0	0	0	0	10	0	0	0	0	0	0	0	0	0	0	0	
3.9962172401e-001	0	2	14	69	0	190	2	2	0	0	0	0	6	0	0	77	0	0	0	0	0	0	0	54	0	0	0	0	0	0	10	0	0	0	0	0	0	0	0	0	0	0	
3.9987610019e-001	0	2	14	69	0	189	2	2	0	0	0	0	6	0	0	77	0	0	0	0	0	0	0	54	0	0	0	0	0	0	11	0	0	0	0	0	0	0	0	0	0	0	
4.0019536488e-001	0	2	14	69	0	189	2	2	0	0	0	0	6	0	0	78	0	0	0	0	0	0	0	53	0	0	0	0	0	0	11	0	0	0	0	0	0	0	0	0	0	0	
4.0079932182e-001	0	2	14	69	0	189	2	2	0	0	0	0	6	0	0	77	0	0	0	0	0	0	0	54	0	0	0	0	0	0	11	0	0	0	0	0	0	0	0	0	0	0	
4.0157906140e-001	0	2	14	69	0	190	2	2	0	0	0	0	6	0	0	77	0	0	0	0	0	0	0	54	0	0	0	0	0	0	10	0	0	0	0	0	0	0	0	0	0	0	
4.0233148108e-001	0	2	14	68	0	190	2	2	0	0	0	0	6	0	0	78	0	0	0	0	0	0	0	54	0	0	0	0	0	0	10	0	0	0	0	0	0	0	0	0	0	0	
4.0235857963e-001	0	2	14	68	0	191	2	2	0	0	0	0	6	0	0	78	0	0	0	0	0	0	0	54	0	0	0	0	0	0	9	0	0	0	0	0	0	0	0	0	0	0	
4.0288147403e-001	0	2	14	68	0	191	2	2	0	0	0	0	6	0	0	77	0	0	0	0	0	0	0	55	0	0	0	0	0	0	9	0	0	0	0	0	0	0	0	0	0	0	
4.0292395885e-001	0	2	14	67	0	191	2	2	0	0	0	0	6	0	0	78	0	0	0	0	0	0	0	55	0	0	0	0	0	0	9	0	0	0	0	0	0	0	0	0	0	0	
4.0399605074e-001	0	2	14	66	0	191	2	2	0	0	0	0	6	0	0	79	0	0	0	0	0	0	0	55	0	0	0	0	0	0	9	0	0	0	0	0	0	0	0	0	0	0	
4.0426583035e-001	0	2	14	66	0	190	2	2	0	0	0	0	6	0	0	79	0	0	0	0	0	0	0	55	0	0	0	0	0	0	10	0	0	0	0	0	0	0	0	0	0	0	
4.0501223104e-001	0	2	14	65	0	190	2	2	0	0	0	0	6	0	0	80	0	0	0	0	0	0	0	55	0	0	0	0	0	0	10	0	0	0	0	0	0	0	0	0	0	0	
4.0581080162e-001	0	2	14	65	0	190	2	2	0	0	0	0	6	0	0	79	0	0	0	0	0	0	0	56	0	0	0	0	0	0	10	0	0	0	0	0	0	0	0	0	0	0	
4.0584786644e-001	0	2	14	64	0	190	2	2	0	0	0	0	6	0	0	80	0	0	0	0	0	0	0	56	0	0	0	0	0	0	10	0	0	0	0	0	0	0	0	0	0	0	
4.0628215911e-001	0	2	14	64	0	189	2	2	0	0	0	0	6	0	0	80	0	0	0	0	0	0	0	56	0	0	0	0	0	0	11	0	0	0	0	0	0	0	0	0	0	0	
4.0677194078e-001	0	2	14	63	0	189	2	2	0	0	0	0	6	0	0	81	0	0	0	0	0	0	0	56	0	0	0	0	0	0	11	0	0	0	0	0	0	0	0	0	0	0	
4.0693006820e-001	0	2	14	63	0	189	2	2	0	0	0	0	6	0	0	80	0	0	0	0	0	0	0	57	0	0	0	0	0	0	11	0	0	0	0	0	0	0	0	0	0	0	
4.0789383304e-001	0	2	14	63	0	188	2	2	0	0	0	0	6	0	0	80	0	0	0	0	0	0	0	57	0	0	0	0	0	0	12	0	0	0	0	0	0	0	0	0	0	0	
4.0809669278e-001	0	2	14	63	0	188	2	2	0	0	0	0	6	0	0	79	0	0	0	0	0	0	0	58	0	0	0	0	0	0	12	0	0	0	0	0	0	0	0	0	0	0	
4.0826211782e-001	0	2	14	63	0	188	2	2	0	0	0	0	6	0	0	78	0	0	0	0	0	0	0	59	0	0	0	0	0	0	12	0	0	0	0	0	0	0	0	0	0	0	
4.0826252813e-001	0	2	14	63	0	187	2	2	0	0	0	0	6	0	0	78	0	0	0	0	0	0	0	59	0	0	0	0	0	0	13	0	0	0	0	0	0	0	0	0	0	0	
4.0845146815e-001	0	2	14	63	0	187	2	2	0	0	0	0	6	0	0	77	0	0	0	0	0	0	0	60	0	0	0	0	0	0	13	0	0	0	0	0	0	0	0	0	0	0	
4.0912216345e-001	0	2	14	63	0	188	2	2	0	0	0	0	6	0	0	77	0	0	0	0	0	0	0	60	0	0	0	0	0	0	12	0	0	0	0	0	0	0	0	0	0	0	
4.0919044808e-001	0	2	14	63	0	189	2	2	0	0	0	0	6	0	0	77	0	0	0	0	0	0	0	60	0	0	0	0	0	0	11	0	0	0	0	0	0	0	0	0	0	0	
4.1084041250e-001	0	2	14	63	0	188	2	2	0	0	0	0	6	0	0	77	0	0	0	0	0	0	0	60	0	0	0	0	0	0	12	0	0	0	0	0	0	0	0	0	0	0	
4.1102314483e-001	0	2	14	63	0	187	2	2	0	0	0	0	6	0	0	77	0	0	0	0	0	0	0	60	0	0	0	0	0	0	13	0	0	0	0	0	0	0	0	0	0	0	
4.1156040575e-001	0	2	14	63	0	186	2	2	0	0	0	0	6	0	0	77	0	0	0	0	0	0	0	60	0	0	0	0	0	0	14	0	0	0	0	0	0	0	0	0	0	0	
4.1169286328e-001	0	2	14	63	0	185	2	2	0	0	0	0	6	0	0	77	0	0	0	0	0	0	0	60	0	0	0	0	0	0	15	0	0	0	0	0	0	0	0	0	0	0	
4.1180990077e-001	0	2	14	63	0	186	2	2	0	0	0	0	6	0	0	77	0	0	0	0	0	0	0	60	0	0	0	0	0	0	14	0	0	0	0	0	0	0	0	0	0	0	
4.1184013726e-001	0	2	14	63	0	186	2	2	0	0	0	0	6	0	0	78	0	0	0	0	0	0	0	59	0	0	0	0	0	0	14	0	0	0	0	0	0	0	0	0	0	0	
4.1206429393e-001	0	2	14	63	0	185	2	2	0	0	0	0	6	0	0	78	0	0	0	0	0	0	0	59	0	0	0	0	0	0	15	0	0	0	0	0	0	0	0	0	0	0	
4.1224982664e-001	0	2	14	63	0	186	2	2	0	0	0	0	6	0	0	78	0	0	0	0	0	0	0	59	0	0	0	0	0	0	14	0	0	0	0	0	0	0	0	0	0	0	
4.1249937394e-001	0	2	14	63	0	185	2	2	0	0	0	0	6	0	0	78	0	0	0	0	0	0	0	59	0	0	0	0	0	0	15	0	0	0	0	0	0	0	0	0	0	0	
4.1265299952e-001	0	2	14	63	0	186	2	2	0	0	0	0	6	0	0	78	0	0	0	0	0	0	0	59	0	0	0	0	0	0	14	0	0	0	0	0	0	0	0	0	0	0	
4.1335705082e-001	0	2	14	63	0	185	2	2	0	0	0	0	6	0	0	78	0	0	0	0	0	0	0	59	0	0	0	0	0	0	15	0	0	0	0	0	0	0	0	0	0	0	
4.1378447470e-001	0	2	14	63	0	186	2	2	0	0	0	0	6	0	0	78	0	0	0	0	0	0	0	59	0	0	0	0	0	0	14	0	0	0	0	0	0	0	0	0	0	0	
4.1445084062e-001	0	2	14	63	0	185	2	2	0	0	0	0	6	0	0	78	0	0	0	0	0	0	0	59	0	0	0	0	0	0	15	0	0	0	0	0	0	0	0	0	0	0	
4.1475513257e-001	0	2	14	63	0	186	2	2	0	0	0	0	6	0	0	78	0	0	0	0	0	0	0	59	0	0	0	0	0	0	14	0	0	0	0	0	0	0	0	0	0	0	
4.1489421795e-001	0	2	14	63	0	187	2	2	0	0	0	0	6	0	0	78	0	0	0	0	0	0	0	59	0	0	0	0	0	0	13	0	0	0	0	0	0	0	0	0	0	0	
4.1501043336e-001	0	2	14	63	0	187	2	2	0	0	0	0	6	0	0	79	0	0	0	0	0	0	0	58	0	0	0	0	0	0	13	0	0	0	0	0	0	0	0	0	0	0	
4.1515919103e-001	0	2	14	63	0	186	2	2	0	0	0	0	6	0	0	79	0	0	0	0	0	0	0	58	0	0	0	0	0	0	14	0	0	0	0	0	0	0	0	0	0	0	
4.1594797068e-001	0	2	14	63	0	185	2	2	0	0	0	0	6	0	0	79	0	0	0	0	0	0	0	58	0	0	0	0	0	0	15	0	0	0	0	0	0	0	0	0	0	0	
4.1632151072e-001	0	2	14	64	0	185	2	2	0	0	0	0	6	0	0	78	0	0	0	0	0	0	0	58	0	0	0	0	0	0	15	0	0	0	0	0	0	0	0	0	0	0	
4.1684038602e-001	0	2	14	64	0	186	2	2	0	0	0	0	6	0	0	78	0	0	0	0	0	0	0	58	0	0	0	0	0	0	14	0	0	0	0	0	0	0	0	0	0	0	
4.1766920359e-001	0	2	14	64	0	187	2	2	0	0	0	0	6	0	0	78	0	0	0	0	0	0	0	58	0	0	0	0	0	0	13	0	0	0	0	0	0	0	0	0	0	0	
4.1802116881e-001	0	2	14	64	0	188	2	2	0	0	0	0	6	0	0	78	0	0	0	0	0	0	0	58	0	0	0	0	0	0	12	0	0	0	0	0	0	0	0	0	0	0	
4.1880097346e-001	0	2	14	64	0	189	2	2	0	0	0	0	6	0	0	78	0	0	0	0	0	0	0	58	0	0	0	0	0	0	11	0	0	0	0	0	0	0	0	0	0	0	
4.1899849533e-001	0	2	14	63	0	189	2	2	0	0	0	0	6	0	0	79	0	0	0	0	0	0	0	58	0	0	0	0	0	0	11	0	0	0	0	0	0	0	0	0	0	0	
4.1977487784e-001	0	2	14	63	0	189	2	2	0	0	0	0	6	0	0	80	0	0	0	0	0	0	0	57	0	0	0	0	0	0	11	0	0	0	0	0	0	0	0	0	0	0	
4.1992207328e-001	0	2	14	63	0	189	2	2	0	0	0	0	6	0	0	81	0	0	0	0	0	0	0	56	0	0	0	0	0	0	11	0	0	0	0	0	0	0	0	0	0	0	
4.2011946715e-001	0	2	14	62	0	189	2	2	0	0	0	0	6	0	0	82	0	0	0	0	0	0	0	56	0	0	0	0	0	0	11	0	0	0	0	0	0	0	0	0	0	0	
4.2041865055e-001	0	2	14	62	0	189	2	2	0	0	0	0	6	0	0	81	0	0	0	0	0	0	0	57	0	0	0	0	0	0	11	0	0	0	0	0	0	0	0	0	0	0	
4.2068006751e-001	0	2	14	62	0	189	2	2	0	0	0	0	6	0	0	80	0	0	0	0	0	0	0	58	0	0	0	0	0	0	11	0	0	0	0	0	0	0	0	0	0	0	
4.2147324810e-001	0	2	14	62	0	189	2	2	0	0	0	0	6	0	0	79	0	0	0	0	0	0	0	59	0	0	0	0	0	0	11	0	0	0	0	0	0	0	0	0	0	0	
4.2179979524e-001	0	2	14	62	0	190	2	2	0	0	0	0	6	0	0	79	0	0	0	0	0	0	0	59	0	0	0	0	0	0	10	0	0	0	0	0	0	0	0	0	0	0	
4.2275441575e-001	0	2	14	62	0	190	2	2	0	0	0	0	6	0	0	78	0	0	0	0	0	0	0	60	0	0	0	0	0	0	10	0	0	0	0	0	0	0	0	0	0	0	
4.2369197695e-001	0	2	14	62	0	190	2	2	0	0	0	0	6	0	0	77	0	0	0	0	0	0	0	61	0	0	0	0	0	0	10	0	0	0	0	0	0	0	0	0	0	0	
4.2442339637e-001	0	2	14	62	0	190	2	2	0	0	0	0	6	0	0	78	0	0	0	0	0	0	0	60	0	0	0	0	0	0	10	0	0	0	0	0	0	0	0	0	0	0	
4.2458373956e-001	0	2	14	62	0	190	2	2	0	0	0	0	6	0	0	77	0	0	0	0	0	0	0	61	0	0	0	0	0	0	10	0	0	0	0	0	0	0	0	0	0	0	
4.2469950525e-001	0	2	14	62	0	191	2	2	0	0	0	0	6	0	0	77	0	0	0	0	0	0	0	61	0	0	0	0	0	0	9	0	0	0	0	0	0	0	0	0	0	0	
4.2485571198e-001	0	2	14	62	0	190	2	2	0	0	0	0	6	0	0	77	0	0	0	0	0	0	0	61	0	0	0	0	0	0	10	0	0	0	0	0	0	0	0	0	0	0	
4.2537408884e-001	0	2	14	62	0	191	2	2	0	0	0	0	6	0	0	77	0	0	0	0	0	0	0	61	0	0	0	0	0	0	9	0	0	0	0	0	0	0	0	0	0	0	
4.2588361024e-001	0	2	14	63	0	191	2	2	0	0	0	0	6	0	0	76	0	0	0	0	0	0	0	61	0	0	0	0	0	0	9	0	0	0	0	0	0	0	0	0	0	0	
4.2595452809e-001	0	2	14	63	0	190	2	2	0	0	0	0	6	0	0	76	0	0	0	0	0	0	0	61	0	0	0	0	0	0	10	0	0	0	0	0	0	0	0	0	0	0	
4.2800212859e-001	0	2	14	63	0	191	2	2	0	0	0	0	6	0	0	76	0	0	0	0	0	0	0	61	0	0	0	0	0	0	9	0	0	0	0	0	0	0	0	0	0	0	
4.3009421714e-001	0	2	14	63	0	192	2	2	0	0	0	0	6	0	0	76	0	0	0	0	0	0	0	61	0	0	0	0	0	0	8	0	0	0	0	0	0	0	0	0	0	0	
4.3018524710e-001	0	2	14	63	0	192	2	2	0	0	0	0	6	0	0	75	0	0	0	0	0	0	0	62	0	0	0	0	0	0	8	0	0	0	0	0	0	0	0	0	0	0	
4.3040637862e-001	0	2	14	64	0	192	2	2	0	0	0	0	6	0	0	74	0	0	0	0	0	0	0	62	0	0	0	0	0	0	8	0	0	0	0	0	0	0	0	0	0	0	
4.3041290506e-001	0	2	14	64	0	193	2	2	0	0	0	0	6	0	0	74	0	0	0	0	0	0	0	62	0	0	0	0	0	0	7	0	0	0	0	0	0	0	0	0	0	0	
4.3118258013e-001	0	2	14	64	0	193	2	2	0	0	0	0	6	0	0	73	0	0	0	0	0	0	0	63	0	0	0	0	0	0	7	0	0	0	0	0	0	0	0	0	0	0	
4.3218848349e-001	0	2	14	64	0	192	2	2	0	0	0	0	6	0	0	73	0	0	0	0	0	0	0	63	0	0	0	0	0	0	8	0	0	0	0	0	0	0	0	0	0	0	
4.3228893474e-001	0	2	14	63	0	192	2	2	0	0	0	0	6	0	0	74	0	0	0	0	0	0	0	63	0	0	0	0	0	0	8	0	0	0	0	0	0	0	0	0	0	0	
4.3367188963e-001	0	2	14	63	0	192	2	2	0	0	0	0	6	0	0	75	0	0	0	0	0	0	0	62	0	0	0	0	0	0	8	0	0	0	0	0	0	0	0	0	0	0	
4.3374117735e-001	0	2	14	63	0	192	2	2	0	0	0	0	6	0	0	74	0	0	0	0	0	0	0	63	0	0	0	0	0	0	8	0	0	0	0	0	0	0	0	0	0	0	
4.3416075606e-001	0	2	14	64	0	192	2	2	0	0	0	0	6	0	0	73	0	0	0	0	0	0	0	63	0	0	0	0	0	0	8	0	0	0	0	0	0	0	0	0	0	0	
4.3446884282e-001	0	2	14	64	0	193	2	2	0	0	0	0	6	0	0	73	0	0	0	0	0	0	0	63	0	0	0	0	0	0	7	0	0	0	0	0	0	0	0	0	0	0	
4.3449509349e-001	0	2	14	64	0	192	2	2	0	0	0	0	6	0	0	73	0	0	0	0	0	0	0	63	0	0	0	0	0	0	8	0	0	0	0	0	0	0	0	0	0	0	
4.3461728400e-001	0	2	14	63	0	192	2	2	0	0	0	0	6	0	0	74	0	0	0	0	0	0	0	63	0	0	0	0	0	0	8	0	0	0	0	0	0	0	0	0	0	0	
4.3512289968e-001	0	2	14	63	0	193	2	2	0	0	0	0	6	0	0	74	0	0	0	0	0	0	0	63	0	0	0	0	0	0	7	0	0	0	0	0	0	0	0	0	0	0	
4.3596756049e-001	0	2	14	63	0	193	2	2	0	0	0	0	6	0	0	73	0	0	0	0	0	0	0	64	0	0	0	0	0	0	7	0	0	0	0	0	0	0	0	0	0	0	
4.3602524663e-001	0	2	14	63	0	192	2	2	0	0	0	0	6	0	0	73	0	0	0	0	0	0	0	64	0	0	0	0	0	0	8	0	0	0	0	0	0	0	0	0	0	0	
4.3852110492e-001	0	2	14	63	0	192	2	2	0	0	0	0	6	0	0	72	0	0	0	0	0	0	0	65	0	0	0	0	0	0	8	0	0	0	0	0	0	0	0	0	0	0	
4.3888417864e-001	0	2	14	63	0	193	2	2	0	0	0	0	6	0	0	72	0	0	0	0	0	0	0	65	0	0	0	0	0	0	7	0	0	0	0	0	0	0	0	0	0	0	
4.3899017331e-001	0	2	14	64	0	193	2	2	0	0	0	0	6	0	0	71	0	0	0	0	0	0	0	65	0	0	0	0	0	0	7	0	0	0	0	0	0	0	0	0	0	0	
4.3957879227e-001	0	2	14	64	0	194	2	2	0	0	0	0	6	0	0	71	0	0	0	0	0	0	0	65	0	0	0	0	0	0	6	0	0	0	0	0	0	0	0	0	0	0	
4.4043310960e-001	0	2	14	64	0	193	2	2	0	0	0	0	6	0	0	71	0	0	0	0	0	0	0	65	0	0	0	0	0	0	7	0	0	0	0	0	0	0	0	0	0	0	
4.4128382801e-001	0	2	14	64	0	192	2	2	0	0	0	0	6	0	0	71	0	0	0	0	0	0	0	65	0	0	0	0	0	0	8	0	0	0	0	0	0	0	0	0	0	0	
4.4128555060e-001	0	2	14	64	0	192	2	2	0	0	0	0	6	0	0	70	0	0	0	0	0	0	0	66	0	0	0	0	0	0	8	0	0	0	0	0	0	0	0	0	0	0	
4.4132675480e-001	0	2	14	64	0	192	2	2	0	0	0	0	6	0	0	69	0	0	0	0	0	0	0	67	0	0	0	0	0	0	8	0	0	0	0	0	0	0	0	0	0	0	
4.4302697209e-001	0	2	14	63	0	192	2	2	0	0	0	0	6	0	0	70	0	0	0	0	0	0	0	67	0	0	0	0	0	0	8	0	0	0	0	0	0	0	0	0	0	0	
4.4384662289e-001	0	2	14	63	0	193	2	2	0	0	0	0	6	0	0	70	0	0	0	0	0	0	0	67	0	0	0	0	0	0	7	0	0	0	0	0	0	0	0	0	0	0	
4.4428340464e-001	0	2	14	63	0	193	2	2	0	0	0	0	6	0	0	69	0	0	0	0	0	0	0	68	0	0	0	0	0	0	7	0	0	0	0	0	0	0	0	0	0	0	
4.4470317731e-001	0	2	14	63	0	193	2	2	0	0	0	0	6	0	0	70	0	0	0	0	0	0	0	67	0	0	0	0	0	0	7	0	0	0	0	0	0	0	0	0	0	0	
4.4504750544e-001	0	2	14	63	0	193	2	2	0	0	0	0	6	0	0	71	0	0	0	0	0	0	0	66	0	0	0	0	0	0	7	0	0	0	0	0	0	0	0	0	0	0	
4.4526181620e-001	0	2	14	63	0	193	2	2	0	0	0	0	6	0	0	70	0	0	0	0	0	0	0	67	0	0	0	0	0	0	7	0	0	0	0	0	0	0	0	0	0	0	
4.4547584397e-001	0	2	14	63	0	193	2	2	0	0	0	0	6	0	0	71	0	0	0	0	0	0	0	66	0	0	0	0	0	0	7	0	0	0	0	0	0	0	0	0	0	0	
4.4568707123e-001	0	2	14	63	0	192	2	2	0	0	0	0	6	0	0	71	0	0	0	0	0	0	0	66	0	0	0	0	0	0	8	0	0	0	0	0	0	0	0	0	0	0	
4.4590124838e-001	0	2	14	63	0	192	2	2	0	0	0	0	6	0	0	70	0	0	0	0	0	0	0	67	0	0	0	0	0	0	8	0	0	0	0	0	0	0	0	0	0	0	
4.4600708912e-001	0	2	14	63	0	192	2	2	0	0	0	0	6	0	0	69	0	0	0	0	0	0	0	68	0	0	0	0	0	0	8	0	0	0	0	0	0	0	0	0	0	0	
4.4687612633e-001	0	2	14	63	0	193	2	2	0	0	0	0	6	0	0	69	0	0	0	0	0	0	0	68	0	0	0	0	0	0	7	0	0	0	0	0	0	0	0	0	0	0	
4.4703997455e-001	0	2	14	63	0	193	2	2	0	0	0	0	6	0	0	70	0	0	0	0	0	0	0	67	0	0	0	0	0	0	7	0	0	0	0	0	0	0	0	0	0	0	
4.4725359068e-001	0	2	14	63	0	193	2	2	0	0	0	0	6	0	0	69	0	0	0	0	0	0	0	68	0	0	0	0	0	0	7	0	0	0	0	0	0	0	0	0	0	0	
4.4754893445e-001	0	2	14	63	0	194	2	2	0	0	0	0	6	0	0	69	0	0	0	0	0	0	0	68	0	0	0	0	0	0	6	0	0	0	0	0	0	0	0	0	0	0	
4.4762146394e-001	0	2	14	63	0	193	2	2	0	0	0	0	6	0	0	69	0	0	0	0	0	0	0	68	0	0	0	0	0	0	7	0	0	0	0	0	0	0	0	0	0	0	
4.4832443249e-001	0	2	14	63	0	192	2	2	0	0	0	0	6	0	0	69	0	0	0	0	0	0	0	68	0	0	0	0	0	0	8	0	0	0	0	0	0	0	0	0	0	0	
4.4872219891e-001	0	2	14	64	0	192	2	2	0	0	0	0	6	0	0	68	0	0	0	0	0	0	0	68	0	0	0	0	0	0	8	0	0	0	0	0	0	0	0	0	0	0	
4.4879346619e-001	0	2	14	64	0	193	2	2	0	0	0	0	6	0	0	68	0	0	0	0	0	0	0	68	0	0	0	0	0	0	7	0	0	0	0	0	0	0	0	0	0	0	
4.4999370545e-001	0	2	14	64	0	194	2	2	0	0	0	0	6	0	0	68	0	0	0	0	0	0	0	68	0	0	0	0	0	0	6	0	0	0	0	0	0	0	0	0	0	0	
4.5130724815e-001	0	2	14	63	0	194	2	2	0	0	0	0	6	0	0	69	0	0	0	0	0	0	0	68	0	0	0	0	0	0	6	0	0	0	0	0	0	0	0	0	0	0	
4.5340215094e-001	0	2	14	63	0	194	2	2	0	0	0	0	6	0	0	70	0	0	0	0	0	0	0	67	0	0	0	0	0	0	6	0	0	0	0	0	0	0	0	0	0	0	
4.5374263842e-001	0	2	14	62	0	194	2	2	0	0	0	0	6	0	0	71	0	0	0	0	0	0	0	67	0	0	0	0	0	0	6	0	0	0	0	0	0	0	0	0	0	0	
4.5434796867e-001	0	2	14	62	0	195	2	2	0	0	0	0	6	0	0	71	0	0	0	0	0	0	0	67	0	0	0	0	0	0	5	0	0	0	0	0	0	0	0	0	0	0	
4.5461098210e-001	0	2	14	62	0	196	2	2	0	0	0	0	6	0	0	71	0	0	0	0	0	0	0	67	0	0	0	0	0	0	4	0	0	0	0	0	0	0	0	0	0	0	
4.5506395615e-001	0	2	14	62	0	197	2	2	0	0	0	0	6	0	0	71	0	0	0	0	0	0	0	67	0	0	0	0	0	0	3	0	0	0	0	0	0	0	0	0	0	0	
4.5539119190e-001	0	2	14	62	0	197	2	2	0	0	0	0	6	0	0	72	0	0	0	0	0	0	0	66	0	0	0	0	0	0	3	0	0	0	0	0	0	0	0	0	0	0	
4.5573747482e-001	0	2	14	62	0	196	2	2	0	0	0	0	6	0	0	72	0	0	0	0	0	0	0	66	0	0	0	0	0	0	4	0	0	0	0	0	0	0	0	0	0	0	
4.5637127926e-001	0	2	14	62	0	197	2	2	0	0	0	0	6	0	0	72	0	0	0	0	0	0	0	66	0	0	0	0	0	0	3	0	0	0	0	0	0	0	0	0	0	0	
4.5723289026e-001	0	2	14	62	0	197	2	2	0	0	0	0	6	0	0	71	0	0	0	0	0	0	0	67	0	0	0	0	0	0	3	0	0	0	0	0	0	0	0	0	0	0	
4.5802346805e-001	0	2	14	62	0	197	2	2	0	0	0	0	6	0	0	70	0	0	0	0	0	0	0	68	0	0	0	0	0	0	3	0	0	0	0	0	0	0	0	0	0	0	
4.5812851895e-001	0	2	14	62	0	197	2	2	0	0	0	0	6	0	0	69	0	0	0	0	0	0	0	69	0	0	0	0	0	0	3	0	0	0	0	0	0	0	0	0	0	0	
4.5818017199e-001	0	2	14	62	0	197	2	2	0	0	0	0	6	0	0	68	0	0	0	0	0	0	0	70	0	0	0	0	0	0	3	0	0	0	0	0	0	0	0	0	0	0	
4.5842120091e-001	0	2	14	62	0	196	2	2	0	0	0	0	6	0	0	68	0	0	0	0	0	0	0	70	0	0	0	0	0	0	4	0	0	0	0	0	0	0	0	0	0	0	
4.5851716859e-001	0	2	14	62	0	195	2	2	0	0	0	0	6	0	0	68	0	0	0	0	0	0	0	70	0	0	0	0	0	0	5	0	0	0	0	0	0	0	0	0	0	0	
4.5899887094e-001	0	2	14	63	0	195	2	2	0	0	0	0	6	0	0	67	0	0	0	0	0	0	0	70	0	0	0	0	0	0	5	0	0	0	0	0	0	0	0	0	0	0	
4.6083508291e-001	0	2	14	64	0	195	2	2	0	0	0	0	6	0	0	66	0	0	0	0	0	0	0	70	0	0	0	0	0	0	5	0	0	0	0	0	0	0	0	0	0	0	
4.6148192138e-001	0	2	14	64	0	195	2	2	0	0	0	0	6	0	0	65	0	0	0	0	0	0	0	71	0	0	0	0	0	0	5	0	0	0	0	0	0	0	0	0	0	0	
4.6162581718e-001	0	2	14	64	0	195	2	2	0	0	0	0	6	0	0	66	0	0	0	0	0	0	0	70	0	0	0	0	0	0	5	0	0	0	0	0	0	0	0	0	0	0	
4.6196174071e-001	0	2	14	64	0	195	2	2	0	0	0	0	6	0	0	65	0	0	0	0	0	0	0	71	0	0	0	0	0	0	5	0	0	0	0	0	0	0	0	0	0	0	
4.6233906878e-001	0	2	14	64	0	194	2	2	0	0	0	0	6	0	0	65	0	0	0	0	0	0	0	71	0	0	0	0	0	0	6	0	0	0	0	0	0	0	0	0	0	0	
4.6323480700e-001	0	2	14	64	0	194	2	2	0	0	0	0	6	0	0	64	0	0	0	0	0	0	0	72	0	0	0	0	0	0	6	0	0	0	0	0	0	0	0	0	0	0	
4.6411186670e-001	0	2	14	64	0	194	2	2	0	0	0	0	6	0	0	63	0	0	0	0	0	0	0	73	0	0	0	0	0	0	6	0	0	0	0	0	0	0	0	0	0	0	
4.6446217345e-001	0	2	14	63	0	194	2	2	0	0	0	0	6	0	0	64	0	0	0	0	0	0	0	73	0	0	0	0	0	0	6	0	0	0	0	0	0	0	0	0	0	0	
4.6486767818e-001	0	2	14	63	0	194	2	2	0	0	0	0	6	0	0	65	0	0	0	0	0	0	0	72	0	0	0	0	0	0	6	0	0	0	0	0	0	0	0	0	0	0	
4.6578653753e-001	0	2	14	63	0	193	2	2	0	0	0	0	6	0	0	65	0	0	0	0	0	0	0	72	0	0	0	0	0	0	7	0	0	0	0	0	0	0	0	0	0	0	
4.6653272056e-001	0	2	14	63	0	194	2	2	0	0	0	0	6	0	0	65	0	0	0	0	0	0	0	72	0	0	0	0	0	0	6	0	0	0	0	0	0	0	0	0	0	0	
4.6705378401e-001	0	2	14	63	0	194	2	2	0	0	0	0	6	0	0	66	0	0	0	0	0	0	0	71	0	0	0	0	0	0	6	0	0	0	0	0	0	0	0	0	0	0	
4.6863728243e-001	0	2	14	62	0	194	2	2	0	0	0	0	6	0	0	67	0	0	0	0	0	0	0	71	0	0	0	0	0	0	6	0	0	0	0	0	0	0	0	0	0	0	
4.6940290492e-001	0	2	14	62	0	195	2	2	0	0	0	0	6	0	0	67	0	0	0	0	0	0	0	71	0	0	0	0	0	0	5	0	0	0	0	0	0	0	0	0	0	0	
4.7062461126e-001	0	2	14	61	0	195	2	2	0	0	0	0	6	0	0	68	0	0	0	0	0	0	0	71	0	0	0	0	0	0	5	0	0	0	0	0	0	0	0	0	0	0	
4.7064862972e-001	0	2	14	61	0	194	2	2	0	0	0	0	6	0	0	68	0	0	0	0	0	0	0	71	0	0	0	0	0	0	6	0	0	0	0	0	0	0	0	0	0	0	
4.7136987446e-001	0	2	14	61	0	194	2	2	0	0	0	0	6	0	0	67	0	0	0	0	0	0	0	72	0	0	0	0	0	0	6	0	0	0	0	0	0	0	0	0	0	0	
4.7246169165e-001	0	2	14	61	0	193	2	2	0	0	0	0	6	0	0	67	0	0	0	0	0	0	0	72	0	0	0	0	0	0	7	0	0	0	0	0	0	0	0	0	0	0	
4.7267098542e-001	0	2	14	61	0	194	2	2	0	0	0	0	6	0	0	67	0	0	0	0	0	0	0	72	0	0	0	0	0	0	6	0	0	0	0	0	0	0	0	0	0	0	
4.7285453546e-001	0	2	14	61	0	194	2	2	0	0	0	0	6	0	0	68	0	0	0	0	0	0	0	71	0	0	0	0	0	0	6	0	0	0	0	0	0	0	0	0	0	0	
4.7296130171e-001	0	2	14	62	0	194	2	2	0	0	0	0	6	0	0	67	0	0	0	0	0	0	0	71	0	0	0	0	0	0	6	0	0	0	0	0	0	0	0	0	0	0	
4.7334082375e-001	0	2	14	62	0	194	2	2	0	0	0	0	6	0	0	66	0	0	0	0	0	0	0	72	0	0	0	0	0	0	6	0	0	0	0	0	0	0	0	0	0	0	
4.7353945303e-001	0	2	14	62	0	195	2	2	0	0	0	0	6	0	0	66	0	0	0	0	0	0	0	72	0	0	0	0	0	0	5	0	0	0	0	0	0	0	0	0	0	0	
4.7389191080e-001	0	2	14	61	0	195	2	2	0	0	0	0	6	0	0	67	0	0	0	0	0	0	0	72	0	0	0	0	0	0	5	0	0	0	0	0	0	0	0	0	0	0	
4.7460177583e-001	0	2	14	62	0	195	2	2	0	0	0	0	6	0	0	66	0	0	0	0	0	0	0	72	0	0	0	0	0	0	5	0	0	0	0	0	0	0	0	0	0	0	
4.7468033052e-001	0	2	14	62	0	195	2	2	0	0	0	0	6	0	0	65	0	0	0	0	0	0	0	73	0	0	0	0	0	0	5	0	0	0	0	0	0	0	0	0	0	0	
4.7507864056e-001	0	2	14	61	0	195	2	2	0	0	0	0	6	0	0	66	0	0	0	0	0	0	0	73	0	0	0	0	0	0	5	0	0	0	0	0	0	0	0	0	0	0	
4.7677982869e-001	0	2	14	60	0	195	2	2	0	0	0	0	6	0	0	67	0	0	0	0	0	0	0	73	0	0	0	0	0	0	5	0	0	0	0	0	0	0	0	0	0	0	
4.7690277171e-001	0	2	14	60	0	194	2	2	0	0	0	0	6	0	0	67	0	0	0	0	0	0	0	73	0	0	0	0	0	0	6	0	0	0	0	0	0	0	0	0	0	0	
4.7712547940e-001	0	2	14	60	0	195	2	2	0	0	0	0	6	0	0	67	0	0	0	0	0	0	0	73	0	0	0	0	0	0	5	0	0	0	0	0	0	0	0	0	0	0	
4.7758748320e-001	0	2	14	59	0	195	2	2	0	0	0	0	6	0	0	68	0	0	0	0	0	0	0	73	0	0	0	0	0	0	5	0	0	0	0	0	0	0	0	0	0	0	
4.7867207245e-001	0	2	14	59	0	194	2	2	0	0	0	0	6	0	0	68	0	0	0	0	0	0	0	73	0	0	0	0	0	0	6	0	0	0	0	0	0	0	0	0	0	0	
4.7910804800e-001	0	2	14	58	0	194	2	2	0	0	0	0	6	0	0	69	0	0	0	0	0	0	0	73	0	0	0	0	0	0	6	0	0	0	0	0	0	0	0	0	0	0	
4.7935354676e-001	0	2	14	58	0	193	2	2	0	0	0	0	6	0	0	69	0	0	0	0	0	0	0	73	0	0	0	0	0	0	7	0	0	0	0	0	0	0	0	0	0	0	
4.7961087714e-001	0	2	14	58	0	194	2	2	0	0	0	0	6	0	0	69	0	0	0	0	0	0	0	73	0	0	0	0	0	0	6	0	0	0	0	0	0	0	0	0	0	0	
4.7978261487e-001	0	2	14	58	0	194	2	2	0	0	0	0	6	0	0	70	0	0	0	0	0	0	0	72	0	0	0	0	0	0	6	0	0	0	0	0	0	0	0	0	0	0	
4.7989464518e-001	0	2	14	58	0	195	2	2	0	0	0	0	6	0	0	70	0	0	0	0	0	0	0	72	0	0	0	0	0	0	5	0	0	0	0	0	0	0	0	0	0	0	
4.8008431161e-001	0	2	14	57	0	195	2	2	0	0	0	0	6	0	0	71	0	0	0	0	0	0	0	72	0	0	0	0	0	0	5	0	0	0	0	0	0	0	0	0	0	0	
4.8043015521e-001	0	2	14	57	0	194	2	2	0	0	0	0	6	0	0	71	0	0	0	0	0	0	0	72	0	0	0	0	0	0	6	0	0	0	0	0	0	0	0	0	0	0	
4.8165709860e-001	0	2	14	57	0	193	2	2	0	0	0	0	6	0	0	71	0	0	0	0	0	0	0	72	0	0	0	0	0	0	7	0	0	0	0	0	0	0	0	0	0	0	
4.8169941439e-001	0	2	14	57	0	193	2	2	0	0	0	0	6	0	0	70	0	0	0	0	0	0	0	73	0	0	0	0	0	0	7	0	0	0	0	0	0	0	0	0	0	0	
4.8252856835e-001	0	2	14	57	0	192	2	2	0	0	0	0	6	0	0	70	0	0	0	0	0	0	0	73	0	0	0	0	0	0	8	0	0	0	0	0	0	0	0	0	0	0	
4.8256462270e-001	0	2	14	57	0	192	2	2	0	0	0	0	6	0	0	69	0	0	0	0	0	0	0	74	0	0	0	0	0	0	8	0	0	0	0	0	0	0	0	0	0	0	
4.8498112919e-001	0	2	14	58	0	192	2	2	0	0	0	0	6	0	0	68	0	0	0	0	0	0	0	74	0	0	0	0	0	0	8	0	0	0	0	0	0	0	0	0	0	0	
4.8695773013e-001	0	2	14	58	0	191	2	2	0	0	0	0	6	0	0	68	0	0	0	0	0	0	0	74	0	0	0	0	0	0	9	0	0	0	0	0	0	0	0	0	0	0	
4.8696370747e-001	0	2	14	58	0	192	2	2	0	0	0	0	6	0	0	68	0	0	0	0	0	0	0	74	0	0	0	0	0	0	8	0	0	0	0	0	0	0	0	0	0	0	
4.8892480557e-001	0	2	14	57	0	192	2	2	0	0	0	0	6	0	0	69	0	0	0	0	0	0	0	74	0	0	0	0	0	0	8	0	0	0	0	0	0	0	0	0	0	0	
4.8913704454e-001	0	2	14	57	0	192	2	2	0	0	0	0	6	0	0	68	0	0	0	0	0	0	0	75	0	0	0	0	0	0	8	0	0	0	0	0	0	0	0	0	0	0	
4.9090021152e-001	0	2	14	57	0	192	2	2	0	0	0	0	6	0	0	67	0	0	0	0	0	0	0	76	0	0	0	0	0	0	8	0	0	0	0	0	0	0	0	0	0	0	
4.9191509647e-001	0	2	14	57	0	192	2	2	0	0	0	0	6	0	0	66	0	0	0	0	0	0	0	77	0	0	0	0	0	0	8	0	0	0	0	0	0	0	0	0	0	0	
4.9288097413e-001	0	2	14	57	0	193	2	2	0	0	0	0	6	0	0	66	0	0	0	0	0	0	0	77	0	0	0	0	0	0	7	0	0	0	0	0	0	0	0	0	0	0	
4.9355414109e-001	0	2	14	57	0	194	2	2	0	0	0	0	6	0	0	66	0	0	0	0	0	0	0	77	0	0	0	0	0	0	6	0	0	0	0	0	0	0	0	0	0	0	
4.9376048418e-001	0	2	14	58	0	194	2	2	0	0	0	0	6	0	0	65	0	0	0	0	0	0	0	77	0	0	0	0	0	0	6	0	0	0	0	0	0	0	0	0	0	0	
4.9515062857e-001	0	2	14	59	0	194	2	2	0	0	0	0	6	0	0	64	0	0	0	0	0	0	0	77	0	0	0	0	0	0	6	0	0	0	0	0	0	0	0	0	0	0	
4.9559940548e-001	0	2	14	58	0	194	2	2	0	0	0	0	6	0	0	65	0	0	0	0	0	0	0	77	0	0	0	0	0	0	6	0	0	0	0	0	0	0	0	0	0	0	
4.9601763091e-001	0	2	14	58	0	194	2	2	0	0	0	0	6	0	0	64	0	0	0	0	0	0	0	78	0	0	0	0	0	0	6	0	0	0	0	0	0	0	0	0	0	0	
4.9625169471e-001	0	2	14	57	0	194	2	2	0	0	0	0	6	0	0	65	0	0	0	0	0	0	0	78	0	0	0	0	0	0	6	0	0	0	0	0	0	0	0	0	0	0	
4.9717402708e-001	0	2	14	58	0	194	2	2	0	0	0	0	6	0	0	64	0	0	0	0	0	0	0	78	0	0	0	0	0	0	6	0	0	0	0	0	0	0	0	0	0	0	
4.9717951889e-001	0	2	14	57	0	194	2	2	0	0	0	0	6	0	0	65	0	0	0	0	0	0	0	78	0	0	0	0	0	0	6	0	0	0	0	0	0	0	0	0	0	0	
4.9719008812e-001	0	2	14	56	0	194	2	2	0	0	0	0	6	0	0	66	0	0	0	0	0	0	0	78	0	0	0	0	0	0	6	0	0	0	0	0	0	0	0	0	0	0	
4.9762237898e-001	0	2	14	56	0	195	2	2	0	0	0	0	6	0	0	66	0	0	0	0	0	0	0	78	0	0	0	0	0	0	5	0	0	0	0	0	0	0	0	0	0	0	
4.9851222380e-001	0	2	14	55	0	195	2	2	0	0	0	0	6	0	0	67	0	0	0	0	0	0	0	78	0	0	0	0	0	0	5	0	0	0	0	0	0	0	0	0	0	0	
4.9881753423e-001	0	2	14	55	0	195	2	2	0	0	0	0	6	0	0	66	0	0	0	0	0	0	0	79	0	0	0	0	0	0	5	0	0	0	0	0	0	0	0	0	0	0	
4.9907977554e-001	0	2	14	55	0	194	2	2	0	0	0	0	6	0	0	66	0	0	0	0	0	0	0	79	0	0	0	0	0	0	6	0	0	0	0	0	0	0	0	0	0	0	
4.9940575686e-001	0	2	14	55	0	193	2	2	0	0	0	0	6	0	0	66	0	0	0	0	0	0	0	79	0	0	0	0	0	0	7	0	0	0	0	0	0	0	0	0	0	0	
4.9952709052e-001	0	2	14	55	0	192	2	2	0	0	0	0	6	0	0	66	0	0	0	0	0	0	0	79	0	0	0	0	0	0	8	0	0	0	0	0	0	0	0	0	0	0	
5.0108483509e-001	0	2	14	55	0	191	2	2	0	0	0	0	6	0	0	66	0	0	0	0	0	0	0	79	0	0	0	0	0	0	9	0	0	0	0	0	0	0	0	0	0	0	
5.0130650216e-001	0	2	14	54	0	191	2	2	0	0	0	0	6	0	0	67	0	0	0	0	0	0	0	79	0	0	0	0	0	0	9	0	0	0	0	0	0	0	0	0	0	0	
5.0234507277e-001	0	2	14	54	0	191	2	2	0	0	0	0	6	0	0	68	0	0	0	0	0	0	0	78	0	0	0	0	0	0	9	0	0	0	0	0	0	0	0	0	0	0	
5.0317259873e-001	0	2	14	54	0	192	2	2	0	0	0	0	6	0	0	68	0	0	0	0	0	0	0	78	0	0	0	0	0	0	8	0	0	0	0	0	0	0	0	0	0	0	
5.0428423639e-001	0	2	14	54	0	192	2	2	0	0	0	0	6	0	0	67	0	0	0	0	0	0	0	79	0	0	0	0	0	0	8	0	0	0	0	0	0	0	0	0	0	0	
5.0440563628e-001	0	2	14	54	0	193	2	2	0	0	0	0	6	0	0	67	0	0	0	0	0	0	0	79	0	0	0	0	0	0	7	0	0	0	0	0	0	0	0	0	0	0	
5.0509665857e-001	0	2	14	53	0	193	2	2	0	0	0	0	6	0	0	68	0	0	0	0	0	0	0	79	0	0	0	0	0	0	7	0	0	0	0	0	0	0	0	0	0	0	
5.0515836744e-001	0	2	14	53	0	194	2	2	0	0	0	0	6	0	0	68	0	0	0	0	0	0	0	79	0	0	0	0	0	0	6	0	0	0	0	0	0	0	0	0	0	0	
5.0646995040e-001	0	2	14	53	0	193	2	2	0	0	0	0	6	0	0	68	0	0	0	0	0	0	0	79	0	0	0	0	0	0	7	0	0	0	0	0	0	0	0	0	0	0	
5.0647825264e-001	0	2	14	53	0	194	2	2	0	0	0	0	6	0	0	68	0	0	0	0	0	0	0	79	0	0	0	0	0	0	6	0	0	0	0	0	0	0	0	0	0	0	
5.0701263459e-001	0	2	14	53	0	194	2	2	0	0	0	0	6	0	0	69	0	0	0	0	0	0	0	78	0	0	0	0	0	0	6	0	0	0	0	0	0	0	0	0	0	0	
5.0716722646e-001	0	2	14	52	0	194	2	2	0	0	0	0	6	0	0	70	0	0	0	0	0	0	0	78	0	0	0	0	0	0	6	0	0	0	0	0	0	0	0	0	0	0	
5.0724599498e-001	0	2	14	52	0	195	2	2	0	0	0	0	6	0	0	70	0	0	0	0	0	0	0	78	0	0	0	0	0	0	5	0	0	0	0	0	0	0	0	0	0	0	
5.0850137768e-001	0	2	14	51	0	195	2	2	0	0	0	0	6	0	0	71	0	0	0	0	0	0	0	78	0	0	0	0	0	0	5	0	0	0	0	0	0	0	0	0	0	0	
5.0861120760e-001	0	2	14	50	0	195	2	2	0	0	0	0	6	0	0	72	0	0	0	0	0	0	0	78	0	0	0	0	0	0	5	0	0	0	0	0	0	0	0	0	0	0	
5.0879593556e-001	0	2	14	50	0	195	2	2	0	0	0	0	6	0	0	71	0	0	0	0	0	0	0	79	0	0	0	0	0	0	5	0	0	0	0	0	0	0	0	0	0	0	
5.0913811119e-001	0	2	14	50	0	195	2	2	0	0	0	0	6	0	0	70	0	0	0	0	0	0	0	80	0	0	0	0	0	0	5	0	0	0	0	0	0	0	0	0	0	0	
5.0916249433e-001	0	2	14	50	0	195	2	2	0	0	0	0	6	0	0	69	0	0	0	0	0	0	0	81	0	0	0	0	0	0	5	0	0	0	0	0	0	0	0	0	0	0	
5.0917281258e-001	0	2	14	50	0	194	2	2	0	0	0	0	6	0	0	69	0	0	0	0	0	0	0	81	0	0	0	0	0	0	6	0	0	0	0	0	0	0	0	0	0	0	
5.0925649208e-001	0	2	14	50	0	195	2	2	0	0	0	0	6	0	0	69	0	0	0	0	0	0	0	81	0	0	0	0	0	0	5	0	0	0	0	0	0	0	0	0	0	0	
5.0951279997e-001	0	2	14	50	0	195	2	2	0	0	0	0	6	0	0	68	0	0	0	0	0	0	0	82	0	0	0	0	0	0	5	0	0	0	0	0	0	0	0	0	0	0	
5.0981799053e-001	0	2	14	50	0	194	2	2	0	0	0	0	6	0	0	68	0	0	0	0	0	0	0	82	0	0	0	0	0	0	6	0	0	0	0	0	0	0	0	0	0	0	
5.1025272131e-001	0	2	14	50	1	194	2	2	0	0	0	0	6	0	0	68	0	0	0	0	0	0	0	82	0	0	0	0	0	0	5	0	0	0	0	0	0	0	0	0	0	0	
5.1211569596e-001	0	2	14	50	1	194	2	2	0	0	0	0	6	0	0	69	0	0	0	0	0	0	0	81	0	0	0	0	0	0	5	0	0	0	0	0	0	0	0	0	0	0	
5.1254041742e-001	0	2	14	50	1	193	2	2	0	0	0	0	6	0	0	69	0	0	0	0	0	0	0	81	0	0	0	0	0	0	6	0	0	0	0	0	0	0	0	0	0	0	
5.1270040220e-001	0	2	14	50	1	192	2	2	0	0	0	0	6	0	0	69	0	0	0	0	0	0	0	81	0	0	0	0	0	0	7	0	0	0	0	0	0	0	0	0	0	0	
5.1274618826e-001	0	2	14	50	0	192	2	2	0	0	0	0	6	0	0	69	0	0	0	0	0	0	0	81	0	0	0	0	0	0	8	0	0	0	0	0	0	0	0	0	0	0	
5.1312566779e-001	0	2	14	50	0	193	2	2	0	0	0	0	6	0	0	69	0	0	0	0	0	0	0	81	0	0	0	0	0	0	7	0	0	0	0	0	0	0	0	0	0	0	
5.1336699392e-001	0	2	14	50	0	194	2	2	0	0	0	0	6	0	0	69	0	0	0	0	0	0	0	81	0	0	0	0	0	0	6	0	0	0	0	0	0	0	0	0	0	0	
5.1508422505e-001	0	2	14	50	0	195	2	2	0	0	0	0	6	0	0	69	0	0	0	0	0	0	0	81	0	0	0	0	0	0	5	0	0	0	0	0	0	0	0	0	0	0	
5.1542145775e-001	0	2	14	50	0	194	2	2	0	0	0	0	6	0	0	69	0	0	0	0	0	0	0	81	0	0	0	0	0	0	6	0	0	0	0	0	0	0	0	0	0	0	
5.1551739583e-001	0	2	14	50	0	194	2	2	0	0	0	0	6	0	0	68	0	0	0	0	0	0	0	82	0	0	0	0	0	0	6	0	0	0	0	0	0	0	0	0	0	0	
5.1564251967e-001	0	2	14	50	0	194	2	2	0	0	0	0	6	0	0	67	0	0	0	0	0	0	0	83	0	0	0	0	0	0	6	0	0	0	0	0	0	0	0	0	0	0	
5.1572455640e-001	0	2	14	50	0	195	2	2	0	0	0	0	6	0	0	67	0	0	0	0	0	0	0	83	0	0	0	0	0	0	5	0	0	0	0	0	0	0	0	0	0	0	
5.1659437147e-001	0	2	14	50	0	196	2	2	0	0	0	0	6	0	0	67	0	0	0	0	0	0	0	83	0	0	0	0	0	0	4	0	0	0	0	0	0	0	0	0	0	0	
5.1660450827e-001	0	2	14	50	0	197	2	2	0	0	0	0	6	0	0	67	0	0	0	0	0	0	0	83	0	0	0	0	0	0	3	0	0	0	0	0	0	0	0	0	0	0	
5.1770157766e-001	0	2	14	50	0	197	2	2	0	0	0	0	6	0	0	68	0	0	0	0	0	0	0	82	0	0	0	0	0	0	3	0	0	0	0	0	0	0	0	0	0	0	
5.1963250158e-001	0	2	14	50	0	197	2	2	0	0	0	0	6	0	0	69	0	0	0	0	0	0	0	81	0	0	0	0	0	0	3	0	0	0	0	0	0	0	0	0	0	0	
5.2066297090e-001	0	2	14	50	0	197	2	2	0	0	0	0	6	0	0	68	0	0	0	0	0	0	0	82	0	0	0	0	0	0	3	0	0	0	0	0	0	0	0	0	0	0	
5.2092410036e-001	0	2	14	49	0	197	2	2	0	0	0	0	6	0	0	69	0	0	0	0	0	0	0	82	0	0	0	0	0	0	3	0	0	0	0	0	0	0	0	0	0	0	
5.2109040250e-001	0	2	14	49	0	196	2	2	0	0	0	0	6	0	0	69	0	0	0	0	0	0	0	82	0	0	0	0	0	0	4	0	0	0	0	0	0	0	0	0	0	0	
5.2211628788e-001	0	2	14	49	0	196	2	2	0	0	0	0	6	0	0	70	0	0	0	0	0	0	0	81	0	0	0	0	0	0	4	0	0	0	0	0	0	0	0	0	0	0	
5.2243246736e-001	0	2	14	49	0	196	2	2	0	0	0	0	6	0	0	71	0	0	0	0	0	0	0	80	0	0	0	0	0	0	4	0	0	0	0	0	0	0	0	0	0	0	
5.2268919703e-001	0	2	14	49	0	197	2	2	0	0	0	0	6	0	0	71	0	0	0	0	0	0	0	80	0	0	0	0	0	0	3	0	0	0	0	0	0	0	0	0	0	0	
5.2359900813e-001	0	2	14	48	0	197	2	2	0	0	0	0	6	0	0	72	0	0	0	0	0	0	0	80	0	0	0	0	0	0	3	0	0	0	0	0	0	0	0	0	0	0	
5.2462987404e-001	0	2	14	48	0	198	2	2	0	0	0	0	6	0	0	72	0	0	0	0	0	0	0	80	0	0	0	0	0	0	2	0	0	0	0	0	0	0	0	0	0	0	
5.2479941152e-001	0	2	14	48	0	197	2	2	0	0	0	0	6	0	0	72	0	0	0	0	0	0	0	80	0	0	0	0	0	0	3	0	0	0	0	0	0	0	0	0	0	0	
5.2770969475e-001	0	2	14	48	0	198	2	2	0	0	0	0	6	0	0	72	0	0	0	0	0	0	0	80	0	0	0	0	0	0	2	0	0	0	0	0	0	0	0	0	0	0	
5.2820276608e-001	0	2	14	48	0	198	2	2	0	0	0	0	6	0	0	71	0	0	0	0	0	0	0	81	0	0	0	0	0	0	2	0	0	0	0	0	0	0	0	0	0	0	
5.2893933108e-001	0	2	14	47	0	198	2	2	0	0	0	0	6	0	0	72	0	0	0	0	0	0	0	81	0	0	0	0	0	0	2	0	0	0	0	0	0	0	0	0	0	0	
5.3100971489e-001	0	2	14	47	0	197	2	2	0	0	0	0	6	0	0	72	0	0	0	0	0	0	0	81	0	0	0	0	0	0	3	0	0	0	0	0	0	0	0	0	0	0	
5.3107610614e-001	0	2	14	47	0	197	2	2	0	0	0	0	6	0	0	71	0	0	0	0	0	0	0	82	0	0	0	0	0	0	3	0	0	0	0	0	0	0	0	0	0	0	
5.3212429073e-001	0	2	14	46	0	197	2	2	0	0	0	0	6	0	0	72	0	0	0	0	0	0	0	82	0	0	0	0	0	0	3	0	0	0	0	0	0	0	0	0	0	0	
5.3282277254e-001	0	2	14	45	0	197	2	2	0	0	0	0	6	0	0	73	0	0	0	0	0	0	0	82	0	0	0	0	0	0	3	0	0	0	0	0	0	0	0	0	0	0	
5.3305381144e-001	0	2	14	44	0	197	2	2	0	0	0	0	6	0	0	74	0	0	0	0	0	0	0	82	0	0	0	0	0	0	3	0	0	0	0	0	0	0	0	0	0	0	
5.3439772700e-001	0	2	14	44	0	196	2	2	0	0	0	0	6	0	0	74	0	0	0	0	0	0	0	82	0	0	0	0	0	0	4	0	0	0	0	0	0	0	0	0	0	0	
5.3521490555e-001	0	2	14	44	0	195	2	2	0	0	0	0	6	0	0	74	0	0	0	0	0	0	0	82	0	0	0	0	0	0	5	0	0	0	0	0	0	0	0	0	0	0	
5.3557711910e-001	0	2	14	44	0	196	2	2	0	0	0	0	6	0	0	74	0	0	0	0	0	0	0	82	0	0	0	0	0	0	4	0	0	0	0	0	0	0	0	0	0	0	
5.3572943618e-001	0	2	14	44	0	197	2	2	0	0	0	0	6	0	0	74	0	0	0	0	0	0	0	82	0	0	0	0	0	0	3	0	0	0	0	0	0	0	0	0	0	0	
5.3607877984e-001	0	2	14	44	0	197	2	2	0	0	0	0	6	0	0	73	0	0	0	0	0	0	0	83	0	0	0	0	0	0	3	0	0	0	0	0	0	0	0	0	0	0	
5.3652417229e-001	0	2	14	44	0	197	2	2	0	0	0	0	6	0	0	72	0	0	0	0	0	0	0	84	0	0	0	0	0	0	3	0	0	0	0	0	0	0	0	0	0	0	
5.3671647713e-001	0	2	14	44	0	197	2	2	0	0	0	0	6	0	0	73	0	0	0	0	0	0	0	83	0	0	0	0	0	0	3	0	0	0	0	0	0	0	0	0	0	0	
5.3801849394e-001	0	2	14	44	0	197	2	2	0	0	0	0	6	0	0	74	0	0	0	0	0	0	0	82	0	0	0	0	0	0	3	0	0	0	0	0	0	0	0	0	0	0	
5.3804484113e-001	0	2	14	44	0	196	2	2	0	0	0	0	6	0	0	74	0	0	0	0	0	0	0	82	0	0	0	0	0	0	4	0	0	0	0	0	0	0	0	0	0	0	
5.3812433363e-001	0	2	14	43	0	196	2	2	0	0	0	0	6	0	0	75	0	0	0	0	0	0	0	82	0	0	0	0	0	0	4	0	0	0	0	0	0	0	0	0	0	0	
5.3864207147e-001	0	2	14	43	1	196	2	2	0	0	0	0	6	0	0	75	0	0	0	0	0	0	0	82	0	0	0	0	0	0	3	0	0	0	0	0	0	0	0	0	0	0	
5.3895343743e-001	0	2	14	44	1	196	2	2	0	0	0	0	6	0	0	74	0	0	0	0	0	0	0	82	0	0	0	0	0	0	3	0	0	0	0	0	0	0	0	0	0	0	
5.3906417387e-001	0	2	14	44	1	196	2	2	0	0	0	0	6	0	0	73	0	0	0	0	0	0	0	83	0	0	0	0	0	0	3	0	0	0	0	0	0	0	0	0	0	0	
5.3922357026e-001	0	2	14	44	1	195	2	2	0	0	0	0	6	0	0	73	0	0	0	0	0	0	0	83	0	0	0	0	0	0	4	0	0	0	0	0	0	0	0	0	0	0	
5.3939086375e-001	0	2	14	44	1	195	2	2	0	0	0	0	6	0	0	74	0	0	0	0	0	0	0	82	0	0	0	0	0	0	4	0	0	0	0	0	0	0	0	0	0	0	
5.3947031436e-001	0	2	14	44	1	195	2	2	0	0	0	0	6	0	0	75	0	0	0	0	0	0	0	81	0	0	0	0	0	0	4	0	0	0	0	0	0	0	0	0	0	0	
5.3979699466e-001	0	2	14	44	1	194	2	2	0	0	0	0	6	0	0	75	0	0	0	0	0	0	0	81	0	0	0	0	0	0	5	0	0	0	0	0	0	0	0	0	0	0	
5.3980432537e-001	0	2	14	45	1	194	2	2	0	0	0	0	6	0	0	74	0	0	0	0	0	0	0	81	0	0	0	0	0	0	5	0	0	0	0	0	0	0	0	0	0	0	
5.3981453288e-001	0	2	14	44	1	194	2	2	0	0	0	0	6	0	0	75	0	0	0	0	0	0	0	81	0	0	0	0	0	0	5	0	0	0	0	0	0	0	0	0	0	0	
5.4018752812e-001	0	2	14	45	1	194	2	2	0	0	0	0	6	0	0	74	0	0	0	0	0	0	0	81	0	0	0	0	0	0	5	0	0	0	0	0	0	0	0	0	0	0	
5.4033079046e-001	0	2	14	45	1	194	2	2	0	0	0	0	6	0	0	73	0	0	0	0	0	0	0	82	0	0	0	0	0	0	5	0	0	0	0	0	0	0	0	0	0	0	
5.4143661316e-001	0	2	14	45	1	193	2	2	0	0	0	0	6	0	0	73	0	0	0	0	0	0	0	82	0	0	0	0	0	0	6	0	0	0	0	0	0	0	0	0	0	0	
5.4204796235e-001	0	2	14	45	1	193	2	2	0	0	0	0	6	0	0	74	0	0	0	0	0	0	0	81	0	0	0	0	0	0	6	0	0	0	0	0	0	0	0	0	0	0	
5.4208073889e-001	0	2	14	45	1	194	2	2	0	0	0	0	6	0	0	74	0	0	0	0	0	0	0	81	0	0	0	0	0	0	5	0	0	0	0	0	0	0	0	0	0	0	
5.4221352726e-001	0	2	14	45	1	193	2	2	0	0	0	0	6	0	0	74	0	0	0	0	0	0	0	81	0	0	0	0	0	0	6	0	0	0	0	0	0	0	0	0	0	0	
5.4294436449e-001	0	2	14	45	1	192	2	2	0	0	0	0	6	0	0	74	0	0	0	0	0	0	0	81	0	0	0	0	0	0	7	0	0	0	0	0	0	0	0	0	0	0	
5.4330646779e-001	0	2	14	46	1	192	2	2	0	0	0	0	6	0	0	73	0	0	0	0	0	0	0	81	0	0	0	0	0	0	7	0	0	0	0	0	0	0	0	0	0	0	
5.4404054561e-001	0	2	14	46	1	192	2	2	0	0	0	0	6	0	0	72	0	0	0	0	0	0	0	82	0	0	0	0	0	0	7	0	0	0	0	0	0	0	0	0	0	0	
5.4412181547e-001	0	2	14	46	0	192	2	2	0	0	0	0	6	0	0	72	0	0	0	0	0	0	0	82	0	0	0	0	0	0	8	0	0	0	0	0	0	0	0	0	0	0	
5.4418171120e-001	0	2	14	46	0	193	2	2	0	0	0	0	6	0	0	72	0	0	0	0	0	0	0	82	0	0	0	0	0	0	7	0	0	0	0	0	0	0	0	0	0	0	
5.4470922715e-001	0	2	14	46	0	192	2	2	0	0	0	0	6	0	0	72	0	0	0	0	0	0	0	82	0	0	0	0	0	0	8	0	0	0	0	0	0	0	0	0	0	0	
5.4599191504e-001	0	2	14	46	0	191	2	2	0	0	0	0	6	0	0	72	0	0	0	0	0	0	0	82	0	0	0	0	0	0	9	0	0	0	0	0	0	0	0	0	0	0	
5.4653141587e-001	0	2	14	45	0	191	2	2	0	0	0	0	6	0	0	73	0	0	0	0	0	0	0	82	0	0	0	0	0	0	9	0	0	0	0	0	0	0	0	0	0	0	
5.4733645578e-001	0	2	14	45	0	192	2	2	0	0	0	0	6	0	0	73	0	0	0	0	0	0	0	82	0	0	0	0	0	0	8	0	0	0	0	0	0	0	0	0	0	0	
5.4809115969e-001	0	2	14	45	0	191	2	2	0	0	0	0	6	0	0	73	0	0	0	0	0	0	0	82	0	0	0	0	0	0	9	0	0	0	0	0	0	0	0	0	0	0	
5.5021702877e-001	0	2	14	45	0	191	2	2	0	0	0	0	6	0	0	72	0	0	0	0	0	0	0	83	0	0	0	0	0	0	9	0	0	0	0	0	0	0	0	0	0	0	
5.5062422644e-001	0	2	14	45	0	191	2	2	0	0	0	0	6	0	0	71	0	0	0	0	0	0	0	84	0	0	0	0	0	0	9	0	0	0	0	0	0	0	0	0	0	0	
5.5107374878e-001	0	2	14	45	0	192	2	2	0	0	0	0	6	0	0	71	0	0	0	0	0	0	0	84	0	0	0	0	0	0	8	0	0	0	0	0	0	0	0	0	0	0	
5.5124820226e-001	0	2	14	45	0	192	2	2	0	0	0	0	6	0	0	70	0	0	0	0	0	0	0	85	0	0	0	0	0	0	8	0	0	0	0	0	0	0	0	0	0	0	
5.5144095390e-001	0	2	14	45	0	193	2	2	0	0	0	0	6	0	0	70	0	0	0	0	0	0	0	85	0	0	0	0	0	0	7	0	0	0	0	0	0	0	0	0	0	0	
5.5186767672e-001	0	2	14	45	0	194	2	2	0	0	0	0	6	0	0	70	0	0	0	0	0	0	0	85	0	0	0	0	0	0	6	0	0	0	0	0	0	0	0	0	0	0	
5.5193196047e-001	0	2	14	45	0	194	2	2	0	0	0	0	6	0	0	71	0	0	0	0	0	0	0	84	0	0	0	0	0	0	6	0	0	0	0	0	0	0	0	0	0	0	
5.5211928899e-001	0	2	14	45	0	195	2	2	0	0	0	0	6	0	0	71	0	0	0	0	0	0	0	84	0	0	0	0	0	0	5	0	0	0	0	0	0	0	0	0	0	0	
5.5226122614e-001	0	2	14	45	0	195	2	2	0	0	0	0	6	0	0	72	0	0	0	0	0	0	0	83	0	0	0	0	0	0	5	0	0	0	0	0	0	0	0	0	0	0	
5.5362695735e-001	0	2	14	45	0	196	2	2	0	0	0	0	6	0	0	72	0	0	0	0	0	0	0	83	0	0	0	0	0	0	4	0	0	0	0	0	0	0	0	0	0	0	
5.5761934500e-001	0	2	14	45	0	196	2	2	0	0	0	0	6	0	0	73	0	0	0	0	0	0	0	82	0	0	0	0	0	0	4	0	0	0	0	0	0	0	0	0	0	0	
5.5835443197e-001	0	2	14	44	0	196	2	2	0	0	0	0	6	0	0	74	0	0	0	0	0	0	0	82	0	0	0	0	0	0	4	0	0	0	0	0	0	0	0	0	0	0	
5.5864744999e-001	0	2	14	44	0	197	2	2	0	0	0	0	6	0	0	74	0	0	0	0	0	0	0	82	0	0	0	0	0	0	3	0	0	0	0	0	0	0	0	0	0	0	
5.5909656525e-001	0	2	14	44	0	197	2	2	0	0	0	0	6	0	0	73	0	0	0	0	0	0	0	83	0	0	0	0	0	0	3	0	0	0	0	0	0	0	0	0	0	0	
5.5964738218e-001	0	2	14	44	0	197	2	2	0	0	0	0	6	0	0	72	0	0	0	0	0	0	0	84	0	0	0	0	0	0	3	0	0	0	0	0	0	0	0	0	0	0	
5.6030416513e-001	0	2	14	44	0	197	2	2	0	0	0	0	6	0	0	71	0	0	0	0	0	0	0	85	0	0	0	0	0	0	3	0	0	0	0	0	0	0	0	0	0	0	
5.6046704948e-001	0	2	14	44	0	197	2	2	0	0	0	0	6	0	0	70	0	0	0	0	0	0	0	86	0	0	0	0	0	0	3	0	0	0	0	0	0	0	0	0	0	0	
5.6072035212e-001	0	2	14	43	0	197	2	2	0	0	0	0	6	0	0	71	0	0	0	0	0	0	0	86	0	0	0	0	0	0	3	0	0	0	0	0	0	0	0	0	0	0	
5.6093095091e-001	0	2	14	43	0	197	2	2	0	0	0	0	6	0	0	70	0	0	0	0	0	0	0	87	0	0	0	0	0	0	3	0	0	0	0	0	0	0	0	0	0	0	
5.6241417393e-001	0	2	14	44	0	197	2	2	0	0	0	0	6	0	0	69	0	0	0	0	0	0	0	87	0	0	0	0	0	0	3	0	0	0	0	0	0	0	0	0	0	0	
5.6420459162e-001	0	2	14	44	0	196	2	2	0	0	0	0	6	0	0	69	0	0	0	0	0	0	0	87	0	0	0	0	0	0	4	0	0	0	0	0	0	0	0	0	0	0	
5.6542340741e-001	0	2	14	44	0	196	2	2	0	0	0	0	6	0	0	68	0	0	0	0	0	0	0	88	0	0	0	0	0	0	4	0	0	0	0	0	0	0	0	0	0	0	
5.6568079539e-001	0	2	14	44	1	196	2	2	0	0	0	0	6	0	0	68	0	0	0	0	0	0	0	88	0	0	0	0	0	0	3	0	0	0	0	0	0	0	0	0	0	0	
5.6614204000e-001	0	2	14	44	1	195	2	2	0	0	0	0	6	0	0	68	0	0	0	0	0	0	0	88	0	0	0	0	0	0	4	0	0	0	0	0	0	0	0	0	0	0	
5.6620534601e-001	0	2	14	44	1	196	2	2	0	0	0	0	6	0	0	68	0	0	0	0	0	0	0	88	0	0	0	0	0	0	3	0	0	0	0	0	0	0	0	0	0	0	
5.6681814728e-001	0	2	14	44	1	196	2	2	0	0	0	0	6	0	0	69	0	0	0	0	0	0	0	87	0	0	0	0	0	0	3	0	0	0	0	0	0	0	0	0	0	0	
5.6696617300e-001	0	2	14	44	1	196	2	2	0	0	0	0	6	0	0	70	0	0	0	0	0	0	0	86	0	0	0	0	0	0	3	0	0	0	0	0	0	0	0	0	0	0	
5.6742226101e-001	0	2	14	43	1	196	2	2	0	0	0	0	6	0	0	71	0	0	0	0	0	0	0	86	0	0	0	0	0	0	3	0	0	0	0	0	0	0	0	0	0	0	
5.6846460108e-001	0	2	14	43	1	195	2	2	0	0	0	0	6	0	0	71	0	0	0	0	0	0	0	86	0	0	0	0	0	0	4	0	0	0	0	0	0	0	0	0	0	0	
5.6847660932e-001	0	2	14	43	1	196	2	2	0	0	0	0	6	0	0	71	0	0	0	0	0	0	0	86	0	0	0	0	0	0	3	0	0	0	0	0	0	0	0	0	0	0	
5.6849706372e-001	0	2	14	43	1	196	2	2	0	0	0	0	6	0	0	70	0	0	0	0	0	0	0	87	0	0	0	0	0	0	3	0	0	0	0	0	0	0	0	0	0	0	
5.6923380092e-001	0	2	14	43	1	195	2	2	0	0	0	0	6	0	0	70	0	0	0	0	0	0	0	87	0	0	0	0	0	0	4	0	0	0	0	0	0	0	0	0	0	0	
5.6950543231e-001	0	2	14	43	1	195	2	2	0	0	0	0	6	0	0	69	0	0	0	0	0	0	0	88	0	0	0	0	0	0	4	0	0	0	0	0	0	0	0	0	0	0	
5.6980357619e-001	0	2	14	43	1	195	2	2	0	0	0	0	6	0	0	68	0	0	0	0	0	0	0	89	0	0	0	0	0	0	4	0	0	0	0	0	0	0	0	0	0	0	
5.7020434015e-001	0	2	14	44	1	195	2	2	0	0	0	0	6	0	0	67	0	0	0	0	0	0	0	89	0	0	0	0	0	0	4	0	0	0	0	0	0	0	0	0	0	0	
5.7047850818e-001	0	2	14	44	1	195	2	2	0	0	0	0	6	0	0	66	0	0	0	0	0	0	0	90	0	0	0	0	0	0	4	0	0	0	0	0	0	0	0	0	0	0	
5.7074386795e-001	0	2	14	44	1	196	2	2	0	0	0	0	6	0	0	66	0	0	0	0	0	0	0	90	0	0	0	0	0	0	3	0	0	0	0	0	0	0	0	0	0	0	
5.7126945984e-001	0	2	14	44	1	196	2	2	0	0	0	0	6	0	0	67	0	0	0	0	0	0	0	89	0	0	0	0	0	0	3	0	0	0	0	0	0	0	0	0	0	0	
5.7149785075e-001	0	2	14	44	1	196	2	2	0	0	0	0	6	0	0	68	0	0	0	0	0	0	0	88	0	0	0	0	0	0	3	0	0	0	0	0	0	0	0	0	0	0	
5.7201172660e-001	0	2	14	44	1	195	2	2	0	0	0	0	6	0	0	68	0	0	0	0	0	0	0	88	0	0	0	0	0	0	4	0	0	0	0	0	0	0	0	0	0	0	
5.7226203895e-001	0	2	14	44	1	195	2	2	0	0	0	0	6	0	0	67	0	0	0	0	0	0	0	89	0	0	0	0	0	0	4	0	0	0	0	0	0	0	0	0	0	0	
5.7257590843e-001	0	2	14	44	1	195	2	2	0	0	0	0	6	0	0	66	0	0	0	0	0	0	0	90	0	0	0	0	0	0	4	0	0	0	0	0	0	0	0	0	0	0	
5.7272208523e-001	0	2	14	44	1	196	2	2	0	0	0	0	6	0	0	66	0	0	0	0	0	0	0	90	0	0	0	0	0	0	3	0	0	0	0	0	0	0	0	0	0	0	
5.7410467320e-001	0	2	14	43	1	196	2	2	0	0	0	0	6	0	0	67	0	0	0	0	0	0	0	90	0	0	0	0	0	0	3	0	0	0	0	0	0	0	0	0	0	0	
5.7468873170e-001	0	2	14	42	1	196	2	2	0	0	0	0	6	0	0	68	0	0	0	0	0	0	0	90	0	0	0	0	0	0	3	0	0	0	0	0	0	0	0	0	0	0	
5.7470808425e-001	0	2	14	41	1	196	2	2	0	0	0	0	6	0	0	69	0	0	0	0	0	0	0	90	0	0	0	0	0	0	3	0	0	0	0	0	0	0	0	0	0	0	
5.7560645635e-001	0	2	14	40	1	196	2	2	0	0	0	0	6	0	0	70	0	0	0	0	0	0	0	90	0	0	0	0	0	0	3	0	0	0	0	0	0	0	0	0	0	0	
5.7568899378e-001	0	2	14	40	1	196	2	2	0	0	0	0	6	0	0	69	0	0	0	0	0	0	0	91	0	0	0	0	0	0	3	0	0	0	0	0	0	0	0	0	0	0	
5.7592891526e-001	0	2	14	40	1	196	2	2	0	0	0	0	6	0	0	68	0	0	0	0	0	0	0	92	0	0	0	0	0	0	3	0	0	0	0	0	0	0	0	0	0	0	
5.7650345652e-001	0	2	14	40	1	196	2	2	0	0	0	0	6	0	0	67	0	0	0	0	0	0	0	93	0	0	0	0	0	0	3	0	0	0	0	0	0	0	0	0	0	0	
5.7711191357e-001	0	2	14	40	1	195	2	2	0	0	0	0	6	0	0	67	0	0	0	0	0	0	0	93	0	0	0	0	0	0	4	0	0	0	0	0	0	0	0	0	0	0	
5.7729305598e-001	0	2	14	41	1	195	2	2	0	0	0	0	6	0	0	66	0	0	0	0	0	0	0	93	0	0	0	0	0	0	4	0	0	0	0	0	0	0	0	0	0	0	
5.7737101710e-001	0	2	14	41	1	196	2	2	0	0	0	0	6	0	0	66	0	0	0	0	0	0	0	93	0	0	0	0	0	0	3	0	0	0	0	0	0	0	0	0	0	0	
5.7852338923e-001	0	2	14	41	1	195	2	2	0	0	0	0	6	0	0	66	0	0	0	0	0	0	0	93	0	0	0	0	0	0	4	0	0	0	0	0	0	0	0	0	0	0	
5.8041327536e-001	0	2	14	41	0	195	2	2	0	0	0	0	6	0	0	66	0	0	0	0	0	0	0	93	0	0	0	0	0	0	5	0	0	0	0	0	0	0	0	0	0	0	
5.8063345582e-001	0	2	14	41	0	196	2	2	0	0	0	0	6	0	0	66	0	0	0	0	0	0	0	93	0	0	0	0	0	0	4	0	0	0	0	0	0	0	0	0	0	0	
5.8092867673e-001	0	2	14	41	0	196	2	2	0	0	0	0	6	0	0	65	0	0	0	0	0	0	0	94	0	0	0	0	0	0	4	0	0	0	0	0	0	0	0	0	0	0	
5.8093178444e-001	0	2	14	41	0	195	2	2	0	0	0	0	6	0	0	65	0	0	0	0	0	0	0	94	0	0	0	0	0	0	5	0	0	0	0	0	0	0	0	0	0	0	
5.8126223762e-001	0	2	14	41	0	195	2	2	0	0	0	0	6	0	0	66	0	0	0	0	0	0	0	93	0	0	0	0	0	0	5	0	0	0	0	0	0	0	0	0	0	0	
5.8210439170e-001	0	2	14	41	0	194	2	2	0	0	0	0	6	0	0	66	0	0	0	0	0	0	0	93	0	0	0	0	0	0	6	0	0	0	0	0	0	0	0	0	0	0	
5.8356000456e-001	0	2	14	40	0	194	2	2	0	0	0	0	6	0	0	67	0	0	0	0	0	0	0	93	0	0	0	0	0	0	6	0	0	0	0	0	0	0	0	0	0	0	
5.8381609759e-001	0	2	14	40	0	193	2	2	0	0	0	0	6	0	0	67	0	0	0	0	0	0	0	93	0	0	0	0	0	0	7	0	0	0	0	0	0	0	0	0	0	0	
5.8408084840e-001	0	2	14	40	0	193	2	2	0	0	0	0	6	0	0	66	0	0	0	0	0	0	0	94	0	0	0	0	0	0	7	0	0	0	0	0	0	0	0	0	0	0	
5.8552791436e-001	0	2	14	40	0	193	2	2	0	0	0	0	6	0	0	65	0	0	0	0	0	0	0	95	0	0	0	0	0	0	7	0	0	0	0	0	0	0	0	0	0	0	
5.8612909282e-001	0	2	14	40	0	192	2	2	0	0	0	0	6	0	0	65	0	0	0	0	0	0	0	95	0	0	0	0	0	0	8	0	0	0	0	0	0	0	0	0	0	0	
5.8677928835e-001	0	2	14	40	0	191	2	2	0	0	0	0	6	0	0	65	0	0	0	0	0	0	0	95	0	0	0	0	0	0	9	0	0	0	0	0	0	0	0	0	0	0	
5.8736424452e-001	0	2	14	39	0	191	2	2	0	0	0	0	6	0	0	66	0	0	0	0	0	0	0	95	0	0	0	0	0	0	9	0	0	0	0	0	0	0	0	0	0	0	
5.8757580420e-001	0	2	14	39	0	191	2	2	0	0	0	0	6	0	0	65	0	0	0	0	0	0	0	96	0	0	0	0	0	0	9	0	0	0	0	0	0	0	0	0	0	0	
5.8820398274e-001	0	2	14	39	0	191	2	2	0	0	0	0	6	0	0	64	0	0	0	0	0	0	0	97	0	0	0	0	0	0	9	0	0	0	0	0	0	0	0	0	0	0	
5.8896722757e-001	0	2	14	39	0	190	2	2	0	0	0	0	6	0	0	64	0	0	0	0	0	0	0	97	0	0	0	0	0	0	10	0	0	0	0	0	0	0	0	0	0	0	
5.8914056660e-001	0	2	14	39	0	191	2	2	0	0	0	0	6	0	0	64	0	0	0	0	0	0	0	97	0	0	0	0	0	0	9	0	0	0	0	0	0	0	0	0	0	0	
5.8923782389e-001	0	2	14	39	0	191	2	2	0	0	0	0	6	0	0	63	0	0	0	0	0	0	0	98	0	0	0	0	0	0	9	0	0	0	0	0	0	0	0	0	0	0	
5.8958099406e-001	0	2	14	39	0	192	2	2	0	0	0	0	6	0	0	63	0	0	0	0	0	0	0	98	0	0	0	0	0	0	8	0	0	0	0	0	0	0	0	0	0	0	
5.8967306318e-001	0	2	14	39	0	192	2	2	0	0	0	0	6	0	0	64	0	0	0	0	0	0	0	97	0	0	0	0	0	0	8	0	0	0	0	0	0	0	0	0	0	0	
5.8975630308e-001	0	2	14	39	0	192	2	2	0	0	0	0	6	0	0	65	0	0	0	0	0	0	0	96	0	0	0	0	0	0	8	0	0	0	0	0	0	0	0	0	0	0	
5.9095457701e-001	0	2	14	39	0	193	2	2	0	0	0	0	6	0	0	65	0	0	0	0	0	0	0	96	0	0	0	0	0	0	7	0	0	0	0	0	0	0	0	0	0	0	
5.9118177322e-001	0	2	14	38	0	193	2	2	0	0	0	0	6	0	0	66	0	0	0	0	0	0	0	96	0	0	0	0	0	0	7	0	0	0	0	0	0	0	0	0	0	0	
5.9147138245e-001	0	2	14	38	0	193	2	2	0	0	0	0	6	0	0	65	0	0	0	0	0	0	0	97	0	0	0	0	0	0	7	0	0	0	0	0	0	0	0	0	0	0	
5.9150184905e-001	0	2	14	38	0	193	2	2	0	0	0	0	6	0	0	64	0	0	0	0	0	0	0	98	0	0	0	0	0	0	7	0	0	0	0	0	0	0	0	0	0	0	
5.9172068196e-001	0	2	14	39	0	193	2	2	0	0	0	0	6	0	0	63	0	0	0	0	0	0	0	98	0	0	0	0	0	0	7	0	0	0	0	0	0	0	0	0	0	0	
5.9552508693e-001	0	2	14	39	0	192	2	2	0	0	0	0	6	0	0	63	0	0	0	0	0	0	0	98	0	0	0	0	0	0	8	0	0	0	0	0	0	0	0	0	0	0	
5.9568834072e-001	0	2	14	39	0	193	2	2	0	0	0	0	6	0	0	63	0	0	0	0	0	0	0	98	0	0	0	0	0	0	7	0	0	0	0	0	0	0	0	0	0	0	
5.9627624210e-001	0	2	14	39	0	193	2	2	0	0	0	0	6	0	0	62	0	0	0	0	0	0	0	99	0	0	0	0	0	0	7	0	0	0	0	0	0	0	0	0	0	0	
5.9743130841e-001	0	2	14	39	0	193	2	2	0	0	0	0	6	0	0	61	0	0	0	0	0	0	0	100	0	0	0	0	0	0	7	0	0	0	0	0	0	0	0	0	0	0	
5.9812227887e-001	0	2	14	39	0	193	2	2	0	0	0	0	6	0	0	60	0	0	0	0	0	0	0	101	0	0	0	0	0	0	7	0	0	0	0	0	0	0	0	0	0	0	
5.9849377947e-001	0	2	14	39	0	192	2	2	0	0	0	0	6	0	0	60	0	0	0	0	0	0	0	101	0	0	0	0	0	0	8	0	0	0	0	0	0	0	0	0	0	0	
5.9864702208e-001	0	2	14	39	0	191	2	2	0	0	0	0	6	0	0	60	0	0	0	0	0	0	0	101	0	0	0	0	0	0	9	0	0	0	0	0	0	0	0	0	0	0	
5.9879696942e-001	0	2	14	38	0	191	2	2	0	0	0	0	6	0	0	61	0	0	0	0	0	0	0	101	0	0	0	0	0	0	9	0	0	0	0	0	0	0	0	0	0	0	
5.9963321925e-001	0	2	14	38	0	190	2	2	0	0	0	0	6	0	0	61	0	0	0	0	0	0	0	101	0	0	0	0	0	0	10	0	0	0	0	0	0	0	0	0	0	0	
6.0038111129e-001	0	2	14	37	0	190	2	2	0	0	0	0	6	0	0	62	0	0	0	0	0	0	0	101	0	0	0	0	0	0	10	0	0	0	0	0	0	0	0	0	0	0	
6.0066287609e-001	0	2	14	37	0	191	2	2	0	0	0	0	6	0	0	62	0	0	0	0	0	0	0	101	0	0	0	0	0	0	9	0	0	0	0	0	0	0	0	0	0	0	
6.0082280024e-001	0	2	14	37	0	192	2	2	0	0	0	0	6	0	0	62	0	0	0	0	0	0	0	101	0	0	0	0	0	0	8	0	0	0	0	0	0	0	0	0	0	0	
6.0147060854e-001	0	2	14	37	0	192	2	2	0	0	0	0	6	0	0	61	0	0	0	0	0	0	0	102	0	0	0	0	0	0	8	0	0	0	0	0	0	0	0	0	0	0	
6.0149247426e-001	0	2	14	36	0	192	2	2	0	0	0	0	6	0	0	62	0	0	0	0	0	0	0	102	0	0	0	0	0	0	8	0	0	0	0	0	0	0	0	0	0	0	
6.0173371118e-001	0	2	14	36	0	192	2	2	0	0	0	0	6	0	0	61	0	0	0	0	0	0	0	103	0	0	0	0	0	0	8	0	0	0	0	0	0	0	0	0	0	0	
6.0203454632e-001	0	2	14	36	0	193	2	2	0	0	0	0	6	0	0	61	0	0	0	0	0	0	0	103	0	0	0	0	0	0	7	0	0	0	0	0	0	0	0	0	0	0	
6.0262422479e-001	0	2	14	36	0	194	2	2	0	0	0	0	6	0	0	61	0	0	0	0	0	0	0	103	0	0	0	0	0	0	6	0	0	0	0	0	0	0	0	0	0	0	
6.0294047478e-001	0	2	14	36	0	194	2	2	0	0	0	0	6	0	0	60	0	0	0	0	0	0	0	104	0	0	0	0	0	0	6	0	0	0	0	0	0	0	0	0	0	0	
6.0354869119e-001	0	2	14	36	0	193	2	2	0	0	0	0	6	0	0	60	0	0	0	0	0	0	0	104	0	0	0	0	0	0	7	0	0	0	0	0	0	0	0	0	0	0	
6.0383289330e-001	0	2	14	36	0	194	2	2	0	0	0	0	6	0	0	60	0	0	0	0	0	0	0	104	0	0	0	0	0	0	6	0	0	0	0	0	0	0	0	0	0	0	
6.0392610032e-001	0	2	14	36	0	195	2	2	0	0	0	0	6	0	0	60	0	0	0	0	0	0	0	104	0	0	0	0	0	0	5	0	0	0	0	0	0	0	0	0	0	0	
6.0471642293e-001	0	2	14	36	0	195	2	2	0	0	0	0	6	0	0	59	0	0	0	0	0	0	0	105	0	0	0	0	0	0	5	0	0	0	0	0	0	0	0	0	0	0	
6.0482606349e-001	0	2	14	36	0	195	2	2	0	0	0	0	6	0	0	58	0	0	0	0	0	0	0	106	0	0	0	0	0	0	5	0	0	0	0	0	0	0	0	0	0	0	
6.0577723631e-001	0	2	14	36	0	195	2	2	0	0	0	0	6	0	0	59	0	0	0	0	0	0	0	105	0	0	0	0	0	0	5	0	0	0	0	0	0	0	0	0	0	0	
6.0592593630e-001	0	2	14	36	0	196	2	2	0	0	0	0	6	0	0	59	0	0	0	0	0	0	0	105	0	0	0	0	0	0	4	0	0	0	0	0	0	0	0	0	0	0	
6.0845270118e-001	0	2	14	36	0	195	2	2	0	0	0	0	6	0	0	59	0	0	0	0	0	0	0	105	0	0	0	0	0	0	5	0	0	0	0	0	0	0	0	0	0	0	
6.0873234949e-001	0	2	14	36	0	195	2	2	0	0	0	0	6	0	0	58	0	0	0	0	0	0	0	106	0	0	0	0	0	0	5	0	0	0	0	0	0	0	0	0	0	0	
6.0922576822e-001	0	2	14	36	0	194	2	2	0	0	0	0	6	0	0	58	0	0	0	0	0	0	0	106	0	0	0	0	0	0	6	0	0	0	0	0	0	0	0	0	0	0	
6.0989435476e-001	0	2	14	36	0	194	2	2	0	0	0	0	6	0	0	59	0	0	0	0	0	0	0	105	0	0	0	0	0	0	6	0	0	0	0	0	0	0	0	0	0	0	
6.1003478507e-001	0	2	14	36	0	194	2	2	0	0	0	0	6	0	0	58	0	0	0	0	0	0	0	106	0	0	0	0	0	0	6	0	0	0	0	0	0	0	0	0	0	0	
6.1053984564e-001	0	2	14	36	0	193	2	2	0	0	0	0	6	0	0	58	0	0	0	0	0	0	0	106	0	0	0	0	0	0	7	0	0	0	0	0	0	0	0	0	0	0	
6.1118848428e-001	0	2	14	36	0	192	2	2	0	0	0	0	6	0	0	58	0	0	0	0	0	0	0	106	0	0	0	0	0	0	8	0	0	0	0	0	0	0	0	0	0	0	
6.1223137723e-001	0	2	14	36	0	192	2	2	0	0	0	0	6	0	0	57	0	0	0	0	0	0	0	107	0	0	0	0	0	0	8	0	0	0	0	0	0	0	0	0	0	0	
6.1288665747e-001	0	2	14	36	0	192	2	2	0	0	0	0	6	0	0	58	0	0	0	0	0	0	0	106	0	0	0	0	0	0	8	0	0	0	0	0	0	0	0	0	0	0	
6.1309530656e-001	0	2	14	36	0	193	2	2	0	0	0	0	6	0	0	58	0	0	0	0	0	0	0	106	0	0	0	0	0	0	7	0	0	0	0	0	0	0	0	0	0	0	
6.1361331905e-001	0	2	14	36	0	192	2	2	0	0	0	0	6	0	0	58	0	0	0	0	0	0	0	106	0	0	0	0	0	0	8	0	0	0	0	0	0	0	0	0	0	0	
6.1384647061e-001	0	2	14	36	0	193	2	2	0	0	0	0	6	0	0	58	0	0	0	0	0	0	0	106	0	0	0	0	0	0	7	0	0	0	0	0	0	0	0	0	0	0	
6.1410326287e-001	0	2	14	37	0	193	2	2	0	0	0	0	6	0	0	57	0	0	0	0	0	0	0	106	0	0	0	0	0	0	7	0	0	0	0	0	0	0	0	0	0	0	
6.1440538168e-001	0	2	14	37	0	192	2	2	0	0	0	0	6	0	0	57	0	0	0	0	0	0	0	106	0	0	0	0	0	0	8	0	0	0	0	0	0	0	0	0	0	0	
6.1518941290e-001	0	2	14	37	0	191	2	2	0	0	0	0	6	0	0	57	0	0	0	0	0	0	0	106	0	0	0	0	0	0	9	0	0	0	0	0	0	0	0	0	0	0	
6.1590962584e-001	0	2	14	37	0	190	2	2	0	0	0	0	6	0	0	57	0	0	0	0	0	0	0	106	0	0	0	0	0	0	10	0	0	0	0	0	0	0	0	0	0	0	
6.1608172777e-001	0	2	14	37	0	191	2	2	0	0	0	0	6	0	0	57	0	0	0	0	0	0	0	106	0	0	0	0	0	0	9	0	0	0	0	0	0	0	0	0	0	0	
6.1647018221e-001	0	2	14	36	0	191	2	2	0	0	0	0	6	0	0	58	0	0	0	0	0	0	0	106	0	0	0	0	0	0	9	0	0	0	0	0	0	0	0	0	0	0	
6.1664164904e-001	0	2	14	36	0	191	2	2	0	0	0	0	6	0	0	57	0	0	0	0	0	0	0	107	0	0	0	0	0	0	9	0	0	0	0	0	0	0	0	0	0	0	
6.1712424703e-001	0	2	14	36	0	192	2	2	0	0	0	0	6	0	0	57	0	0	0	0	0	0	0	107	0	0	0	0	0	0	8	0	0	0	0	0	0	0	0	0	0	0	
6.1738780121e-001	0	2	14	36	0	191	2	2	0	0	0	0	6	0	0	57	0	0	0	0	0	0	0	107	0	0	0	0	0	0	9	0	0	0	0	0	0	0	0	0	0	0	
6.1758187180e-001	0	2	14	37	0	191	2	2	0	0	0	0	6	0	0	56	0	0	0	0	0	0	0	107	0	0	0	0	0	0	9	0	0	0	0	0	0	0	0	0	0	0	
6.2014485948e-001	0	2	14	37	0	192	2	2	0	0	0	0	6	0	0	56	0	0	0	0	0	0	0	107	0	0	0	0	0	0	8	0	0	0	0	0	0	0	0	0	0	0	
6.2113394276e-001	0	2	14	37	0	192	2	2	0	0	0	0	6	0	0	55	0	0	0	0	0	0	0	108	0	0	0	0	0	0	8	0	0	0	0	0	0	0	0	0	0	0	
6.2303576281e-001	0	2	14	38	0	192	2	2	0	0	0	0	6	0	0	54	0	0	0	0	0	0	0	108	0	0	0	0	0	0	8	0	0	0	0	0	0	0	0	0	0	0	
6.2354021151e-001	0	2	14	38	0	193	2	2	0	0	0	0	6	0	0	54	0	0	0	0	0	0	0	108	0	0	0	0	0	0	7	0	0	0	0	0	0	0	0	0	0	0	
6.2368020112e-001	0	2	14	38	0	193	2	2	0	0	0	0	6	0	0	53	0	0	0	0	0	0	0	109	0	0	0	0	0	0	7	0	0	0	0	0	0	0	0	0	0	0	
6.2382866203e-001	0	2	14	38	0	192	2	2	0	0	0	0	6	0	0	53	0	0	0	0	0	0	0	109	0	0	0	0	0	0	8	0	0	0	0	0	0	0	0	0	0	0	
6.2403779745e-001	0	2	14	38	0	193	2	2	0	0	0	0	6	0	0	53	0	0	0	0	0	0	0	109	0	0	0	0	0	0	7	0	0	0	0	0	0	0	0	0	0	0	
6.2465532159e-001	0	2	14	38	0	193	2	2	0	0	0	0	6	0	0	52	0	0	0	0	0	0	0	110	0	0	0	0	0	0	7	0	0	0	0	0	0	0	0	0	0	0	
6.2483242514e-001	0	2	14	37	0	193	2	2	0	0	0	0	6	0	0	53	0	0	0	0	0	0	0	110	0	0	0	0	0	0	7	0	0	0	0	0	0	0	0	0	0	0	
6.2513605464e-001	0	2	14	37	0	194	2	2	0	0	0	0	6	0	0	53	0	0	0	0	0	0	0	110	0	0	0	0	0	0	6	0	0	0	0	0	0	0	0	0	0	0	
6.2574557824e-001	0	2	14	36	0	194	2	2	0	0	0	0	6	0	0	54	0	0	0	0	0	0	0	110	0	0	0	0	0	0	6	0	0	0	0	0	0	0	0	0	0	0	
6.2662231682e-001	0	2	14	37	0	194	2	2	0	0	0	0	6	0	0	53	0	0	0	0	0	0	0	110	0	0	0	0	0	0	6	0	0	0	0	0	0	0	0	0	0	0	
6.2662720355e-001	0	2	14	37	0	194	2	2	0	0	0	0	6	0	0	52	0	0	0	0	0	0	0	111	0	0	0	0	0	0	6	0	0	0	0	0	0	0	0	0	0	0	
6.2707997860e-001	0	2	14	37	0	193	2	2	0	0	0	0	6	0	0	52	0	0	0	0	0	0	0	111	0	0	0	0	0	0	7	0	0	0	0	0	0	0	0	0	0	0	
6.2731535545e-001	0	2	14	37	0	194	2	2	0	0	0	0	6	0	0	52	0	0	0	0	0	0	0	111	0	0	0	0	0	0	6	0	0	0	0	0	0	0	0	0	0	0	
6.2800579793e-001	0	2	14	37	0	194	2	2	0	0	0	0	6	0	0	53	0	0	0	0	0	0	0	110	0	0	0	0	0	0	6	0	0	0	0	0	0	0	0	0	0	0	
6.2835816102e-001	0	2	14	37	0	194	2	2	0	0	0	0	6	0	0	52	0	0	0	0	0	0	0	111	0	0	0	0	0	0	6	0	0	0	0	0	0	0	0	0	0	0	
6.2919129738e-001	0	2	14	38	0	194	2	2	0	0	0	0	6	0	0	51	0	0	0	0	0	0	0	111	0	0	0	0	0	0	6	0	0	0	0	0	0	0	0	0	0	0	
6.2965537263e-001	0	2	14	38	0	194	2	2	0	0	0	0	6	0	0	52	0	0	0	0	0	0	0	110	0	0	0	0	0	0	6	0	0	0	0	0	0	0	0	0	0	0	
6.2975019728e-001	0	2	14	37	0	194	2	2	0	0	0	0	6	0	0	53	0	0	0	0	0	0	0	110	0	0	0	0	0	0	6	0	0	0	0	0	0	0	0	0	0	0	
6.2995399077e-001	0	2	14	37	0	195	2	2	0	0	0	0	6	0	0	53	0	0	0	0	0	0	0	110	0	0	0	0	0	0	5	0	0	0	0	0	0	0	0	0	0	0	
6.3119455746e-001	0	2	14	36	0	195	2	2	0	0	0	0	6	0	0	54	0	0	0	0	0	0	0	110	0	0	0	0	0	0	5	0	0	0	0	0	0	0	0	0	0	0	
6.3126606435e-001	0	2	14	36	0	194	2	2	0	0	0	0	6	0	0	54	0	0	0	0	0	0	0	110	0	0	0	0	0	0	6	0	0	0	0	0	0	0	0	0	0	0	
6.3170648034e-001	0	2	14	36	0	194	2	2	0	0	0	0	6	0	0	53	0	0	0	0	0	0	0	111	0	0	0	0	0	0	6	0	0	0	0	0	0	0	0	0	0	0	
6.3228710459e-001	0	2	14	36	0	194	2	2	0	0	0	0	6	0	0	54	0	0	0	0	0	0	0	110	0	0	0	0	0	0	6	0	0	0	0	0	0	0	0	0	0	0	
6.3249143382e-001	0	2	14	36	0	195	2	2	0	0	0	0	6	0	0	54	0	0	0	0	0	0	0	110	0	0	0	0	0	0	5	0	0	0	0	0	0	0	0	0	0	0	
6.3358103269e-001	0	2	14	36	0	196	2	2	0	0	0	0	6	0	0	54	0	0	0	0	0	0	0	110	0	0	0	0	0	0	4	0	0	0	0	0	0	0	0	0	0	0	
6.3422594296e-001	0	2	14	36	0	197	2	2	0	0	0	0	6	0	0	54	0	0	0	0	0	0	0	110	0	0	0	0	0	0	3	0	0	0	0	0	0	0	0	0	0	0	
6.3441984969e-001	0	2	14	35	0	197	2	2	0	0	0	0	6	0	0	55	0	0	0	0	0	0	0	110	0	0	0	0	0	0	3	0	0	0	0	0	0	0	0	0	0	0	
6.3464707974e-001	0	2	14	34	0	197	2	2	0	0	0	0	6	0	0	56	0	0	0	0	0	0	0	110	0	0	0	0	0	0	3	0	0	0	0	0	0	0	0	0	0	0	
6.3523152580e-001	0	2	14	34	0	198	2	2	0	0	0	0	6	0	0	56	0	0	0	0	0	0	0	110	0	0	0	0	0	0	2	0	0	0	0	0	0	0	0	0	0	0	
6.3529916388e-001	0	2	14	34	0	199	2	2	0	0	0	0	6	0	0	56	0	0	0	0	0	0	0	110	0	0	0	0	0	0	1	0	0	0	0	0	0	0	0	0	0	0	
6.3530862230e-001	0	2	14	34	0	199	2	2	0	0	0	0	6	0	0	57	0	0	0	0	0	0	0	109	0	0	0	0	0	0	1	0	0	0	0	0	0	0	0	0	0	0	
6.3651436863e-001	0	2	14	34	0	200	2	2	0	0	0	0	6	0	0	57	0	0	0	0	0	0	0	109	0	0	0	0	0	0	0	0	0	0	0	0	0	0	0	0	0	0	
6.3750910106e-001	0	2	14	35	0	200	2	2	0	0	0	0	6	0	0	56	0	0	0	0	0	0	0	109	0	0	0	0	0	0	0	0	0	0	0	0	0	0	0	0	0	0	
6.3784689579e-001	0	2	14	35	0	199	2	2	0	0	0	0	6	0	0	56	0	0	0	0	0	0	0	109	0	0	0	0	0	0	1	0	0	0	0	0	0	0	0	0	0	0	
6.3859234641e-001	0	2	14	35	0	198	2	2	0	0	0	0	6	0	0	56	0	0	0	0	0	0	0	109	0	0	0	0	0	0	2	0	0	0	0	0	0	0	0	0	0	0	
6.4088041605e-001	0	2	14	35	0	198	2	2	0	0	0	0	6	0	0	55	0	0	0	0	0	0	0	110	0	0	0	0	0	0	2	0	0	0	0	0	0	0	0	0	0	0	
6.4239874876e-001	0	2	14	35	0	197	2	2	0	0	0	0	6	0	0	55	0	0	0	0	0	0	0	110	0	0	0	0	0	0	3	0	0	0	0	0	0	0	0	0	0	0	
6.4291891686e-001	0	2	14	34	0	197	2	2	0	0	0	0	6	0	0	56	0	0	0	0	0	0	0	110	0	0	0	0	0	0	3	0	0	0	0	0	0	0	0	0	0	0	
6.4293017210e-001	0	2	14	34	0	198	2	2	0	0	0	0	6	0	0	56	0	0	0	0	0	0	0	110	0	0	0	0	0	0	2	0	0	0	0	0	0	0	0	0	0	0	
6.4352266877e-001	0	2	14	34	0	197	2	2	0	0	0	0	6	0	0	56	0	0	0	0	0	0	0	110	0	0	0	0	0	0	3	0	0	0	0	0	0	0	0	0	0	0	
6.4420391712e-001	0	2	14	33	0	197	2	2	0	0	0	0	6	0	0	57	0	0	0	0	0	0	0	110	0	0	0	0	0	0	3	0	0	0	0	0	0	0	0	0	0	0	
6.4780073041e-001	0	2	14	34	0	197	2	2	0	0	0	0	6	0	0	56	0	0	0	0	0	0	0	110	0	0	0	0	0	0	3	0	0	0	0	0	0	0	0	0	0	0	
6.4885198438e-001	0	2	14	34	0	197	2	2	0	0	0	0	6	0	0	55	0	0	0	0	0	0	0	111	0	0	0	0	0	0	3	0	0	0	0	0	0	0	0	0	0	0	
6.4963839432e-001	0	2	14	34	0	197	2	2	0	0	0	0	6	0	0	56	0	0	0	0	0	0	0	110	0	0	0	0	0	0	3	0	0	0	0	0	0	0	0	0	0	0	
6.4990826248e-001	0	2	14	34	0	198	2	2	0	0	0	0	6	0	0	56	0	0	0	0	0	0	0	110	0	0	0	0	0	0	2	0	0	0	0	0	0	0	0	0	0	0	
6.4997280013e-001	0	2	14	34	0	198	2	2	0	0	0	0	6	0	0	57	0	0	0	0	0	0	0	109	0	0	0	0	0	0	2	0	0	0	0	0	0	0	0	0	0	0	
6.5026900046e-001	0	2	14	34	0	199	2	2	0	0	0	0	6	0	0	57	0	0	0	0	0	0	0	109	0	0	0	0	0	0	1	0	0	0	0	0	0	0	0	0	0	0	
6.5110436035e-001	0	2	14	34	0	198	2	2	0	0	0	0	6	0	0	57	0	0	0	0	0	0	0	109	0	0	0	0	0	0	2	0	0	0	0	0	0	0	0	0	0	0	
6.5217992806e-001	0	2	14	33	0	198	2	2	0	0	0	0	6	0	0	58	0	0	0	0	0	0	0	109	0	0	0	0	0	0	2	0	0	0	0	0	0	0	0	0	0	0	
6.5246798847e-001	0	2	14	33	0	197	2	2	0	0	0	0	6	0	0	58	0	0	0	0	0	0	0	109	0	0	0	0	0	0	3	0	0	0	0	0	0	0	0	0	0	0	
6.5322839060e-001	0	2	14	33	0	197	2	2	0	0	0	0	6	0	0	59	0	0	0	0	0	0	0	108	0	0	0	0	0	0	3	0	0	0	0	0	0	0	0	0	0	0	
6.5327055320e-001	0	2	14	33	0	196	2	2	0	0	0	0	6	0	0	59	0	0	0	0	0	0	0	108	0	0	0	0	0	0	4	0	0	0	0	0	0	0	0	0	0	0	
6.5370855431e-001	0	2	14	33	0	196	2	2	0	0	0	0	6	0	0	58	0	0	0	0	0	0	0	109	0	0	0	0	0	0	4	0	0	0	0	0	0	0	0	0	0	0	
6.5434181883e-001	0	2	14	33	0	197	2	2	0	0	0	0	6	0	0	58	0	0	0	0	0	0	0	109	0	0	0	0	0	0	3	0	0	0	0	0	0	0	0	0	0	0	
6.5678568676e-001	0	2	14	33	0	196	2	2	0	0	0	0	6	0	0	58	0	0	0	0	0	0	0	109	0	0	0	0	0	0	4	0	0	0	0	0	0	0	0	0	0	0	
6.5770667326e-001	0	2	14	33	0	195	2	2	0	0	0	0	6	0	0	58	0	0	0	0	0	0	0	109	0	0	0	0	0	0	5	0	0	0	0	0	0	0	0	0	0	0	
6.5775447485e-001	0	2	14	32	0	195	2	2	0	0	0	0	6	0	0	59	0	0	0	0	0	0	0	109	0	0	0	0	0	0	5	0	0	0	0	0	0	0	0	0	0	0	
6.5839317005e-001	0	2	14	32	0	194	2	2	0	0	0	0	6	0	0	59	0	0	0	0	0	0	0	109	0	0	0	0	0	0	6	0	0	0	0	0	0	0	0	0	0	0	
6.5844345100e-001	0	2	14	32	0	193	2	2	0	0	0	0	6	0	0	59	0	0	0	0	0	0	0	109	0	0	0	0	0	0	7	0	0	0	0	0	0	0	0	0	0	0	
6.5860402642e-001	0	2	14	32	0	193	2	2	0	0	0	0	6	0	0	60	0	0	0	0	0	0	0	108	0	0	0	0	0	0	7	0	0	0	0	0	0	0	0	0	0	0	
6.5877222567e-001	0	2	14	32	0	194	2	2	0	0	0	0	6	0	0	60	0	0	0	0	0	0	0	108	0	0	0	0	0	0	6	0	0	0	0	0	0	0	0	0	0	0	
6.5878898026e-001	0	2	14	32	0	195	2	2	0	0	0	0	6	0	0	60	0	0	0	0	0	0	0	108	0	0	0	0	0	0	5	0	0	0	0	0	0	0	0	0	0	0	
6.5882681683e-001	0	2	14	32	0	195	2	2	0	0	0	0	6	0	0	61	0	0	0	0	0	0	0	107	0	0	0	0	0	0	5	0	0	0	0	0	0	0	0	0	0	0	
6.5888388720e-001	0	2	14	32	0	196	2	2	0	0	0	0	6	0	0	61	0	0	0	0	0	0	0	107	0	0	0	0	0	0	4	0	0	0	0	0	0	0	0	0	0	0	
6.5922812231e-001	0	2	14	32	0	196	2	2	0	0	0	0	6	0	0	60	0	0	0	0	0	0	0	108	0	0	0	0	0	0	4	0	0	0	0	0	0	0	0	0	0	0	
6.5938045379e-001	0	2	14	32	0	196	2	2	0	0	0	0	6	0	0	61	0	0	0	0	0	0	0	107	0	0	0	0	0	0	4	0	0	0	0	0	0	0	0	0	0	0	
6.6030956696e-001	0	2	14	32	0	197	2	2	0	0	0	0	6	0	0	61	0	0	0	0	0	0	0	107	0	0	0	0	0	0	3	0	0	0	0	0	0	0	0	0	0	0	
6.6037028662e-001	0	2	14	32	0	198	2	2	0	0	0	0	6	0	0	61	0	0	0	0	0	0	0	107	0	0	0	0	0	0	2	0	0	0	0	0	0	0	0	0	0	0	
6.6053839123e-001	0	2	14	32	0	198	2	2	0	0	0	0	6	0	0	60	0	0	0	0	0	0	0	108	0	0	0	0	0	0	2	0	0	0	0	0	0	0	0	0	0	0	
6.6077045417e-001	0	2	14	32	0	198	2	2	0	0	0	0	6	0	0	59	0	0	0	0	0	0	0	109	0	0	0	0	0	0	2	0	0	0	0	0	0	0	0	0	0	0	
6.6114181757e-001	0	2	14	32	0	198	2	2	0	0	0	0	6	0	0	58	0	0	0	0	0	0	0	110	0	0	0	0	0	0	2	0	0	0	0	0	0	0	0	0	0	0	
6.6114473680e-001	0	2	14	32	0	198	2	2	0	0	0	0	6	0	0	57	0	0	0	0	0	0	0	111	0	0	0	0	0	0	2	0	0	0	0	0	0	0	0	0	0	0	
6.6126764665e-001	0	2	14	32	0	198	2	2	0	0	0	0	6	0	0	56	0	0	0	0	0	0	0	112	0	0	0	0	0	0	2	0	0	0	0	0	0	0	0	0	0	0	
6.6150084667e-001	0	2	14	32	0	197	2	2	0	0	0	0	6	0	0	56	0	0	0	0	0	0	0	112	0	0	0	0	0	0	3	0	0	0	0	0	0	0	0	0	0	0	
6.6207340830e-001	0	2	15	32	0	197	2	2	0	0	0	0	5	0	0	56	0	0	0	0	0	0	0	112	0	0	0	0	0	0	3	0	0	0	0	0	0	0	0	0	0	0	
6.6297260754e-001	0	2	15	33	0	197	2	2	0	0	0	0	5	0	0	55	0	0	0	0	0	0	0	112	0	0	0	0	0	0	3	0	0	0	0	0	0	0	0	0	0	0	
6.6342493004e-001	0	2	15	33	0	198	2	2	0	0	0	0	5	0	0	55	0	0	0	0	0	0	0	112	0	0	0	0	0	0	2	0	0	0	0	0	0	0	0	0	0	0	
6.6443076053e-001	0	2	15	33	0	198	2	2	0	0	0	0	5	0	0	54	0	0	0	0	0	0	0	113	0	0	0	0	0	0	2	0	0	0	0	0	0	0	0	0	0	0	
6.6443172984e-001	0	2	15	33	0	199	2	2	0	0	0	0	5	0	0	54	0	0	0	0	0	0	0	113	0	0	0	0	0	0	1	0	0	0	0	0	0	0	0	0	0	0	
6.6557235742e-001	0	2	15	33	0	199	2	2	0	0	0	0	5	0	0	53	0	0	0	0	0	0	0	114	0	0	0	0	0	0	1	0	0	0	0	0	0	0	0	0	0	0	
6.6639368446e-001	0	2	15	33	0	198	2	2	0	0	0	0	5	0	0	53	0	0	0	0	0	0	0	114	0	0	0	0	0	0	2	0	0	0	0	0	0	0	0	0	0	0	
6.6653480779e-001	0	2	15	33	0	198	2	2	0	0	0	0	5	0	0	54	0	0	0	0	0	0	0	113	0	0	0	0	0	0	2	0	0	0	0	0	0	0	0	0	0	0	
6.6695985000e-001	0	2	15	33	0	199	2	2	0	0	0	0	5	0	0	54	0	0	0	0	0	0	0	113	0	0	0	0	0	0	1	0	0	0	0	0	0	0	0	0	0	0	
6.6748208908e-001	0	2	15	34	0	199	2	2	0	0	0	0	5	0	0	53	0	0	0	0	0	0	0	113	0	0	0	0	0	0	1	0	0	0	0	0	0	0	0	0	0	0	
6.7016624440e-001	0	2	15	34	0	198	2	2	0	0	0	0	5	0	0	53	0	0	0	0	0	0	0	113	0	0	0	0	0	0	2	0	0	0	0	0	0	0	0	0	0	0	
6.7046990868e-001	0	2	15	34	0	198	2	2	0	0	0	0	5	0	0	52	0	0	0	0	0	0	0	114	0	0	0	0	0	0	2	0	0	0	0	0	0	0	0	0	0	0	
6.7082244871e-001	0	2	15	34	0	198	2	2	0	0	0	0	5	0	0	51	0	0	0	0	0	0	0	115	0	0	0	0	0	0	2	0	0	0	0	0	0	0	0	0	0	0	
6.7132350530e-001	0	2	15	34	0	198	2	2	0	0	0	0	5	0	0	52	0	0	0	0	0	0	0	114	0	0	0	0	0	0	2	0	0	0	0	0	0	0	0	0	0	0	
6.7263602472e-001	0	2	15	34	0	199	2	2	0	0	0	0	5	0	0	52	0	0	0	0	0	0	0	114	0	0	0	0	0	0	1	0	0	0	0	0	0	0	0	0	0	0	
6.7364321677e-001	0	2	15	34	0	198	2	2	0	0	0	0	5	0	0	52	0	0	0	0	0	0	0	114	0	0	0	0	0	0	2	0	0	0	0	0	0	0	0	0	0	0	
6.7375781563e-001	0	2	15	34	0	197	2	2	0	0	0	0	5	0	0	52	0	0	0	0	0	0	0	114	0	0	0	0	0	0	3	0	0	0	0	0	0	0	0	0	0	0	
6.7388912668e-001	0	2	15	34	0	197	2	2	0	0	0	0	5	0	0	53	0	0	0	0	0	0	0	113	0	0	0	0	0	0	3	0	0	0	0	0	0	0	0	0	0	0	
6.7406872806e-001	0	2	15	35	0	197	2	2	0	0	0	0	5	0	0	52	0	0	0	0	0	0	0	113	0	0	0	0	0	0	3	0	0	0	0	0	0	0	0	0	0	0	
6.7455346951e-001	0	2	15	35	0	197	2	2	0	0	0	0	5	0	0	53	0	0	0	0	0	0	0	112	0	0	0	0	0	0	3	0	0	0	0	0	0	0	0	0	0	0	
6.7485417266e-001	0	2	15	35	0	196	2	2	0	0	0	0	5	0	0	53	0	0	0	0	0	0	0	112	0	0	0	0	0	0	4	0	0	0	0	0	0	0	0	0	0	0	
6.7573928283e-001	0	2	15	35	0	195	2	2	0	0	0	0	5	0	0	53	0	0	0	0	0	0	0	112	0	0	0	0	0	0	5	0	0	0	0	0	0	0	0	0	0	0	
6.7594116634e-001	0	2	15	36	0	195	2	2	0	0	0	0	5	0	0	52	0	0	0	0	0	0	0	112	0	0	0	0	0	0	5	0	0	0	0	0	0	0	0	0	0	0	
6.7623088019e-001	0	2	15	36	0	195	2	2	0	0	0	0	5	0	0	51	0	0	0	0	0	0	0	113	0	0	0	0	0	0	5	0	0	0	0	0	0	0	0	0	0	0	
6.7630859351e-001	0	2	15	36	0	196	2	2	0	0	0	0	5	0	0	51	0	0	0	0	0	0	0	113	0	0	0	0	0	0	4	0	0	0	0	0	0	0	0	0	0	0	
6.7634538954e-001	0	2	15	36	0	197	2	2	0	0	0	0	5	0	0	51	0	0	0	0	0	0	0	113	0	0	0	0	0	0	3	0	0	0	0	0	0	0	0	0	0	0	
6.7700026832e-001	0	2	15	36	0	197	2	2	0	0	0	0	5	0	0	52	0	0	0	0	0	0	0	112	0	0	0	0	0	0	3	0	0	0	0	0	0	0	0	0	0	0	
6.7732598305e-001	0	2	15	36	0	196	2	2	0	0	0	0	5	0	0	52	0	0	0	0	0	0	0	112	0	0	0	0	0	0	4	0	0	0	0	0	0	0	0	0	0	0	
6.7807250264e-001	0	2	15	35	0	196	2	2	0	0	0	0	5	0	0	53	0	0	0	0	0	0	0	112	0	0	0	0	0	0	4	0	0	0	0	0	0	0	0	0	0	0	
6.7870514501e-001	0	2	15	35	0	196	2	2	0	0	0	0	5	0	0	54	0	0	0	0	0	0	0	111	0	0	0	0	0	0	4	0	0	0	0	0	0	0	0	0	0	0	
6.7924299735e-001	0	2	15	35	0	195	2	2	0	0	0	0	5	0	0	54	0	0	0	0	0	0	0	111	0	0	0	0	0	0	5	0	0	0	0	0	0	0	0	0	0	0	
6.7943745515e-001	0	2	15	35	0	194	2	2	0	0	0	0	5	0	0	54	0	0	0	0	0	0	0	111	0	0	0	0	0	0	6	0	0	0	0	0	0	0	0	0	0	0	
6.7945865815e-001	0	2	15	35	0	195	2	2	0	0	0	0	5	0	0	54	0	0	0	0	0	0	0	111	0	0	0	0	0	0	5	0	0	0	0	0	0	0	0	0	0	0	
6.7991004499e-001	0	2	15	35	0	196	2	2	0	0	0	0	5	0	0	54	0	0	0	0	0	0	0	111	0	0	0	0	0	0	4	0	0	0	0	0	0	0	0	0	0	0	
6.8081452859e-001	0	2	15	35	0	195	2	2	0	0	0	0	5	0	0	54	0	0	0	0	0	0	0	111	0	0	0	0	0	0	5	0	0	0	0	0	0	0	0	0	0	0	
6.8090815691e-001	0	2	15	35	0	196	2	2	0	0	0	0	5	0	0	54	0	0	0	0	0	0	0	111	0	0	0	0	0	0	4	0	0	0	0	0	0	0	0	0	0	0	
6.8125748242e-001	0	2	15	35	0	195	2	2	0	0	0	0	5	0	0	54	0	0	0	0	0	0	0	111	0	0	0	0	0	0	5	0	0	0	0	0	0	0	0	0	0	0	
6.8140948165e-001	0	2	15	35	0	196	2	2	0	0	0	0	5	0	0	54	0	0	0	0	0	0	0	111	0	0	0	0	0	0	4	0	0	0	0	0	0	0	0	0	0	0	
6.8280517014e-001	0	2	15	35	0	195	2	2	0	0	0	0	5	0	0	54	0	0	0	0	0	0	0	111	0	0	0	0	0	0	5	0	0	0	0	0	0	0	0	0	0	0	
6.8313936575e-001	0	2	15	35	0	195	2	2	0	0	0	0	5	0	0	53	0	0	0	0	0	0	0	112	0	0	0	0	0	0	5	0	0	0	0	0	0	0	0	0	0	0	
6.8317141923e-001	0	2	15	34	0	195	2	2	0	0	0	0	5	0	0	54	0	0	0	0	0	0	0	112	0	0	0	0	0	0	5	0	0	0	0	0	0	0	0	0	0	0	
6.8353209094e-001	0	2	15	34	0	196	2	2	0	0	0	0	5	0	0	54	0	0	0	0	0	0	0	112	0	0	0	0	0	0	4	0	0	0	0	0	0	0	0	0	0	0	
6.8403144880e-001	0	2	15	33	0	196	2	2	0	0	0	0	5	0	0	55	0	0	0	0	0	0	0	112	0	0	0	0	0	0	4	0	0	0	0	0	0	0	0	0	0	0	
6.8525135567e-001	0	2	15	33	0	195	2	2	0	0	0	0	5	0	0	55	0	0	0	0	0	0	0	112	0	0	0	0	0	0	5	0	0	0	0	0	0	0	0	0	0	0	
6.8533683575e-001	0	2	15	33	0	196	2	2	0	0	0	0	5	0	0	55	0	0	0	0	0	0	0	112	0	0	0	0	0	0	4	0	0	0	0	0	0	0	0	0	0	0	
6.8547610368e-001	0	2	15	33	0	196	2	2	0	0	0	0	5	0	0	54	0	0	0	0	0	0	0	113	0	0	0	0	0	0	4	0	0	0	0	0	0	0	0	0	0	0	
6.8563765258e-001	0	2	15	33	0	197	2	2	0	0	0	0	5	0	0	54	0	0	0	0	0	0	0	113	0	0	0	0	0	0	3	0	0	0	0	0	0	0	0	0	0	0	
6.8627829657e-001	0	2	15	33	0	196	2	2	0	0	0	0	5	0	0	54	0	0	0	0	0	0	0	113	0	0	0	0	0	0	4	0	0	0	0	0	0	0	0	0	0	0	
6.8631862552e-001	0	2	15	33	0	196	2	2	0	0	0	0	5	0	0	53	0	0	0	0	0	0	0	114	0	0	0	0	0	0	4	0	0	0	0	0	0	0	0	0	0	0	
6.8666375317e-001	0	2	15	33	0	196	2	2	0	0	0	0	5	0	0	54	0	0	0	0	0	0	0	113	0	0	0	0	0	0	4	0	0	0	0	0	0	0	0	0	0	0	
6.8907489560e-001	0	2	15	33	0	196	2	2	0	0	0	0	5	0	0	55	0	0	0	0	0	0	0	112	0	0	0	0	0	0	4	0	0	0	0	0	0	0	0	0	0	0	
6.8920057467e-001	0	2	15	33	0	195	2	2	0	0	0	0	5	0	0	55	0	0	0	0	0	0	0	112	0	0	0	0	0	0	5	0	0	0	0	0	0	0	0	0	0	0	
6.8950508691e-001	0	2	15	32	0	195	2	2	0	0	0	0	5	0	0	56	0	0	0	0	0	0	0	112	0	0	0	0	0	0	5	0	0	0	0	0	0	0	0	0	0	0	
6.8994025853e-001	0	2	15	32	0	196	2	2	0	0	0	0	5	0	0	56	0	0	0	0	0	0	0	112	0	0	0	0	0	0	4	0	0	0	0	0	0	0	0	0	0	0	
6.9118684656e-001	0	2	15	31	0	196	2	2	0	0	0	0	5	0	0	57	0	0	0	0	0	0	0	112	0	0	0	0	0	0	4	0	0	0	0	0	0	0	0	0	0	0	
6.9141623784e-001	0	2	15	31	0	197	2	2	0	0	0	0	5	0	0	57	0	0	0	0	0	0	0	112	0	0	0	0	0	0	3	0	0	0	0	0	0	0	0	0	0	0	
6.9189145085e-001	0	2	15	31	0	196	2	2	0	0	0	0	5	0	0	57	0	0	0	0	0	0	0	112	0	0	0	0	0	0	4	0	0	0	0	0	0	0	0	0	0	0	
6.9216282653e-001	0	2	15	31	0	196	2	2	0	0	0	0	5	0	0	58	0	0	0	0	0	0	0	111	0	0	0	0	0	0	4	0	0	0	0	0	0	0	0	0	0	0	
6.9229196622e-001	0	2	15	31	0	196	2	2	0	0	0	0	5	0	0	59	0	0	0	0	0	0	0	110	0	0	0	0	0	0	4	0	0	0	0	0	0	0	0	0	0	0	
6.9284414352e-001	0	2	15	31	0	196	2	2	0	0	0	0	5	0	0	58	0	0	0	0	0	0	0	111	0	0	0	0	0	0	4	0	0	0	0	0	0	0	0	0	0	0	
6.9388839754e-001	0	2	15	31	0	196	2	2	0	0	0	0	5	0	0	59	0	0	0	0	0	0	0	110	0	0	0	0	0	0	4	0	0	0	0	0	0	0	0	0	0	0	
6.9435677027e-001	0	2	15	31	0	197	2	2	0	0	0	0	5	0	0	59	0	0	0	0	0	0	0	110	0	0	0	0	0	0	3	0	0	0	0	0	0	0	0	0	0	0	
6.9471848513e-001	0	2	15	31	0	196	2	2	0	0	0	0	5	0	0	59	0	0	0	0	0	0	0	110	0	0	0	0	0	0	4	0	0	0	0	0	0	0	0	0	0	0	
6.9559887527e-001	0	2	15	31	0	196	2	2	0	0	0	0	5	0	0	58	0	0	0	0	0	0	0	111	0	0	0	0	0	0	4	0	0	0	0	0	0	0	0	0	0	0	
6.9563119034e-001	0	2	15	31	0	197	2	2	0	0	0	0	5	0	0	58	0	0	0	0	0	0	0	111	0	0	0	0	0	0	3	0	0	0	0	0	0	0	0	0	0	0	
6.9620423339e-001	0	2	15	31	0	198	2	2	0	0	0	0	5	0	0	58	0	0	0	0	0	0	0	111	0	0	0	0	0	0	2	0	0	0	0	0	0	0	0	0	0	0	
6.9692193281e-001	0	2	15	31	0	199	2	2	0	0	0	0	5	0	0	58	0	0	0	0	0	0	0	111	0	0	0	0	0	0	1	0	0	0	0	0	0	0	0	0	0	0	
6.9716017885e-001	0	2	15	30	0	199	2	2	0	0	0	0	5	0	0	59	0	0	0	0	0	0	0	111	0	0	0	0	0	0	1	0	0	0	0	0	0	0	0	0	0	0	
6.9752999698e-001	0	2	15	30	0	199	2	2	0	0	0	0	5	0	0	58	0	0	0	0	0	0	0	112	0	0	0	0	0	0	1	0	0	0	0	0	0	0	0	0	0	0	
6.9868032985e-001	0	2	15	30	0	198	2	2	0	0	0	0	5	0	0	58	0	0	0	0	0	0	0	112	0	0	0	0	0	0	2	0	0	0	0	0	0	0	0	0	0	0	
6.9969746174e-001	0	2	15	30	0	197	2	2	0	0	0	0	5	0	0	58	0	0	0	0	0	0	0	112	0	0	0	0	0	0	3	0	0	0	0	0	0	0	0	0	0	0	
6.9995926731e-001	0	2	15	29	0	197	2	2	0	0	0	0	5	0	0	59	0	0	0	0	0	0	0	112	0	0	0	0	0	0	3	0	0	0	0	0	0	0	0	0	0	0	
7.0039762577e-001	0	2	15	29	0	198	2	2	0	0	0	0	5	0	0	59	0	0	0	0	0	0	0	112	0	0	0	0	0	0	2	0	0	0	0	0	0	0	0	0	0	0	
7.0072502718e-001	0	2	15	28	0	198	2	2	0	0	0	0	5	0	0	60	0	0	0	0	0	0	0	112	0	0	0	0	0	0	2	0	0	0	0	0	0	0	0	0	0	0	
7.0281628451e-001	0	2	15	28	0	198	2	2	0	0	0	0	5	0	0	59	0	0	0	0	0	0	0	113	0	0	0	0	0	0	2	0	0	0	0	0	0	0	0	0	0	0	
7.0301168095e-001	0	2	15	28	0	198	2	2	0	0	0	0	5	0	0	60	0	0	0	0	0	0	0	112	0	0	0	0	0	0	2	0	0	0	0	0	0	0	0	0	0	0	
7.0496684548e-001	0	2	15	29	0	198	2	2	0	0	0	0	5	0	0	59	0	0	0	0	0	0	0	112	0	0	0	0	0	0	2	0	0	0	0	0	0	0	0	0	0	0	
7.0507482407e-001	0	2	15	29	0	198	2	2	0	0	0	0	5	0	0	58	0	0	0	0	0	0	0	113	0	0	0	0	0	0	2	0	0	0	0	0	0	0	0	0	0	0	
7.0548409565e-001	0	2	15	28	0	198	2	2	0	0	0	0	5	0	0	59	0	0	0	0	0	0	0	113	0	0	0	0	0	0	2	0	0	0	0	0	0	0	0	0	0	0	
7.0561342695e-001	0	2	15	28	0	197	2	2	0	0	0	0	5	0	0	59	0	0	0	0	0	0	0	113	0	0	0	0	0	0	3	0	0	0	0	0	0	0	0	0	0	0	
7.0584458062e-001	0	2	15	28	0	198	2	2	0	0	0	0	5	0	0	59	0	0	0	0	0	0	0	113	0	0	0	0	0	0	2	0	0	0	0	0	0	0	0	0	0	0	
7.0588767940e-001	0	2	15	28	0	199	2	2	0	0	0	0	5	0	0	59	0	0	0	0	0	0	0	113	0	0	0	0	0	0	1	0	0	0	0	0	0	0	0	0	0	0	
7.0591573903e-001	0	2	15	28	0	199	2	2	0	0	0	0	5	0	0	60	0	0	0	0	0	0	0	112	0	0	0	0	0	0	1	0	0	0	0	0	0	0	0	0	0	0	
7.0623455955e-001	0	2	15	28	0	199	2	2	0	0	0	0	5	0	0	61	0	0	0	0	0	0	0	111	0	0	0	0	0	0	1	0	0	0	0	0	0	0	0	0	0	0	
7.0693864999e-001	0	2	15	29	0	199	2	2	0	0	0	0	5	0	0	60	0	0	0	0	0	0	0	111	0	0	0	0	0	0	1	0	0	0	0	0	0	0	0	0	0	0	
7.0741288219e-001	0	2	15	29	0	200	2	2	0	0	0	0	5	0	0	60	0	0	0	0	0	0	0	111	0	0	0	0	0	0	0	0	0	0	0	0	0	0	0	0	0	0	
7.0771409314e-001	0	2	15	29	0	199	2	2	0	0	0	0	5	0	0	60	0	0	0	0	0	0	0	111	0	0	0	0	0	0	1	0	0	0	0	0	0	0	0	0	0	0	
7.1013609631e-001	0	2	15	29	0	199	2	2	0	0	0	0	5	0	0	59	0	0	0	0	0	0	0	112	0	0	0	0	0	0	1	0	0	0	0	0	0	0	0	0	0	0	
7.1024331683e-001	0	2	15	29	0	199	2	2	0	0	0	0	5	0	0	60	0	0	0	0	0	0	0	111	0	0	0	0	0	0	1	0	0	0	0	0	0	0	0	0	0	0	
7.1079336490e-001	0	2	15	29	0	198	2	2	0	0	0	0	5	0	0	60	0	0	0	0	0	0	0	111	0	0	0	0	0	0	2	0	0	0	0	0	0	0	0	0	0	0	
7.1096650775e-001	0	2	15	29	0	199	2	2	0	0	0	0	5	0	0	60	0	0	0	0	0	0	0	111	0	0	0	0	0	0	1	0	0	0	0	0	0	0	0	0	0	0	
7.1257774239e-001	0	2	15	30	0	199	2	2	0	0	0	0	5	0	0	59	0	0	0	0	0	0	0	111	0	0	0	0	0	0	1	0	0	0	0	0	0	0	0	0	0	0	
7.1297338797e-001	0	2	15	30	0	199	2	2	0	0	0	0	5	0	0	60	0	0	0	0	0	0	0	110	0	0	0	0	0	0	1	0	0	0	0	0	0	0	0	0	0	0	
7.1420633684e-001	0	2	15	30	0	199	2	2	0	0	0	0	5	0	0	59	0	0	0	0	0	0	0	111	0	0	0	0	0	0	1	0	0	0	0	0	0	0	0	0	0	0	
7.1428019476e-001	0	2	15	30	0	198	2	2	0	0	0	0	5	0	0	59	0	0	0	0	0	0	0	111	0	0	0	0	0	0	2	0	0	0	0	0	0	0	0	0	0	0	
7.1495800180e-001	0	2	15	30	0	198	2	2	0	0	0	0	5	0	0	58	0	0	0	0	0	0	0	112	0	0	0	0	0	0	2	0	0	0	0	0	0	0	0	0	0	0	
7.1509487968e-001	0	2	15	30	0	199	2	2	0	0	0	0	5	0	0	58	0	0	0	0	0	0	0	112	0	0	0	0	0	0	1	0	0	0	0	0	0	0	0	0	0	0	
7.1558585150e-001	0	2	15	30	0	199	2	2	0	0	0	0	5	0	0	57	0	0	0	0	0	0	0	113	0	0	0	0	0	0	1	0	0	0	0	0	0	0	0	0	0	0	
7.1627644374e-001	0	2	15	31	0	199	2	2	0	0	0	0	5	0	0	56	0	0	0	0	0	0	0	113	0	0	0	0	0	0	1	0	0	0	0	0	0	0	0	0	0	0	
7.1654276793e-001	0	2	15	31	0	198	2	2	0	0	0	0	5	0	0	56	0	0	0	0	0	0	0	113	0	0	0	0	0	0	2	0	0	0	0	0	0	0	0	0	0	0	
7.1695830911e-001	0	2	15	31	0	199	2	2	0	0	0	0	5	0	0	56	0	0	0	0	0	0	0	113	0	0	0	0	0	0	1	0	0	0	0	0	0	0	0	0	0	0	
7.1842119730e-001	0	2	15	31	0	200	2	2	0	0	0	0	5	0	0	56	0	0	0	0	0	0	0	113	0	0	0	0	0	0	0	0	0	0	0	0	0	0	0	0	0	0	
7.2027057270e-001	0	2	15	31	0	200	2	2	0	0	0	0	5	0	0	57	0	0	0	0	0	0	0	112	0	0	0	0	0	0	0	0	0	0	0	0	0	0	0	0	0	0	
7.2161043496e-001	0	2	15	32	0	200	2	2	0	0	0	0	5	0	0	56	0	0	0	0	0	0	0	112	0	0	0	0	0	0	0	0	0	0	0	0	0	0	0	0	0	0	
7.2208765827e-001	0	2	15	32	0	200	2	2	0	0	0	0	5	0	0	57	0	0	0	0	0	0	0	111	0	0	0	0	0	0	0	0	0	0	0	0	0	0	0	0	0	0	
7.2248142973e-001	0	2	15	31	0	200	2	2	0	0	0	0	5	0	0	58	0	0	0	0	0	0	0	111	0	0	0	0	0	0	0	0	0	0	0	0	0	0	0	0	0	0	
7.2261247923e-001	0	2	15	31	0	200	2	2	0	0	0	0	5	0	0	59	0	0	0	0	0	0	0	110	0	0	0	0	0	0	0	0	0	0	0	0	0	0	0	0	0	0	
7.2325686355e-001	0	2	15	31	0	199	2	2	0	0	0	0	5	0	0	59	0	0	0	0	0	0	0	110	0	0	0	0	0	0	1	0	0	0	0	0	0	0	0	0	0	0	
7.2430500805e-001	0	2	15	31	0	199	2	2	0	0	0	0	5	0	0	60	0	0	0	0	0	0	0	109	0	0	0	0	0	0	1	0	0	0	0	0	0	0	0	0	0	0	
7.2517290453e-001	0	2	15	31	0	198	2	2	0	0	0	0	5	0	0	60	0	0	0	0	0	0	0	109	0	0	0	0	0	0	2	0	0	0	0	0	0	0	0	0	0	0	
7.2577992304e-001	0	2	15	31	0	198	2	2	0	0	0	0	5	0	0	59	0	0	0	0	0	0	0	110	0	0	0	0	0	0	2	0	0	0	0	0	0	0	0	0	0	0	
7.2623899174e-001	0	2	15	30	0	198	2	2	0	0	0	0	5	0	0	60	0	0	0	0	0	0	0	110	0	0	0	0	0	0	2	0	0	0	0	0	0	0	0	0	0	0	
7.2628244366e-001	0	2	15	30	0	199	2	2	0	0	0	0	5	0	0	60	0	0	0	0	0	0	0	110	0	0	0	0	0	0	1	0	0	0	0	0	0	0	0	0	0	0	
7.2688429539e-001	0	2	15	29	0	199	2	2	0	0	0	0	5	0	0	61	0	0	0	0	0	0	0	110	0	0	0	0	0	0	1	0	0	0	0	0	0	0	0	0	0	0	
7.2699628805e-001	0	2	15	29	0	199	2	2	0	0	0	0	5	0	0	60	0	0	0	0	0	0	0	111	0	0	0	0	0	0	1	0	0	0	0	0	0	0	0	0	0	0	
7.2764568016e-001	0	2	15	29	0	199	2	2	0	0	0	0	5	0	0	59	0	0	0	0	0	0	0	112	0	0	0	0	0	0	1	0	0	0	0	0	0	0	0	0	0	0	
7.2799359418e-001	0	2	15	29	0	198	2	2	0	0	0	0	5	0	0	59	0	0	0	0	0	0	0	112	0	0	0	0	0	0	2	0	0	0	0	0	0	0	0	0	0	0	
7.2832334849e-001	0	2	15	28	0	198	2	2	0	0	0	0	5	0	0	60	0	0	0	0	0	0	0	112	0	0	0	0	0	0	2	0	0	0	0	0	0	0	0	0	0	0	
7.2925816725e-001	0	2	15	27	0	198	2	2	0	0	0	0	5	0	0	61	0	0	0	0	0	0	0	112	0	0	0	0	0	0	2	0	0	0	0	0	0	0	0	0	0	0	
7.2948649022e-001	0	2	15	27	0	198	2	2	0	0	0	0	5	0	0	62	0	0	0	0	0	0	0	111	0	0	0	0	0	0	2	0	0	0	0	0	0	0	0	0	0	0	
7.2969106938e-001	0	2	15	28	0	198	2	2	0	0	0	0	5	0	0	61	0	0	0	0	0	0	0	111	0	0	0	0	0	0	2	0	0	0	0	0	0	0	0	0	0	0	
7.3024274988e-001	0	2	15	28	0	197	2	2	0	0	0	0	5	0	0	61	0	0	0	0	0	0	0	111	0	0	0	0	0	0	3	0	0	0	0	0	0	0	0	0	0	0	
7.3087266331e-001	0	2	15	29	0	197	2	2	0	0	0	0	5	0	0	60	0	0	0	0	0	0	0	111	0	0	0	0	0	0	3	0	0	0	0	0	0	0	0	0	0	0	
7.3092484535e-001	0	2	15	29	0	197	2	2	0	0	0	0	5	0	0	59	0	0	0	0	0	0	0	112	0	0	0	0	0	0	3	0	0	0	0	0	0	0	0	0	0	0	
7.3093095350e-001	0	2	15	29	0	197	2	2	0	0	0	0	5	0	0	60	0	0	0	0	0	0	0	111	0	0	0	0	0	0	3	0	0	0	0	0	0	0	0	0	0	0	
7.3195727419e-001	0	2	15	28	0	197	2	2	0	0	0	0	5	0	0	61	0	0	0	0	0	0	0	111	0	0	0	0	0	0	3	0	0	0	0	0	0	0	0	0	0	0	
7.3233600744e-001	0	2	15	28	0	197	2	2	0	0	0	0	5	0	0	62	0	0	0	0	0	0	0	110	0	0	0	0	0	0	3	0	0	0	0	0	0	0	0	0	0	0	
7.3234407991e-001	0	2	15	28	0	198	2	2	0	0	0	0	5	0	0	62	0	0	0	0	0	0	0	110	0	0	0	0	0	0	2	0	0	0	0	0	0	0	0	0	0	0	
7.3285819404e-001	0	2	15	28	0	197	2	2	0	0	0	0	5	0	0	62	0	0	0	0	0	0	0	110	0	0	0	0	0	0	3	0	0	0	0	0	0	0	0	0	0	0	
7.3327895800e-001	0	2	15	28	0	197	2	2	0	0	0	0	5	0	0	63	0	0	0	0	0	0	0	109	0	0	0	0	0	0	3	0	0	0	0	0	0	0	0	0	0	0	
7.3363438645e-001	0	2	15	28	0	197	2	2	0	0	0	0	5	0	0	62	0	0	0	0	0	0	0	110	0	0	0	0	0	0	3	0	0	0	0	0	0	0	0	0	0	0	
7.3444027868e-001	0	2	15	28	0	197	2	2	0	0	0	0	5	0	0	63	0	0	0	0	0	0	0	109	0	0	0	0	0	0	3	0	0	0	0	0	0	0	0	0	0	0	
7.3548045178e-001	0	2	15	28	0	197	2	2	0	0	0	0	5	0	0	62	0	0	0	0	0	0	0	110	0	0	0	0	0	0	3	0	0	0	0	0	0	0	0	0	0	0	
7.3605833090e-001	0	2	15	28	0	197	2	2	0	0	0	0	5	0	0	61	0	0	0	0	0	0	0	111	0	0	0	0	0	0	3	0	0	0	0	0	0	0	0	0	0	0	
7.3616872019e-001	0	2	15	28	0	197	2	2	0	0	0	0	5	0	0	60	0	0	0	0	0	0	0	112	0	0	0	0	0	0	3	0	0	0	0	0	0	0	0	0	0	0	
7.3732961791e-001	0	2	15	28	0	196	2	2	0	0	0	0	5	0	0	60	0	0	0	0	0	0	0	112	0	0	0	0	0	0	4	0	0	0	0	0	0	0	0	0	0	0	
7.3891831689e-001	0	2	15	29	0	196	2	2	0	0	0	0	5	0	0	59	0	0	0	0	0	0	0	112	0	0	0	0	0	0	4	0	0	0	0	0	0	0	0	0	0	0	
7.4153271639e-001	0	2	15	29	0	197	2	2	0	0	0	0	5	0	0	59	0	0	0	0	0	0	0	112	0	0	0	0	0	0	3	0	0	0	0	0	0	0	0	0	0	0	
7.4197661579e-001	0	2	15	29	0	197	2	2	0	0	0	0	5	0	0	60	0	0	0	0	0	0	0	111	0	0	0	0	0	0	3	0	0	0	0	0	0	0	0	0	0	0	
7.4337884323e-001	0	2	15	29	0	196	2	2	0	0	0	0	5	0	0	60	0	0	0	0	0	0	0	111	0	0	0	0	0	0	4	0	0	0	0	0	0	0	0	0	0	0	
7.4537522581e-001	0	2	15	29	0	196	2	2	0	0	0	0	5	0	0	61	0	0	0	0	0	0	0	110	0	0	0	0	0	0	4	0	0	0	0	0	0	0	0	0	0	0	
7.4566257725e-001	0	2	15	29	0	197	2	2	0	0	0	0	5	0	0	61	0	0	0	0	0	0	0	110	0	0	0	0	0	0	3	0	0	0	0	0	0	0	0	0	0	0	
7.4578664126e-001	0	2	15	29	0	197	2	2	0	0	0	0	5	0	0	60	0	0	0	0	0	0	0	111	0	0	0	0	0	0	3	0	0	0	0	0	0	0	0	0	0	0	
7.4681357016e-001	0	2	15	29	0	196	2	2	0	0	0	0	5	0	0	60	0	0	0	0	0	0	0	111	0	0	0	0	0	0	4	0	0	0	0	0	0	0	0	0	0	0	
7.4727348719e-001	0	2	15	30	0	196	2	2	0	0	0	0	5	0	0	59	0	0	0	0	0	0	0	111	0	0	0	0	0	0	4	0	0	0	0	0	0	0	0	0	0	0	
7.4799042107e-001	0	2	15	30	0	195	2	2	0	0	0	0	5	0	0	59	0	0	0	0	0	0	0	111	0	0	0	0	0	0	5	0	0	0	0	0	0	0	0	0	0	0	
7.4885484503e-001	0	2	15	29	0	195	2	2	0	0	0	0	5	0	0	60	0	0	0	0	0	0	0	111	0	0	0	0	0	0	5	0	0	0	0	0	0	0	0	0	0	0	
7.4886541165e-001	0	2	15	30	0	195	2	2	0	0	0	0	5	0	0	59	0	0	0	0	0	0	0	111	0	0	0	0	0	0	5	0	0	0	0	0	0	0	0	0	0	0	
7.4961588746e-001	0	2	15	29	0	195	2	2	0	0	0	0	5	0	0	60	0	0	0	0	0	0	0	111	0	0	0	0	0	0	5	0	0	0	0	0	0	0	0	0	0	0	
7.5069392562e-001	0	2	15	29	0	194	2	2	0	0	0	0	5	0	0	60	0	0	0	0	0	0	0	111	0	0	0	0	0	0	6	0	0	0	0	0	0	0	0	0	0	0	
7.5147723262e-001	0	2	15	29	0	195	2	2	0	0	0	0	5	0	0	60	0	0	0	0	0	0	0	111	0	0	0	0	0	0	5	0	0	0	0	0	0	0	0	0	0	0	
7.5178406092e-001	0	2	15	28	0	195	2	2	0	0	0	0	5	0	0	61	0	0	0	0	0	0	0	111	0	0	0	0	0	0	5	0	0	0	0	0	0	0	0	0	0	0	
7.5203146919e-001	0	2	15	28	0	196	2	2	0	0	0	0	5	0	0	61	0	0	0	0	0	0	0	111	0	0	0	0	0	0	4	0	0	0	0	0	0	0	0	0	0	0	
7.5222925329e-001	0	2	15	28	0	196	2	2	0	0	0	0	5	0	0	60	0	0	0	0	0	0	0	112	0	0	0	0	0	0	4	0	0	0	0	0	0	0	0	0	0	0	
7.5226093902e-001	0	2	15	28	0	196	2	2	0	0	0	0	5	0	0	61	0	0	0	0	0	0	0	111	0	0	0	0	0	0	4	0	0	0	0	0	0	0	0	0	0	0	
7.5301890153e-001	0	2	15	27	0	196	2	2	0	0	0	0	5	0	0	62	0	0	0	0	0	0	0	111	0	0	0	0	0	0	4	0	0	0	0	0	0	0	0	0	0	0	
7.5375015210e-001	0	2	15	27	0	195	2	2	0	0	0	0	5	0	0	62	0	0	0	0	0	0	0	111	0	0	0	0	0	0	5	0	0	0	0	0	0	0	0	0	0	0	
7.5390498533e-001	0	2	15	27	0	196	2	2	0	0	0	0	5	0	0	62	0	0	0	0	0	0	0	111	0	0	0	0	0	0	4	0	0	0	0	0	0	0	0	0	0	0	
7.5395558202e-001	0	2	15	27	0	196	2	2	0	0	0	0	5	0	0	61	0	0	0	0	0	0	0	112	0	0	0	0	0	0	4	0	0	0	0	0	0	0	0	0	0	0	
7.5437986414e-001	0	2	15	27	0	196	2	2	0	0	0	0	5	0	0	60	0	0	0	0	0	0	0	113	0	0	0	0	0	0	4	0	0	0	0	0	0	0	0	0	0	0	
7.5441534557e-001	0	2	15	27	0	196	2	2	0	0	0	0	5	0	0	59	0	0	0	0	0	0	0	114	0	0	0	0	0	0	4	0	0	0	0	0	0	0	0	0	0	0	
7.5470704985e-001	0	2	15	27	0	197	2	2	0	0	0	0	5	0	0	59	0	0	0	0	0	0	0	114	0	0	0	0	0	0	3	0	0	0	0	0	0	0	0	0	0	0	
7.5542534873e-001	0	2	15	27	0	198	2	2	0	0	0	0	5	0	0	59	0	0	0	0	0	0	0	114	0	0	0	0	0	0	2	0	0	0	0	0	0	0	0	0	0	0	
7.5553877863e-001	0	2	15	27	0	197	2	2	0	0	0	0	5	0	0	59	0	0	0	0	0	0	0	114	0	0	0	0	0	0	3	0	0	0	0	0	0	0	0	0	0	0	
7.5621039634e-001	0	2	15	27	0	198	2	2	0	0	0	0	5	0	0	59	0	0	0	0	0	0	0	114	0	0	0	0	0	0	2	0	0	0	0	0	0	0	0	0	0	0	
7.5703595433e-001	0	2	15	27	0	198	2	2	0	0	0	0	5	0	0	58	0	0	0	0	0	0	0	115	0	0	0	0	0	0	2	0	0	0	0	0	0	0	0	0	0	0	
7.5732722159e-001	0	2	15	27	0	198	2	2	0	0	0	0	5	0	0	59	0	0	0	0	0	0	0	114	0	0	0	0	0	0	2	0	0	0	0	0	0	0	0	0	0	0	
7.5766716998e-001	0	2	15	27	0	197	2	2	0	0	0	0	5	0	0	59	0	0	0	0	0	0	0	114	0	0	0	0	0	0	3	0	0	0	0	0	0	0	0	0	0	0	
7.5829491545e-001	0	2	15	27	0	197	2	2	0	0	0	0	5	0	0	58	0	0	0	0	0	0	0	115	0	0	0	0	0	0	3	0	0	0	0	0	0	0	0	0	0	0	
7.6044900216e-001	0	2	15	27	0	196	2	2	0	0	0	0	5	0	0	58	0	0	0	0	0	0	0	115	0	0	0	0	0	0	4	0	0	0	0	0	0	0	0	0	0	0	
7.6063782809e-001	0	2	15	27	0	195	2	2	0	0	0	0	5	0	0	58	0	0	0	0	0	0	0	115	0	0	0	0	0	0	5	0	0	0	0	0	0	0	0	0	0	0	
7.6156575679e-001	0	2	15	26	0	195	2	2	0	0	0	0	5	0	0	59	0	0	0	0	0	0	0	115	0	0	0	0	0	0	5	0	0	0	0	0	0	0	0	0	0	0	
7.6165077348e-001	0	2	15	26	0	196	2	2	0	0	0	0	5	0	0	59	0	0	0	0	0	0	0	115	0	0	0	0	0	0	4	0	0	0	0	0	0	0	0	0	0	0	
7.6170115400e-001	0	2	15	26	0	196	2	2	0	0	0	0	5	0	0	58	0	0	0	0	0	0	0	116	0	0	0	0	0	0	4	0	0	0	0	0	0	0	0	0	0	0	
7.6250134592e-001	0	2	15	26	0	196	2	2	0	0	0	0	5	0	0	57	0	0	0	0	0	0	0	117	0	0	0	0	0	0	4	0	0	0	0	0	0	0	0	0	0	0	
7.6295694162e-001	0	2	15	26	0	196	2	2	0	0	0	0	5	0	0	56	0	0	0	0	0	0	0	118	0	0	0	0	0	0	4	0	0	0	0	0	0	0	0	0	0	0	
7.6441909703e-001	0	2	15	26	0	195	2	2	0	0	0	0	5	0	0	56	0	0	0	0	0	0	0	118	0	0	0	0	0	0	5	0	0	0	0	0	0	0	0	0	0	0	
7.6490715728e-001	0	2	15	26	0	196	2	2	0	0	0	0	5	0	0	56	0	0	0	0	0	0	0	118	0	0	0	0	0	0	4	0	0	0	0	0	0	0	0	0	0	0	
7.6622176240e-001	0	2	15	26	0	197	2	2	0	0	0	0	5	0	0	56	0	0	0	0	0	0	0	118	0	0	0	0	0	0	3	0	0	0	0	0	0	0	0	0	0	0	
7.6659443325e-001	0	2	15	26	0	196	2	2	0	0	0	0	5	0	0	56	0	0	0	0	0	0	0	118	0	0	0	0	0	0	4	0	0	0	0	0	0	0	0	0	0	0	
7.6752312468e-001	0	2	15	25	0	196	2	2	0	0	0	0	5	0	0	57	0	0	0	0	0	0	0	118	0	0	0	0	0	0	4	0	0	0	0	0	0	0	0	0	0	0	
7.6757514621e-001	0	2	15	25	0	195	2	2	0	0	0	0	5	0	0	57	0	0	0	0	0	0	0	118	0	0	0	0	0	0	5	0	0	0	0	0	0	0	0	0	0	0	
7.6772560480e-001	0	2	15	25	0	194	2	2	0	0	0	0	5	0	0	57	0	0	0	0	0	0	0	118	0	0	0	0	0	0	6	0	0	0	0	0	0	0	0	0	0	0	
7.6909864610e-001	0	2	15	25	0	195	2	2	0	0	0	0	5	0	0	57	0	0	0	0	0	0	0	118	0	0	0	0	0	0	5	0	0	0	0	0	0	0	0	0	0	0	
7.7075851460e-001	0	2	15	24	0	195	2	2	0	0	0	0	5	0	0	58	0	0	0	0	0	0	0	118	0	0	0	0	0	0	5	0	0	0	0	0	0	0	0	0	0	0	
7.7162877888e-001	0	2	15	24	0	194	2	2	0	0	0	0	5	0	0	58	0	0	0	0	0	0	0	118	0	0	0	0	0	0	6	0	0	0	0	0	0	0	0	0	0	0	
7.7177091269e-001	0	2	15	24	0	195	2	2	0	0	0	0	5	0	0	58	0	0	0	0	0	0	0	118	0	0	0	0	0	0	5	0	0	0	0	0	0	0	0	0	0	0	
7.7201736241e-001	0	2	15	24	0	195	2	2	0	0	0	0	5	0	0	57	0	0	0	0	0	0	0	119	0	0	0	0	0	0	5	0	0	0	0	0	0	0	0	0	0	0	
7.7280871059e-001	0	2	15	24	0	196	2	2	0	0	0	0	5	0	0	57	0	0	0	0	0	0	0	119	0	0	0	0	0	0	4	0	0	0	0	0	0	0	0	0	0	0	
7.7379349780e-001	0	2	15	24	0	195	2	2	0	0	0	0	5	0	0	57	0	0	0	0	0	0	0	119	0	0	0	0	0	0	5	0	0	0	0	0	0	0	0	0	0	0	
7.7569156179e-001	0	2	16	24	0	195	2	2	0	0	0	0	4	0	0	57	0	0	0	0	0	0	0	119	0	0	0	0	0	0	5	0	0	0	0	0	0	0	0	0	0	0	
7.7618523581e-001	0	2	16	24	0	196	2	2	0	0	0	0	4	0	0	57	0	0	0	0	0	0	0	119	0	0	0	0	0	0	4	0	0	0	0	0	0	0	0	0	0	0	
7.7652234089e-001	0	2	16	24	0	197	2	2	0	0	0	0	4	0	0	57	0	0	0	0	0	0	0	119	0	0	0	0	0	0	3	0	0	0	0	0	0	0	0	0	0	0	
7.7653436322e-001	0	2	16	25	0	197	2	2	0	0	0	0	4	0	0	56	0	0	0	0	0	0	0	119	0	0	0	0	0	0	3	0	0	0	0	0	0	0	0	0	0	0	
7.7786279231e-001	0	2	16	25	0	196	2	2	0	0	0	0	4	0	0	56	0	0	0	0	0	0	0	119	0	0	0	0	0	0	4	0	0	0	0	0	0	0	0	0	0	0	
7.7851561036e-001	0	2	16	25	0	195	2	2	0	0	0	0	4	0	0	56	0	0	0	0	0	0	0	119	0	0	0	0	0	0	5	0	0	0	0	0	0	0	0	0	0	0	
7.7871387264e-001	0	2	16	25	0	196	2	2	0	0	0	0	4	0	0	56	0	0	0	0	0	0	0	119	0	0	0	0	0	0	4	0	0	0	0	0	0	0	0	0	0	0	
7.7879018770e-001	0	2	16	25	0	197	2	2	0	0	0	0	4	0	0	56	0	0	0	0	0	0	0	119	0	0	0	0	0	0	3	0	0	0	0	0	0	0	0	0	0	0	
7.7987580713e-001	0	2	16	24	0	197	2	2	0	0	0	0	4	0	0	57	0	0	0	0	0	0	0	119	0	0	0	0	0	0	3	0	0	0	0	0	0	0	0	0	0	0	
7.8170673855e-001	0	2	16	24	0	196	2	2	0	0	0	0	4	0	0	57	0	0	0	0	0	0	0	119	0	0	0	0	0	0	4	0	0	0	0	0	0	0	0	0	0	0	
7.8244166184e-001	0	2	16	24	0	197	2	2	0	0	0	0	4	0	0	57	0	0	0	0	0	0	0	119	0	0	0	0	0	0	3	0	0	0	0	0	0	0	0	0	0	0	
7.8251405457e-001	0	2	16	24	0	197	2	2	0	0	0	0	4	0	0	56	0	0	0	0	0	0	0	120	0	0	0	0	0	0	3	0	0	0	0	0	0	0	0	0	0	0	
7.8268817392e-001	0	2	16	24	0	198	2	2	0	0	0	0	4	0	0	56	0	0	0	0	0	0	0	120	0	0	0	0	0	0	2	0	0	0	0	0	0	0	0	0	0	0	
7.8275297748e-001	0	2	16	24	0	199	2	2	0	0	0	0	4	0	0	56	0	0	0	0	0	0	0	120	0	0	0	0	0	0	1	0	0	0	0	0	0	0	0	0	0	0	
7.8305306770e-001	0	2	16	24	0	199	2	2	0	0	0	0	4	0	0	55	0	0	0	0	0	0	0	121	0	0	0	0	0	0	1	0	0	0	0	0	0	0	0	0	0	0	
7.8348642767e-001	0	2	16	23	0	199	2	2	0	0	0	0	4	0	0	56	0	0	0	0	0	0	0	121	0	0	0	0	0	0	1	0	0	0	0	0	0	0	0	0	0	0	
7.8422141222e-001	0	2	16	23	0	199	2	2	0	0	0	0	4	0	0	57	0	0	0	0	0	0	0	120	0	0	0	0	0	0	1	0	0	0	0	0	0	0	0	0	0	0	
7.8427542748e-001	0	2	16	23	0	200	2	2	0	0	0	0	4	0	0	57	0	0	0	0	0	0	0	120	0	0	0	0	0	0	0	0	0	0	0	0	0	0	0	0	0	0	
7.8702044960e-001	0	2	16	23	0	200	2	2	0	0	0	0	4	0	0	56	0	0	0	0	0	0	0	121	0	0	0	0	0	0	0	0	0	0	0	0	0	0	0	0	0	0	
7.8832059743e-001	0	2	16	23	0	199	2	2	0	0	0	0	4	0	0	56	0	0	0	0	0	0	0	121	0	0	0	0	0	0	1	0	0	0	0	0	0	0	0	0	0	0	
7.9084367957e-001	0	2	16	23	0	200	2	2	0	0	0	0	4	0	0	56	0	0	0	0	0	0	0	121	0	0	0	0	0	0	0	0	0	0	0	0	0	0	0	0	0	0	
7.9148124923e-001	0	2	16	23	0	199	2	2	0	0	0	0	4	0	0	56	0	0	0	0	0	0	0	121	0	0	0	0	0	0	1	0	0	0	0	0	0	0	0	0	0	0	
7.9220141263e-001	0	2	16	23	0	199	2	2	0	0	0	0	4	0	0	57	0	0	0	0	0	0	0	120	0	0	0	0	0	0	1	0	0	0	0	0	0	0	0	0	0	0	
7.9350981027e-001	0	2	16	23	0	199	2	2	0	0	0	0	4	0	0	56	0	0	0	0	0	0	0	121	0	0	0	0	0	0	1	0	0	0	0	0	0	0	0	0	0	0	
7.9399131743e-001	0	2	16	23	0	198	2	2	0	0	0	0	4	0	0	56	0	0	0	0	0	0	0	121	0	0	0	0	0	0	2	0	0	0	0	0	0	0	0	0	0	0	
7.9442419768e-001	0	2	16	23	0	197	2	2	0	0	0	0	4	0	0	56	0	0	0	0	0	0	0	121	0	0	0	0	0	0	3	0	0	0	0	0	0	0	0	0	0	0	
7.9508933541e-001	0	2	16	23	0	197	2	2	0	0	0	0	4	0	0	57	0	0	0	0	0	0	0	120	0	0	0	0	0	0	3	0	0	0	0	0	0	0	0	0	0	0	
7.9529469211e-001	0	2	16	23	0	196	2	2	0	0	0	0	4	0	0	57	0	0	0	0	0	0	0	120	0	0	0	0	0	0	4	0	0	0	0	0	0	0	0	0	0	0	
7.9647470507e-001	0	2	16	23	0	195	2	2	0	0	0	0	4	0	0	57	0	0	0	0	0	0	0	120	0	0	0	0	0	0	5	0	0	0	0	0	0	0	0	0	0	0	
7.9734400671e-001	0	2	16	23	0	196	2	2	0	0	0	0	4	0	0	57	0	0	0	0	0	0	0	120	0	0	0	0	0	0	4	0	0	0	0	0	0	0	0	0	0	0	
7.9749362385e-001	0	2	16	23	0	197	2	2	0	0	0	0	4	0	0	57	0	0	0	0	0	0	0	120	0	0	0	0	0	0	3	0	0	0	0	0	0	0	0	0	0	0	
7.9828989522e-001	0	2	16	23	0	197	2	2	0	0	0	0	4	0	0	58	0	0	0	0	0	0	0	119	0	0	0	0	0	0	3	0	0	0	0	0	0	0	0	0	0	0	
7.9865856770e-001	0	2	16	23	0	198	2	2	0	0	0	0	4	0	0	58	0	0	0	0	0	0	0	119	0	0	0	0	0	0	2	0	0	0	0	0	0	0	0	0	0	0	
7.9918590235e-001	0	2	16	24	0	198	2	2	0	0	0	0	4	0	0	57	0	0	0	0	0	0	0	119	0	0	0	0	0	0	2	0	0	0	0	0	0	0	0	0	0	0	
7.9920537930e-001	0	2	16	24	0	199	2	2	0	0	0	0	4	0	0	57	0	0	0	0	0	0	0	119	0	0	0	0	0	0	1	0	0	0	0	0	0	0	0	0	0	0	
7.9964060355e-001	0	2	16	24	0	198	2	2	0	0	0	0	4	0	0	57	0	0	0	0	0	0	0	119	0	0	0	0	0	0	2	0	0	0	0	0	0	0	0	0	0	0	
7.9981215525e-001	0	2	16	24	0	197	2	2	0	0	0	0	4	0	0	57	0	0	0	0	0	0	0	119	0	0	0	0	0	0	3	0	0	0	0	0	0	0	0	0	0	0	
7.9993696554e-001	0	2	16	24	0	196	2	2	0	0	0	0	4	0	0	57	0	0	0	0	0	0	0	119	0	0	0	0	0	0	4	0	0	0	0	0	0	0	0	0	0	0	
7.9995316539e-001	0	2	16	24	0	195	2	2	0	0	0	0	4	0	0	57	0	0	0	0	0	0	0	119	0	0	0	0	0	0	5	0	0	0	0	0	0	0	0	0	0	0	
8.0154874056e-001	0	2	16	24	0	195	2	2	0	0	0	0	4	0	0	56	0	0	0	0	0	0	0	120	0	0	0	0	0	0	5	0	0	0	0	0	0	0	0	0	0	0	
8.0379456651e-001	0	2	16	24	0	196	2	2	0	0	0	0	4	0	0	56	0	0	0	0	0	0	0	120	0	0	0	0	0	0	4	0	0	0	0	0	0	0	0	0	0	0	
8.0472939800e-001	0	2	16	24	0	196	2	2	0	0	0	0	4	0	0	55	0	0	0	0	0	0	0	121	0	0	0	0	0	0	4	0	0	0	0	0	0	0	0	0	0	0	
8.0507236855e-001	0	2	16	24	0	197	2	2	0	0	0	0	4	0	0	55	0	0	0	0	0	0	0	121	0	0	0	0	0	0	3	0	0	0	0	0	0	0	0	0	0	0	
8.0554725025e-001	0	2	16	24	0	196	2	2	0	0	0	0	4	0	0	55	0	0	0	0	0	0	0	121	0	0	0	0	0	0	4	0	0	0	0	0	0	0	0	0	0	0	
8.0559676779e-001	0	2	16	24	0	197	2	2	0	0	0	0	4	0	0	55	0	0	0	0	0	0	0	121	0	0	0	0	0	0	3	0	0	0	0	0	0	0	0	0	0	0	
8.0617076768e-001	0	2	16	24	0	196	2	2	0	0	0	0	4	0	0	55	0	0	0	0	0	0	0	121	0	0	0	0	0	0	4	0	0	0	0	0	0	0	0	0	0	0	
8.0667598163e-001	0	2	16	24	0	196	2	2	0	0	0	0	4	0	0	54	0	0	0	0	0	0	0	122	0	0	0	0	0	0	4	0	0	0	0	0	0	0	0	0	0	0	
8.0737700711e-001	0	2	16	24	0	197	2	2	0	0	0	0	4	0	0	54	0	0	0	0	0	0	0	122	0	0	0	0	0	0	3	0	0	0	0	0	0	0	0	0	0	0	
8.0760319749e-001	0	2	16	24	0	196	2	2	0	0	0	0	4	0	0	54	0	0	0	0	0	0	0	122	0	0	0	0	0	0	4	0	0	0	0	0	0	0	0	0	0	0	
8.0798258123e-001	0	2	16	24	0	196	2	2	0	0	0	0	4	0	0	53	0	0	0	0	0	0	0	123	0	0	0	0	0	0	4	0	0	0	0	0	0	0	0	0	0	0	
8.0812408831e-001	0	2	16	25	0	196	2	2	0	0	0	0	4	0	0	52	0	0	0	0	0	0	0	123	0	0	0	0	0	0	4	0	0	0	0	0	0	0	0	0	0	0	
8.0828264694e-001	0	2	16	25	0	195	2	2	0	0	0	0	4	0	0	52	0	0	0	0	0	0	0	123	0	0	0	0	0	0	5	0	0	0	0	0	0	0	0	0	0	0	
8.0893120432e-001	0	2	16	25	0	195	2	2	0	0	0	0	4	0	0	51	0	0	0	0	0	0	0	124	0	0	0	0	0	0	5	0	0	0	0	0	0	0	0	0	0	0	
8.0992656364e-001	0	2	16	25	0	196	2	2	0	0	0	0	4	0	0	51	0	0	0	0	0	0	0	124	0	0	0	0	0	0	4	0	0	0	0	0	0	0	0	0	0	0	
8.1167667179e-001	0	2	16	25	0	197	2	2	0	0	0	0	4	0	0	51	0	0	0	0	0	0	0	124	0	0	0	0	0	0	3	0	0	0	0	0	0	0	0	0	0	0	
8.1214098255e-001	0	2	16	25	0	198	2	2	0	0	0	0	4	0	0	51	0	0	0	0	0	0	0	124	0	0	0	0	0	0	2	0	0	0	0	0	0	0	0	0	0	0	
8.1296932087e-001	0	2	16	25	0	197	2	2	0	0	0	0	4	0	0	51	0	0	0	0	0	0	0	124	0	0	0	0	0	0	3	0	0	0	0	0	0	0	0	0	0	0	
8.1314236427e-001	0	2	16	25	0	197	2	2	0	0	0	0	4	0	0	50	0	0	0	0	0	0	0	125	0	0	0	0	0	0	3	0	0	0	0	0	0	0	0	0	0	0	
8.1376217570e-001	0	2	16	25	0	196	2	2	0	0	0	0	4	0	0	50	0	0	0	0	0	0	0	125	0	0	0	0	0	0	4	0	0	0	0	0	0	0	0	0	0	0	
8.1411857996e-001	0	2	16	25	0	195	2	2	0	0	0	0	4	0	0	50	0	0	0	0	0	0	0	125	0	0	0	0	0	0	5	0	0	0	0	0	0	0	0	0	0	0	
8.1440904915e-001	0	2	16	25	0	195	2	2	0	0	0	0	4	0	0	51	0	0	0	0	0	0	0	124	0	0	0	0	0	0	5	0	0	0	0	0	0	0	0	0	0	0	
8.1442638157e-001	0	2	16	25	0	194	2	2	0	0	0	0	4	0	0	51	0	0	0	0	0	0	0	124	0	0	0	0	0	0	6	0	0	0	0	0	0	0	0	0	0	0	
8.1468666559e-001	0	2	16	25	0	195	2	2	0	0	0	0	4	0	0	51	0	0	0	0	0	0	0	124	0	0	0	0	0	0	5	0	0	0	0	0	0	0	0	0	0	0	
8.1483208273e-001	0	2	16	25	0	195	2	2	0	0	0	0	4	0	0	50	0	0	0	0	0	0	0	125	0	0	0	0	0	0	5	0	0	0	0	0	0	0	0	0	0	0	
8.1487695760e-001	0	2	16	25	0	196	2	2	0	0	0	0	4	0	0	50	0	0	0	0	0	0	0	125	0	0	0	0	0	0	4	0	0	0	0	0	0	0	0	0	0	0	
8.1531192567e-001	0	2	16	25	0	196	2	2	0	0	0	0	4	0	0	49	0	0	0	0	0	0	0	126	0	0	0	0	0	0	4	0	0	0	0	0	0	0	0	0	0	0	
8.1621781451e-001	0	2	16	25	0	195	2	2	0	0	0	0	4	0	0	49	0	0	0	0	0	0	0	126	0	0	0	0	0	0	5	0	0	0	0	0	0	0	0	0	0	0	
8.1698828330e-001	0	2	16	25	0	195	2	2	0	0	0	0	4	0	0	50	0	0	0	0	0	0	0	125	0	0	0	0	0	0	5	0	0	0	0	0	0	0	0	0	0	0	
8.1708261155e-001	0	2	16	24	0	195	2	2	0	0	0	0	4	0	0	51	0	0	0	0	0	0	0	125	0	0	0	0	0	0	5	0	0	0	0	0	0	0	0	0	0	0	
8.1741310241e-001	0	2	16	24	0	195	2	2	0	0	0	0	4	0	0	50	0	0	0	0	0	0	0	126	0	0	0	0	0	0	5	0	0	0	0	0	0	0	0	0	0	0	
8.1772429677e-001	0	2	16	25	0	195	2	2	0	0	0	0	4	0	0	49	0	0	0	0	0	0	0	126	0	0	0	0	0	0	5	0	0	0	0	0	0	0	0	0	0	0	
8.1932738830e-001	0	2	16	25	0	195	2	2	0	0	0	0	4	0	0	50	0	0	0	0	0	0	0	125	0	0	0	0	0	0	5	0	0	0	0	0	0	0	0	0	0	0	
8.1999196123e-001	0	2	16	25	0	196	2	2	0	0	0	0	4	0	0	50	0	0	0	0	0	0	0	125	0	0	0	0	0	0	4	0	0	0	0	0	0	0	0	0	0	0	
8.2312592295e-001	0	2	16	25	0	195	2	2	0	0	0	0	4	0	0	50	0	0	0	0	0	0	0	125	0	0	0	0	0	0	5	0	0	0	0	0	0	0	0	0	0	0	
8.2345312713e-001	0	2	16	25	0	196	2	2	0	0	0	0	4	0	0	50	0	0	0	0	0	0	0	125	0	0	0	0	0	0	4	0	0	0	0	0	0	0	0	0	0	0	
8.2355942885e-001	0	2	16	25	0	195	2	2	0	0	0	0	4	0	0	50	0	0	0	0	0	0	0	125	0	0	0	0	0	0	5	0	0	0	0	0	0	0	0	0	0	0	
8.2462575156e-001	0	2	16	25	0	194	2	2	0	0	0	0	4	0	0	50	0	0	0	0	0	0	0	125	0	0	0	0	0	0	6	0	0	0	0	0	0	0	0	0	0	0	
8.2552170987e-001	0	2	16	25	0	194	2	2	0	0	0	0	4	0	0	49	0	0	0	0	0	0	0	126	0	0	0	0	0	0	6	0	0	0	0	0	0	0	0	0	0	0	
8.2554932963e-001	0	2	16	25	0	195	2	2	0	0	0	0	4	0	0	49	0	0	0	0	0	0	0	126	0	0	0	0	0	0	5	0	0	0	0	0	0	0	0	0	0	0	
8.2596436635e-001	0	2	16	26	0	195	2	2	0	0	0	0	4	0	0	48	0	0	0	0	0	0	0	126	0	0	0	0	0	0	5	0	0	0	0	0	0	0	0	0	0	0	
8.2626611065e-001	0	2	16	26	0	195	2	2	0	0	0	0	4	0	0	47	0	0	0	0	0	0	0	127	0	0	0	0	0	0	5	0	0	0	0	0	0	0	0	0	0	0	
8.2687769761e-001	0	2	16	26	0	195	2	2	0	0	0	0	4	0	0	48	0	0	0	0	0	0	0	126	0	0	0	0	0	0	5	0	0	0	0	0	0	0	0	0	0	0	
8.2729530018e-001	0	2	16	26	0	196	2	2	0	0	0	0	4	0	0	48	0	0	0	0	0	0	0	126	0	0	0	0	0	0	4	0	0	0	0	0	0	0	0	0	0	0	
8.2810321733e-001	0	2	16	26	0	197	2	2	0	0	0	0	4	0	0	48	0	0	0	0	0	0	0	126	0	0	0	0	0	0	3	0	0	0	0	0	0	0	0	0	0	0	
8.3034166107e-001	0	2	16	26	0	197	2	2	0	0	0	0	4	0	0	49	0	0	0	0	0	0	0	125	0	0	0	0	0	0	3	0	0	0	0	0	0	0	0	0	0	0	
8.3125663622e-001	0	2	16	26	0	198	2	2	0	0	0	0	4	0	0	49	0	0	0	0	0	0	0	125	0	0	0	0	0	0	2	0	0	0	0	0	0	0	0	0	0	0	
8.3219286325e-001	0	2	16	26	0	198	2	2	0	0	0	0	4	0	0	48	0	0	0	0	0	0	0	126	0	0	0	0	0	0	2	0	0	0	0	0	0	0	0	0	0	0	
8.3238253731e-001	0	2	16	26	0	198	2	2	0	0	0	0	4	0	0	49	0	0	0	0	0	0	0	125	0	0	0	0	0	0	2	0	0	0	0	0	0	0	0	0	0	0	
8.3245444313e-001	0	2	16	26	0	198	2	2	0	0	0	0	4	0	0	50	0	0	0	0	0	0	0	124	0	0	0	0	0	0	2	0	0	0	0	0	0	0	0	0	0	0	
8.3278414511e-001	0	2	16	26	0	199	2	2	0	0	0	0	4	0	0	50	0	0	0	0	0	0	0	124	0	0	0	0	0	0	1	0	0	0	0	0	0	0	0	0	0	0	
8.3288728496e-001	0	2	16	26	0	198	2	2	0	0	0	0	4	0	0	50	0	0	0	0	0	0	0	124	0	0	0	0	0	0	2	0	0	0	0	0	0	0	0	0	0	0	
8.3352448720e-001	0	2	16	27	0	198	2	2	0	0	0	0	4	0	0	49	0	0	0	0	0	0	0	124	0	0	0	0	0	0	2	0	0	0	0	0	0	0	0	0	0	0	
8.3405203171e-001	0	2	16	27	0	198	2	2	0	0	0	0	4	0	0	50	0	0	0	0	0	0	0	123	0	0	0	0	0	0	2	0	0	0	0	0	0	0	0	0	0	0	
8.3420974429e-001	0	2	16	27	0	197	2	2	0	0	0	0	4	0	0	50	0	0	0	0	0	0	0	123	0	0	0	0	0	0	3	0	0	0	0	0	0	0	0	0	0	0	
8.3795741715e-001	0	2	16	27	0	196	2	2	0	0	0	0	4	0	0	50	0	0	0	0	0	0	0	123	0	0	0	0	0	0	4	0	0	0	0	0	0	0	0	0	0	0	
8.3833165267e-001	0	2	16	27	0	196	2	2	0	0	0	0	4	0	0	51	0	0	0	0	0	0	0	122	0	0	0	0	0	0	4	0	0	0	0	0	0	0	0	0	0	0	
8.3876819932e-001	0	2	16	26	0	196	2	2	0	0	0	0	4	0	0	52	0	0	0	0	0	0	0	122	0	0	0	0	0	0	4	0	0	0	0	0	0	0	0	0	0	0	
8.3905609144e-001	0	2	16	26	0	195	2	2	0	0	0	0	4	0	0	52	0	0	0	0	0	0	0	122	0	0	0	0	0	0	5	0	0	0	0	0	0	0	0	0	0	0	
8.3936681342e-001	0	2	16	26	0	194	2	2	0	0	0	0	4	0	0	52	0	0	0	0	0	0	0	122	0	0	0	0	0	0	6	0	0	0	0	0	0	0	0	0	0	0	
8.3975503521e-001	0	2	16	26	0	194	2	2	0	0	0	0	4	0	0	53	0	0	0	0	0	0	0	121	0	0	0	0	0	0	6	0	0	0	0	0	0	0	0	0	0	0	
8.4008511960e-001	0	2	16	26	0	195	2	2	0	0	0	0	4	0	0	53	0	0	0	0	0	0	0	121	0	0	0	0	0	0	5	0	0	0	0	0	0	0	0	0	0	0	
8.4034939975e-001	0	2	16	26	0	195	2	2	0	0	0	0	4	0	0	54	0	0	0	0	0	0	0	120	0	0	0	0	0	0	5	0	0	0	0	0	0	0	0	0	0	0	
8.4036260097e-001	0	2	16	26	0	196	2	2	0	0	0	0	4	0	0	54	0	0	0	0	0	0	0	120	0	0	0	0	0	0	4	0	0	0	0	0	0	0	0	0	0	0	
8.4037601792e-001	0	2	16	26	0	196	2	2	0	0	0	0	4	0	0	55	0	0	0	0	0	0	0	119	0	0	0	0	0	0	4	0	0	0	0	0	0	0	0	0	0	0	
8.4042191145e-001	0	2	16	26	0	197	2	2	0	0	0	0	4	0	0	55	0	0	0	0	0	0	0	119	0	0	0	0	0	0	3	0	0	0	0	0	0	0	0	0	0	0	
8.4084641629e-001	0	2	16	26	0	196	2	2	0	0	0	0	4	0	0	55	0	0	0	0	0	0	0	119	0	0	0	0	0	0	4	0	0	0	0	0	0	0	0	0	0	0	
8.4098149982e-001	0	2	16	26	0	196	2	2	0	0	0	0	4	0	0	56	0	0	0	0	0	0	0	118	0	0	0	0	0	0	4	0	0	0	0	0	0	0	0	0	0	0	
8.4148921359e-001	0	2	16	26	0	195	2	2	0	0	0	0	4	0	0	56	0	0	0	0	0	0	0	118	0	0	0	0	0	0	5	0	0	0	0	0	0	0	0	0	0	0	
8.4224420849e-001	0	2	16	26	0	195	2	2	0	0	0	0	4	0	0	55	0	0	0	0	0	0	0	119	0	0	0	0	0	0	5	0	0	0	0	0	0	0	0	0	0	0	
8.4250686869e-001	0	2	16	26	0	196	2	2	0	0	0	0	4	0	0	55	0	0	0	0	0	0	0	119	0	0	0	0	0	0	4	0	0	0	0	0	0	0	0	0	0	0	
8.4370534300e-001	0	2	16	26	0	197	2	2	0	0	0	0	4	0	0	55	0	0	0	0	0	0	0	119	0	0	0	0	0	0	3	0	0	0	0	0	0	0	0	0	0	0	
8.4430358475e-001	0	2	16	26	0	198	2	2	0	0	0	0	4	0	0	55	0	0	0	0	0	0	0	119	0	0	0	0	0	0	2	0	0	0	0	0	0	0	0	0	0	0	
8.4553829246e-001	0	2	16	26	0	198	2	2	0	0	0	0	4	0	0	54	0	0	0	0	0	0	0	120	0	0	0	0	0	0	2	0	0	0	0	0	0	0	0	0	0	0	
8.4691286005e-001	0	2	16	26	0	198	2	2	0	0	0	0	4	0	0	53	0	0	0	0	0	0	0	121	0	0	0	0	0	0	2	0	0	0	0	0	0	0	0	0	0	0	
8.4708280213e-001	0	2	16	26	0	198	2	2	0	0	0	0	4	0	0	52	0	0	0	0	0	0	0	122	0	0	0	0	0	0	2	0	0	0	0	0	0	0	0	0	0	0	
8.4719514652e-001	0	2	16	26	0	197	2	2	0	0	0	0	4	0	0	52	0	0	0	0	0	0	0	122	0	0	0	0	0	0	3	0	0	0	0	0	0	0	0	0	0	0	
8.4748055123e-001	0	2	16	26	0	197	2	2	0	0	0	0	4	0	0	51	0	0	0	0	0	0	0	123	0	0	0	0	0	0	3	0	0	0	0	0	0	0	0	0	0	0	
8.4791731020e-001	0	2	16	26	1	197	2	2	0	0	0	0	4	0	0	51	0	0	0	0	0	0	0	123	0	0	0	0	0	0	2	0	0	0	0	0	0	0	0	0	0	0	
8.4805388916e-001	0	2	16	26	1	196	2	2	0	0	0	0	4	0	0	51	0	0	0	0	0	0	0	123	0	0	0	0	0	0	3	0	0	0	0	0	0	0	0	0	0	0	
8.5137842822e-001	0	2	16	26	1	195	2	2	0	0	0	0	4	0	0	51	0	0	0	0	0	0	0	123	0	0	0	0	0	0	4	0	0	0	0	0	0	0	0	0	0	0	
8.5162200867e-001	0	2	16	26	1	196	2	2	0	0	0	0	4	0	0	51	0	0	0	0	0	0	0	123	0	0	0	0	0	0	3	0	0	0	0	0	0	0	0	0	0	0	
8.5238156999e-001	0	2	16	26	1	195	2	2	0	0	0	0	4	0	0	51	0	0	0	0	0	0	0	123	0	0	0	0	0	0	4	0	0	0	0	0	0	0	0	0	0	0	
8.5340518458e-001	0	2	16	26	1	194	2	2	0	0	0	0	4	0	0	51	0	0	0	0	0	0	0	123	0	0	0	0	0	0	5	0	0	0	0	0	0	0	0	0	0	0	
8.5413023821e-001	0	2	16	27	1	194	2	2	0	0	0	0	4	0	0	50	0	0	0	0	0	0	0	123	0	0	0	0	0	0	5	0	0	0	0	0	0	0	0	0	0	0	
8.5422557678e-001	0	2	16	28	1	194	2	2	0	0	0	0	4	0	0	49	0	0	0	0	0	0	0	123	0	0	0	0	0	0	5	0	0	0	0	0	0	0	0	0	0	0	
8.5447407860e-001	0	2	16	28	1	195	2	2	0	0	0	0	4	0	0	49	0	0	0	0	0	0	0	123	0	0	0	0	0	0	4	0	0	0	0	0	0	0	0	0	0	0	
8.5494705379e-001	0	2	16	28	1	196	2	2	0	0	0	0	4	0	0	49	0	0	0	0	0	0	0	123	0	0	0	0	0	0	3	0	0	0	0	0	0	0	0	0	0	0	
8.5543007388e-001	0	2	16	27	1	196	2	2	0	0	0	0	4	0	0	50	0	0	0	0	0	0	0	123	0	0	0	0	0	0	3	0	0	0	0	0	0	0	0	0	0	0	
8.5544658717e-001	0	2	16	27	1	197	2	2	0	0	0	0	4	0	0	50	0	0	0	0	0	0	0	123	0	0	0	0	0	0	2	0	0	0	0	0	0	0	0	0	0	0	
8.5639763973e-001	0	2	16	27	1	196	2	2	0	0	0	0	4	0	0	50	0	0	0	0	0	0	0	123	0	0	0	0	0	0	3	0	0	0	0	0	0	0	0	0	0	0	
8.5651385773e-001	0	2	16	27	1	195	2	2	0	0	0	0	4	0	0	50	0	0	0	0	0	0	0	123	0	0	0	0	0	0	4	0	0	0	0	0	0	0	0	0	0	0	
8.5758232716e-001	0	2	16	27	1	194	2	2	0	0	0	0	4	0	0	50	0	0	0	0	0	0	0	123	0	0	0	0	0	0	5	0	0	0	0	0	0	0	0	0	0	0	
8.5780087087e-001	0	2	16	27	0	194	2	2	0	0	0	0	4	0	0	50	0	0	0	0	0	0	0	123	0	0	0	0	0	0	6	0	0	0	0	0	0	0	0	0	0	0	
8.5805583241e-001	0	2	16	27	0	194	2	2	0	0	0	0	4	0	0	51	0	0	0	0	0	0	0	122	0	0	0	0	0	0	6	0	0	0	0	0	0	0	0	0	0	0	
8.5822535147e-001	0	2	16	27	0	193	2	2	0	0	0	0	4	0	0	51	0	0	0	0	0	0	0	122	0	0	0	0	0	0	7	0	0	0	0	0	0	0	0	0	0	0	
8.5824382205e-001	0	2	16	27	0	192	2	2	0	0	0	0	4	0	0	51	0	0	0	0	0	0	0	122	0	0	0	0	0	0	8	0	0	0	0	0	0	0	0	0	0	0	
8.5826697519e-001	0	2	16	27	0	193	2	2	0	0	0	0	4	0	0	51	0	0	0	0	0	0	0	122	0	0	0	0	0	0	7	0	0	0	0	0	0	0	0	0	0	0	
8.5923566559e-001	0	2	16	27	0	194	2	2	0	0	0	0	4	0	0	51	0	0	0	0	0	0	0	122	0	0	0	0	0	0	6	0	0	0	0	0	0	0	0	0	0	0	
8.6110654447e-001	0	2	17	27	0	194	2	2	0	0	0	0	3	0	0	51	0	0	0	0	0	0	0	122	0	0	0	0	0	0	6	0	0	0	0	0	0	0	0	0	0	0	
8.6437248434e-001	0	2	17	27	0	195	2	2	0	0	0	0	3	0	0	51	0	0	0	0	0	0	0	122	0	0	0	0	0	0	5	0	0	0	0	0	0	0	0	0	0	0	
8.6469632662e-001	0	2	17	27	0	194	2	2	0	0	0	0	3	0	0	51	0	0	0	0	0	0	0	122	0	0	0	0	0	0	6	0	0	0	0	0	0	0	0	0	0	0	
8.6493457945e-001	0	2	17	27	0	195	2	2	0	0	0	0	3	0	0	51	0	0	0	0	0	0	0	122	0	0	0	0	0	0	5	0	0	0	0	0	0	0	0	0	0	0	
8.6529977371e-001	0	2	17	27	0	194	2	2	0	0	0	0	3	0	0	51	0	0	0	0	0	0	0	122	0	0	0	0	0	0	6	0	0	0	0	0	0	0	0	0	0	0	
8.6552102654e-001	0	2	17	27	0	195	2	2	0	0	0	0	3	0	0	51	0	0	0	0	0	0	0	122	0	0	0	0	0	0	5	0	0	0	0	0	0	0	0	0	0	0	
8.6580192012e-001	0	2	17	27	0	195	2	2	0	0	0	0	3	0	0	50	0	0	0	0	0	0	0	123	0	0	0	0	0	0	5	0	0	0	0	0	0	0	0	0	0	0	
8.6617282862e-001	0	2	17	27	0	194	2	2	0	0	0	0	3	0	0	50	0	0	0	0	0	0	0	123	0	0	0	0	0	0	6	0	0	0	0	0	0	0	0	0	0	0	
8.6632893550e-001	0	2	17	27	0	195	2	2	0	0	0	0	3	0	0	50	0	0	0	0	0	0	0	123	0	0	0	0	0	0	5	0	0	0	0	0	0	0	0	0	0	0	
8.6665334968e-001	0	2	17	27	0	195	2	2	0	0	0	0	3	0	0	49	0	0	0	0	0	0	0	124	0	0	0	0	0	0	5	0	0	0	0	0	0	0	0	0	0	0	
8.6920238839e-001	0	2	17	27	0	194	2	2	0	0	0	0	3	0	0	49	0	0	0	0	0	0	0	124	0	0	0	0	0	0	6	0	0	0	0	0	0	0	0	0	0	0	
8.7033869014e-001	0	2	17	27	0	195	2	2	0	0	0	0	3	0	0	49	0	0	0	0	0	0	0	124	0	0	0	0	0	0	5	0	0	0	0	0	0	0	0	0	0	0	
8.7081403803e-001	0	2	17	27	0	195	2	2	0	0	0	0	3	0	0	48	0	0	0	0	0	0	0	125	0	0	0	0	0	0	5	0	0	0	0	0	0	0	0	0	0	0	
8.7174317666e-001	0	2	17	28	0	195	2	2	0	0	0	0	3	0	0	47	0	0	0	0	0	0	0	125	0	0	0	0	0	0	5	0	0	0	0	0	0	0	0	0	0	0	
8.7190741286e-001	0	2	17	28	0	194	2	2	0	0	0	0	3	0	0	47	0	0	0	0	0	0	0	125	0	0	0	0	0	0	6	0	0	0	0	0	0	0	0	0	0	0	
8.7304037428e-001	0	2	17	28	0	195	2	2	0	0	0	0	3	0	0	47	0	0	0	0	0	0	0	125	0	0	0	0	0	0	5	0	0	0	0	0	0	0	0	0	0	0	
8.7379768904e-001	0	2	17	28	0	195	2	2	0	0	0	0	3	0	0	48	0	0	0	0	0	0	0	124	0	0	0	0	0	0	5	0	0	0	0	0	0	0	0	0	0	0	
8.7447522100e-001	0	2	17	28	0	196	2	2	0	0	0	0	3	0	0	48	0	0	0	0	0	0	0	124	0	0	0	0	0	0	4	0	0	0	0	0	0	0	0	0	0	0	
8.7484985713e-001	0	2	17	28	0	197	2	2	0	0	0	0	3	0	0	48	0	0	0	0	0	0	0	124	0	0	0	0	0	0	3	0	0	0	0	0	0	0	0	0	0	0	
8.7734130199e-001	0	2	17	28	0	197	2	2	0	0	0	0	3	0	0	49	0	0	0	0	0	0	0	123	0	0	0	0	0	0	3	0	0	0	0	0	0	0	0	0	0	0	
8.7753077079e-001	0	2	17	28	0	198	2	2	0	0	0	0	3	0	0	49	0	0	0	0	0	0	0	123	0	0	0	0	0	0	2	0	0	0	0	0	0	0	0	0	0	0	
8.7798569238e-001	0	2	17	28	0	197	2	2	0	0	0	0	3	0	0	49	0	0	0	0	0	0	0	123	0	0	0	0	0	0	3	0	0	0	0	0	0	0	0	0	0	0	
8.7851817669e-001	0	2	17	28	0	198	2	2	0	0	0	0	3	0	0	49	0	0	0	0	0	0	0	123	0	0	0	0	0	0	2	0	0	0	0	0	0	0	0	0	0	0	
8.7946686784e-001	0	2	17	28	0	198	2	2	0	0	0	0	3	0	0	48	0	0	0	0	0	0	0	124	0	0	0	0	0	0	2	0	0	0	0	0	0	0	0	0	0	0	
8.7962164212e-001	0	2	17	29	0	198	2	2	0	0	0	0	3	0	0	47	0	0	0	0	0	0	0	124	0	0	0	0	0	0	2	0	0	0	0	0	0	0	0	0	0	0	
8.8018980122e-001	0	2	17	29	0	197	2	2	0	0	0	0	3	0	0	47	0	0	0	0	0	0	0	124	0	0	0	0	0	0	3	0	0	0	0	0	0	0	0	0	0	0	
8.8160980969e-001	0	2	17	29	0	197	2	2	0	0	0	0	3	0	0	48	0	0	0	0	0	0	0	123	0	0	0	0	0	0	3	0	0	0	0	0	0	0	0	0	0	0	
8.8242860719e-001	0	2	17	29	0	198	2	2	0	0	0	0	3	0	0	48	0	0	0	0	0	0	0	123	0	0	0	0	0	0	2	0	0	0	0	0	0	0	0	0	0	0	
8.8357612869e-001	0	2	17	29	0	197	2	2	0	0	0	0	3	0	0	48	0	0	0	0	0	0	0	123	0	0	0	0	0	0	3	0	0	0	0	0	0	0	0	0	0	0	
8.8370887349e-001	0	2	17	29	0	197	2	2	0	0	0	0	3	0	0	47	0	0	0	0	0	0	0	124	0	0	0	0	0	0	3	0	0	0	0	0	0	0	0	0	0	0	
8.8405374592e-001	0	2	17	29	0	197	2	2	0	0	0	0	3	0	0	46	0	0	0	0	0	0	0	125	0	0	0	0	0	0	3	0	0	0	0	0	0	0	0	0	0	0	
8.8416862497e-001	0	2	17	30	0	197	2	2	0	0	0	0	3	0	0	45	0	0	0	0	0	0	0	125	0	0	0	0	0	0	3	0	0	0	0	0	0	0	0	0	0	0	
8.8470263992e-001	0	2	17	30	0	196	2	2	0	0	0	0	3	0	0	45	0	0	0	0	0	0	0	125	0	0	0	0	0	0	4	0	0	0	0	0	0	0	0	0	0	0	
8.8519997025e-001	0	2	17	30	0	196	2	2	0	0	0	0	3	0	0	46	0	0	0	0	0	0	0	124	0	0	0	0	0	0	4	0	0	0	0	0	0	0	0	0	0	0	
8.8557202638e-001	0	2	17	29	0	196	2	2	0	0	0	0	3	0	0	47	0	0	0	0	0	0	0	124	0	0	0	0	0	0	4	0	0	0	0	0	0	0	0	0	0	0	
8.8783093732e-001	0	2	17	29	0	196	2	2	0	0	0	0	3	0	0	48	0	0	0	0	0	0	0	123	0	0	0	0	0	0	4	0	0	0	0	0	0	0	0	0	0	0	
8.8798754414e-001	0	2	17	29	0	195	2	2	0	0	0	0	3	0	0	48	0	0	0	0	0	0	0	123	0	0	0	0	0	0	5	0	0	0	0	0	0	0	0	0	0	0	
8.8972294630e-001	0	2	17	29	0	195	2	2	0	0	0	0	3	0	0	49	0	0	0	0	0	0	0	122	0	0	0	0	0	0	5	0	0	0	0	0	0	0	0	0	0	0	
8.9001888550e-001	0	2	17	29	0	194	2	2	0	0	0	0	3	0	0	49	0	0	0	0	0	0	0	122	0	0	0	0	0	0	6	0	0	0	0	0	0	0	0	0	0	0	
8.9036196066e-001	0	2	17	29	0	195	2	2	0	0	0	0	3	0	0	49	0	0	0	0	0	0	0	122	0	0	0	0	0	0	5	0	0	0	0	0	0	0	0	0	0	0	
8.9121942725e-001	0	2	17	29	0	196	2	2	0	0	0	0	3	0	0	49	0	0	0	0	0	0	0	122	0	0	0	0	0	0	4	0	0	0	0	0	0	0	0	0	0	0	
8.9155521468e-001	0	2	17	29	0	195	2	2	0	0	0	0	3	0	0	49	0	0	0	0	0	0	0	122	0	0	0	0	0	0	5	0	0	0	0	0	0	0	0	0	0	0	
8.9192879382e-001	0	2	17	29	0	194	2	2	0	0	0	0	3	0	0	49	0	0	0	0	0	0	0	122	0	0	0	0	0	0	6	0	0	0	0	0	0	0	0	0	0	0	
8.9251437012e-001	0	2	17	29	0	195	2	2	0	0	0	0	3	0	0	49	0	0	0	0	0	0	0	122	0	0	0	0	0	0	5	0	0	0	0	0	0	0	0	0	0	0	
8.9371272632e-001	0	2	17	29	0	195	2	2	0	0	0	0	3	0	0	50	0	0	0	0	0	0	0	121	0	0	0	0	0	0	5	0	0	0	0	0	0	0	0	0	0	0	
8.9531283961e-001	0	2	17	29	0	195	2	2	0	0	0	0	3	0	0	49	0	0	0	0	0	0	0	122	0	0	0	0	0	0	5	0	0	0	0	0	0	0	0	0	0	0	
8.9543760037e-001	0	2	17	30	0	195	2	2	0	0	0	0	3	0	0	48	0	0	0	0	0	0	0	122	0	0	0	0	0	0	5	0	0	0	0	0	0	0	0	0	0	0	
8.9644504347e-001	0	2	17	30	0	194	2	2	0	0	0	0	3	0	0	48	0	0	0	0	0	0	0	122	0	0	0	0	0	0	6	0	0	0	0	0	0	0	0	0	0	0	
8.9676394345e-001	0	2	17	30	0	193	2	2	0	0	0	0	3	0	0	48	0	0	0	0	0	0	0	122	0	0	0	0	0	0	7	0	0	0	0	0	0	0	0	0	0	0	
8.9717904314e-001	0	2	17	30	0	193	2	2	0	0	0	0	3	0	0	47	0	0	0	0	0	0	0	123	0	0	0	0	0	0	7	0	0	0	0	0	0	0	0	0	0	0	
8.9767739757e-001	0	2	17	30	0	194	2	2	0	0	0	0	3	0	0	47	0	0	0	0	0	0	0	123	0	0	0	0	0	0	6	0	0	0	0	0	0	0	0	0	0	0	
8.9816257926e-001	0	2	17	30	0	195	2	2	0	0	0	0	3	0	0	47	0	0	0	0	0	0	0	123	0	0	0	0	0	0	5	0	0	0	0	0	0	0	0	0	0	0	
8.9994558683e-001	0	2	17	30	0	194	2	2	0	0	0	0	3	0	0	47	0	0	0	0	0	0	0	123	0	0	0	0	0	0	6	0	0	0	0	0	0	0	0	0	0	0	
8.9999366463e-001	0	2	17	30	0	194	2	2	0	0	0	0	3	0	0	48	0	0	0	0	0	0	0	122	0	0	0	0	0	0	6	0	0	0	0	0	0	0	0	0	0	0	
9.0002473681e-001	0	2	17	30	0	194	2	2	0	0	0	0	3	0	0	49	0	0	0	0	0	0	0	121	0	0	0	0	0	0	6	0	0	0	0	0	0	0	0	0	0	0	
9.0010657286e-001	0	2	17	30	0	195	2	2	0	0	0	0	3	0	0	49	0	0	0	0	0	0	0	121	0	0	0	0	0	0	5	0	0	0	0	0	0	0	0	0	0	0	
9.0018723431e-001	0	2	17	30	0	196	2	2	0	0	0	0	3	0	0	49	0	0	0	0	0	0	0	121	0	0	0	0	0	0	4	0	0	0	0	0	0	0	0	0	0	0	
9.0147214366e-001	0	2	17	30	0	196	2	2	0	0	0	0	3	0	0	48	0	0	0	0	0	0	0	122	0	0	0	0	0	0	4	0	0	0	0	0	0	0	0	0	0	0	
9.0298940194e-001	0	2	17	30	0	195	2	2	0	0	0	0	3	0	0	48	0	0	0	0	0	0	0	122	0	0	0	0	0	0	5	0	0	0	0	0	0	0	0	0	0	0	
9.0307363363e-001	0	2	17	30	0	194	2	2	0	0	0	0	3	0	0	48	0	0	0	0	0	0	0	122	0	0	0	0	0	0	6	0	0	0	0	0	0	0	0	0	0	0	
9.0339407458e-001	0	2	17	30	0	194	2	2	0	0	0	0	3	0	0	49	0	0	0	0	0	0	0	121	0	0	0	0	0	0	6	0	0	0	0	0	0	0	0	0	0	0	
9.0404105334e-001	0	2	17	30	0	193	2	2	0	0	0	0	3	0	0	49	0	0	0	0	0	0	0	121	0	0	0	0	0	0	7	0	0	0	0	0	0	0	0	0	0	0	
9.0426726059e-001	0	2	17	31	0	193	2	2	0	0	0	0	3	0	0	48	0	0	0	0	0	0	0	121	0	0	0	0	0	0	7	0	0	0	0	0	0	0	0	0	0	0	
9.0427647081e-001	0	2	17	31	1	193	2	2	0	0	0	0	3	0	0	48	0	0	0	0	0	0	0	121	0	0	0	0	0	0	6	0	0	0	0	0	0	0	0	0	0	0	
9.0453565209e-001	0	2	17	31	1	192	2	2	0	0	0	0	3	0	0	48	0	0	0	0	0	0	0	121	0	0	0	0	0	0	7	0	0	0	0	0	0	0	0	0	0	0	
9.0538714122e-001	0	2	17	32	1	192	2	2	0	0	0	0	3	0	0	47	0	0	0	0	0	0	0	121	0	0	0	0	0	0	7	0	0	0	0	0	0	0	0	0	0	0	
9.0607484892e-001	0	2	17	32	1	192	2	2	0	0	0	0	3	0	0	46	0	0	0	0	0	0	0	122	0	0	0	0	0	0	7	0	0	0	0	0	0	0	0	0	0	0	
9.0608126577e-001	0	2	17	32	1	193	2	2	0	0	0	0	3	0	0	46	0	0	0	0	0	0	0	122	0	0	0	0	0	0	6	0	0	0	0	0	0	0	0	0	0	0	
9.0663984303e-001	0	2	17	32	1	193	2	2	0	0	0	0	3	0	0	47	0	0	0	0	0	0	0	121	0	0	0	0	0	0	6	0	0	0	0	0	0	0	0	0	0	0	
9.0696755450e-001	0	2	17	32	1	193	2	2	0	0	0	0	3	0	0	48	0	0	0	0	0	0	0	120	0	0	0	0	0	0	6	0	0	0	0	0	0	0	0	0	0	0	
9.0711695873e-001	0	2	17	32	1	192	2	2	0	0	0	0	3	0	0	48	0	0	0	0	0	0	0	120	0	0	0	0	0	0	7	0	0	0	0	0	0	0	0	0	0	0	
9.0736383464e-001	0	2	17	33	1	192	2	2	0	0	0	0	3	0	0	47	0	0	0	0	0	0	0	120	0	0	0	0	0	0	7	0	0	0	0	0	0	0	0	0	0	0	
9.0841826560e-001	0	2	17	33	1	193	2	2	0	0	0	0	3	0	0	47	0	0	0	0	0	0	0	120	0	0	0	0	0	0	6	0	0	0	0	0	0	0	0	0	0	0	
9.0853752109e-001	0	2	17	32	1	193	2	2	0	0	0	0	3	0	0	48	0	0	0	0	0	0	0	120	0	0	0	0	0	0	6	0	0	0	0	0	0	0	0	0	0	0	
9.0986472362e-001	0	2	17	32	1	192	2	2	0	0	0	0	3	0	0	48	0	0	0	0	0	0	0	120	0	0	0	0	0	0	7	0	0	0	0	0	0	0	0	0	0	0	
9.1027543458e-001	0	2	17	32	0	192	2	2	0	0	0	0	3	0	0	48	0	0	0	0	0	0	0	120	0	0	0	0	0	0	8	0	0	0	0	0	0	0	0	0	0	0	
9.1161944578e-001	0	2	17	32	0	193	2	2	0	0	0	0	3	0	0	48	0	0	0	0	0	0	0	120	0	0	0	0	0	0	7	0	0	0	0	0	0	0	0	0	0	0	
9.1413082846e-001	0	2	17	32	0	194	2	2	0	0	0	0	3	0	0	48	0	0	0	0	0	0	0	120	0	0	0	0	0	0	6	0	0	0	0	0	0	0	0	0	0	0	
9.1497733996e-001	0	2	17	32	0	195	2	2	0	0	0	0	3	0	0	48	0	0	0	0	0	0	0	120	0	0	0	0	0	0	5	0	0	0	0	0	0	0	0	0	0	0	
9.1694919515e-001	0	2	17	31	0	195	2	2	0	0	0	0	3	0	0	49	0	0	0	0	0	0	0	120	0	0	0	0	0	0	5	0	0	0	0	0	0	0	0	0	0	0	
9.1810496168e-001	0	2	17	31	0	196	2	2	0	0	0	0	3	0	0	49	0	0	0	0	0	0	0	120	0	0	0	0	0	0	4	0	0	0	0	0	0	0	0	0	0	0	
9.1997522678e-001	0	2	17	31	0	197	2	2	0	0	0	0	3	0	0	49	0	0	0	0	0	0	0	120	0	0	0	0	0	0	3	0	0	0	0	0	0	0	0	0	0	0	
9.2031368754e-001	0	2	17	31	0	197	2	2	0	0	0	0	3	0	0	50	0	0	0	0	0	0	0	119	0	0	0	0	0	0	3	0	0	0	0	0	0	0	0	0	0	0	
9.2049092457e-001	0	2	17	31	0	198	2	2	0	0	0	0	3	0	0	50	0	0	0	0	0	0	0	119	0	0	0	0	0	0	2	0	0	0	0	0	0	0	0	0	0	0	
9.2151800060e-001	0	2	17	31	0	197	2	2	0	0	0	0	3	0	0	50	0	0	0	0	0	0	0	119	0	0	0	0	0	0	3	0	0	0	0	0	0	0	0	0	0	0	
9.2168821870e-001	0	2	17	31	0	198	2	2	0	0	0	0	3	0	0	50	0	0	0	0	0	0	0	119	0	0	0	0	0	0	2	0	0	0	0	0	0	0	0	0	0	0	
9.2257109768e-001	0	2	17	31	0	199	2	2	0	0	0	0	3	0	0	50	0	0	0	0	0	0	0	119	0	0	0	0	0	0	1	0	0	0	0	0	0	0	0	0	0	0	
9.2324891969e-001	0	2	17	32	0	199	2	2	0	0	0	0	3	0	0	49	0	0	0	0	0	0	0	119	0	0	0	0	0	0	1	0	0	0	0	0	0	0	0	0	0	0	
9.2365879260e-001	0	2	17	32	0	199	2	2	0	0	0	0	3	0	0	50	0	0	0	0	0	0	0	118	0	0	0	0	0	0	1	0	0	0	0	0	0	0	0	0	0	0	
9.2373014723e-001	0	2	17	32	0	198	2	2	0	0	0	0	3	0	0	50	0	0	0	0	0	0	0	118	0	0	0	0	0	0	2	0	0	0	0	0	0	0	0	0	0	0	
9.2516862488e-001	0	2	17	32	0	198	2	2	0	0	0	0	3	0	0	51	0	0	0	0	0	0	0	117	0	0	0	0	0	0	2	0	0	0	0	0	0	0	0	0	0	0	
9.2628536001e-001	0	2	17	32	0	198	2	2	0	0	0	0	3	0	0	52	0	0	0	0	0	0	0	116	0	0	0	0	0	0	2	0	0	0	0	0	0	0	0	0	0	0	
9.2685347467e-001	0	2	17	32	0	197	2	2	0	0	0	0	3	0	0	52	0	0	0	0	0	0	0	116	0	0	0	0	0	0	3	0	0	0	0	0	0	0	0	0	0	0	
9.2686637763e-001	0	2	17	32	0	196	2	2	0	0	0	0	3	0	0	52	0	0	0	0	0	0	0	116	0	0	0	0	0	0	4	0	0	0	0	0	0	0	0	0	0	0	
9.2791044944e-001	0	2	17	32	0	195	2	2	0	0	0	0	3	0	0	52	0	0	0	0	0	0	0	116	0	0	0	0	0	0	5	0	0	0	0	0	0	0	0	0	0	0	
9.2809087712e-001	0	2	17	31	0	195	2	2	0	0	0	0	3	0	0	53	0	0	0	0	0	0	0	116	0	0	0	0	0	0	5	0	0	0	0	0	0	0	0	0	0	0	
9.2823111139e-001	0	2	17	31	0	196	2	2	0	0	0	0	3	0	0	53	0	0	0	0	0	0	0	116	0	0	0	0	0	0	4	0	0	0	0	0	0	0	0	0	0	0	
9.2834454368e-001	0	2	17	31	0	195	2	2	0	0	0	0	3	0	0	53	0	0	0	0	0	0	0	116	0	0	0	0	0	0	5	0	0	0	0	0	0	0	0	0	0	0	
9.3052179544e-001	0	2	17	31	0	194	2	2	0	0	0	0	3	0	0	53	0	0	0	0	0	0	0	116	0	0	0	0	0	0	6	0	0	0	0	0	0	0	0	0	0	0	
9.3122917541e-001	0	2	17	31	0	194	2	2	0	0	0	0	3	0	0	54	0	0	0	0	0	0	0	115	0	0	0	0	0	0	6	0	0	0	0	0	0	0	0	0	0	0	
9.3131581543e-001	0	2	17	31	0	194	2	2	0	0	0	0	3	0	0	53	0	0	0	0	0	0	0	116	0	0	0	0	0	0	6	0	0	0	0	0	0	0	0	0	0	0	
9.3171702038e-001	0	2	17	31	0	193	2	2	0	0	0	0	3	0	0	53	0	0	0	0	0	0	0	116	0	0	0	0	0	0	7	0	0	0	0	0	0	0	0	0	0	0	
9.3176997818e-001	0	2	17	32	0	193	2	2	0	0	0	0	3	0	0	52	0	0	0	0	0	0	0	116	0	0	0	0	0	0	7	0	0	0	0	0	0	0	0	0	0	0	
9.3327729565e-001	0	2	17	32	0	192	2	2	0	0	0	0	3	0	0	52	0	0	0	0	0	0	0	116	0	0	0	0	0	0	8	0	0	0	0	0	0	0	0	0	0	0	
9.3336313943e-001	0	2	17	33	0	192	2	2	0	0	0	0	3	0	0	51	0	0	0	0	0	0	0	116	0	0	0	0	0	0	8	0	0	0	0	0	0	0	0	0	0	0	
9.3374274627e-001	0	2	17	33	0	191	2	2	0	0	0	0	3	0	0	51	0	0	0	0	0	0	0	116	0	0	0	0	0	0	9	0	0	0	0	0	0	0	0	0	0	0	
9.3380536018e-001	0	2	17	33	0	192	2	2	0	0	0	0	3	0	0	51	0	0	0	0	0	0	0	116	0	0	0	0	0	0	8	0	0	0	0	0	0	0	0	0	0	0	
9.3401624174e-001	0	2	17	33	0	192	2	2	0	0	0	0	3	0	0	52	0	0	0	0	0	0	0	115	0	0	0	0	0	0	8	0	0	0	0	0	0	0	0	0	0	0	
9.3406610892e-001	0	2	17	33	0	191	2	2	0	0	0	0	3	0	0	52	0	0	0	0	0	0	0	115	0	0	0	0	0	0	9	0	0	0	0	0	0	0	0	0	0	0	
9.3419225454e-001	0	2	17	33	0	190	2	2	0	0	0	0	3	0	0	52	0	0	0	0	0	0	0	115	0	0	0	0	0	0	10	0	0	0	0	0	0	0	0	0	0	0	
9.3490312080e-001	0	2	17	33	0	191	2	2	0	0	0	0	3	0	0	52	0	0	0	0	0	0	0	115	0	0	0	0	0	0	9	0	0	0	0	0	0	0	0	0	0	0	
9.3584525875e-001	0	2	17	33	0	192	2	2	0	0	0	0	3	0	0	52	0	0	0	0	0	0	0	115	0	0	0	0	0	0	8	0	0	0	0	0	0	0	0	0	0	0	
9.3744926879e-001	0	2	17	33	0	193	2	2	0	0	0	0	3	0	0	52	0	0	0	0	0	0	0	115	0	0	0	0	0	0	7	0	0	0	0	0	0	0	0	0	0	0	
9.3746998010e-001	0	2	17	33	0	194	2	2	0	0	0	0	3	0	0	52	0	0	0	0	0	0	0	115	0	0	0	0	0	0	6	0	0	0	0	0	0	0	0	0	0	0	
9.3756303250e-001	0	2	17	33	0	193	2	2	0	0	0	0	3	0	0	52	0	0	0	0	0	0	0	115	0	0	0	0	0	0	7	0	0	0	0	0	0	0	0	0	0	0	
9.3796230757e-001	0	2	17	33	0	192	2	2	0	0	0	0	3	0	0	52	0	0	0	0	0	0	0	115	0	0	0	0	0	0	8	0	0	0	0	0	0	0	0	0	0	0	
9.3815319574e-001	0	2	17	34	0	192	2	2	0	0	0	0	3	0	0	51	0	0	0	0	0	0	0	115	0	0	0	0	0	0	8	0	0	0	0	0	0	0	0	0	0	0	
9.3866455680e-001	0	2	17	34	0	193	2	2	0	0	0	0	3	0	0	51	0	0	0	0	0	0	0	115	0	0	0	0	0	0	7	0	0	0	0	0	0	0	0	0	0	0	
9.3867794557e-001	0	2	17	34	0	194	2	2	0	0	0	0	3	0	0	51	0	0	0	0	0	0	0	115	0	0	0	0	0	0	6	0	0	0	0	0	0	0	0	0	0	0	
9.3878624643e-001	0	2	17	34	0	195	2	2	0	0	0	0	3	0	0	51	0	0	0	0	0	0	0	115	0	0	0	0	0	0	5	0	0	0	0	0	0	0	0	0	0	0	
9.3882286624e-001	0	2	17	34	0	196	2	2	0	0	0	0	3	0	0	51	0	0	0	0	0	0	0	115	0	0	0	0	0	0	4	0	0	0	0	0	0	0	0	0	0	0	
9.3894616011e-001	0	2	17	34	0	196	2	2	0	0	0	0	3	0	0	50	0	0	0	0	0	0	0	116	0	0	0	0	0	0	4	0	0	0	0	0	0	0	0	0	0	0	
9.3976828015e-001	0	2	17	33	0	196	2	2	0	0	0	0	3	0	0	51	0	0	0	0	0	0	0	116	0	0	0	0	0	0	4	0	0	0	0	0	0	0	0	0	0	0	
9.4034703140e-001	0	2	17	33	0	195	2	2	0	0	0	0	3	0	0	51	0	0	0	0	0	0	0	116	0	0	0	0	0	0	5	0	0	0	0	0	0	0	0	0	0	0	
9.4036639956e-001	0	2	17	33	0	196	2	2	0	0	0	0	3	0	0	51	0	0	0	0	0	0	0	116	0	0	0	0	0	0	4	0	0	0	0	0	0	0	0	0	0	0	
9.4102199814e-001	0	2	17	33	0	197	2	2	0	0	0	0	3	0	0	51	0	0	0	0	0	0	0	116	0	0	0	0	0	0	3	0	0	0	0	0	0	0	0	0	0	0	
9.4131846906e-001	0	2	17	33	0	196	2	2	0	0	0	0	3	0	0	51	0	0	0	0	0	0	0	116	0	0	0	0	0	0	4	0	0	0	0	0	0	0	0	0	0	0	
9.4223582394e-001	0	2	17	33	0	196	2	2	0	0	0	0	3	0	0	52	0	0	0	0	0	0	0	115	0	0	0	0	0	0	4	0	0	0	0	0	0	0	0	0	0	0	
9.4227228956e-001	0	2	17	33	0	195	2	2	0	0	0	0	3	0	0	52	0	0	0	0	0	0	0	115	0	0	0	0	0	0	5	0	0	0	0	0	0	0	0	0	0	0	
9.4256102390e-001	0	2	17	33	0	195	2	2	0	0	0	0	3	0	0	53	0	0	0	0	0	0	0	114	0	0	0	0	0	0	5	0	0	0	0	0	0	0	0	0	0	0	
9.4275691376e-001	0	2	17	32	0	195	2	2	0	0	0	0	3	0	0	54	0	0	0	0	0	0	0	114	0	0	0	0	0	0	5	0	0	0	0	0	0	0	0	0	0	0	
9.4298349026e-001	0	2	17	32	0	196	2	2	0	0	0	0	3	0	0	54	0	0	0	0	0	0	0	114	0	0	0	0	0	0	4	0	0	0	0	0	0	0	0	0	0	0	
9.4509956088e-001	0	2	17	32	1	196	2	2	0	0	0	0	3	0	0	54	0	0	0	0	0	0	0	114	0	0	0	0	0	0	3	0	0	0	0	0	0	0	0	0	0	0	
9.4593501176e-001	0	2	17	32	0	196	2	2	0	0	0	0	3	0	0	54	0	0	0	0	0	0	0	114	0	0	0	0	0	0	4	0	0	0	0	0	0	0	0	0	0	0	
9.4632138795e-001	0	2	17	32	0	197	2	2	0	0	0	0	3	0	0	54	0	0	0	0	0	0	0	114	0	0	0	0	0	0	3	0	0	0	0	0	0	0	0	0	0	0	
9.4674361543e-001	0	2	17	32	0	196	2	2	0	0	0	0	3	0	0	54	0	0	0	0	0	0	0	114	0	0	0	0	0	0	4	0	0	0	0	0	0	0	0	0	0	0	
9.4728215085e-001	0	2	17	32	0	196	2	2	0	0	0	0	3	0	0	53	0	0	0	0	0	0	0	115	0	0	0	0	0	0	4	0	0	0	0	0	0	0	0	0	0	0	
9.4837418558e-001	0	2	17	32	0	196	2	2	0	0	0	0	3	0	0	52	0	0	0	0	0	0	0	116	0	0	0	0	0	0	4	0	0	0	0	0	0	0	0	0	0	0	
9.5018569603e-001	0	2	17	32	0	196	2	2	0	0	0	0	3	0	0	51	0	0	0	0	0	0	0	117	0	0	0	0	0	0	4	0	0	0	0	0	0	0	0	0	0	0	
9.5055517329e-001	0	2	17	32	0	196	2	2	0	0	0	0	3	0	0	50	0	0	0	0	0	0	0	118	0	0	0	0	0	0	4	0	0	0	0	0	0	0	0	0	0	0	
9.5128638289e-001	0	2	17	32	1	196	2	2	0	0	0	0	3	0	0	50	0	0	0	0	0	0	0	118	0	0	0	0	0	0	3	0	0	0	0	0	0	0	0	0	0	0	
9.5183476263e-001	0	2	17	32	1	196	2	2	0	0	0	0	3	0	0	49	0	0	0	0	0	0	0	119	0	0	0	0	0	0	3	0	0	0	0	0	0	0	0	0	0	0	
9.5265961062e-001	0	2	17	32	1	196	2	2	0	0	0	0	3	0	0	50	0	0	0	0	0	0	0	118	0	0	0	0	0	0	3	0	0	0	0	0	0	0	0	0	0	0	
9.5339114527e-001	0	2	17	32	1	195	2	2	0	0	0	0	3	0	0	50	0	0	0	0	0	0	0	118	0	0	0	0	0	0	4	0	0	0	0	0	0	0	0	0	0	0	
9.5348034861e-001	0	2	17	32	1	196	2	2	0	0	0	0	3	0	0	50	0	0	0	0	0	0	0	118	0	0	0	0	0	0	3	0	0	0	0	0	0	0	0	0	0	0	
9.5412620876e-001	0	2	17	32	1	196	2	2	0	0	0	0	3	0	0	51	0	0	0	0	0	0	0	117	0	0	0	0	0	0	3	0	0	0	0	0	0	0	0	0	0	0	
9.5511240516e-001	0	2	17	32	1	197	2	2	0	0	0	0	3	0	0	51	0	0	0	0	0	0	0	117	0	0	0	0	0	0	2	0	0	0	0	0	0	0	0	0	0	0	
9.5576911784e-001	0	2	17	32	1	197	2	2	0	0	0	0	3	0	0	52	0	0	0	0	0	0	0	116	0	0	0	0	0	0	2	0	0	0	0	0	0	0	0	0	0	0	
9.5668230389e-001	0	2	17	33	1	197	2	2	0	0	0	0	3	0	0	51	0	0	0	0	0	0	0	116	0	0	0	0	0	0	2	0	0	0	0	0	0	0	0	0	0	0	
9.5795335794e-001	0	2	17	33	1	198	2	2	0	0	0	0	3	0	0	51	0	0	0	0	0	0	0	116	0	0	0	0	0	0	1	0	0	0	0	0	0	0	0	0	0	0	
9.5809041575e-001	0	2	17	32	1	198	2	2	0	0	0	0	3	0	0	52	0	0	0	0	0	0	0	116	0	0	0	0	0	0	1	0	0	0	0	0	0	0	0	0	0	0	
9.5812153577e-001	0	2	17	32	1	197	2	2	0	0	0	0	3	0	0	52	0	0	0	0	0	0	0	116	0	0	0	0	0	0	2	0	0	0	0	0	0	0	0	0	0	0	
9.5823984617e-001	0	2	17	33	1	197	2	2	0	0	0	0	3	0	0	51	0	0	0	0	0	0	0	116	0	0	0	0	0	0	2	0	0	0	0	0	0	0	0	0	0	0	
9.5835619284e-001	0	2	17	34	1	197	2	2	0	0	0	0	3	0	0	50	0	0	0	0	0	0	0	116	0	0	0	0	0	0	2	0	0	0	0	0	0	0	0	0	0	0	
9.5864239726e-001	0	2	17	34	1	197	2	2	0	0	0	0	3	0	0	49	0	0	0	0	0	0	0	117	0	0	0	0	0	0	2	0	0	0	0	0	0	0	0	0	0	0	
9.5904878133e-001	0	2	17	35	1	197	2	2	0	0	0	0	3	0	0	48	0	0	0	0	0	0	0	117	0	0	0	0	0	0	2	0	0	0	0	0	0	0	0	0	0	0	
9.6049613347e-001	0	2	17	35	1	196	2	2	0	0	0	0	3	0	0	48	0	0	0	0	0	0	0	117	0	0	0	0	0	0	3	0	0	0	0	0	0	0	0	0	0	0	
9.6089500522e-001	0	2	17	34	1	196	2	2	0	0	0	0	3	0	0	49	0	0	0	0	0	0	0	117	0	0	0	0	0	0	3	0	0	0	0	0	0	0	0	0	0	0	
9.6132453770e-001	0	2	17	34	1	196	2	2	0	0	0	0	3	0	0	50	0	0	0	0	0	0	0	116	0	0	0	0	0	0	3	0	0	0	0	0	0	0	0	0	0	0	
9.6148694957e-001	0	2	17	34	0	196	2	2	0	0	0	0	3	0	0	50	0	0	0	0	0	0	0	116	0	0	0	0	0	0	4	0	0	0	0	0	0	0	0	0	0	0	
9.6279884426e-001	0	2	17	35	0	196	2	2	0	0	0	0	3	0	0	49	0	0	0	0	0	0	0	116	0	0	0	0	0	0	4	0	0	0	0	0	0	0	0	0	0	0	
9.6341804847e-001	0	2	17	35	0	197	2	2	0	0	0	0	3	0	0	49	0	0	0	0	0	0	0	116	0	0	0	0	0	0	3	0	0	0	0	0	0	0	0	0	0	0	
9.6351477745e-001	0	2	17	35	0	197	2	2	0	0	0	0	3	0	0	50	0	0	0	0	0	0	0	115	0	0	0	0	0	0	3	0	0	0	0	0	0	0	0	0	0	0	
9.6571006900e-001	0	2	17	35	0	197	2	2	0	0	0	0	3	0	0	51	0	0	0	0	0	0	0	114	0	0	0	0	0	0	3	0	0	0	0	0	0	0	0	0	0	0	
9.6578816459e-001	0	2	17	35	0	197	2	2	0	0	0	0	3	0	0	50	0	0	0	0	0	0	0	115	0	0	0	0	0	0	3	0	0	0	0	0	0	0	0	0	0	0	
9.6792681854e-001	0	2	17	35	0	198	2	2	0	0	0	0	3	0	0	50	0	0	0	0	0	0	0	115	0	0	0	0	0	0	2	0	0	0	0	0	0	0	0	0	0	0	
9.6816890976e-001	0	2	17	35	0	197	2	2	0	0	0	0	3	0	0	50	0	0	0	0	0	0	0	115	0	0	0	0	0	0	3	0	0	0	0	0	0	0	0	0	0	0	
9.6934740402e-001	0	2	17	35	0	196	2	2	0	0	0	0	3	0	0	50	0	0	0	0	0	0	0	115	0	0	0	0	0	0	4	0	0	0	0	0	0	0	0	0	0	0	
9.6938509434e-001	0	2	17	34	0	196	2	2	0	0	0	0	3	0	0	51	0	0	0	0	0	0	0	115	0	0	0	0	0	0	4	0	0	0	0	0	0	0	0	0	0	0	
9.6960440020e-001	0	2	17	34	1	196	2	2	0	0	0	0	3	0	0	51	0	0	0	0	0	0	0	115	0	0	0	0	0	0	3	0	0	0	0	0	0	0	0	0	0	0	
9.6973068884e-001	0	2	17	34	1	195	2	2	0	0	0	0	3	0	0	51	0	0	0	0	0	0	0	115	0	0	0	0	0	0	4	0	0	0	0	0	0	0	0	0	0	0	
9.6981288384e-001	0	2	17	34	1	196	2	2	0	0	0	0	3	0	0	51	0	0	0	0	0	0	0	115	0	0	0	0	0	0	3	0	0	0	0	0	0	0	0	0	0	0	
9.7025009991e-001	0	2	17	34	1	197	2	2	0	0	0	0	3	0	0	51	0	0	0	0	0	0	0	115	0	0	0	0	0	0	2	0	0	0	0	0	0	0	0	0	0	0	
9.7029307196e-001	0	2	17	34	0	197	2	2	0	0	0	0	3	0	0	51	0	0	0	0	0	0	0	115	0	0	0	0	0	0	3	0	0	0	0	0	0	0	0	0	0	0	
9.7345518092e-001	0	2	17	34	0	198	2	2	0	0	0	0	3	0	0	51	0	0	0	0	0	0	0	115	0	0	0	0	0	0	2	0	0	0	0	0	0	0	0	0	0	0	
9.7370260940e-001	0	2	17	34	0	199	2	2	0	0	0	0	3	0	0	51	0	0	0	0	0	0	0	115	0	0	0	0	0	0	1	0	0	0	0	0	0	0	0	0	0	0	
9.7451497044e-001	0	2	17	35	0	199	2	2	0	0	0	0	3	0	0	50	0	0	0	0	0	0	0	115	0	0	0	0	0	0	1	0	0	0	0	0	0	0	0	0	0	0	
9.7496992675e-001	0	2	17	35	0	199	2	2	0	0	0	0	3	0	0	49	0	0	0	0	0	0	0	116	0	0	0	0	0	0	1	0	0	0	0	0	0	0	0	0	0	0	
9.7651771631e-001	0	2	17	35	0	198	2	2	0	0	0	0	3	0	0	49	0	0	0	0	0	0	0	116	0	0	0	0	0	0	2	0	0	0	0	0	0	0	0	0	0	0	
9.7658909454e-001	0	2	17	35	0	197	2	2	0	0	0	0	3	0	0	49	0	0	0	0	0	0	0	116	0	0	0	0	0	0	3	0	0	0	0	0	0	0	0	0	0	0	
9.7673350404e-001	0	2	17	35	0	197	2	2	0	0	0	0	3	0	0	48	0	0	0	0	0	0	0	117	0	0	0	0	0	0	3	0	0	0	0	0	0	0	0	0	0	0	
9.7740203613e-001	0	2	17	35	0	196	2	2	0	0	0	0	3	0	0	48	0	0	0	0	0	0	0	117	0	0	0	0	0	0	4	0	0	0	0	0	0	0	0	0	0	0	
9.7798430166e-001	0	2	17	35	0	195	2	2	0	0	0	0	3	0	0	48	0	0	0	0	0	0	0	117	0	0	0	0	0	0	5	0	0	0	0	0	0	0	0	0	0	0	
9.7818739425e-001	0	2	17	35	0	194	2	2	0	0	0	0	3	0	0	48	0	0	0	0	0	0	0	117	0	0	0	0	0	0	6	0	0	0	0	0	0	0	0	0	0	0	
9.7819790007e-001	0	2	17	35	0	195	2	2	0	0	0	0	3	0	0	48	0	0	0	0	0	0	0	117	0	0	0	0	0	0	5	0	0	0	0	0	0	0	0	0	0	0	
9.7844865761e-001	0	2	17	35	0	196	2	2	0	0	0	0	3	0	0	48	0	0	0	0	0	0	0	117	0	0	0	0	0	0	4	0	0	0	0	0	0	0	0	0	0	0	
9.8005861548e-001	0	2	17	35	0	195	2	2	0	0	0	0	3	0	0	48	0	0	0	0	0	0	0	117	0	0	0	0	0	0	5	0	0	0	0	0	0	0	0	0	0	0	
9.8009770941e-001	0	2	17	35	0	196	2	2	0	0	0	0	3	0	0	48	0	0	0	0	0	0	0	117	0	0	0	0	0	0	4	0	0	0	0	0	0	0	0	0	0	0	
9.8197368261e-001	0	2	17	35	0	196	2	2	0	0	0	0	3	0	0	49	0	0	0	0	0	0	0	116	0	0	0	0	0	0	4	0	0	0	0	0	0	0	0	0	0	0	
9.8256016365e-001	0	2	17	35	0	197	2	2	0	0	0	0	3	0	0	49	0	0	0	0	0	0	0	116	0	0	0	0	0	0	3	0	0	0	0	0	0	0	0	0	0	0	
9.8282087109e-001	0	2	17	35	0	197	2	2	0	0	0	0	3	0	0	50	0	0	0	0	0	0	0	115	0	0	0	0	0	0	3	0	0	0	0	0	0	0	0	0	0	0	
9.8288566334e-001	0	2	17	35	0	198	2	2	0	0	0	0	3	0	0	50	0	0	0	0	0	0	0	115	0	0	0	0	0	0	2	0	0	0	0	0	0	0	0	0	0	0	
9.8529706962e-001	0	2	17	35	0	197	2	2	0	0	0	0	3	0	0	50	0	0	0	0	0	0	0	115	0	0	0	0	0	0	3	0	0	0	0	0	0	0	0	0	0	0	
9.8536359870e-001	0	2	17	34	0	197	2	2	0	0	0	0	3	0	0	51	0	0	0	0	0	0	0	115	0	0	0	0	0	0	3	0	0	0	0	0	0	0	0	0	0	0	
9.8585526286e-001	0	2	17	35	0	197	2	2	0	0	0	0	3	0	0	50	0	0	0	0	0	0	0	115	0	0	0	0	0	0	3	0	0	0	0	0	0	0	0	0	0	0	
9.8686985989e-001	0	2	17	35	0	198	2	2	0	0	0	0	3	0	0	50	0	0	0	0	0	0	0	115	0	0	0	0	0	0	2	0	0	0	0	0	0	0	0	0	0	0	
9.8794037463e-001	0	2	17	35	0	197	2	2	0	0	0	0	3	0	0	50	0	0	0	0	0	0	0	115	0	0	0	0	0	0	3	0	0	0	0	0	0	0	0	0	0	0	
9.8924284545e-001	0	2	17	35	0	198	2	2	0	0	0	0	3	0	0	50	0	0	0	0	0	0	0	115	0	0	0	0	0	0	2	0	0	0	0	0	0	0	0	0	0	0	
9.9123726027e-001	0	2	17	35	0	199	2	2	0	0	0	0	3	0	0	50	0	0	0	0	0	0	0	115	0	0	0	0	0	0	1	0	0	0	0	0	0	0	0	0	0	0	
9.9214073628e-001	0	2	17	35	0	199	2	2	0	0	0	0	3	0	0	49	0	0	0	0	0	0	0	116	0	0	0	0	0	0	1	0	0	0	0	0	0	0	0	0	0	0	
9.9254217141e-001	0	2	17	35	0	200	2	2	0	0	0	0	3	0	0	49	0	0	0	0	0	0	0	116	0	0	0	0	0	0	0	0	0	0	0	0	0	0	0	0	0	0	
9.9287678194e-001	0	2	17	35	0	199	2	2	0	0	0	0	3	0	0	49	0	0	0	0	0	0	0	116	0	0	0	0	0	0	1	0	0	0	0	0	0	0	0	0	0	0	
9.9375571157e-001	0	2	17	35	0	199	2	2	0	0	0	0	3	0	0	48	0	0	0	0	0	0	0	117	0	0	0	0	0	0	1	0	0	0	0	0	0	0	0	0	0	0	
9.9378087888e-001	0	2	17	35	0	198	2	2	0	0	0	0	3	0	0	48	0	0	0	0	0	0	0	117	0	0	0	0	0	0	2	0	0	0	0	0	0	0	0	0	0	0	
9.9397906241e-001	0	2	17	36	0	198	2	2	0	0	0	0	3	0	0	47	0	0	0	0	0	0	0	117	0	0	0	0	0	0	2	0	0	0	0	0	0	0	0	0	0	0	
9.9471706405e-001	0	2	17	36	0	197	2	2	0	0	0	0	3	0	0	47	0	0	0	0	0	0	0	117	0	0	0	0	0	0	3	0	0	0	0	0	0	0	0	0	0	0	
9.9480541686e-001	0	2	17	36	0	196	2	2	0	0	0	0	3	0	0	47	0	0	0	0	0	0	0	117	0	0	0	0	0	0	4	0	0	0	0	0	0	0	0	0	0	0	
9.9577570197e-001	0	2	17	36	0	195	2	2	0	0	0	0	3	0	0	47	0	0	0	0	0	0	0	117	0	0	0	0	0	0	5	0	0	0	0	0	0	0	0	0	0	0	
9.9661879360e-001	0	2	17	36	0	196	2	2	0	0	0	0	3	0	0	47	0	0	0	0	0	0	0	117	0	0	0	0	0	0	4	0	0	0	0	0	0	0	0	0	0	0	
9.9669999715e-001	0	2	17	36	0	197	2	2	0	0	0	0	3	0	0	47	0	0	0	0	0	0	0	117	0	0	0	0	0	0	3	0	0	0	0	0	0	0	0	0	0	0	
9.9775522446e-001	0	2	17	37	0	197	2	2	0	0	0	0	3	0	0	46	0	0	0	0	0	0	0	117	0	0	0	0	0	0	3	0	0	0	0	0	0	0	0	0	0	0	
9.9787533986e-001	0	2	17	37	1	197	2	2	0	0	0	0	3	0	0	46	0	0	0	0	0	0	0	117	0	0	0	0	0	0	2	0	0	0	0	0	0	0	0	0	0	0	
9.9911514264e-001	0	2	17	36	1	197	2	2	0	0	0	0	3	0	0	47	0	0	0	0	0	0	0	117	0	0	0	0	0	0	2	0	0	0	0	0	0	0	0	0	0	0	
1.0010185168e+000	0	2	17	36	1	197	2	2	0	0	0	0	3	0	0	46	0	0	0	0	0	0	0	118	0	0	0	0	0	0	2	0	0	0	0	0	0	0	0	0	0	0	
1.0015666014e+000	0	2	17	36	1	196	2	2	0	0	0	0	3	0	0	46	0	0	0	0	0	0	0	118	0	0	0	0	0	0	3	0	0	0	0	0	0	0	0	0	0	0	
1.0018806575e+000	0	2	17	36	1	195	2	2	0	0	0	0	3	0	0	46	0	0	0	0	0	0	0	118	0	0	0	0	0	0	4	0	0	0	0	0	0	0	0	0	0	0	
1.0024279024e+000	0	2	17	36	1	196	2	2	0	0	0	0	3	0	0	46	0	0	0	0	0	0	0	118	0	0	0	0	0	0	3	0	0	0	0	0	0	0	0	0	0	0	
1.0029588014e+000	0	2	17	36	1	196	2	2	0	0	0	0	3	0	0	45	0	0	0	0	0	0	0	119	0	0	0	0	0	0	3	0	0	0	0	0	0	0	0	0	0	0	
1.0045332033e+000	0	2	17	36	1	195	2	2	0	0	0	0	3	0	0	45	0	0	0	0	0	0	0	119	0	0	0	0	0	0	4	0	0	0	0	0	0	0	0	0	0	0	
1.0046764264e+000	0	2	17	35	1	195	2	2	0	0	0	0	3	0	0	46	0	0	0	0	0	0	0	119	0	0	0	0	0	0	4	0	0	0	0	0	0	0	0	0	0	0	
1.0053572944e+000	0	2	17	35	1	195	2	2	0	0	0	0	3	0	0	45	0	0	0	0	0	0	0	120	0	0	0	0	0	0	4	0	0	0	0	0	0	0	0	0	0	0	
1.0054328690e+000	0	2	17	35	1	195	2	2	0	0	0	0	3	0	0	44	0	0	0	0	0	0	0	121	0	0	0	0	0	0	4	0	0	0	0	0	0	0	0	0	0	0	
1.0058869565e+000	0	2	17	35	1	195	2	2	0	0	0	0	3	0	0	45	0	0	0	0	0	0	0	120	0	0	0	0	0	0	4	0	0	0	0	0	0	0	0	0	0	0	
1.0060490200e+000	0	2	17	35	1	194	2	2	0	0	0	0	3	0	0	45	0	0	0	0	0	0	0	120	0	0	0	0	0	0	5	0	0	0	0	0	0	0	0	0	0	0	
1.0062625681e+000	0	2	17	35	1	195	2	2	0	0	0	0	3	0	0	45	0	0	0	0	0	0	0	120	0	0	0	0	0	0	4	0	0	0	0	0	0	0	0	0	0	0	
1.0063303450e+000	0	2	17	36	1	195	2	2	0	0	0	0	3	0	0	44	0	0	0	0	0	0	0	120	0	0	0	0	0	0	4	0	0	0	0	0	0	0	0	0	0	0	
1.0070143345e+000	0	2	17	37	1	195	2	2	0	0	0	0	3	0	0	43	0	0	0	0	0	0	0	120	0	0	0	0	0	0	4	0	0	0	0	0	0	0	0	0	0	0	
1.0075464888e+000	0	2	17	37	1	194	2	2	0	0	0	0	3	0	0	43	0	0	0	0	0	0	0	120	0	0	0	0	0	0	5	0	0	0	0	0	0	0	0	0	0	0	
1.0078473862e+000	0	2	17	37	1	195	2	2	0	0	0	0	3	0	0	43	0	0	0	0	0	0	0	120	0	0	0	0	0	0	4	0	0	0	0	0	0	0	0	0	0	0	
1.0080882688e+000	0	2	17	37	1	194	2	2	0	0	0	0	3	0	0	43	0	0	0	0	0	0	0	120	0	0	0	0	0	0	5	0	0	0	0	0	0	0	0	0	0	0	
1.0081398237e+000	0	2	17	36	1	194	2	2	0	0	0	0	3	0	0	44	0	0	0	0	0	0	0	120	0	0	0	0	0	0	5	0	0	0	0	0	0	0	0	0	0	0	
1.0087767832e+000	0	2	17	36	1	193	2	2	0	0	0	0	3	0	0	44	0	0	0	0	0	0	0	120	0	0	0	0	0	0	6	0	0	0	0	0	0	0	0	0	0	0	
1.0095224900e+000	0	2	17	36	1	193	2	2	0	0	0	0	3	0	0	45	0	0	0	0	0	0	0	119	0	0	0	0	0	0	6	0	0	0	0	0	0	0	0	0	0	0	
1.0098746483e+000	0	2	17	36	1	192	2	2	0	0	0	0	3	0	0	45	0	0	0	0	0	0	0	119	0	0	0	0	0	0	7	0	0	0	0	0	0	0	0	0	0	0	
1.0103282802e+000	0	2	17	36	1	193	2	2	0	0	0	0	3	0	0	45	0	0	0	0	0	0	0	119	0	0	0	0	0	0	6	0	0	0	0	0	0	0	0	0	0	0	
1.0104978294e+000	0	2	17	36	1	194	2	2	0	0	0	0	3	0	0	45	0	0	0	0	0	0	0	119	0	0	0	0	0	0	5	0	0	0	0	0	0	0	0	0	0	0	
1.0113735314e+000	0	2	17	36	1	193	2	2	0	0	0	0	3	0	0	45	0	0	0	0	0	0	0	119	0	0	0	0	0	0	6	0	0	0	0	0	0	0	0	0	0	0	
1.0117425070e+000	0	2	17	36	1	193	2	2	0	0	0	0	3	0	0	44	0	0	0	0	0	0	0	120	0	0	0	0	0	0	6	0	0	0	0	0	0	0	0	0	0	0	
1.0119882647e+000	0	2	17	36	1	194	2	2	0	0	0	0	3	0	0	44	0	0	0	0	0	0	0	120	0	0	0	0	0	0	5	0	0	0	0	0	0	0	0	0	0	0	
1.0131268314e+000	0	2	17	36	1	195	2	2	0	0	0	0	3	0	0	44	0	0	0	0	0	0	0	120	0	0	0	0	0	0	4	0	0	0	0	0	0	0	0	0	0	0	
1.0133728899e+000	0	2	17	37	1	195	2	2	0	0	0	0	3	0	0	43	0	0	0	0	0	0	0	120	0	0	0	0	0	0	4	0	0	0	0	0	0	0	0	0	0	0	
1.0134313885e+000	0	2	17	37	1	195	2	2	0	0	0	0	3	0	0	44	0	0	0	0	0	0	0	119	0	0	0	0	0	0	4	0	0	0	0	0	0	0	0	0	0	0	
1.0137158991e+000	0	2	17	37	0	195	2	2	0	0	0	0	3	0	0	44	0	0	0	0	0	0	0	119	0	0	0	0	0	0	5	0	0	0	0	0	0	0	0	0	0	0	
1.0142875704e+000	0	2	17	37	0	194	2	2	0	0	0	0	3	0	0	44	0	0	0	0	0	0	0	119	0	0	0	0	0	0	6	0	0	0	0	0	0	0	0	0	0	0	
1.0145769650e+000	0	2	17	36	0	194	2	2	0	0	0	0	3	0	0	45	0	0	0	0	0	0	0	119	0	0	0	0	0	0	6	0	0	0	0	0	0	0	0	0	0	0	
1.0147557012e+000	0	2	17	36	0	195	2	2	0	0	0	0	3	0	0	45	0	0	0	0	0	0	0	119	0	0	0	0	0	0	5	0	0	0	0	0	0	0	0	0	0	0	
1.0151592474e+000	0	2	17	36	0	196	2	2	0	0	0	0	3	0	0	45	0	0	0	0	0	0	0	119	0	0	0	0	0	0	4	0	0	0	0	0	0	0	0	0	0	0	
1.0164112336e+000	0	2	17	36	0	197	2	2	0	0	0	0	3	0	0	45	0	0	0	0	0	0	0	119	0	0	0	0	0	0	3	0	0	0	0	0	0	0	0	0	0	0	
1.0173447876e+000	0	2	17	36	0	197	2	2	0	0	0	0	3	0	0	46	0	0	0	0	0	0	0	118	0	0	0	0	0	0	3	0	0	0	0	0	0	0	0	0	0	0	
1.0198289121e+000	0	2	17	36	0	196	2	2	0	0	0	0	3	0	0	46	0	0	0	0	0	0	0	118	0	0	0	0	0	0	4	0	0	0	0	0	0	0	0	0	0	0	
1.0201698083e+000	0	2	17	36	0	195	2	2	0	0	0	0	3	0	0	46	0	0	0	0	0	0	0	118	0	0	0	0	0	0	5	0	0	0	0	0	0	0	0	0	0	0	
1.0207708407e+000	0	2	17	36	0	194	2	2	0	0	0	0	3	0	0	46	0	0	0	0	0	0	0	118	0	0	0	0	0	0	6	0	0	0	0	0	0	0	0	0	0	0	
1.0212764347e+000	0	2	17	36	0	195	2	2	0	0	0	0	3	0	0	46	0	0	0	0	0	0	0	118	0	0	0	0	0	0	5	0	0	0	0	0	0	0	0	0	0	0	
1.0224749558e+000	0	2	17	36	0	194	2	2	0	0	0	0	3	0	0	46	0	0	0	0	0	0	0	118	0	0	0	0	0	0	6	0	0	0	0	0	0	0	0	0	0	0	
1.0234050142e+000	0	2	17	36	0	195	2	2	0	0	0	0	3	0	0	46	0	0	0	0	0	0	0	118	0	0	0	0	0	0	5	0	0	0	0	0	0	0	0	0	0	0	
1.0235993156e+000	0	2	17	36	0	195	2	2	0	0	0	0	3	0	0	47	0	0	0	0	0	0	0	117	0	0	0	0	0	0	5	0	0	0	0	0	0	0	0	0	0	0	
1.0240752873e+000	0	2	17	36	0	196	2	2	0	0	0	0	3	0	0	47	0	0	0	0	0	0	0	117	0	0	0	0	0	0	4	0	0	0	0	0	0	0	0	0	0	0	
1.0251994384e+000	0	2	17	36	0	196	2	2	0	0	0	0	3	0	0	46	0	0	0	0	0	0	0	118	0	0	0	0	0	0	4	0	0	0	0	0	0	0	0	0	0	0	
1.0267525595e+000	0	2	17	36	0	195	2	2	0	0	0	0	3	0	0	46	0	0	0	0	0	0	0	118	0	0	0	0	0	0	5	0	0	0	0	0	0	0	0	0	0	0	
1.0271602223e+000	0	2	17	36	0	196	2	2	0	0	0	0	3	0	0	46	0	0	0	0	0	0	0	118	0	0	0	0	0	0	4	0	0	0	0	0	0	0	0	0	0	0	
1.0287744229e+000	0	2	17	36	0	197	2	2	0	0	0	0	3	0	0	46	0	0	0	0	0	0	0	118	0	0	0	0	0	0	3	0	0	0	0	0	0	0	0	0	0	0	
1.0302426975e+000	0	2	17	35	0	197	2	2	0	0	0	0	3	0	0	47	0	0	0	0	0	0	0	118	0	0	0	0	0	0	3	0	0	0	0	0	0	0	0	0	0	0	
1.0318589352e+000	0	2	17	34	0	197	2	2	0	0	0	0	3	0	0	48	0	0	0	0	0	0	0	118	0	0	0	0	0	0	3	0	0	0	0	0	0	0	0	0	0	0	
1.0332310372e+000	0	2	17	34	0	198	2	2	0	0	0	0	3	0	0	48	0	0	0	0	0	0	0	118	0	0	0	0	0	0	2	0	0	0	0	0	0	0	0	0	0	0	
1.0334113582e+000	0	2	17	34	0	197	2	2	0	0	0	0	3	0	0	48	0	0	0	0	0	0	0	118	0	0	0	0	0	0	3	0	0	0	0	0	0	0	0	0	0	0	
1.0337279798e+000	0	2	17	34	0	198	2	2	0	0	0	0	3	0	0	48	0	0	0	0	0	0	0	118	0	0	0	0	0	0	2	0	0	0	0	0	0	0	0	0	0	0	
1.0338847888e+000	0	2	17	34	0	197	2	2	0	0	0	0	3	0	0	48	0	0	0	0	0	0	0	118	0	0	0	0	0	0	3	0	0	0	0	0	0	0	0	0	0	0	
1.0346813837e+000	0	2	17	34	0	198	2	2	0	0	0	0	3	0	0	48	0	0	0	0	0	0	0	118	0	0	0	0	0	0	2	0	0	0	0	0	0	0	0	0	0	0	
1.0350964676e+000	0	2	17	34	0	198	2	2	0	0	0	0	3	0	0	49	0	0	0	0	0	0	0	117	0	0	0	0	0	0	2	0	0	0	0	0	0	0	0	0	0	0	
1.0362500060e+000	0	2	17	34	0	197	2	2	0	0	0	0	3	0	0	49	0	0	0	0	0	0	0	117	0	0	0	0	0	0	3	0	0	0	0	0	0	0	0	0	0	0	
1.0389298811e+000	0	2	17	34	0	198	2	2	0	0	0	0	3	0	0	49	0	0	0	0	0	0	0	117	0	0	0	0	0	0	2	0	0	0	0	0	0	0	0	0	0	0	
1.0412542728e+000	0	2	17	34	0	198	2	2	0	0	0	0	3	0	0	50	0	0	0	0	0	0	0	116	0	0	0	0	0	0	2	0	0	0	0	0	0	0	0	0	0	0	
1.0423220785e+000	0	2	17	34	0	199	2	2	0	0	0	0	3	0	0	50	0	0	0	0	0	0	0	116	0	0	0	0	0	0	1	0	0	0	0	0	0	0	0	0	0	0	
1.0426662134e+000	0	2	17	34	0	200	2	2	0	0	0	0	3	0	0	50	0	0	0	0	0	0	0	116	0	0	0	0	0	0	0	0	0	0	0	0	0	0	0	0	0	0	
1.0427635584e+000	0	2	17	34	0	199	2	2	0	0	0	0	3	0	0	50	0	0	0	0	0	0	0	116	0	0	0	0	0	0	1	0	0	0	0	0	0	0	0	0	0	0	
1.0430310408e+000	0	2	17	34	0	198	2	2	0	0	0	0	3	0	0	50	0	0	0	0	0	0	0	116	0	0	0	0	0	0	2	0	0	0	0	0	0	0	0	0	0	0	
1.0442841029e+000	0	2	17	34	0	198	2	2	0	0	0	0	3	0	0	49	0	0	0	0	0	0	0	117	0	0	0	0	0	0	2	0	0	0	0	0	0	0	0	0	0	0	
1.0447015249e+000	0	2	17	34	0	198	2	2	0	0	0	0	3	0	0	48	0	0	0	0	0	0	0	118	0	0	0	0	0	0	2	0	0	0	0	0	0	0	0	0	0	0	
1.0448570670e+000	0	2	17	34	0	198	2	2	0	0	0	0	3	0	0	49	0	0	0	0	0	0	0	117	0	0	0	0	0	0	2	0	0	0	0	0	0	0	0	0	0	0	
1.0448794244e+000	0	2	17	33	0	198	2	2	0	0	0	0	3	0	0	50	0	0	0	0	0	0	0	117	0	0	0	0	0	0	2	0	0	0	0	0	0	0	0	0	0	0	
1.0460137913e+000	0	2	17	33	0	197	2	2	0	0	0	0	3	0	0	50	0	0	0	0	0	0	0	117	0	0	0	0	0	0	3	0	0	0	0	0	0	0	0	0	0	0	
1.0467513659e+000	0	2	17	32	0	197	2	2	0	0	0	0	3	0	0	51	0	0	0	0	0	0	0	117	0	0	0	0	0	0	3	0	0	0	0	0	0	0	0	0	0	0	
1.0473694640e+000	0	2	17	32	0	198	2	2	0	0	0	0	3	0	0	51	0	0	0	0	0	0	0	117	0	0	0	0	0	0	2	0	0	0	0	0	0	0	0	0	0	0	
1.0480420315e+000	0	2	17	32	0	197	2	2	0	0	0	0	3	0	0	51	0	0	0	0	0	0	0	117	0	0	0	0	0	0	3	0	0	0	0	0	0	0	0	0	0	0	
1.0481641788e+000	0	2	17	33	0	197	2	2	0	0	0	0	3	0	0	50	0	0	0	0	0	0	0	117	0	0	0	0	0	0	3	0	0	0	0	0	0	0	0	0	0	0	
1.0483706395e+000	0	2	17	33	0	198	2	2	0	0	0	0	3	0	0	50	0	0	0	0	0	0	0	117	0	0	0	0	0	0	2	0	0	0	0	0	0	0	0	0	0	0	
1.0484805900e+000	0	2	17	33	0	197	2	2	0	0	0	0	3	0	0	50	0	0	0	0	0	0	0	117	0	0	0	0	0	0	3	0	0	0	0	0	0	0	0	0	0	0	
1.0487956323e+000	0	2	17	33	0	197	2	2	0	0	0	0	3	0	0	51	0	0	0	0	0	0	0	116	0	0	0	0	0	0	3	0	0	0	0	0	0	0	0	0	0	0	
1.0492475945e+000	0	2	17	33	0	196	2	2	0	0	0	0	3	0	0	51	0	0	0	0	0	0	0	116	0	0	0	0	0	0	4	0	0	0	0	0	0	0	0	0	0	0	
1.0493275163e+000	0	2	17	34	0	196	2	2	0	0	0	0	3	0	0	50	0	0	0	0	0	0	0	116	0	0	0	0	0	0	4	0	0	0	0	0	0	0	0	0	0	0	
1.0499797068e+000	0	2	17	34	0	195	2	2	0	0	0	0	3	0	0	50	0	0	0	0	0	0	0	116	0	0	0	0	0	0	5	0	0	0	0	0	0	0	0	0	0	0	
1.0510540926e+000	0	2	17	34	0	194	2	2	0	0	0	0	3	0	0	50	0	0	0	0	0	0	0	116	0	0	0	0	0	0	6	0	0	0	0	0	0	0	0	0	0	0	
1.0515287626e+000	0	2	17	34	0	193	2	2	0	0	0	0	3	0	0	50	0	0	0	0	0	0	0	116	0	0	0	0	0	0	7	0	0	0	0	0	0	0	0	0	0	0	
1.0516786606e+000	0	2	17	35	0	193	2	2	0	0	0	0	3	0	0	49	0	0	0	0	0	0	0	116	0	0	0	0	0	0	7	0	0	0	0	0	0	0	0	0	0	0	
1.0523579281e+000	0	2	17	35	0	193	2	2	0	0	0	0	3	0	0	50	0	0	0	0	0	0	0	115	0	0	0	0	0	0	7	0	0	0	0	0	0	0	0	0	0	0	
1.0525849679e+000	0	2	17	35	0	193	2	2	0	0	0	0	3	0	0	51	0	0	0	0	0	0	0	114	0	0	0	0	0	0	7	0	0	0	0	0	0	0	0	0	0	0	
1.0526081216e+000	0	2	17	35	0	194	2	2	0	0	0	0	3	0	0	51	0	0	0	0	0	0	0	114	0	0	0	0	0	0	6	0	0	0	0	0	0	0	0	0	0	0	
1.0528604167e+000	0	2	17	35	0	194	2	2	0	0	0	0	3	0	0	50	0	0	0	0	0	0	0	115	0	0	0	0	0	0	6	0	0	0	0	0	0	0	0	0	0	0	
1.0531057780e+000	0	2	17	35	0	195	2	2	0	0	0	0	3	0	0	50	0	0	0	0	0	0	0	115	0	0	0	0	0	0	5	0	0	0	0	0	0	0	0	0	0	0	
1.0534195370e+000	0	2	17	36	0	195	2	2	0	0	0	0	3	0	0	49	0	0	0	0	0	0	0	115	0	0	0	0	0	0	5	0	0	0	0	0	0	0	0	0	0	0	
1.0535467648e+000	0	2	17	35	0	195	2	2	0	0	0	0	3	0	0	50	0	0	0	0	0	0	0	115	0	0	0	0	0	0	5	0	0	0	0	0	0	0	0	0	0	0	
1.0552273661e+000	0	2	17	34	0	195	2	2	0	0	0	0	3	0	0	51	0	0	0	0	0	0	0	115	0	0	0	0	0	0	5	0	0	0	0	0	0	0	0	0	0	0	
1.0552576796e+000	0	2	17	34	0	196	2	2	0	0	0	0	3	0	0	51	0	0	0	0	0	0	0	115	0	0	0	0	0	0	4	0	0	0	0	0	0	0	0	0	0	0	
1.0560459471e+000	0	2	17	35	0	196	2	2	0	0	0	0	3	0	0	50	0	0	0	0	0	0	0	115	0	0	0	0	0	0	4	0	0	0	0	0	0	0	0	0	0	0	
1.0571330750e+000	0	2	17	35	0	196	2	2	0	0	0	0	3	0	0	51	0	0	0	0	0	0	0	114	0	0	0	0	0	0	4	0	0	0	0	0	0	0	0	0	0	0	
1.0572480545e+000	0	2	17	34	0	196	2	2	0	0	0	0	3	0	0	52	0	0	0	0	0	0	0	114	0	0	0	0	0	0	4	0	0	0	0	0	0	0	0	0	0	0	
1.0579665811e+000	0	2	17	34	0	196	2	2	0	0	0	0	3	0	0	51	0	0	0	0	0	0	0	115	0	0	0	0	0	0	4	0	0	0	0	0	0	0	0	0	0	0	
1.0585569011e+000	0	2	17	34	0	196	2	2	0	0	0	0	3	0	0	50	0	0	0	0	0	0	0	116	0	0	0	0	0	0	4	0	0	0	0	0	0	0	0	0	0	0	
1.0590242084e+000	0	2	17	33	0	196	2	2	0	0	0	0	3	0	0	51	0	0	0	0	0	0	0	116	0	0	0	0	0	0	4	0	0	0	0	0	0	0	0	0	0	0	
1.0591485821e+000	0	2	17	33	0	195	2	2	0	0	0	0	3	0	0	51	0	0	0	0	0	0	0	116	0	0	0	0	0	0	5	0	0	0	0	0	0	0	0	0	0	0	
1.0592623269e+000	0	2	17	33	0	195	2	2	0	0	0	0	3	0	0	50	0	0	0	0	0	0	0	117	0	0	0	0	0	0	5	0	0	0	0	0	0	0	0	0	0	0	
1.0597071542e+000	0	2	17	32	0	195	2	2	0	0	0	0	3	0	0	51	0	0	0	0	0	0	0	117	0	0	0	0	0	0	5	0	0	0	0	0	0	0	0	0	0	0	
1.0614640716e+000	0	2	17	32	0	196	2	2	0	0	0	0	3	0	0	51	0	0	0	0	0	0	0	117	0	0	0	0	0	0	4	0	0	0	0	0	0	0	0	0	0	0	
1.0617096832e+000	0	2	17	31	0	196	2	2	0	0	0	0	3	0	0	52	0	0	0	0	0	0	0	117	0	0	0	0	0	0	4	0	0	0	0	0	0	0	0	0	0	0	
1.0618346535e+000	0	2	17	31	0	197	2	2	0	0	0	0	3	0	0	52	0	0	0	0	0	0	0	117	0	0	0	0	0	0	3	0	0	0	0	0	0	0	0	0	0	0	
1.0625413277e+000	0	2	17	31	0	196	2	2	0	0	0	0	3	0	0	52	0	0	0	0	0	0	0	117	0	0	0	0	0	0	4	0	0	0	0	0	0	0	0	0	0	0	
1.0631241633e+000	0	2	17	31	0	196	2	2	0	0	0	0	3	0	0	53	0	0	0	0	0	0	0	116	0	0	0	0	0	0	4	0	0	0	0	0	0	0	0	0	0	0	
1.0631824533e+000	0	2	17	31	0	197	2	2	0	0	0	0	3	0	0	53	0	0	0	0	0	0	0	116	0	0	0	0	0	0	3	0	0	0	0	0	0	0	0	0	0	0	
1.0632635360e+000	0	2	17	31	0	198	2	2	0	0	0	0	3	0	0	53	0	0	0	0	0	0	0	116	0	0	0	0	0	0	2	0	0	0	0	0	0	0	0	0	0	0	
1.0634342751e+000	0	2	17	31	0	198	2	2	0	0	0	0	3	0	0	54	0	0	0	0	0	0	0	115	0	0	0	0	0	0	2	0	0	0	0	0	0	0	0	0	0	0	
1.0645921294e+000	0	2	17	31	0	199	2	2	0	0	0	0	3	0	0	54	0	0	0	0	0	0	0	115	0	0	0	0	0	0	1	0	0	0	0	0	0	0	0	0	0	0	
1.0648274596e+000	0	2	17	32	0	199	2	2	0	0	0	0	3	0	0	53	0	0	0	0	0	0	0	115	0	0	0	0	0	0	1	0	0	0	0	0	0	0	0	0	0	0	
1.0648857249e+000	0	2	17	32	0	200	2	2	0	0	0	0	3	0	0	53	0	0	0	0	0	0	0	115	0	0	0	0	0	0	0	0	0	0	0	0	0	0	0	0	0	0	
1.0664448046e+000	0	2	17	32	0	199	2	2	0	0	0	0	3	0	0	53	0	0	0	0	0	0	0	115	0	0	0	0	0	0	1	0	0	0	0	0	0	0	0	0	0	0	
1.0667505251e+000	0	2	17	32	0	198	2	2	0	0	0	0	3	0	0	53	0	0	0	0	0	0	0	115	0	0	0	0	0	0	2	0	0	0	0	0	0	0	0	0	0	0	
1.0673658835e+000	0	2	17	32	0	197	2	2	0	0	0	0	3	0	0	53	0	0	0	0	0	0	0	115	0	0	0	0	0	0	3	0	0	0	0	0	0	0	0	0	0	0	
1.0676310532e+000	0	2	17	32	0	198	2	2	0	0	0	0	3	0	0	53	0	0	0	0	0	0	0	115	0	0	0	0	0	0	2	0	0	0	0	0	0	0	0	0	0	0	
1.0676544911e+000	0	2	17	32	0	197	2	2	0	0	0	0	3	0	0	53	0	0	0	0	0	0	0	115	0	0	0	0	0	0	3	0	0	0	0	0	0	0	0	0	0	0	
1.0680772437e+000	0	2	17	32	0	196	2	2	0	0	0	0	3	0	0	53	0	0	0	0	0	0	0	115	0	0	0	0	0	0	4	0	0	0	0	0	0	0	0	0	0	0	
1.0683935008e+000	0	2	17	32	0	197	2	2	0	0	0	0	3	0	0	53	0	0	0	0	0	0	0	115	0	0	0	0	0	0	3	0	0	0	0	0	0	0	0	0	0	0	
1.0686228174e+000	0	2	17	31	0	197	2	2	0	0	0	0	3	0	0	54	0	0	0	0	0	0	0	115	0	0	0	0	0	0	3	0	0	0	0	0	0	0	0	0	0	0	
1.0688124250e+000	0	2	17	31	0	197	2	2	0	0	0	0	3	0	0	53	0	0	0	0	0	0	0	116	0	0	0	0	0	0	3	0	0	0	0	0	0	0	0	0	0	0	
1.0693123250e+000	0	2	17	31	0	197	2	2	0	0	0	0	3	0	0	54	0	0	0	0	0	0	0	115	0	0	0	0	0	0	3	0	0	0	0	0	0	0	0	0	0	0	
1.0701837063e+000	0	2	17	31	0	196	2	2	0	0	0	0	3	0	0	54	0	0	0	0	0	0	0	115	0	0	0	0	0	0	4	0	0	0	0	0	0	0	0	0	0	0	
1.0706005100e+000	0	2	17	31	0	195	2	2	0	0	0	0	3	0	0	54	0	0	0	0	0	0	0	115	0	0	0	0	0	0	5	0	0	0	0	0	0	0	0	0	0	0	
1.0706799639e+000	0	2	17	31	0	196	2	2	0	0	0	0	3	0	0	54	0	0	0	0	0	0	0	115	0	0	0	0	0	0	4	0	0	0	0	0	0	0	0	0	0	0	
1.0713732210e+000	0	2	17	31	0	196	2	2	0	0	0	0	3	0	0	53	0	0	0	0	0	0	0	116	0	0	0	0	0	0	4	0	0	0	0	0	0	0	0	0	0	0	
1.0714149220e+000	0	2	17	31	0	196	2	2	0	0	0	0	3	0	0	54	0	0	0	0	0	0	0	115	0	0	0	0	0	0	4	0	0	0	0	0	0	0	0	0	0	0	
1.0738298327e+000	0	2	17	31	0	197	2	2	0	0	0	0	3	0	0	54	0	0	0	0	0	0	0	115	0	0	0	0	0	0	3	0	0	0	0	0	0	0	0	0	0	0	
1.0756050072e+000	0	2	17	31	0	197	2	2	0	0	0	0	3	0	0	55	0	0	0	0	0	0	0	114	0	0	0	0	0	0	3	0	0	0	0	0	0	0	0	0	0	0	
1.0758788952e+000	0	2	17	31	0	197	2	2	0	0	0	0	3	0	0	56	0	0	0	0	0	0	0	113	0	0	0	0	0	0	3	0	0	0	0	0	0	0	0	0	0	0	
1.0762336114e+000	0	2	17	31	0	198	2	2	0	0	0	0	3	0	0	56	0	0	0	0	0	0	0	113	0	0	0	0	0	0	2	0	0	0	0	0	0	0	0	0	0	0	
1.0765961841e+000	0	2	17	30	0	198	2	2	0	0	0	0	3	0	0	57	0	0	0	0	0	0	0	113	0	0	0	0	0	0	2	0	0	0	0	0	0	0	0	0	0	0	
1.0767379692e+000	0	2	17	30	0	198	2	2	0	0	0	0	3	0	0	58	0	0	0	0	0	0	0	112	0	0	0	0	0	0	2	0	0	0	0	0	0	0	0	0	0	0	
1.0781306157e+000	0	2	17	30	0	197	2	2	0	0	0	0	3	0	0	58	0	0	0	0	0	0	0	112	0	0	0	0	0	0	3	0	0	0	0	0	0	0	0	0	0	0	
1.0787058147e+000	0	2	17	30	0	196	2	2	0	0	0	0	3	0	0	58	0	0	0	0	0	0	0	112	0	0	0	0	0	0	4	0	0	0	0	0	0	0	0	0	0	0	
1.0788306884e+000	0	2	17	30	0	197	2	2	0	0	0	0	3	0	0	58	0	0	0	0	0	0	0	112	0	0	0	0	0	0	3	0	0	0	0	0	0	0	0	0	0	0	
1.0794133351e+000	0	2	17	30	0	198	2	2	0	0	0	0	3	0	0	58	0	0	0	0	0	0	0	112	0	0	0	0	0	0	2	0	0	0	0	0	0	0	0	0	0	0	
1.0794645301e+000	0	2	17	30	0	199	2	2	0	0	0	0	3	0	0	58	0	0	0	0	0	0	0	112	0	0	0	0	0	0	1	0	0	0	0	0	0	0	0	0	0	0	
1.0797665193e+000	0	2	17	31	0	199	2	2	0	0	0	0	3	0	0	57	0	0	0	0	0	0	0	112	0	0	0	0	0	0	1	0	0	0	0	0	0	0	0	0	0	0	
1.0807819259e+000	0	2	17	31	0	199	2	2	0	0	0	0	3	0	0	58	0	0	0	0	0	0	0	111	0	0	0	0	0	0	1	0	0	0	0	0	0	0	0	0	0	0	
1.0809844215e+000	0	2	17	31	0	199	2	2	0	0	0	0	3	0	0	57	0	0	0	0	0	0	0	112	0	0	0	0	0	0	1	0	0	0	0	0	0	0	0	0	0	0	
1.0813522576e+000	0	2	17	31	0	199	2	2	0	0	0	0	3	0	0	58	0	0	0	0	0	0	0	111	0	0	0	0	0	0	1	0	0	0	0	0	0	0	0	0	0	0	
1.0829937361e+000	0	2	17	31	0	198	2	2	0	0	0	0	3	0	0	58	0	0	0	0	0	0	0	111	0	0	0	0	0	0	2	0	0	0	0	0	0	0	0	0	0	0	
1.0855366047e+000	0	2	17	31	0	199	2	2	0	0	0	0	3	0	0	58	0	0	0	0	0	0	0	111	0	0	0	0	0	0	1	0	0	0	0	0	0	0	0	0	0	0	
1.0857570395e+000	0	2	17	31	0	199	2	2	0	0	0	0	3	0	0	57	0	0	0	0	0	0	0	112	0	0	0	0	0	0	1	0	0	0	0	0	0	0	0	0	0	0	
1.0858523550e+000	0	2	17	31	0	199	2	2	0	0	0	0	3	0	0	58	0	0	0	0	0	0	0	111	0	0	0	0	0	0	1	0	0	0	0	0	0	0	0	0	0	0	
1.0872793100e+000	0	2	17	31	0	198	2	2	0	0	0	0	3	0	0	58	0	0	0	0	0	0	0	111	0	0	0	0	0	0	2	0	0	0	0	0	0	0	0	0	0	0	
1.0888033065e+000	0	2	17	31	0	197	2	2	0	0	0	0	3	0	0	58	0	0	0	0	0	0	0	111	0	0	0	0	0	0	3	0	0	0	0	0	0	0	0	0	0	0	
1.0891712883e+000	0	2	17	31	0	197	2	2	0	0	0	0	3	0	0	59	0	0	0	0	0	0	0	110	0	0	0	0	0	0	3	0	0	0	0	0	0	0	0	0	0	0	
1.0899080246e+000	0	2	17	31	0	197	2	2	0	0	0	0	3	0	0	60	0	0	0	0	0	0	0	109	0	0	0	0	0	0	3	0	0	0	0	0	0	0	0	0	0	0	
1.0902837547e+000	0	2	17	30	0	197	2	2	0	0	0	0	3	0	0	61	0	0	0	0	0	0	0	109	0	0	0	0	0	0	3	0	0	0	0	0	0	0	0	0	0	0	
1.0906296127e+000	0	2	17	30	0	196	2	2	0	0	0	0	3	0	0	61	0	0	0	0	0	0	0	109	0	0	0	0	0	0	4	0	0	0	0	0	0	0	0	0	0	0	
1.0919275567e+000	0	2	17	30	0	195	2	2	0	0	0	0	3	0	0	61	0	0	0	0	0	0	0	109	0	0	0	0	0	0	5	0	0	0	0	0	0	0	0	0	0	0	
1.0923640358e+000	0	2	17	30	0	194	2	2	0	0	0	0	3	0	0	61	0	0	0	0	0	0	0	109	0	0	0	0	0	0	6	0	0	0	0	0	0	0	0	0	0	0	
1.0931829325e+000	0	2	17	30	0	193	2	2	0	0	0	0	3	0	0	61	0	0	0	0	0	0	0	109	0	0	0	0	0	0	7	0	0	0	0	0	0	0	0	0	0	0	
1.0932121567e+000	0	2	17	30	0	194	2	2	0	0	0	0	3	0	0	61	0	0	0	0	0	0	0	109	0	0	0	0	0	0	6	0	0	0	0	0	0	0	0	0	0	0	
1.0933261255e+000	0	2	17	30	0	195	2	2	0	0	0	0	3	0	0	61	0	0	0	0	0	0	0	109	0	0	0	0	0	0	5	0	0	0	0	0	0	0	0	0	0	0	
1.0948270597e+000	0	2	17	30	0	196	2	2	0	0	0	0	3	0	0	61	0	0	0	0	0	0	0	109	0	0	0	0	0	0	4	0	0	0	0	0	0	0	0	0	0	0	
1.0960127902e+000	0	2	17	30	0	197	2	2	0	0	0	0	3	0	0	61	0	0	0	0	0	0	0	109	0	0	0	0	0	0	3	0	0	0	0	0	0	0	0	0	0	0	
1.0962931350e+000	0	2	17	30	0	196	2	2	0	0	0	0	3	0	0	61	0	0	0	0	0	0	0	109	0	0	0	0	0	0	4	0	0	0	0	0	0	0	0	0	0	0	
1.0966651872e+000	0	2	17	29	0	196	2	2	0	0	0	0	3	0	0	62	0	0	0	0	0	0	0	109	0	0	0	0	0	0	4	0	0	0	0	0	0	0	0	0	0	0	
1.0972921953e+000	0	2	17	29	0	195	2	2	0	0	0	0	3	0	0	62	0	0	0	0	0	0	0	109	0	0	0	0	0	0	5	0	0	0	0	0	0	0	0	0	0	0	
1.0983066297e+000	0	2	17	29	0	196	2	2	0	0	0	0	3	0	0	62	0	0	0	0	0	0	0	109	0	0	0	0	0	0	4	0	0	0	0	0	0	0	0	0	0	0	
1.0984247767e+000	0	2	17	29	0	195	2	2	0	0	0	0	3	0	0	62	0	0	0	0	0	0	0	109	0	0	0	0	0	0	5	0	0	0	0	0	0	0	0	0	0	0	
1.0991903689e+000	0	2	17	30	0	195	2	2	0	0	0	0	3	0	0	61	0	0	0	0	0	0	0	109	0	0	0	0	0	0	5	0	0	0	0	0	0	0	0	0	0	0	
1.0993910265e+000	0	2	17	30	0	196	2	2	0	0	0	0	3	0	0	61	0	0	0	0	0	0	0	109	0	0	0	0	0	0	4	0	0	0	0	0	0	0	0	0	0	0	
1.1011396044e+000	0	2	17	30	0	197	2	2	0	0	0	0	3	0	0	61	0	0	0	0	0	0	0	109	0	0	0	0	0	0	3	0	0	0	0	0	0	0	0	0	0	0	
1.1020589683e+000	0	2	17	30	0	197	2	2	0	0	0	0	3	0	0	60	0	0	0	0	0	0	0	110	0	0	0	0	0	0	3	0	0	0	0	0	0	0	0	0	0	0	
1.1036901483e+000	0	2	17	30	0	198	2	2	0	0	0	0	3	0	0	60	0	0	0	0	0	0	0	110	0	0	0	0	0	0	2	0	0	0	0	0	0	0	0	0	0	0	
1.1036980957e+000	0	2	17	30	0	199	2	2	0	0	0	0	3	0	0	60	0	0	0	0	0	0	0	110	0	0	0	0	0	0	1	0	0	0	0	0	0	0	0	0	0	0	
1.1038402207e+000	0	2	17	30	0	199	2	2	0	0	0	0	3	0	0	59	0	0	0	0	0	0	0	111	0	0	0	0	0	0	1	0	0	0	0	0	0	0	0	0	0	0	
1.1049691388e+000	0	2	17	30	0	198	2	2	0	0	0	0	3	0	0	59	0	0	0	0	0	0	0	111	0	0	0	0	0	0	2	0	0	0	0	0	0	0	0	0	0	0	
1.1055540058e+000	0	2	17	30	0	197	2	2	0	0	0	0	3	0	0	59	0	0	0	0	0	0	0	111	0	0	0	0	0	0	3	0	0	0	0	0	0	0	0	0	0	0	
1.1058554575e+000	0	2	17	30	0	196	2	2	0	0	0	0	3	0	0	59	0	0	0	0	0	0	0	111	0	0	0	0	0	0	4	0	0	0	0	0	0	0	0	0	0	0	
1.1064762812e+000	0	2	17	30	0	196	2	2	0	0	0	0	3	0	0	60	0	0	0	0	0	0	0	110	0	0	0	0	0	0	4	0	0	0	0	0	0	0	0	0	0	0	
1.1072466987e+000	0	2	17	30	0	196	2	2	0	0	0	0	3	0	0	61	0	0	0	0	0	0	0	109	0	0	0	0	0	0	4	0	0	0	0	0	0	0	0	0	0	0	
1.1076373130e+000	0	2	17	29	0	196	2	2	0	0	0	0	3	0	0	62	0	0	0	0	0	0	0	109	0	0	0	0	0	0	4	0	0	0	0	0	0	0	0	0	0	0	
1.1076778764e+000	0	2	17	29	0	196	2	2	0	0	0	0	3	0	0	61	0	0	0	0	0	0	0	110	0	0	0	0	0	0	4	0	0	0	0	0	0	0	0	0	0	0	
1.1100118514e+000	0	2	17	29	0	196	2	2	0	0	0	0	3	0	0	60	0	0	0	0	0	0	0	111	0	0	0	0	0	0	4	0	0	0	0	0	0	0	0	0	0	0	
1.1103805805e+000	0	2	17	29	0	197	2	2	0	0	0	0	3	0	0	60	0	0	0	0	0	0	0	111	0	0	0	0	0	0	3	0	0	0	0	0	0	0	0	0	0	0	
1.1108969002e+000	0	2	17	28	0	197	2	2	0	0	0	0	3	0	0	61	0	0	0	0	0	0	0	111	0	0	0	0	0	0	3	0	0	0	0	0	0	0	0	0	0	0	
1.1109334699e+000	0	2	17	28	0	196	2	2	0	0	0	0	3	0	0	61	0	0	0	0	0	0	0	111	0	0	0	0	0	0	4	0	0	0	0	0	0	0	0	0	0	0	
1.1113507642e+000	0	2	17	28	0	196	2	2	0	0	0	0	3	0	0	60	0	0	0	0	0	0	0	112	0	0	0	0	0	0	4	0	0	0	0	0	0	0	0	0	0	0	
1.1122273660e+000	0	2	17	28	0	195	2	2	0	0	0	0	3	0	0	60	0	0	0	0	0	0	0	112	0	0	0	0	0	0	5	0	0	0	0	0	0	0	0	0	0	0	
1.1122564586e+000	0	2	17	28	0	196	2	2	0	0	0	0	3	0	0	60	0	0	0	0	0	0	0	112	0	0	0	0	0	0	4	0	0	0	0	0	0	0	0	0	0	0	
1.1124490327e+000	0	2	17	28	0	195	2	2	0	0	0	0	3	0	0	60	0	0	0	0	0	0	0	112	0	0	0	0	0	0	5	0	0	0	0	0	0	0	0	0	0	0	
1.1124883856e+000	0	2	17	28	0	194	2	2	0	0	0	0	3	0	0	60	0	0	0	0	0	0	0	112	0	0	0	0	0	0	6	0	0	0	0	0	0	0	0	0	0	0	
1.1131945893e+000	0	2	17	28	0	194	2	2	0	0	0	0	3	0	0	59	0	0	0	0	0	0	0	113	0	0	0	0	0	0	6	0	0	0	0	0	0	0	0	0	0	0	
1.1134231308e+000	0	2	17	27	0	194	2	2	0	0	0	0	3	0	0	60	0	0	0	0	0	0	0	113	0	0	0	0	0	0	6	0	0	0	0	0	0	0	0	0	0	0	
1.1134560771e+000	0	2	17	27	0	195	2	2	0	0	0	0	3	0	0	60	0	0	0	0	0	0	0	113	0	0	0	0	0	0	5	0	0	0	0	0	0	0	0	0	0	0	
1.1138984825e+000	0	2	17	28	0	195	2	2	0	0	0	0	3	0	0	59	0	0	0	0	0	0	0	113	0	0	0	0	0	0	5	0	0	0	0	0	0	0	0	0	0	0	
1.1140232058e+000	0	2	17	28	0	195	2	2	0	0	0	0	3	0	0	60	0	0	0	0	0	0	0	112	0	0	0	0	0	0	5	0	0	0	0	0	0	0	0	0	0	0	
1.1140312914e+000	0	2	17	28	0	195	2	2	0	0	0	0	3	0	0	61	0	0	0	0	0	0	0	111	0	0	0	0	0	0	5	0	0	0	0	0	0	0	0	0	0	0	
1.1142990187e+000	0	2	17	28	0	194	2	2	0	0	0	0	3	0	0	61	0	0	0	0	0	0	0	111	0	0	0	0	0	0	6	0	0	0	0	0	0	0	0	0	0	0	
1.1148794140e+000	0	2	17	28	0	195	2	2	0	0	0	0	3	0	0	61	0	0	0	0	0	0	0	111	0	0	0	0	0	0	5	0	0	0	0	0	0	0	0	0	0	0	
1.1152015207e+000	0	2	17	29	0	195	2	2	0	0	0	0	3	0	0	60	0	0	0	0	0	0	0	111	0	0	0	0	0	0	5	0	0	0	0	0	0	0	0	0	0	0	
1.1153731437e+000	0	2	17	29	0	195	2	2	0	0	0	0	3	0	0	59	0	0	0	0	0	0	0	112	0	0	0	0	0	0	5	0	0	0	0	0	0	0	0	0	0	0	
1.1155872223e+000	0	2	17	29	0	194	2	2	0	0	0	0	3	0	0	59	0	0	0	0	0	0	0	112	0	0	0	0	0	0	6	0	0	0	0	0	0	0	0	0	0	0	
1.1158129446e+000	0	2	17	29	0	193	2	2	0	0	0	0	3	0	0	59	0	0	0	0	0	0	0	112	0	0	0	0	0	0	7	0	0	0	0	0	0	0	0	0	0	0	
1.1159493778e+000	0	2	17	29	1	193	2	2	0	0	0	0	3	0	0	59	0	0	0	0	0	0	0	112	0	0	0	0	0	0	6	0	0	0	0	0	0	0	0	0	0	0	
1.1164471461e+000	0	2	17	29	0	193	2	2	0	0	0	0	3	0	0	59	0	0	0	0	0	0	0	112	0	0	0	0	0	0	7	0	0	0	0	0	0	0	0	0	0	0	
1.1167955775e+000	0	2	17	30	0	193	2	2	0	0	0	0	3	0	0	58	0	0	0	0	0	0	0	112	0	0	0	0	0	0	7	0	0	0	0	0	0	0	0	0	0	0	
1.1179812961e+000	0	2	17	30	0	194	2	2	0	0	0	0	3	0	0	58	0	0	0	0	0	0	0	112	0	0	0	0	0	0	6	0	0	0	0	0	0	0	0	0	0	0	
1.1181519229e+000	0	2	17	30	0	195	2	2	0	0	0	0	3	0	0	58	0	0	0	0	0	0	0	112	0	0	0	0	0	0	5	0	0	0	0	0	0	0	0	0	0	0	
1.1182974330e+000	0	2	17	30	0	196	2	2	0	0	0	0	3	0	0	58	0	0	0	0	0	0	0	112	0	0	0	0	0	0	4	0	0	0	0	0	0	0	0	0	0	0	
1.1184021994e+000	0	2	17	30	0	195	2	2	0	0	0	0	3	0	0	58	0	0	0	0	0	0	0	112	0	0	0	0	0	0	5	0	0	0	0	0	0	0	0	0	0	0	
1.1185216878e+000	0	2	17	29	0	195	2	2	0	0	0	0	3	0	0	59	0	0	0	0	0	0	0	112	0	0	0	0	0	0	5	0	0	0	0	0	0	0	0	0	0	0	
1.1191703092e+000	0	2	17	29	0	195	2	2	0	0	0	0	3	0	0	60	0	0	0	0	0	0	0	111	0	0	0	0	0	0	5	0	0	0	0	0	0	0	0	0	0	0	
1.1200825780e+000	0	2	17	29	0	196	2	2	0	0	0	0	3	0	0	60	0	0	0	0	0	0	0	111	0	0	0	0	0	0	4	0	0	0	0	0	0	0	0	0	0	0	
1.1203882942e+000	0	2	17	29	0	196	2	2	0	0	0	0	3	0	0	59	0	0	0	0	0	0	0	112	0	0	0	0	0	0	4	0	0	0	0	0	0	0	0	0	0	0	
1.1212987104e+000	0	2	17	29	0	195	2	2	0	0	0	0	3	0	0	59	0	0	0	0	0	0	0	112	0	0	0	0	0	0	5	0	0	0	0	0	0	0	0	0	0	0	
1.1214603724e+000	0	2	17	29	0	195	2	2	0	0	0	0	3	0	0	58	0	0	0	0	0	0	0	113	0	0	0	0	0	0	5	0	0	0	0	0	0	0	0	0	0	0	
1.1226179225e+000	0	2	17	29	0	194	2	2	0	0	0	0	3	0	0	58	0	0	0	0	0	0	0	113	0	0	0	0	0	0	6	0	0	0	0	0	0	0	0	0	0	0	
1.1228533976e+000	0	2	17	29	0	195	2	2	0	0	0	0	3	0	0	58	0	0	0	0	0	0	0	113	0	0	0	0	0	0	5	0	0	0	0	0	0	0	0	0	0	0	
1.1229514991e+000	0	2	17	29	0	195	2	2	0	0	0	0	3	0	0	59	0	0	0	0	0	0	0	112	0	0	0	0	0	0	5	0	0	0	0	0	0	0	0	0	0	0	
1.1239181673e+000	0	2	17	29	0	194	2	2	0	0	0	0	3	0	0	59	0	0	0	0	0	0	0	112	0	0	0	0	0	0	6	0	0	0	0	0	0	0	0	0	0	0	
1.1246240454e+000	0	2	17	28	0	194	2	2	0	0	0	0	3	0	0	60	0	0	0	0	0	0	0	112	0	0	0	0	0	0	6	0	0	0	0	0	0	0	0	0	0	0	
1.1247442785e+000	0	2	17	28	0	193	2	2	0	0	0	0	3	0	0	60	0	0	0	0	0	0	0	112	0	0	0	0	0	0	7	0	0	0	0	0	0	0	0	0	0	0	
1.1255739097e+000	0	2	17	28	0	194	2	2	0	0	0	0	3	0	0	60	0	0	0	0	0	0	0	112	0	0	0	0	0	0	6	0	0	0	0	0	0	0	0	0	0	0	
1.1259244347e+000	0	2	17	28	0	195	2	2	0	0	0	0	3	0	0	60	0	0	0	0	0	0	0	112	0	0	0	0	0	0	5	0	0	0	0	0	0	0	0	0	0	0	
1.1259664992e+000	0	2	17	28	0	194	2	2	0	0	0	0	3	0	0	60	0	0	0	0	0	0	0	112	0	0	0	0	0	0	6	0	0	0	0	0	0	0	0	0	0	0	
1.1261290437e+000	0	2	17	28	0	193	2	2	0	0	0	0	3	0	0	60	0	0	0	0	0	0	0	112	0	0	0	0	0	0	7	0	0	0	0	0	0	0	0	0	0	0	
1.1263924680e+000	0	2	17	28	0	194	2	2	0	0	0	0	3	0	0	60	0	0	0	0	0	0	0	112	0	0	0	0	0	0	6	0	0	0	0	0	0	0	0	0	0	0	
1.1268793210e+000	0	2	17	28	0	194	2	2	0	0	0	0	3	0	0	59	0	0	0	0	0	0	0	113	0	0	0	0	0	0	6	0	0	0	0	0	0	0	0	0	0	0	
1.1275450443e+000	0	2	17	28	0	193	2	2	0	0	0	0	3	0	0	59	0	0	0	0	0	0	0	113	0	0	0	0	0	0	7	0	0	0	0	0	0	0	0	0	0	0	
1.1281989989e+000	0	2	17	28	0	193	2	2	0	0	0	0	3	0	0	60	0	0	0	0	0	0	0	112	0	0	0	0	0	0	7	0	0	0	0	0	0	0	0	0	0	0	
1.1282277279e+000	0	2	17	28	0	192	2	2	0	0	0	0	3	0	0	60	0	0	0	0	0	0	0	112	0	0	0	0	0	0	8	0	0	0	0	0	0	0	0	0	0	0	
1.1283150051e+000	0	2	17	28	0	191	2	2	0	0	0	0	3	0	0	60	0	0	0	0	0	0	0	112	0	0	0	0	0	0	9	0	0	0	0	0	0	0	0	0	0	0	
1.1284750260e+000	0	2	17	28	0	192	2	2	0	0	0	0	3	0	0	60	0	0	0	0	0	0	0	112	0	0	0	0	0	0	8	0	0	0	0	0	0	0	0	0	0	0	
1.1299045960e+000	0	2	17	28	0	192	2	2	0	0	0	0	3	0	0	59	0	0	0	0	0	0	0	113	0	0	0	0	0	0	8	0	0	0	0	0	0	0	0	0	0	0	
1.1302574338e+000	0	2	17	27	0	192	2	2	0	0	0	0	3	0	0	60	0	0	0	0	0	0	0	113	0	0	0	0	0	0	8	0	0	0	0	0	0	0	0	0	0	0	
1.1307888499e+000	0	2	17	27	0	191	2	2	0	0	0	0	3	0	0	60	0	0	0	0	0	0	0	113	0	0	0	0	0	0	9	0	0	0	0	0	0	0	0	0	0	0	
1.1316307161e+000	0	2	17	26	0	191	2	2	0	0	0	0	3	0	0	61	0	0	0	0	0	0	0	113	0	0	0	0	0	0	9	0	0	0	0	0	0	0	0	0	0	0	
1.1319051474e+000	0	2	17	26	0	191	2	2	0	0	0	0	3	0	0	60	0	0	0	0	0	0	0	114	0	0	0	0	0	0	9	0	0	0	0	0	0	0	0	0	0	0	
1.1323709481e+000	0	2	17	26	0	192	2	2	0	0	0	0	3	0	0	60	0	0	0	0	0	0	0	114	0	0	0	0	0	0	8	0	0	0	0	0	0	0	0	0	0	0	
1.1324018586e+000	0	2	17	26	0	192	2	2	0	0	0	0	3	0	0	59	0	0	0	0	0	0	0	115	0	0	0	0	0	0	8	0	0	0	0	0	0	0	0	0	0	0	
1.1324750005e+000	0	2	17	26	0	193	2	2	0	0	0	0	3	0	0	59	0	0	0	0	0	0	0	115	0	0	0	0	0	0	7	0	0	0	0	0	0	0	0	0	0	0	
1.1336583655e+000	0	2	17	26	0	192	2	2	0	0	0	0	3	0	0	59	0	0	0	0	0	0	0	115	0	0	0	0	0	0	8	0	0	0	0	0	0	0	0	0	0	0	
1.1337173688e+000	0	2	17	26	0	193	2	2	0	0	0	0	3	0	0	59	0	0	0	0	0	0	0	115	0	0	0	0	0	0	7	0	0	0	0	0	0	0	0	0	0	0	
1.1338398555e+000	0	2	17	26	0	193	2	2	0	0	0	0	3	0	0	58	0	0	0	0	0	0	0	116	0	0	0	0	0	0	7	0	0	0	0	0	0	0	0	0	0	0	
1.1352150779e+000	0	2	17	26	0	194	2	2	0	0	0	0	3	0	0	58	0	0	0	0	0	0	0	116	0	0	0	0	0	0	6	0	0	0	0	0	0	0	0	0	0	0	
1.1358652472e+000	0	2	17	26	0	194	2	2	0	0	0	0	3	0	0	59	0	0	0	0	0	0	0	115	0	0	0	0	0	0	6	0	0	0	0	0	0	0	0	0	0	0	
1.1360325506e+000	0	2	17	25	0	194	2	2	0	0	0	0	3	0	0	60	0	0	0	0	0	0	0	115	0	0	0	0	0	0	6	0	0	0	0	0	0	0	0	0	0	0	
1.1362803713e+000	0	2	17	25	0	193	2	2	0	0	0	0	3	0	0	60	0	0	0	0	0	0	0	115	0	0	0	0	0	0	7	0	0	0	0	0	0	0	0	0	0	0	
1.1406104365e+000	0	2	17	25	0	192	2	2	0	0	0	0	3	0	0	60	0	0	0	0	0	0	0	115	0	0	0	0	0	0	8	0	0	0	0	0	0	0	0	0	0	0	
1.1406157620e+000	0	2	17	25	0	193	2	2	0	0	0	0	3	0	0	60	0	0	0	0	0	0	0	115	0	0	0	0	0	0	7	0	0	0	0	0	0	0	0	0	0	0	
1.1417929587e+000	0	2	17	25	0	192	2	2	0	0	0	0	3	0	0	60	0	0	0	0	0	0	0	115	0	0	0	0	0	0	8	0	0	0	0	0	0	0	0	0	0	0	
1.1424748486e+000	0	2	17	25	0	192	2	2	0	0	0	0	3	0	0	59	0	0	0	0	0	0	0	116	0	0	0	0	0	0	8	0	0	0	0	0	0	0	0	0	0	0	
1.1427611271e+000	0	2	17	25	0	193	2	2	0	0	0	0	3	0	0	59	0	0	0	0	0	0	0	116	0	0	0	0	0	0	7	0	0	0	0	0	0	0	0	0	0	0	
1.1429882392e+000	0	2	17	25	0	194	2	2	0	0	0	0	3	0	0	59	0	0	0	0	0	0	0	116	0	0	0	0	0	0	6	0	0	0	0	0	0	0	0	0	0	0	
1.1446776961e+000	0	2	17	25	0	193	2	2	0	0	0	0	3	0	0	59	0	0	0	0	0	0	0	116	0	0	0	0	0	0	7	0	0	0	0	0	0	0	0	0	0	0	
1.1449355042e+000	0	2	17	25	0	194	2	2	0	0	0	0	3	0	0	59	0	0	0	0	0	0	0	116	0	0	0	0	0	0	6	0	0	0	0	0	0	0	0	0	0	0	
1.1456462911e+000	0	2	17	25	0	195	2	2	0	0	0	0	3	0	0	59	0	0	0	0	0	0	0	116	0	0	0	0	0	0	5	0	0	0	0	0	0	0	0	0	0	0	
1.1468146389e+000	0	2	17	25	0	195	2	2	0	0	0	0	3	0	0	58	0	0	0	0	0	0	0	117	0	0	0	0	0	0	5	0	0	0	0	0	0	0	0	0	0	0	
1.1481204009e+000	0	2	17	25	0	195	2	2	0	0	0	0	3	0	0	57	0	0	0	0	0	0	0	118	0	0	0	0	0	0	5	0	0	0	0	0	0	0	0	0	0	0	
1.1488906993e+000	0	2	17	25	0	195	2	2	0	0	0	0	3	0	0	56	0	0	0	0	0	0	0	119	0	0	0	0	0	0	5	0	0	0	0	0	0	0	0	0	0	0	
1.1492118600e+000	0	2	17	25	0	196	2	2	0	0	0	0	3	0	0	56	0	0	0	0	0	0	0	119	0	0	0	0	0	0	4	0	0	0	0	0	0	0	0	0	0	0	
1.1507613684e+000	0	2	17	25	0	195	2	2	0	0	0	0	3	0	0	56	0	0	0	0	0	0	0	119	0	0	0	0	0	0	5	0	0	0	0	0	0	0	0	0	0	0	
1.1512697853e+000	0	2	17	25	0	196	2	2	0	0	0	0	3	0	0	56	0	0	0	0	0	0	0	119	0	0	0	0	0	0	4	0	0	0	0	0	0	0	0	0	0	0	
1.1518839192e+000	0	2	17	25	0	195	2	2	0	0	0	0	3	0	0	56	0	0	0	0	0	0	0	119	0	0	0	0	0	0	5	0	0	0	0	0	0	0	0	0	0	0	
1.1534775313e+000	0	2	17	25	0	196	2	2	0	0	0	0	3	0	0	56	0	0	0	0	0	0	0	119	0	0	0	0	0	0	4	0	0	0	0	0	0	0	0	0	0	0	
1.1535512515e+000	0	2	17	25	0	197	2	2	0	0	0	0	3	0	0	56	0	0	0	0	0	0	0	119	0	0	0	0	0	0	3	0	0	0	0	0	0	0	0	0	0	0	
1.1537760247e+000	0	2	17	25	0	196	2	2	0	0	0	0	3	0	0	56	0	0	0	0	0	0	0	119	0	0	0	0	0	0	4	0	0	0	0	0	0	0	0	0	0	0	
1.1538008269e+000	0	2	17	25	0	196	2	2	0	0	0	0	3	0	0	57	0	0	0	0	0	0	0	118	0	0	0	0	0	0	4	0	0	0	0	0	0	0	0	0	0	0	
1.1547856248e+000	0	2	17	25	0	195	2	2	0	0	0	0	3	0	0	57	0	0	0	0	0	0	0	118	0	0	0	0	0	0	5	0	0	0	0	0	0	0	0	0	0	0	
1.1548484442e+000	0	2	17	25	0	196	2	2	0	0	0	0	3	0	0	57	0	0	0	0	0	0	0	118	0	0	0	0	0	0	4	0	0	0	0	0	0	0	0	0	0	0	
1.1559027315e+000	0	2	17	25	0	196	2	2	0	0	0	0	3	0	0	56	0	0	0	0	0	0	0	119	0	0	0	0	0	0	4	0	0	0	0	0	0	0	0	0	0	0	
1.1562205461e+000	0	2	17	25	0	196	2	2	0	0	0	0	3	0	0	57	0	0	0	0	0	0	0	118	0	0	0	0	0	0	4	0	0	0	0	0	0	0	0	0	0	0	
1.1578009686e+000	0	2	17	25	0	196	2	2	0	0	0	0	3	0	0	58	0	0	0	0	0	0	0	117	0	0	0	0	0	0	4	0	0	0	0	0	0	0	0	0	0	0	
1.1580860015e+000	0	2	17	25	0	195	2	2	0	0	0	0	3	0	0	58	0	0	0	0	0	0	0	117	0	0	0	0	0	0	5	0	0	0	0	0	0	0	0	0	0	0	
1.1584069946e+000	0	2	17	25	0	196	2	2	0	0	0	0	3	0	0	58	0	0	0	0	0	0	0	117	0	0	0	0	0	0	4	0	0	0	0	0	0	0	0	0	0	0	
1.1591549478e+000	0	2	17	25	0	197	2	2	0	0	0	0	3	0	0	58	0	0	0	0	0	0	0	117	0	0	0	0	0	0	3	0	0	0	0	0	0	0	0	0	0	0	
1.1594157049e+000	0	2	17	25	0	196	2	2	0	0	0	0	3	0	0	58	0	0	0	0	0	0	0	117	0	0	0	0	0	0	4	0	0	0	0	0	0	0	0	0	0	0	
1.1611298391e+000	0	2	17	25	0	196	2	2	0	0	0	0	3	0	0	59	0	0	0	0	0	0	0	116	0	0	0	0	0	0	4	0	0	0	0	0	0	0	0	0	0	0	
1.1614994622e+000	0	2	17	26	0	196	2	2	0	0	0	0	3	0	0	58	0	0	0	0	0	0	0	116	0	0	0	0	0	0	4	0	0	0	0	0	0	0	0	0	0	0	
1.1615372628e+000	0	2	17	25	0	196	2	2	0	0	0	0	3	0	0	59	0	0	0	0	0	0	0	116	0	0	0	0	0	0	4	0	0	0	0	0	0	0	0	0	0	0	
1.1617420507e+000	0	2	17	24	0	196	2	2	0	0	0	0	3	0	0	60	0	0	0	0	0	0	0	116	0	0	0	0	0	0	4	0	0	0	0	0	0	0	0	0	0	0	
1.1631527261e+000	0	2	17	24	0	197	2	2	0	0	0	0	3	0	0	60	0	0	0	0	0	0	0	116	0	0	0	0	0	0	3	0	0	0	0	0	0	0	0	0	0	0	
1.1632435019e+000	0	2	17	24	0	196	2	2	0	0	0	0	3	0	0	60	0	0	0	0	0	0	0	116	0	0	0	0	0	0	4	0	0	0	0	0	0	0	0	0	0	0	
1.1638011834e+000	0	2	17	25	0	196	2	2	0	0	0	0	3	0	0	59	0	0	0	0	0	0	0	116	0	0	0	0	0	0	4	0	0	0	0	0	0	0	0	0	0	0	
1.1650005118e+000	0	2	17	26	0	196	2	2	0	0	0	0	3	0	0	58	0	0	0	0	0	0	0	116	0	0	0	0	0	0	4	0	0	0	0	0	0	0	0	0	0	0	
1.1652264669e+000	0	2	17	26	0	195	2	2	0	0	0	0	3	0	0	58	0	0	0	0	0	0	0	116	0	0	0	0	0	0	5	0	0	0	0	0	0	0	0	0	0	0	
1.1653719321e+000	0	2	17	26	0	194	2	2	0	0	0	0	3	0	0	58	0	0	0	0	0	0	0	116	0	0	0	0	0	0	6	0	0	0	0	0	0	0	0	0	0	0	
1.1656790404e+000	0	2	17	26	0	194	2	2	0	0	0	0	3	0	0	59	0	0	0	0	0	0	0	115	0	0	0	0	0	0	6	0	0	0	0	0	0	0	0	0	0	0	
1.1663179780e+000	0	2	17	26	0	195	2	2	0	0	0	0	3	0	0	59	0	0	0	0	0	0	0	115	0	0	0	0	0	0	5	0	0	0	0	0	0	0	0	0	0	0	
1.1682213911e+000	0	2	17	26	0	194	2	2	0	0	0	0	3	0	0	59	0	0	0	0	0	0	0	115	0	0	0	0	0	0	6	0	0	0	0	0	0	0	0	0	0	0	
1.1699053850e+000	0	2	17	26	0	195	2	2	0	0	0	0	3	0	0	59	0	0	0	0	0	0	0	115	0	0	0	0	0	0	5	0	0	0	0	0	0	0	0	0	0	0	
1.1704260364e+000	0	2	17	26	0	194	2	2	0	0	0	0	3	0	0	59	0	0	0	0	0	0	0	115	0	0	0	0	0	0	6	0	0	0	0	0	0	0	0	0	0	0	
1.1724411098e+000	0	2	17	26	0	193	2	2	0	0	0	0	3	0	0	59	0	0	0	0	0	0	0	115	0	0	0	0	0	0	7	0	0	0	0	0	0	0	0	0	0	0	
1.1724787366e+000	0	2	17	26	0	194	2	2	0	0	0	0	3	0	0	59	0	0	0	0	0	0	0	115	0	0	0	0	0	0	6	0	0	0	0	0	0	0	0	0	0	0	
1.1730647255e+000	0	2	17	26	0	194	2	2	0	0	0	0	3	0	0	60	0	0	0	0	0	0	0	114	0	0	0	0	0	0	6	0	0	0	0	0	0	0	0	0	0	0	
1.1739625976e+000	0	2	17	26	0	193	2	2	0	0	0	0	3	0	0	60	0	0	0	0	0	0	0	114	0	0	0	0	0	0	7	0	0	0	0	0	0	0	0	0	0	0	
1.1739986578e+000	0	2	17	26	0	192	2	2	0	0	0	0	3	0	0	60	0	0	0	0	0	0	0	114	0	0	0	0	0	0	8	0	0	0	0	0	0	0	0	0	0	0	
1.1759114184e+000	0	2	17	26	0	191	2	2	0	0	0	0	3	0	0	60	0	0	0	0	0	0	0	114	0	0	0	0	0	0	9	0	0	0	0	0	0	0	0	0	0	0	
1.1760832426e+000	0	2	17	27	0	191	2	2	0	0	0	0	3	0	0	59	0	0	0	0	0	0	0	114	0	0	0	0	0	0	9	0	0	0	0	0	0	0	0	0	0	0	
1.1768489755e+000	0	2	17	27	0	192	2	2	0	0	0	0	3	0	0	59	0	0	0	0	0	0	0	114	0	0	0	0	0	0	8	0	0	0	0	0	0	0	0	0	0	0	
1.1776359816e+000	0	2	17	27	1	192	2	2	0	0	0	0	3	0	0	59	0	0	0	0	0	0	0	114	0	0	0	0	0	0	7	0	0	0	0	0	0	0	0	0	0	0	
1.1779370188e+000	0	2	17	27	1	191	2	2	0	0	0	0	3	0	0	59	0	0	0	0	0	0	0	114	0	0	0	0	0	0	8	0	0	0	0	0	0	0	0	0	0	0	
1.1781608062e+000	0	2	17	27	1	192	2	2	0	0	0	0	3	0	0	59	0	0	0	0	0	0	0	114	0	0	0	0	0	0	7	0	0	0	0	0	0	0	0	0	0	0	
1.1784502057e+000	0	2	17	27	1	193	2	2	0	0	0	0	3	0	0	59	0	0	0	0	0	0	0	114	0	0	0	0	0	0	6	0	0	0	0	0	0	0	0	0	0	0	
1.1785477230e+000	0	2	17	26	1	193	2	2	0	0	0	0	3	0	0	60	0	0	0	0	0	0	0	114	0	0	0	0	0	0	6	0	0	0	0	0	0	0	0	0	0	0	
1.1790895664e+000	0	2	17	26	1	194	2	2	0	0	0	0	3	0	0	60	0	0	0	0	0	0	0	114	0	0	0	0	0	0	5	0	0	0	0	0	0	0	0	0	0	0	
1.1791337409e+000	0	2	17	26	1	193	2	2	0	0	0	0	3	0	0	60	0	0	0	0	0	0	0	114	0	0	0	0	0	0	6	0	0	0	0	0	0	0	0	0	0	0	
1.1793992681e+000	0	2	17	26	1	194	2	2	0	0	0	0	3	0	0	60	0	0	0	0	0	0	0	114	0	0	0	0	0	0	5	0	0	0	0	0	0	0	0	0	0	0	
1.1799165966e+000	0	2	17	26	1	194	2	2	0	0	0	0	3	0	0	61	0	0	0	0	0	0	0	113	0	0	0	0	0	0	5	0	0	0	0	0	0	0	0	0	0	0	
1.1810859506e+000	0	2	17	26	0	194	2	2	0	0	0	0	3	0	0	61	0	0	0	0	0	0	0	113	0	0	0	0	0	0	6	0	0	0	0	0	0	0	0	0	0	0	
1.1818614585e+000	0	2	17	26	0	193	2	2	0	0	0	0	3	0	0	61	0	0	0	0	0	0	0	113	0	0	0	0	0	0	7	0	0	0	0	0	0	0	0	0	0	0	
1.1818867282e+000	0	2	17	26	0	194	2	2	0	0	0	0	3	0	0	61	0	0	0	0	0	0	0	113	0	0	0	0	0	0	6	0	0	0	0	0	0	0	0	0	0	0	
1.1834613129e+000	0	2	17	26	0	193	2	2	0	0	0	0	3	0	0	61	0	0	0	0	0	0	0	113	0	0	0	0	0	0	7	0	0	0	0	0	0	0	0	0	0	0	
1.1837533185e+000	0	2	17	26	0	193	2	2	0	0	0	0	3	0	0	60	0	0	0	0	0	0	0	114	0	0	0	0	0	0	7	0	0	0	0	0	0	0	0	0	0	0	
1.1837905127e+000	0	2	17	26	0	194	2	2	0	0	0	0	3	0	0	60	0	0	0	0	0	0	0	114	0	0	0	0	0	0	6	0	0	0	0	0	0	0	0	0	0	0	
1.1852475433e+000	0	2	17	26	0	193	2	2	0	0	0	0	3	0	0	60	0	0	0	0	0	0	0	114	0	0	0	0	0	0	7	0	0	0	0	0	0	0	0	0	0	0	
1.1862043633e+000	0	2	17	26	0	194	2	2	0	0	0	0	3	0	0	60	0	0	0	0	0	0	0	114	0	0	0	0	0	0	6	0	0	0	0	0	0	0	0	0	0	0	
1.1874892879e+000	0	2	17	26	0	194	2	2	0	0	0	0	3	0	0	61	0	0	0	0	0	0	0	113	0	0	0	0	0	0	6	0	0	0	0	0	0	0	0	0	0	0	
1.1876389384e+000	0	2	17	26	0	193	2	2	0	0	0	0	3	0	0	61	0	0	0	0	0	0	0	113	0	0	0	0	0	0	7	0	0	0	0	0	0	0	0	0	0	0	
1.1877570153e+000	0	2	17	26	0	193	2	2	0	0	0	0	3	0	0	62	0	0	0	0	0	0	0	112	0	0	0	0	0	0	7	0	0	0	0	0	0	0	0	0	0	0	
1.1881315776e+000	0	2	17	26	0	193	2	2	0	0	0	0	3	0	0	63	0	0	0	0	0	0	0	111	0	0	0	0	0	0	7	0	0	0	0	0	0	0	0	0	0	0	
1.1895955297e+000	0	2	17	26	0	192	2	2	0	0	0	0	3	0	0	63	0	0	0	0	0	0	0	111	0	0	0	0	0	0	8	0	0	0	0	0	0	0	0	0	0	0	
1.1904583392e+000	0	2	17	26	0	193	2	2	0	0	0	0	3	0	0	63	0	0	0	0	0	0	0	111	0	0	0	0	0	0	7	0	0	0	0	0	0	0	0	0	0	0	
1.1906296462e+000	0	2	17	26	0	194	2	2	0	0	0	0	3	0	0	63	0	0	0	0	0	0	0	111	0	0	0	0	0	0	6	0	0	0	0	0	0	0	0	0	0	0	
1.1912988891e+000	0	2	17	26	0	194	2	2	0	0	0	0	3	0	0	64	0	0	0	0	0	0	0	110	0	0	0	0	0	0	6	0	0	0	0	0	0	0	0	0	0	0	
1.1913094916e+000	0	2	17	26	0	194	2	2	0	0	0	0	3	0	0	65	0	0	0	0	0	0	0	109	0	0	0	0	0	0	6	0	0	0	0	0	0	0	0	0	0	0	
1.1927977881e+000	0	2	17	26	0	195	2	2	0	0	0	0	3	0	0	65	0	0	0	0	0	0	0	109	0	0	0	0	0	0	5	0	0	0	0	0	0	0	0	0	0	0	
1.1931678256e+000	0	2	17	26	0	196	2	2	0	0	0	0	3	0	0	65	0	0	0	0	0	0	0	109	0	0	0	0	0	0	4	0	0	0	0	0	0	0	0	0	0	0	
1.1931988851e+000	0	2	17	26	0	196	2	2	0	0	0	0	3	0	0	66	0	0	0	0	0	0	0	108	0	0	0	0	0	0	4	0	0	0	0	0	0	0	0	0	0	0	
1.1943275216e+000	0	2	17	26	0	197	2	2	0	0	0	0	3	0	0	66	0	0	0	0	0	0	0	108	0	0	0	0	0	0	3	0	0	0	0	0	0	0	0	0	0	0	
1.1963624073e+000	0	2	17	26	0	197	2	2	0	0	0	0	3	0	0	67	0	0	0	0	0	0	0	107	0	0	0	0	0	0	3	0	0	0	0	0	0	0	0	0	0	0	
1.1967044538e+000	0	2	17	25	0	197	2	2	0	0	0	0	3	0	0	68	0	0	0	0	0	0	0	107	0	0	0	0	0	0	3	0	0	0	0	0	0	0	0	0	0	0	
1.1982163393e+000	0	2	17	25	0	198	2	2	0	0	0	0	3	0	0	68	0	0	0	0	0	0	0	107	0	0	0	0	0	0	2	0	0	0	0	0	0	0	0	0	0	0	
1.1989547882e+000	0	2	17	25	0	199	2	2	0	0	0	0	3	0	0	68	0	0	0	0	0	0	0	107	0	0	0	0	0	0	1	0	0	0	0	0	0	0	0	0	0	0	
1.1993119885e+000	0	2	17	24	0	199	2	2	0	0	0	0	3	0	0	69	0	0	0	0	0	0	0	107	0	0	0	0	0	0	1	0	0	0	0	0	0	0	0	0	0	0	
1.1995819392e+000	0	2	17	24	0	199	2	2	0	0	0	0	3	0	0	70	0	0	0	0	0	0	0	106	0	0	0	0	0	0	1	0	0	0	0	0	0	0	0	0	0	0	
1.1999055019e+000	0	2	17	24	0	199	2	2	0	0	0	0	3	0	0	69	0	0	0	0	0	0	0	107	0	0	0	0	0	0	1	0	0	0	0	0	0	0	0	0	0	0	
1.2022768512e+000	0	2	17	24	0	198	2	2	0	0	0	0	3	0	0	69	0	0	0	0	0	0	0	107	0	0	0	0	0	0	2	0	0	0	0	0	0	0	0	0	0	0	
1.2034474072e+000	0	2	17	24	0	197	2	2	0	0	0	0	3	0	0	69	0	0	0	0	0	0	0	107	0	0	0	0	0	0	3	0	0	0	0	0	0	0	0	0	0	0	
1.2034746847e+000	0	2	17	24	0	197	2	2	0	0	0	0	3	0	0	70	0	0	0	0	0	0	0	106	0	0	0	0	0	0	3	0	0	0	0	0	0	0	0	0	0	0	
1.2036961824e+000	0	2	17	24	0	197	2	2	0	0	0	0	3	0	0	69	0	0	0	0	0	0	0	107	0	0	0	0	0	0	3	0	0	0	0	0	0	0	0	0	0	0	
1.2037769415e+000	0	2	17	25	0	197	2	2	0	0	0	0	3	0	0	68	0	0	0	0	0	0	0	107	0	0	0	0	0	0	3	0	0	0	0	0	0	0	0	0	0	0	
1.2038359497e+000	0	2	17	25	0	196	2	2	0	0	0	0	3	0	0	68	0	0	0	0	0	0	0	107	0	0	0	0	0	0	4	0	0	0	0	0	0	0	0	0	0	0	
1.2046444381e+000	0	2	17	25	0	197	2	2	0	0	0	0	3	0	0	68	0	0	0	0	0	0	0	107	0	0	0	0	0	0	3	0	0	0	0	0	0	0	0	0	0	0	
1.2054309576e+000	0	2	17	25	0	196	2	2	0	0	0	0	3	0	0	68	0	0	0	0	0	0	0	107	0	0	0	0	0	0	4	0	0	0	0	0	0	0	0	0	0	0	
1.2055611700e+000	0	2	17	24	0	196	2	2	0	0	0	0	3	0	0	69	0	0	0	0	0	0	0	107	0	0	0	0	0	0	4	0	0	0	0	0	0	0	0	0	0	0	
1.2056291184e+000	0	2	17	24	0	197	2	2	0	0	0	0	3	0	0	69	0	0	0	0	0	0	0	107	0	0	0	0	0	0	3	0	0	0	0	0	0	0	0	0	0	0	
1.2061989741e+000	0	2	17	24	0	198	2	2	0	0	0	0	3	0	0	69	0	0	0	0	0	0	0	107	0	0	0	0	0	0	2	0	0	0	0	0	0	0	0	0	0	0	
1.2063625289e+000	0	2	17	25	0	198	2	2	0	0	0	0	3	0	0	68	0	0	0	0	0	0	0	107	0	0	0	0	0	0	2	0	0	0	0	0	0	0	0	0	0	0	
1.2076744046e+000	0	2	17	25	0	199	2	2	0	0	0	0	3	0	0	68	0	0	0	0	0	0	0	107	0	0	0	0	0	0	1	0	0	0	0	0	0	0	0	0	0	0	
1.2077676624e+000	0	2	17	25	0	198	2	2	0	0	0	0	3	0	0	68	0	0	0	0	0	0	0	107	0	0	0	0	0	0	2	0	0	0	0	0	0	0	0	0	0	0	
1.2088900537e+000	0	2	17	25	0	197	2	2	0	0	0	0	3	0	0	68	0	0	0	0	0	0	0	107	0	0	0	0	0	0	3	0	0	0	0	0	0	0	0	0	0	0	
1.2091558647e+000	0	2	17	25	0	198	2	2	0	0	0	0	3	0	0	68	0	0	0	0	0	0	0	107	0	0	0	0	0	0	2	0	0	0	0	0	0	0	0	0	0	0	
1.2093716455e+000	0	2	17	26	0	198	2	2	0	0	0	0	3	0	0	67	0	0	0	0	0	0	0	107	0	0	0	0	0	0	2	0	0	0	0	0	0	0	0	0	0	0	
1.2095730141e+000	0	2	17	26	0	199	2	2	0	0	0	0	3	0	0	67	0	0	0	0	0	0	0	107	0	0	0	0	0	0	1	0	0	0	0	0	0	0	0	0	0	0	
1.2100892652e+000	0	2	17	26	0	198	2	2	0	0	0	0	3	0	0	67	0	0	0	0	0	0	0	107	0	0	0	0	0	0	2	0	0	0	0	0	0	0	0	0	0	0	
1.2104252428e+000	0	2	17	26	0	198	2	2	0	0	0	0	3	0	0	68	0	0	0	0	0	0	0	106	0	0	0	0	0	0	2	0	0	0	0	0	0	0	0	0	0	0	
1.2106643234e+000	0	2	17	27	0	198	2	2	0	0	0	0	3	0	0	67	0	0	0	0	0	0	0	106	0	0	0	0	0	0	2	0	0	0	0	0	0	0	0	0	0	0	
1.2111000839e+000	0	2	17	27	0	199	2	2	0	0	0	0	3	0	0	67	0	0	0	0	0	0	0	106	0	0	0	0	0	0	1	0	0	0	0	0	0	0	0	0	0	0	
1.2112005708e+000	0	2	17	27	0	198	2	2	0	0	0	0	3	0	0	67	0	0	0	0	0	0	0	106	0	0	0	0	0	0	2	0	0	0	0	0	0	0	0	0	0	0	
1.2124108023e+000	0	2	17	27	0	197	2	2	0	0	0	0	3	0	0	67	0	0	0	0	0	0	0	106	0	0	0	0	0	0	3	0	0	0	0	0	0	0	0	0	0	0	
1.2130288546e+000	0	2	17	27	0	196	2	2	0	0	0	0	3	0	0	67	0	0	0	0	0	0	0	106	0	0	0	0	0	0	4	0	0	0	0	0	0	0	0	0	0	0	
1.2157016635e+000	0	2	17	27	0	196	2	2	0	0	0	0	3	0	0	68	0	0	0	0	0	0	0	105	0	0	0	0	0	0	4	0	0	0	0	0	0	0	0	0	0	0	
1.2160126503e+000	0	2	17	27	0	196	2	2	0	0	0	0	3	0	0	69	0	0	0	0	0	0	0	104	0	0	0	0	0	0	4	0	0	0	0	0	0	0	0	0	0	0	
1.2191038465e+000	0	2	17	27	0	197	2	2	0	0	0	0	3	0	0	69	0	0	0	0	0	0	0	104	0	0	0	0	0	0	3	0	0	0	0	0	0	0	0	0	0	0	
1.2193744139e+000	0	2	17	27	0	196	2	2	0	0	0	0	3	0	0	69	0	0	0	0	0	0	0	104	0	0	0	0	0	0	4	0	0	0	0	0	0	0	0	0	0	0	
1.2218674864e+000	0	2	17	27	0	196	2	2	0	0	0	0	3	0	0	70	0	0	0	0	0	0	0	103	0	0	0	0	0	0	4	0	0	0	0	0	0	0	0	0	0	0	
1.2222394049e+000	0	2	17	26	0	196	2	2	0	0	0	0	3	0	0	71	0	0	0	0	0	0	0	103	0	0	0	0	0	0	4	0	0	0	0	0	0	0	0	0	0	0	
1.2223065936e+000	0	2	17	26	0	196	2	2	0	0	0	0	3	0	0	72	0	0	0	0	0	0	0	102	0	0	0	0	0	0	4	0	0	0	0	0	0	0	0	0	0	0	
1.2230611947e+000	0	2	17	27	0	196	2	2	0	0	0	0	3	0	0	71	0	0	0	0	0	0	0	102	0	0	0	0	0	0	4	0	0	0	0	0	0	0	0	0	0	0	
1.2231022127e+000	0	2	17	27	0	197	2	2	0	0	0	0	3	0	0	71	0	0	0	0	0	0	0	102	0	0	0	0	0	0	3	0	0	0	0	0	0	0	0	0	0	0	
1.2233092888e+000	0	2	17	27	0	196	2	2	0	0	0	0	3	0	0	71	0	0	0	0	0	0	0	102	0	0	0	0	0	0	4	0	0	0	0	0	0	0	0	0	0	0	
1.2234543611e+000	0	2	17	27	0	196	2	2	0	0	0	0	3	0	0	70	0	0	0	0	0	0	0	103	0	0	0	0	0	0	4	0	0	0	0	0	0	0	0	0	0	0	
1.2241278887e+000	0	2	17	27	0	195	2	2	0	0	0	0	3	0	0	70	0	0	0	0	0	0	0	103	0	0	0	0	0	0	5	0	0	0	0	0	0	0	0	0	0	0	
1.2241936448e+000	0	2	17	27	0	196	2	2	0	0	0	0	3	0	0	70	0	0	0	0	0	0	0	103	0	0	0	0	0	0	4	0	0	0	0	0	0	0	0	0	0	0	
1.2245102356e+000	0	2	17	28	0	196	2	2	0	0	0	0	3	0	0	69	0	0	0	0	0	0	0	103	0	0	0	0	0	0	4	0	0	0	0	0	0	0	0	0	0	0	
1.2263703037e+000	0	2	17	28	0	196	2	2	0	0	0	0	3	0	0	68	0	0	0	0	0	0	0	104	0	0	0	0	0	0	4	0	0	0	0	0	0	0	0	0	0	0	
1.2287161243e+000	0	2	17	28	0	197	2	2	0	0	0	0	3	0	0	68	0	0	0	0	0	0	0	104	0	0	0	0	0	0	3	0	0	0	0	0	0	0	0	0	0	0	
1.2302033657e+000	0	2	17	28	0	198	2	2	0	0	0	0	3	0	0	68	0	0	0	0	0	0	0	104	0	0	0	0	0	0	2	0	0	0	0	0	0	0	0	0	0	0	
1.2313997998e+000	0	2	17	28	0	198	2	2	0	0	0	0	3	0	0	67	0	0	0	0	0	0	0	105	0	0	0	0	0	0	2	0	0	0	0	0	0	0	0	0	0	0	
1.2316249361e+000	0	2	17	29	0	198	2	2	0	0	0	0	3	0	0	66	0	0	0	0	0	0	0	105	0	0	0	0	0	0	2	0	0	0	0	0	0	0	0	0	0	0	
1.2319495714e+000	0	2	17	29	0	199	2	2	0	0	0	0	3	0	0	66	0	0	0	0	0	0	0	105	0	0	0	0	0	0	1	0	0	0	0	0	0	0	0	0	0	0	
1.2348044896e+000	0	2	17	29	0	198	2	2	0	0	0	0	3	0	0	66	0	0	0	0	0	0	0	105	0	0	0	0	0	0	2	0	0	0	0	0	0	0	0	0	0	0	
1.2353287493e+000	0	2	17	29	0	199	2	2	0	0	0	0	3	0	0	66	0	0	0	0	0	0	0	105	0	0	0	0	0	0	1	0	0	0	0	0	0	0	0	0	0	0	
1.2358626637e+000	0	2	17	29	0	198	2	2	0	0	0	0	3	0	0	66	0	0	0	0	0	0	0	105	0	0	0	0	0	0	2	0	0	0	0	0	0	0	0	0	0	0	
1.2369356813e+000	0	2	17	29	0	198	2	2	0	0	0	0	3	0	0	65	0	0	0	0	0	0	0	106	0	0	0	0	0	0	2	0	0	0	0	0	0	0	0	0	0	0	
1.2373265143e+000	0	2	17	29	0	197	2	2	0	0	0	0	3	0	0	65	0	0	0	0	0	0	0	106	0	0	0	0	0	0	3	0	0	0	0	0	0	0	0	0	0	0	
1.2377150726e+000	0	2	17	29	0	197	2	2	0	0	0	0	3	0	0	66	0	0	0	0	0	0	0	105	0	0	0	0	0	0	3	0	0	0	0	0	0	0	0	0	0	0	
1.2394361757e+000	0	2	17	29	0	196	2	2	0	0	0	0	3	0	0	66	0	0	0	0	0	0	0	105	0	0	0	0	0	0	4	0	0	0	0	0	0	0	0	0	0	0	
1.2396711810e+000	0	2	17	29	0	197	2	2	0	0	0	0	3	0	0	66	0	0	0	0	0	0	0	105	0	0	0	0	0	0	3	0	0	0	0	0	0	0	0	0	0	0	
1.2408908383e+000	0	2	17	29	0	197	2	2	0	0	0	0	3	0	0	65	0	0	0	0	0	0	0	106	0	0	0	0	0	0	3	0	0	0	0	0	0	0	0	0	0	0	
1.2417612260e+000	0	2	17	29	0	198	2	2	0	0	0	0	3	0	0	65	0	0	0	0	0	0	0	106	0	0	0	0	0	0	2	0	0	0	0	0	0	0	0	0	0	0	
1.2430824465e+000	0	2	17	29	0	197	2	2	0	0	0	0	3	0	0	65	0	0	0	0	0	0	0	106	0	0	0	0	0	0	3	0	0	0	0	0	0	0	0	0	0	0	
1.2441356930e+000	0	2	17	29	0	197	2	2	0	0	0	0	3	0	0	64	0	0	0	0	0	0	0	107	0	0	0	0	0	0	3	0	0	0	0	0	0	0	0	0	0	0	
1.2456346353e+000	0	2	17	29	0	197	2	2	0	0	0	0	3	0	0	63	0	0	0	0	0	0	0	108	0	0	0	0	0	0	3	0	0	0	0	0	0	0	0	0	0	0	
1.2477004151e+000	0	2	17	29	0	198	2	2	0	0	0	0	3	0	0	63	0	0	0	0	0	0	0	108	0	0	0	0	0	0	2	0	0	0	0	0	0	0	0	0	0	0	
1.2492298596e+000	0	2	17	29	0	198	2	2	0	0	0	0	3	0	0	64	0	0	0	0	0	0	0	107	0	0	0	0	0	0	2	0	0	0	0	0	0	0	0	0	0	0	
1.2500026010e+000	0	2	17	29	0	197	2	2	0	0	0	0	3	0	0	64	0	0	0	0	0	0	0	107	0	0	0	0	0	0	3	0	0	0	0	0	0	0	0	0	0	0	
1.2510302099e+000	0	2	17	29	0	197	2	2	0	0	0	0	3	0	0	65	0	0	0	0	0	0	0	106	0	0	0	0	0	0	3	0	0	0	0	0	0	0	0	0	0	0	
1.2510545024e+000	0	2	17	29	0	197	2	2	0	0	0	0	3	0	0	66	0	0	0	0	0	0	0	105	0	0	0	0	0	0	3	0	0	0	0	0	0	0	0	0	0	0	
1.2515434098e+000	0	2	17	29	0	198	2	2	0	0	0	0	3	0	0	66	0	0	0	0	0	0	0	105	0	0	0	0	0	0	2	0	0	0	0	0	0	0	0	0	0	0	
1.2516263040e+000	0	2	17	29	0	198	2	2	0	0	0	0	3	0	0	65	0	0	0	0	0	0	0	106	0	0	0	0	0	0	2	0	0	0	0	0	0	0	0	0	0	0	
1.2519482923e+000	0	2	17	29	0	198	2	2	0	0	0	0	3	0	0	66	0	0	0	0	0	0	0	105	0	0	0	0	0	0	2	0	0	0	0	0	0	0	0	0	0	0	
1.2534139249e+000	0	2	17	29	0	199	2	2	0	0	0	0	3	0	0	66	0	0	0	0	0	0	0	105	0	0	0	0	0	0	1	0	0	0	0	0	0	0	0	0	0	0	
1.2537794656e+000	0	2	17	29	0	199	2	2	0	0	0	0	3	0	0	67	0	0	0	0	0	0	0	104	0	0	0	0	0	0	1	0	0	0	0	0	0	0	0	0	0	0	
1.2550388572e+000	0	2	17	29	0	199	2	2	0	0	0	0	3	0	0	68	0	0	0	0	0	0	0	103	0	0	0	0	0	0	1	0	0	0	0	0	0	0	0	0	0	0	
1.2551454369e+000	0	2	17	29	0	199	2	2	0	0	0	0	3	0	0	69	0	0	0	0	0	0	0	102	0	0	0	0	0	0	1	0	0	0	0	0	0	0	0	0	0	0	
1.2558172880e+000	0	2	17	29	0	198	2	2	0	0	0	0	3	0	0	69	0	0	0	0	0	0	0	102	0	0	0	0	0	0	2	0	0	0	0	0	0	0	0	0	0	0	
1.2567965652e+000	0	2	17	29	0	199	2	2	0	0	0	0	3	0	0	69	0	0	0	0	0	0	0	102	0	0	0	0	0	0	1	0	0	0	0	0	0	0	0	0	0	0	
1.2577824338e+000	0	2	17	29	0	199	2	2	0	0	0	0	3	0	0	68	0	0	0	0	0	0	0	103	0	0	0	0	0	0	1	0	0	0	0	0	0	0	0	0	0	0	
1.2578358014e+000	0	2	17	29	0	198	2	2	0	0	0	0	3	0	0	68	0	0	0	0	0	0	0	103	0	0	0	0	0	0	2	0	0	0	0	0	0	0	0	0	0	0	
1.2599428193e+000	0	2	17	29	0	198	2	2	0	0	0	0	3	0	0	67	0	0	0	0	0	0	0	104	0	0	0	0	0	0	2	0	0	0	0	0	0	0	0	0	0	0	
1.2624382288e+000	0	2	17	29	0	199	2	2	0	0	0	0	3	0	0	67	0	0	0	0	0	0	0	104	0	0	0	0	0	0	1	0	0	0	0	0	0	0	0	0	0	0	
1.2625358891e+000	0	2	17	29	0	198	2	2	0	0	0	0	3	0	0	67	0	0	0	0	0	0	0	104	0	0	0	0	0	0	2	0	0	0	0	0	0	0	0	0	0	0	
1.2634024016e+000	0	2	17	29	0	197	2	2	0	0	0	0	3	0	0	67	0	0	0	0	0	0	0	104	0	0	0	0	0	0	3	0	0	0	0	0	0	0	0	0	0	0	
1.2645559656e+000	0	2	17	29	0	196	2	2	0	0	0	0	3	0	0	67	0	0	0	0	0	0	0	104	0	0	0	0	0	0	4	0	0	0	0	0	0	0	0	0	0	0	
1.2657842228e+000	0	2	17	29	0	197	2	2	0	0	0	0	3	0	0	67	0	0	0	0	0	0	0	104	0	0	0	0	0	0	3	0	0	0	0	0	0	0	0	0	0	0	
1.2660795524e+000	0	2	17	29	0	198	2	2	0	0	0	0	3	0	0	67	0	0	0	0	0	0	0	104	0	0	0	0	0	0	2	0	0	0	0	0	0	0	0	0	0	0	
1.2667860278e+000	0	2	17	29	0	199	2	2	0	0	0	0	3	0	0	67	0	0	0	0	0	0	0	104	0	0	0	0	0	0	1	0	0	0	0	0	0	0	0	0	0	0	
1.2677868636e+000	0	2	17	29	0	198	2	2	0	0	0	0	3	0	0	67	0	0	0	0	0	0	0	104	0	0	0	0	0	0	2	0	0	0	0	0	0	0	0	0	0	0	
1.2694845479e+000	0	2	17	29	0	198	2	2	0	0	0	0	3	0	0	68	0	0	0	0	0	0	0	103	0	0	0	0	0	0	2	0	0	0	0	0	0	0	0	0	0	0	
1.2695656102e+000	0	2	17	29	0	197	2	2	0	0	0	0	3	0	0	68	0	0	0	0	0	0	0	103	0	0	0	0	0	0	3	0	0	0	0	0	0	0	0	0	0	0	
1.2702377051e+000	0	2	17	29	0	198	2	2	0	0	0	0	3	0	0	68	0	0	0	0	0	0	0	103	0	0	0	0	0	0	2	0	0	0	0	0	0	0	0	0	0	0	
1.2705358445e+000	0	2	17	29	0	197	2	2	0	0	0	0	3	0	0	68	0	0	0	0	0	0	0	103	0	0	0	0	0	0	3	0	0	0	0	0	0	0	0	0	0	0	
1.2706938077e+000	0	2	17	29	0	197	2	2	0	0	0	0	3	0	0	69	0	0	0	0	0	0	0	102	0	0	0	0	0	0	3	0	0	0	0	0	0	0	0	0	0	0	
1.2716800877e+000	0	2	17	29	0	198	2	2	0	0	0	0	3	0	0	69	0	0	0	0	0	0	0	102	0	0	0	0	0	0	2	0	0	0	0	0	0	0	0	0	0	0	
1.2721162099e+000	0	2	17	29	0	197	2	2	0	0	0	0	3	0	0	69	0	0	0	0	0	0	0	102	0	0	0	0	0	0	3	0	0	0	0	0	0	0	0	0	0	0	
1.2722052351e+000	0	2	17	29	0	197	2	2	0	0	0	0	3	0	0	68	0	0	0	0	0	0	0	103	0	0	0	0	0	0	3	0	0	0	0	0	0	0	0	0	0	0	
1.2722701100e+000	0	2	17	29	0	196	2	2	0	0	0	0	3	0	0	68	0	0	0	0	0	0	0	103	0	0	0	0	0	0	4	0	0	0	0	0	0	0	0	0	0	0	
1.2728013501e+000	0	2	17	29	0	196	2	2	0	0	0	0	3	0	0	67	0	0	0	0	0	0	0	104	0	0	0	0	0	0	4	0	0	0	0	0	0	0	0	0	0	0	
1.2732272507e+000	0	2	17	29	0	197	2	2	0	0	0	0	3	0	0	67	0	0	0	0	0	0	0	104	0	0	0	0	0	0	3	0	0	0	0	0	0	0	0	0	0	0	
1.2735226677e+000	0	2	17	29	0	196	2	2	0	0	0	0	3	0	0	67	0	0	0	0	0	0	0	104	0	0	0	0	0	0	4	0	0	0	0	0	0	0	0	0	0	0	
1.2747284258e+000	0	2	17	29	0	197	2	2	0	0	0	0	3	0	0	67	0	0	0	0	0	0	0	104	0	0	0	0	0	0	3	0	0	0	0	0	0	0	0	0	0	0	
1.2765715246e+000	0	2	17	29	0	197	2	2	0	0	0	0	3	0	0	66	0	0	0	0	0	0	0	105	0	0	0	0	0	0	3	0	0	0	0	0	0	0	0	0	0	0	
1.2773527555e+000	0	2	17	29	0	197	2	2	0	0	0	0	3	0	0	65	0	0	0	0	0	0	0	106	0	0	0	0	0	0	3	0	0	0	0	0	0	0	0	0	0	0	
1.2800428223e+000	0	2	17	29	0	197	2	2	0	0	0	0	3	0	0	64	0	0	0	0	0	0	0	107	0	0	0	0	0	0	3	0	0	0	0	0	0	0	0	0	0	0	
1.2807041240e+000	0	2	17	30	0	197	2	2	0	0	0	0	3	0	0	63	0	0	0	0	0	0	0	107	0	0	0	0	0	0	3	0	0	0	0	0	0	0	0	0	0	0	
1.2815482111e+000	0	2	17	30	0	196	2	2	0	0	0	0	3	0	0	63	0	0	0	0	0	0	0	107	0	0	0	0	0	0	4	0	0	0	0	0	0	0	0	0	0	0	
1.2816675694e+000	0	2	17	30	0	196	2	2	0	0	0	0	3	0	0	64	0	0	0	0	0	0	0	106	0	0	0	0	0	0	4	0	0	0	0	0	0	0	0	0	0	0	
1.2846728201e+000	0	2	17	30	0	196	2	2	0	0	0	0	3	0	0	63	0	0	0	0	0	0	0	107	0	0	0	0	0	0	4	0	0	0	0	0	0	0	0	0	0	0	
1.2865211916e+000	0	2	17	30	0	195	2	2	0	0	0	0	3	0	0	63	0	0	0	0	0	0	0	107	0	0	0	0	0	0	5	0	0	0	0	0	0	0	0	0	0	0	
1.2867146034e+000	0	2	17	30	0	194	2	2	0	0	0	0	3	0	0	63	0	0	0	0	0	0	0	107	0	0	0	0	0	0	6	0	0	0	0	0	0	0	0	0	0	0	
1.2876201452e+000	0	2	17	31	0	194	2	2	0	0	0	0	3	0	0	62	0	0	0	0	0	0	0	107	0	0	0	0	0	0	6	0	0	0	0	0	0	0	0	0	0	0	
1.2881869885e+000	0	2	17	31	0	195	2	2	0	0	0	0	3	0	0	62	0	0	0	0	0	0	0	107	0	0	0	0	0	0	5	0	0	0	0	0	0	0	0	0	0	0	
1.2882248452e+000	0	2	17	31	0	194	2	2	0	0	0	0	3	0	0	62	0	0	0	0	0	0	0	107	0	0	0	0	0	0	6	0	0	0	0	0	0	0	0	0	0	0	
1.2886208465e+000	0	2	17	31	0	194	2	2	0	0	0	0	3	0	0	63	0	0	0	0	0	0	0	106	0	0	0	0	0	0	6	0	0	0	0	0	0	0	0	0	0	0	
1.2889175011e+000	0	2	17	31	0	193	2	2	0	0	0	0	3	0	0	63	0	0	0	0	0	0	0	106	0	0	0	0	0	0	7	0	0	0	0	0	0	0	0	0	0	0	
1.2903485448e+000	0	2	17	31	1	193	2	2	0	0	0	0	3	0	0	63	0	0	0	0	0	0	0	106	0	0	0	0	0	0	6	0	0	0	0	0	0	0	0	0	0	0	
1.2916517728e+000	0	2	17	32	1	193	2	2	0	0	0	0	3	0	0	62	0	0	0	0	0	0	0	106	0	0	0	0	0	0	6	0	0	0	0	0	0	0	0	0	0	0	
1.2917088183e+000	0	2	17	32	1	194	2	2	0	0	0	0	3	0	0	62	0	0	0	0	0	0	0	106	0	0	0	0	0	0	5	0	0	0	0	0	0	0	0	0	0	0	
1.2927209203e+000	0	2	17	32	1	195	2	2	0	0	0	0	3	0	0	62	0	0	0	0	0	0	0	106	0	0	0	0	0	0	4	0	0	0	0	0	0	0	0	0	0	0	
1.2933676829e+000	0	2	17	31	1	195	2	2	0	0	0	0	3	0	0	63	0	0	0	0	0	0	0	106	0	0	0	0	0	0	4	0	0	0	0	0	0	0	0	0	0	0	
1.2935722599e+000	0	2	17	31	1	194	2	2	0	0	0	0	3	0	0	63	0	0	0	0	0	0	0	106	0	0	0	0	0	0	5	0	0	0	0	0	0	0	0	0	0	0	
1.2945477357e+000	0	2	17	31	1	195	2	2	0	0	0	0	3	0	0	63	0	0	0	0	0	0	0	106	0	0	0	0	0	0	4	0	0	0	0	0	0	0	0	0	0	0	
1.2949842056e+000	0	2	17	31	1	195	2	2	0	0	0	0	3	0	0	62	0	0	0	0	0	0	0	107	0	0	0	0	0	0	4	0	0	0	0	0	0	0	0	0	0	0	
1.2952248899e+000	0	2	17	31	1	194	2	2	0	0	0	0	3	0	0	62	0	0	0	0	0	0	0	107	0	0	0	0	0	0	5	0	0	0	0	0	0	0	0	0	0	0	
1.2958496952e+000	0	2	17	31	1	195	2	2	0	0	0	0	3	0	0	62	0	0	0	0	0	0	0	107	0	0	0	0	0	0	4	0	0	0	0	0	0	0	0	0	0	0	
1.2964479866e+000	0	2	17	32	1	195	2	2	0	0	0	0	3	0	0	61	0	0	0	0	0	0	0	107	0	0	0	0	0	0	4	0	0	0	0	0	0	0	0	0	0	0	
1.2967656145e+000	0	2	17	32	1	194	2	2	0	0	0	0	3	0	0	61	0	0	0	0	0	0	0	107	0	0	0	0	0	0	5	0	0	0	0	0	0	0	0	0	0	0	
1.2968183085e+000	0	2	17	32	1	195	2	2	0	0	0	0	3	0	0	61	0	0	0	0	0	0	0	107	0	0	0	0	0	0	4	0	0	0	0	0	0	0	0	0	0	0	
1.2976716514e+000	0	2	17	31	1	195	2	2	0	0	0	0	3	0	0	62	0	0	0	0	0	0	0	107	0	0	0	0	0	0	4	0	0	0	0	0	0	0	0	0	0	0	
1.2978744157e+000	0	2	17	32	1	195	2	2	0	0	0	0	3	0	0	61	0	0	0	0	0	0	0	107	0	0	0	0	0	0	4	0	0	0	0	0	0	0	0	0	0	0	
1.2986233760e+000	0	2	17	32	1	194	2	2	0	0	0	0	3	0	0	61	0	0	0	0	0	0	0	107	0	0	0	0	0	0	5	0	0	0	0	0	0	0	0	0	0	0	
1.2987884339e+000	0	2	17	32	1	195	2	2	0	0	0	0	3	0	0	61	0	0	0	0	0	0	0	107	0	0	0	0	0	0	4	0	0	0	0	0	0	0	0	0	0	0	
1.3000761626e+000	0	2	17	32	1	194	2	2	0	0	0	0	3	0	0	61	0	0	0	0	0	0	0	107	0	0	0	0	0	0	5	0	0	0	0	0	0	0	0	0	0	0	
1.3000851852e+000	0	2	17	32	1	193	2	2	0	0	0	0	3	0	0	61	0	0	0	0	0	0	0	107	0	0	0	0	0	0	6	0	0	0	0	0	0	0	0	0	0	0	
1.3005208070e+000	0	2	17	32	1	193	2	2	0	0	0	0	3	0	0	60	0	0	0	0	0	0	0	108	0	0	0	0	0	0	6	0	0	0	0	0	0	0	0	0	0	0	
1.3013361334e+000	0	2	17	31	1	193	2	2	0	0	0	0	3	0	0	61	0	0	0	0	0	0	0	108	0	0	0	0	0	0	6	0	0	0	0	0	0	0	0	0	0	0	
1.3033550851e+000	0	2	17	31	1	194	2	2	0	0	0	0	3	0	0	61	0	0	0	0	0	0	0	108	0	0	0	0	0	0	5	0	0	0	0	0	0	0	0	0	0	0	
1.3045071796e+000	0	2	17	31	1	194	2	2	0	0	0	0	3	0	0	60	0	0	0	0	0	0	0	109	0	0	0	0	0	0	5	0	0	0	0	0	0	0	0	0	0	0	
1.3048562948e+000	0	2	17	31	1	195	2	2	0	0	0	0	3	0	0	60	0	0	0	0	0	0	0	109	0	0	0	0	0	0	4	0	0	0	0	0	0	0	0	0	0	0	
1.3051314854e+000	0	2	17	32	1	195	2	2	0	0	0	0	3	0	0	59	0	0	0	0	0	0	0	109	0	0	0	0	0	0	4	0	0	0	0	0	0	0	0	0	0	0	
1.3060457615e+000	0	2	17	32	1	196	2	2	0	0	0	0	3	0	0	59	0	0	0	0	0	0	0	109	0	0	0	0	0	0	3	0	0	0	0	0	0	0	0	0	0	0	
1.3067768561e+000	0	2	17	32	1	195	2	2	0	0	0	0	3	0	0	59	0	0	0	0	0	0	0	109	0	0	0	0	0	0	4	0	0	0	0	0	0	0	0	0	0	0	
1.3074774432e+000	0	2	17	32	1	196	2	2	0	0	0	0	3	0	0	59	0	0	0	0	0	0	0	109	0	0	0	0	0	0	3	0	0	0	0	0	0	0	0	0	0	0	
1.3084687424e+000	0	2	17	33	1	196	2	2	0	0	0	0	3	0	0	58	0	0	0	0	0	0	0	109	0	0	0	0	0	0	3	0	0	0	0	0	0	0	0	0	0	0	
1.3098331799e+000	0	2	17	33	0	196	2	2	0	0	0	0	3	0	0	58	0	0	0	0	0	0	0	109	0	0	0	0	0	0	4	0	0	0	0	0	0	0	0	0	0	0	
1.3105041420e+000	0	2	17	33	0	196	2	2	0	0	0	0	3	0	0	57	0	0	0	0	0	0	0	110	0	0	0	0	0	0	4	0	0	0	0	0	0	0	0	0	0	0	
1.3108214122e+000	0	2	17	32	0	196	2	2	0	0	0	0	3	0	0	58	0	0	0	0	0	0	0	110	0	0	0	0	0	0	4	0	0	0	0	0	0	0	0	0	0	0	
1.3108956325e+000	0	2	17	32	0	197	2	2	0	0	0	0	3	0	0	58	0	0	0	0	0	0	0	110	0	0	0	0	0	0	3	0	0	0	0	0	0	0	0	0	0	0	
1.3124963303e+000	0	2	17	32	0	196	2	2	0	0	0	0	3	0	0	58	0	0	0	0	0	0	0	110	0	0	0	0	0	0	4	0	0	0	0	0	0	0	0	0	0	0	
1.3126544738e+000	0	2	17	32	0	195	2	2	0	0	0	0	3	0	0	58	0	0	0	0	0	0	0	110	0	0	0	0	0	0	5	0	0	0	0	0	0	0	0	0	0	0	
1.3139142954e+000	0	2	17	32	0	196	2	2	0	0	0	0	3	0	0	58	0	0	0	0	0	0	0	110	0	0	0	0	0	0	4	0	0	0	0	0	0	0	0	0	0	0	
1.3146537013e+000	0	2	17	32	0	195	2	2	0	0	0	0	3	0	0	58	0	0	0	0	0	0	0	110	0	0	0	0	0	0	5	0	0	0	0	0	0	0	0	0	0	0	
1.3149345403e+000	0	2	17	32	0	196	2	2	0	0	0	0	3	0	0	58	0	0	0	0	0	0	0	110	0	0	0	0	0	0	4	0	0	0	0	0	0	0	0	0	0	0	
1.3155614509e+000	0	2	17	32	0	197	2	2	0	0	0	0	3	0	0	58	0	0	0	0	0	0	0	110	0	0	0	0	0	0	3	0	0	0	0	0	0	0	0	0	0	0	
1.3155780720e+000	0	2	17	32	0	196	2	2	0	0	0	0	3	0	0	58	0	0	0	0	0	0	0	110	0	0	0	0	0	0	4	0	0	0	0	0	0	0	0	0	0	0	
1.3161743907e+000	0	2	17	32	0	195	2	2	0	0	0	0	3	0	0	58	0	0	0	0	0	0	0	110	0	0	0	0	0	0	5	0	0	0	0	0	0	0	0	0	0	0	
1.3176688595e+000	0	2	17	31	0	195	2	2	0	0	0	0	3	0	0	59	0	0	0	0	0	0	0	110	0	0	0	0	0	0	5	0	0	0	0	0	0	0	0	0	0	0	
1.3191119276e+000	0	2	17	31	0	195	2	2	0	0	0	0	3	0	0	60	0	0	0	0	0	0	0	109	0	0	0	0	0	0	5	0	0	0	0	0	0	0	0	0	0	0	
1.3192288135e+000	0	2	17	31	0	196	2	2	0	0	0	0	3	0	0	60	0	0	0	0	0	0	0	109	0	0	0	0	0	0	4	0	0	0	0	0	0	0	0	0	0	0	
1.3209316545e+000	0	2	17	31	0	196	2	2	0	0	0	0	3	0	0	61	0	0	0	0	0	0	0	108	0	0	0	0	0	0	4	0	0	0	0	0	0	0	0	0	0	0	
1.3214699192e+000	0	2	17	31	0	196	2	2	0	0	0	0	3	0	0	62	0	0	0	0	0	0	0	107	0	0	0	0	0	0	4	0	0	0	0	0	0	0	0	0	0	0	
1.3220913672e+000	0	2	17	31	0	196	2	2	0	0	0	0	3	0	0	63	0	0	0	0	0	0	0	106	0	0	0	0	0	0	4	0	0	0	0	0	0	0	0	0	0	0	
1.3226285126e+000	0	2	17	31	0	195	2	2	0	0	0	0	3	0	0	63	0	0	0	0	0	0	0	106	0	0	0	0	0	0	5	0	0	0	0	0	0	0	0	0	0	0	
1.3232974589e+000	0	2	17	31	0	194	2	2	0	0	0	0	3	0	0	63	0	0	0	0	0	0	0	106	0	0	0	0	0	0	6	0	0	0	0	0	0	0	0	0	0	0	
1.3240220023e+000	0	2	17	31	0	193	2	2	0	0	0	0	3	0	0	63	0	0	0	0	0	0	0	106	0	0	0	0	0	0	7	0	0	0	0	0	0	0	0	0	0	0	
1.3243474566e+000	0	2	17	31	0	192	2	2	0	0	0	0	3	0	0	63	0	0	0	0	0	0	0	106	0	0	0	0	0	0	8	0	0	0	0	0	0	0	0	0	0	0	
1.3248664551e+000	0	2	17	31	0	193	2	2	0	0	0	0	3	0	0	63	0	0	0	0	0	0	0	106	0	0	0	0	0	0	7	0	0	0	0	0	0	0	0	0	0	0	
1.3249622031e+000	0	2	17	31	0	193	2	2	0	0	0	0	3	0	0	62	0	0	0	0	0	0	0	107	0	0	0	0	0	0	7	0	0	0	0	0	0	0	0	0	0	0	
1.3252082109e+000	0	2	17	31	0	193	2	2	0	0	0	0	3	0	0	61	0	0	0	0	0	0	0	108	0	0	0	0	0	0	7	0	0	0	0	0	0	0	0	0	0	0	
1.3268506555e+000	0	2	17	31	0	194	2	2	0	0	0	0	3	0	0	61	0	0	0	0	0	0	0	108	0	0	0	0	0	0	6	0	0	0	0	0	0	0	0	0	0	0	
1.3272679254e+000	0	2	17	31	0	195	2	2	0	0	0	0	3	0	0	61	0	0	0	0	0	0	0	108	0	0	0	0	0	0	5	0	0	0	0	0	0	0	0	0	0	0	
1.3280312331e+000	0	2	17	31	0	194	2	2	0	0	0	0	3	0	0	61	0	0	0	0	0	0	0	108	0	0	0	0	0	0	6	0	0	0	0	0	0	0	0	0	0	0	
1.3284822863e+000	0	2	17	31	0	195	2	2	0	0	0	0	3	0	0	61	0	0	0	0	0	0	0	108	0	0	0	0	0	0	5	0	0	0	0	0	0	0	0	0	0	0	
1.3299065488e+000	0	2	17	31	0	194	2	2	0	0	0	0	3	0	0	61	0	0	0	0	0	0	0	108	0	0	0	0	0	0	6	0	0	0	0	0	0	0	0	0	0	0	
1.3299239620e+000	0	2	17	32	0	194	2	2	0	0	0	0	3	0	0	60	0	0	0	0	0	0	0	108	0	0	0	0	0	0	6	0	0	0	0	0	0	0	0	0	0	0	
1.3304944302e+000	0	2	17	32	0	194	2	2	0	0	0	0	3	0	0	59	0	0	0	0	0	0	0	109	0	0	0	0	0	0	6	0	0	0	0	0	0	0	0	0	0	0	
1.3322043260e+000	0	2	17	32	0	194	2	2	0	0	0	0	3	0	0	60	0	0	0	0	0	0	0	108	0	0	0	0	0	0	6	0	0	0	0	0	0	0	0	0	0	0	
1.3325287614e+000	0	2	17	32	0	195	2	2	0	0	0	0	3	0	0	60	0	0	0	0	0	0	0	108	0	0	0	0	0	0	5	0	0	0	0	0	0	0	0	0	0	0	
1.3325934979e+000	0	2	17	31	0	195	2	2	0	0	0	0	3	0	0	61	0	0	0	0	0	0	0	108	0	0	0	0	0	0	5	0	0	0	0	0	0	0	0	0	0	0	
1.3338331907e+000	0	2	17	31	0	196	2	2	0	0	0	0	3	0	0	61	0	0	0	0	0	0	0	108	0	0	0	0	0	0	4	0	0	0	0	0	0	0	0	0	0	0	
1.3356817562e+000	0	2	17	31	0	195	2	2	0	0	0	0	3	0	0	61	0	0	0	0	0	0	0	108	0	0	0	0	0	0	5	0	0	0	0	0	0	0	0	0	0	0	
1.3357146397e+000	0	2	17	31	0	195	2	2	0	0	0	0	3	0	0	62	0	0	0	0	0	0	0	107	0	0	0	0	0	0	5	0	0	0	0	0	0	0	0	0	0	0	
1.3358280950e+000	0	2	17	31	0	196	2	2	0	0	0	0	3	0	0	62	0	0	0	0	0	0	0	107	0	0	0	0	0	0	4	0	0	0	0	0	0	0	0	0	0	0	
1.3358436524e+000	0	2	17	31	0	197	2	2	0	0	0	0	3	0	0	62	0	0	0	0	0	0	0	107	0	0	0	0	0	0	3	0	0	0	0	0	0	0	0	0	0	0	
1.3358530212e+000	0	2	17	30	0	197	2	2	0	0	0	0	3	0	0	63	0	0	0	0	0	0	0	107	0	0	0	0	0	0	3	0	0	0	0	0	0	0	0	0	0	0	
1.3361742679e+000	0	2	17	30	0	198	2	2	0	0	0	0	3	0	0	63	0	0	0	0	0	0	0	107	0	0	0	0	0	0	2	0	0	0	0	0	0	0	0	0	0	0	
1.3361996153e+000	0	2	17	30	0	198	2	2	0	0	0	0	3	0	0	62	0	0	0	0	0	0	0	108	0	0	0	0	0	0	2	0	0	0	0	0	0	0	0	0	0	0	
1.3364206953e+000	0	2	17	31	0	198	2	2	0	0	0	0	3	0	0	61	0	0	0	0	0	0	0	108	0	0	0	0	0	0	2	0	0	0	0	0	0	0	0	0	0	0	
1.3366796695e+000	0	2	17	31	0	198	2	2	0	0	0	0	3	0	0	62	0	0	0	0	0	0	0	107	0	0	0	0	0	0	2	0	0	0	0	0	0	0	0	0	0	0	
1.3373567709e+000	0	2	17	31	0	197	2	2	0	0	0	0	3	0	0	62	0	0	0	0	0	0	0	107	0	0	0	0	0	0	3	0	0	0	0	0	0	0	0	0	0	0	
1.3374643560e+000	0	2	17	30	0	197	2	2	0	0	0	0	3	0	0	63	0	0	0	0	0	0	0	107	0	0	0	0	0	0	3	0	0	0	0	0	0	0	0	0	0	0	
1.3382149430e+000	0	2	17	30	0	196	2	2	0	0	0	0	3	0	0	63	0	0	0	0	0	0	0	107	0	0	0	0	0	0	4	0	0	0	0	0	0	0	0	0	0	0	
1.3386776097e+000	0	2	17	30	0	197	2	2	0	0	0	0	3	0	0	63	0	0	0	0	0	0	0	107	0	0	0	0	0	0	3	0	0	0	0	0	0	0	0	0	0	0	
1.3387267115e+000	0	2	17	30	0	197	2	2	0	0	0	0	3	0	0	62	0	0	0	0	0	0	0	108	0	0	0	0	0	0	3	0	0	0	0	0	0	0	0	0	0	0	
1.3392354547e+000	0	2	17	31	0	197	2	2	0	0	0	0	3	0	0	61	0	0	0	0	0	0	0	108	0	0	0	0	0	0	3	0	0	0	0	0	0	0	0	0	0	0	
1.3396609951e+000	0	2	17	31	0	198	2	2	0	0	0	0	3	0	0	61	0	0	0	0	0	0	0	108	0	0	0	0	0	0	2	0	0	0	0	0	0	0	0	0	0	0	
1.3398897317e+000	0	2	17	31	0	198	2	2	0	0	0	0	3	0	0	60	0	0	0	0	0	0	0	109	0	0	0	0	0	0	2	0	0	0	0	0	0	0	0	0	0	0	
1.3401156386e+000	0	2	17	31	0	197	2	2	0	0	0	0	3	0	0	60	0	0	0	0	0	0	0	109	0	0	0	0	0	0	3	0	0	0	0	0	0	0	0	0	0	0	
1.3408773376e+000	0	2	17	31	0	196	2	2	0	0	0	0	3	0	0	60	0	0	0	0	0	0	0	109	0	0	0	0	0	0	4	0	0	0	0	0	0	0	0	0	0	0	
1.3410725067e+000	0	2	17	31	0	197	2	2	0	0	0	0	3	0	0	60	0	0	0	0	0	0	0	109	0	0	0	0	0	0	3	0	0	0	0	0	0	0	0	0	0	0	
1.3424883371e+000	0	2	17	31	0	198	2	2	0	0	0	0	3	0	0	60	0	0	0	0	0	0	0	109	0	0	0	0	0	0	2	0	0	0	0	0	0	0	0	0	0	0	
1.3425192624e+000	0	2	17	31	0	199	2	2	0	0	0	0	3	0	0	60	0	0	0	0	0	0	0	109	0	0	0	0	0	0	1	0	0	0	0	0	0	0	0	0	0	0	
1.3432053029e+000	0	2	17	31	0	199	2	2	0	0	0	0	3	0	0	59	0	0	0	0	0	0	0	110	0	0	0	0	0	0	1	0	0	0	0	0	0	0	0	0	0	0	
1.3432839476e+000	0	2	17	31	0	198	2	2	0	0	0	0	3	0	0	59	0	0	0	0	0	0	0	110	0	0	0	0	0	0	2	0	0	0	0	0	0	0	0	0	0	0	
1.3441521320e+000	0	2	17	31	0	198	2	2	0	0	0	0	3	0	0	60	0	0	0	0	0	0	0	109	0	0	0	0	0	0	2	0	0	0	0	0	0	0	0	0	0	0	
1.3457191476e+000	0	2	17	31	0	198	2	2	0	0	0	0	3	0	0	59	0	0	0	0	0	0	0	110	0	0	0	0	0	0	2	0	0	0	0	0	0	0	0	0	0	0	
1.3458112116e+000	0	2	17	31	0	198	2	2	0	0	0	0	3	0	0	58	0	0	0	0	0	0	0	111	0	0	0	0	0	0	2	0	0	0	0	0	0	0	0	0	0	0	
1.3464604493e+000	0	2	17	31	0	197	2	2	0	0	0	0	3	0	0	58	0	0	0	0	0	0	0	111	0	0	0	0	0	0	3	0	0	0	0	0	0	0	0	0	0	0	
1.3475108590e+000	0	2	17	30	0	197	2	2	0	0	0	0	3	0	0	59	0	0	0	0	0	0	0	111	0	0	0	0	0	0	3	0	0	0	0	0	0	0	0	0	0	0	
1.3477519007e+000	0	2	17	30	0	198	2	2	0	0	0	0	3	0	0	59	0	0	0	0	0	0	0	111	0	0	0	0	0	0	2	0	0	0	0	0	0	0	0	0	0	0	
1.3484463439e+000	0	2	17	30	0	199	2	2	0	0	0	0	3	0	0	59	0	0	0	0	0	0	0	111	0	0	0	0	0	0	1	0	0	0	0	0	0	0	0	0	0	0	
1.3485116219e+000	0	2	17	30	0	199	2	2	0	0	0	0	3	0	0	58	0	0	0	0	0	0	0	112	0	0	0	0	0	0	1	0	0	0	0	0	0	0	0	0	0	0	
1.3490745781e+000	0	2	17	30	0	199	2	2	0	0	0	0	3	0	0	59	0	0	0	0	0	0	0	111	0	0	0	0	0	0	1	0	0	0	0	0	0	0	0	0	0	0	
1.3497634654e+000	0	2	17	30	0	198	2	2	0	0	0	0	3	0	0	59	0	0	0	0	0	0	0	111	0	0	0	0	0	0	2	0	0	0	0	0	0	0	0	0	0	0	
1.3500006000e+000	0	2	17	30	0	199	2	2	0	0	0	0	3	0	0	59	0	0	0	0	0	0	0	111	0	0	0	0	0	0	1	0	0	0	0	0	0	0	0	0	0	0	
1.3500549328e+000	0	2	17	30	0	198	2	2	0	0	0	0	3	0	0	59	0	0	0	0	0	0	0	111	0	0	0	0	0	0	2	0	0	0	0	0	0	0	0	0	0	0	
1.3501861718e+000	0	2	17	30	0	198	2	2	0	0	0	0	3	0	0	58	0	0	0	0	0	0	0	112	0	0	0	0	0	0	2	0	0	0	0	0	0	0	0	0	0	0	
1.3502089316e+000	0	2	17	30	0	198	2	2	0	0	0	0	3	0	0	57	0	0	0	0	0	0	0	113	0	0	0	0	0	0	2	0	0	0	0	0	0	0	0	0	0	0	
1.3502573748e+000	0	2	17	30	0	198	2	2	0	0	0	0	3	0	0	58	0	0	0	0	0	0	0	112	0	0	0	0	0	0	2	0	0	0	0	0	0	0	0	0	0	0	
1.3505273234e+000	0	2	17	30	0	197	2	2	0	0	0	0	3	0	0	58	0	0	0	0	0	0	0	112	0	0	0	0	0	0	3	0	0	0	0	0	0	0	0	0	0	0	
1.3505354354e+000	0	2	17	30	0	197	2	2	0	0	0	0	3	0	0	59	0	0	0	0	0	0	0	111	0	0	0	0	0	0	3	0	0	0	0	0	0	0	0	0	0	0	
1.3510137327e+000	0	2	17	30	0	198	2	2	0	0	0	0	3	0	0	59	0	0	0	0	0	0	0	111	0	0	0	0	0	0	2	0	0	0	0	0	0	0	0	0	0	0	
1.3510509730e+000	0	2	17	29	0	198	2	2	0	0	0	0	3	0	0	60	0	0	0	0	0	0	0	111	0	0	0	0	0	0	2	0	0	0	0	0	0	0	0	0	0	0	
1.3510971083e+000	0	2	17	29	0	197	2	2	0	0	0	0	3	0	0	60	0	0	0	0	0	0	0	111	0	0	0	0	0	0	3	0	0	0	0	0	0	0	0	0	0	0	
1.3511148078e+000	0	2	17	29	0	197	2	2	0	0	0	0	3	0	0	61	0	0	0	0	0	0	0	110	0	0	0	0	0	0	3	0	0	0	0	0	0	0	0	0	0	0	
1.3512576266e+000	0	2	17	29	0	198	2	2	0	0	0	0	3	0	0	61	0	0	0	0	0	0	0	110	0	0	0	0	0	0	2	0	0	0	0	0	0	0	0	0	0	0	
1.3534124827e+000	0	2	17	29	0	197	2	2	0	0	0	0	3	0	0	61	0	0	0	0	0	0	0	110	0	0	0	0	0	0	3	0	0	0	0	0	0	0	0	0	0	0	
1.3536176889e+000	0	2	17	29	0	197	2	2	0	0	0	0	3	0	0	62	0	0	0	0	0	0	0	109	0	0	0	0	0	0	3	0	0	0	0	0	0	0	0	0	0	0	
1.3551009501e+000	0	2	17	28	0	197	2	2	0	0	0	0	3	0	0	63	0	0	0	0	0	0	0	109	0	0	0	0	0	0	3	0	0	0	0	0	0	0	0	0	0	0	
1.3561410962e+000	0	2	17	28	0	196	2	2	0	0	0	0	3	0	0	63	0	0	0	0	0	0	0	109	0	0	0	0	0	0	4	0	0	0	0	0	0	0	0	0	0	0	
1.3563321300e+000	0	2	17	28	0	195	2	2	0	0	0	0	3	0	0	63	0	0	0	0	0	0	0	109	0	0	0	0	0	0	5	0	0	0	0	0	0	0	0	0	0	0	
1.3577439074e+000	0	2	17	28	0	196	2	2	0	0	0	0	3	0	0	63	0	0	0	0	0	0	0	109	0	0	0	0	0	0	4	0	0	0	0	0	0	0	0	0	0	0	
1.3588290199e+000	0	2	17	27	0	196	2	2	0	0	0	0	3	0	0	64	0	0	0	0	0	0	0	109	0	0	0	0	0	0	4	0	0	0	0	0	0	0	0	0	0	0	
1.3602436436e+000	0	2	17	28	0	196	2	2	0	0	0	0	3	0	0	63	0	0	0	0	0	0	0	109	0	0	0	0	0	0	4	0	0	0	0	0	0	0	0	0	0	0	
1.3626805241e+000	0	2	17	28	0	195	2	2	0	0	0	0	3	0	0	63	0	0	0	0	0	0	0	109	0	0	0	0	0	0	5	0	0	0	0	0	0	0	0	0	0	0	
1.3632248172e+000	0	2	17	28	0	196	2	2	0	0	0	0	3	0	0	63	0	0	0	0	0	0	0	109	0	0	0	0	0	0	4	0	0	0	0	0	0	0	0	0	0	0	
1.3635345246e+000	0	2	17	28	0	197	2	2	0	0	0	0	3	0	0	63	0	0	0	0	0	0	0	109	0	0	0	0	0	0	3	0	0	0	0	0	0	0	0	0	0	0	
1.3645458733e+000	0	2	17	28	0	197	2	2	0	0	0	0	3	0	0	64	0	0	0	0	0	0	0	108	0	0	0	0	0	0	3	0	0	0	0	0	0	0	0	0	0	0	
1.3652376590e+000	0	2	17	28	0	198	2	2	0	0	0	0	3	0	0	64	0	0	0	0	0	0	0	108	0	0	0	0	0	0	2	0	0	0	0	0	0	0	0	0	0	0	
1.3659299798e+000	0	2	17	28	0	198	2	2	0	0	0	0	3	0	0	63	0	0	0	0	0	0	0	109	0	0	0	0	0	0	2	0	0	0	0	0	0	0	0	0	0	0	
1.3660551428e+000	0	2	17	28	0	199	2	2	0	0	0	0	3	0	0	63	0	0	0	0	0	0	0	109	0	0	0	0	0	0	1	0	0	0	0	0	0	0	0	0	0	0	
1.3661582870e+000	0	2	17	29	0	199	2	2	0	0	0	0	3	0	0	62	0	0	0	0	0	0	0	109	0	0	0	0	0	0	1	0	0	0	0	0	0	0	0	0	0	0	
1.3670143465e+000	0	2	17	30	0	199	2	2	0	0	0	0	3	0	0	61	0	0	0	0	0	0	0	109	0	0	0	0	0	0	1	0	0	0	0	0	0	0	0	0	0	0	
1.3712349577e+000	0	2	17	30	0	199	2	2	0	0	0	0	3	0	0	60	0	0	0	0	0	0	0	110	0	0	0	0	0	0	1	0	0	0	0	0	0	0	0	0	0	0	
1.3716278075e+000	0	2	17	30	0	198	2	2	0	0	0	0	3	0	0	60	0	0	0	0	0	0	0	110	0	0	0	0	0	0	2	0	0	0	0	0	0	0	0	0	0	0	
1.3726670017e+000	0	2	17	29	0	198	2	2	0	0	0	0	3	0	0	61	0	0	0	0	0	0	0	110	0	0	0	0	0	0	2	0	0	0	0	0	0	0	0	0	0	0	
1.3737052074e+000	0	2	17	29	0	197	2	2	0	0	0	0	3	0	0	61	0	0	0	0	0	0	0	110	0	0	0	0	0	0	3	0	0	0	0	0	0	0	0	0	0	0	
1.3760885324e+000	0	2	17	29	0	197	2	2	0	0	0	0	3	0	0	62	0	0	0	0	0	0	0	109	0	0	0	0	0	0	3	0	0	0	0	0	0	0	0	0	0	0	
1.3763689475e+000	0	2	17	29	0	197	2	2	0	0	0	0	3	0	0	63	0	0	0	0	0	0	0	108	0	0	0	0	0	0	3	0	0	0	0	0	0	0	0	0	0	0	
1.3763745569e+000	0	2	17	29	0	196	2	2	0	0	0	0	3	0	0	63	0	0	0	0	0	0	0	108	0	0	0	0	0	0	4	0	0	0	0	0	0	0	0	0	0	0	
1.3769720399e+000	0	2	17	29	0	195	2	2	0	0	0	0	3	0	0	63	0	0	0	0	0	0	0	108	0	0	0	0	0	0	5	0	0	0	0	0	0	0	0	0	0	0	
1.3774646181e+000	0	2	17	29	0	194	2	2	0	0	0	0	3	0	0	63	0	0	0	0	0	0	0	108	0	0	0	0	0	0	6	0	0	0	0	0	0	0	0	0	0	0	
1.3781474123e+000	0	2	17	29	0	195	2	2	0	0	0	0	3	0	0	63	0	0	0	0	0	0	0	108	0	0	0	0	0	0	5	0	0	0	0	0	0	0	0	0	0	0	
1.3783398436e+000	0	2	17	29	0	195	2	2	0	0	0	0	3	0	0	62	0	0	0	0	0	0	0	109	0	0	0	0	0	0	5	0	0	0	0	0	0	0	0	0	0	0	
1.3783769108e+000	0	2	17	29	0	196	2	2	0	0	0	0	3	0	0	62	0	0	0	0	0	0	0	109	0	0	0	0	0	0	4	0	0	0	0	0	0	0	0	0	0	0	
1.3784213594e+000	0	2	17	29	0	195	2	2	0	0	0	0	3	0	0	62	0	0	0	0	0	0	0	109	0	0	0	0	0	0	5	0	0	0	0	0	0	0	0	0	0	0	
1.3799974709e+000	0	2	17	29	0	195	2	2	0	0	0	0	3	0	0	63	0	0	0	0	0	0	0	108	0	0	0	0	0	0	5	0	0	0	0	0	0	0	0	0	0	0	
1.3805585040e+000	0	2	17	29	0	196	2	2	0	0	0	0	3	0	0	63	0	0	0	0	0	0	0	108	0	0	0	0	0	0	4	0	0	0	0	0	0	0	0	0	0	0	
1.3818805054e+000	0	2	17	29	0	195	2	2	0	0	0	0	3	0	0	63	0	0	0	0	0	0	0	108	0	0	0	0	0	0	5	0	0	0	0	0	0	0	0	0	0	0	
1.3830441551e+000	0	2	17	30	0	195	2	2	0	0	0	0	3	0	0	62	0	0	0	0	0	0	0	108	0	0	0	0	0	0	5	0	0	0	0	0	0	0	0	0	0	0	
1.3832968319e+000	0	2	17	30	0	196	2	2	0	0	0	0	3	0	0	62	0	0	0	0	0	0	0	108	0	0	0	0	0	0	4	0	0	0	0	0	0	0	0	0	0	0	
1.3846432040e+000	0	2	17	30	0	196	2	2	0	0	0	0	3	0	0	63	0	0	0	0	0	0	0	107	0	0	0	0	0	0	4	0	0	0	0	0	0	0	0	0	0	0	
1.3864211843e+000	0	2	17	30	0	197	2	2	0	0	0	0	3	0	0	63	0	0	0	0	0	0	0	107	0	0	0	0	0	0	3	0	0	0	0	0	0	0	0	0	0	0	
1.3866528789e+000	0	2	17	30	0	197	2	2	0	0	0	0	3	0	0	64	0	0	0	0	0	0	0	106	0	0	0	0	0	0	3	0	0	0	0	0	0	0	0	0	0	0	
1.3884575317e+000	0	2	17	30	0	197	2	2	0	0	0	0	3	0	0	63	0	0	0	0	0	0	0	107	0	0	0	0	0	0	3	0	0	0	0	0	0	0	0	0	0	0	
1.3884639924e+000	0	2	17	30	0	197	2	2	0	0	0	0	3	0	0	64	0	0	0	0	0	0	0	106	0	0	0	0	0	0	3	0	0	0	0	0	0	0	0	0	0	0	
1.3895650731e+000	0	2	17	30	0	197	2	2	0	0	0	0	3	0	0	65	0	0	0	0	0	0	0	105	0	0	0	0	0	0	3	0	0	0	0	0	0	0	0	0	0	0	
1.3915006616e+000	0	2	17	30	0	198	2	2	0	0	0	0	3	0	0	65	0	0	0	0	0	0	0	105	0	0	0	0	0	0	2	0	0	0	0	0	0	0	0	0	0	0	
1.3937180943e+000	0	2	17	30	0	199	2	2	0	0	0	0	3	0	0	65	0	0	0	0	0	0	0	105	0	0	0	0	0	0	1	0	0	0	0	0	0	0	0	0	0	0	
1.3945248822e+000	0	2	17	30	0	199	2	2	0	0	0	0	3	0	0	66	0	0	0	0	0	0	0	104	0	0	0	0	0	0	1	0	0	0	0	0	0	0	0	0	0	0	
1.3945455069e+000	0	2	17	30	0	199	2	2	0	0	0	0	3	0	0	65	0	0	0	0	0	0	0	105	0	0	0	0	0	0	1	0	0	0	0	0	0	0	0	0	0	0	
1.3950156866e+000	0	2	17	30	0	198	2	2	0	0	0	0	3	0	0	65	0	0	0	0	0	0	0	105	0	0	0	0	0	0	2	0	0	0	0	0	0	0	0	0	0	0	
1.3975266379e+000	0	2	17	30	0	199	2	2	0	0	0	0	3	0	0	65	0	0	0	0	0	0	0	105	0	0	0	0	0	0	1	0	0	0	0	0	0	0	0	0	0	0	
1.3998794312e+000	0	2	17	30	0	199	2	2	0	0	0	0	3	0	0	66	0	0	0	0	0	0	0	104	0	0	0	0	0	0	1	0	0	0	0	0	0	0	0	0	0	0	
1.4001372365e+000	0	2	17	30	0	198	2	2	0	0	0	0	3	0	0	66	0	0	0	0	0	0	0	104	0	0	0	0	0	0	2	0	0	0	0	0	0	0	0	0	0	0	
1.4005798389e+000	0	2	17	30	0	198	2	2	0	0	0	0	3	0	0	65	0	0	0	0	0	0	0	105	0	0	0	0	0	0	2	0	0	0	0	0	0	0	0	0	0	0	
1.4026560853e+000	0	2	17	30	0	199	2	2	0	0	0	0	3	0	0	65	0	0	0	0	0	0	0	105	0	0	0	0	0	0	1	0	0	0	0	0	0	0	0	0	0	0	
1.4039126138e+000	0	2	17	30	0	200	2	2	0	0	0	0	3	0	0	65	0	0	0	0	0	0	0	105	0	0	0	0	0	0	0	0	0	0	0	0	0	0	0	0	0	0	
1.4062589180e+000	0	2	17	30	0	200	2	2	0	0	0	0	3	0	0	64	0	0	0	0	0	0	0	106	0	0	0	0	0	0	0	0	0	0	0	0	0	0	0	0	0	0	
1.4072006008e+000	0	2	17	31	0	200	2	2	0	0	0	0	3	0	0	63	0	0	0	0	0	0	0	106	0	0	0	0	0	0	0	0	0	0	0	0	0	0	0	0	0	0	
1.4077115215e+000	0	2	17	31	0	199	2	2	0	0	0	0	3	0	0	63	0	0	0	0	0	0	0	106	0	0	0	0	0	0	1	0	0	0	0	0	0	0	0	0	0	0	
1.4089228639e+000	0	2	17	31	0	198	2	2	0	0	0	0	3	0	0	63	0	0	0	0	0	0	0	106	0	0	0	0	0	0	2	0	0	0	0	0	0	0	0	0	0	0	
1.4090200508e+000	0	2	17	31	0	198	2	2	0	0	0	0	3	0	0	62	0	0	0	0	0	0	0	107	0	0	0	0	0	0	2	0	0	0	0	0	0	0	0	0	0	0	
1.4090860146e+000	0	2	17	31	0	199	2	2	0	0	0	0	3	0	0	62	0	0	0	0	0	0	0	107	0	0	0	0	0	0	1	0	0	0	0	0	0	0	0	0	0	0	
1.4093631384e+000	0	2	17	31	0	198	2	2	0	0	0	0	3	0	0	62	0	0	0	0	0	0	0	107	0	0	0	0	0	0	2	0	0	0	0	0	0	0	0	0	0	0	
1.4097345662e+000	0	2	17	31	0	198	2	2	0	0	0	0	3	0	0	63	0	0	0	0	0	0	0	106	0	0	0	0	0	0	2	0	0	0	0	0	0	0	0	0	0	0	
1.4104527409e+000	0	2	17	31	0	198	2	2	0	0	0	0	3	0	0	64	0	0	0	0	0	0	0	105	0	0	0	0	0	0	2	0	0	0	0	0	0	0	0	0	0	0	
1.4117784176e+000	0	2	17	31	0	197	2	2	0	0	0	0	3	0	0	64	0	0	0	0	0	0	0	105	0	0	0	0	0	0	3	0	0	0	0	0	0	0	0	0	0	0	
1.4129752484e+000	0	2	17	31	0	197	2	2	0	0	0	0	3	0	0	63	0	0	0	0	0	0	0	106	0	0	0	0	0	0	3	0	0	0	0	0	0	0	0	0	0	0	
1.4131311677e+000	0	2	17	31	0	198	2	2	0	0	0	0	3	0	0	63	0	0	0	0	0	0	0	106	0	0	0	0	0	0	2	0	0	0	0	0	0	0	0	0	0	0	
1.4135049004e+000	0	2	17	31	0	197	2	2	0	0	0	0	3	0	0	63	0	0	0	0	0	0	0	106	0	0	0	0	0	0	3	0	0	0	0	0	0	0	0	0	0	0	
1.4147710603e+000	0	2	17	31	0	198	2	2	0	0	0	0	3	0	0	63	0	0	0	0	0	0	0	106	0	0	0	0	0	0	2	0	0	0	0	0	0	0	0	0	0	0	
1.4153108717e+000	0	2	17	31	0	199	2	2	0	0	0	0	3	0	0	63	0	0	0	0	0	0	0	106	0	0	0	0	0	0	1	0	0	0	0	0	0	0	0	0	0	0	
1.4155952135e+000	0	2	17	31	0	199	2	2	0	0	0	0	3	0	0	64	0	0	0	0	0	0	0	105	0	0	0	0	0	0	1	0	0	0	0	0	0	0	0	0	0	0	
1.4182870605e+000	0	2	17	31	0	198	2	2	0	0	0	0	3	0	0	64	0	0	0	0	0	0	0	105	0	0	0	0	0	0	2	0	0	0	0	0	0	0	0	0	0	0	
1.4185079194e+000	0	2	17	31	0	198	2	2	0	0	0	0	3	0	0	63	0	0	0	0	0	0	0	106	0	0	0	0	0	0	2	0	0	0	0	0	0	0	0	0	0	0	
1.4202845784e+000	0	2	17	31	0	199	2	2	0	0	0	0	3	0	0	63	0	0	0	0	0	0	0	106	0	0	0	0	0	0	1	0	0	0	0	0	0	0	0	0	0	0	
1.4212158537e+000	0	2	17	30	0	199	2	2	0	0	0	0	3	0	0	64	0	0	0	0	0	0	0	106	0	0	0	0	0	0	1	0	0	0	0	0	0	0	0	0	0	0	
1.4230333578e+000	0	2	17	31	0	199	2	2	0	0	0	0	3	0	0	63	0	0	0	0	0	0	0	106	0	0	0	0	0	0	1	0	0	0	0	0	0	0	0	0	0	0	
1.4245486812e+000	0	2	17	31	0	198	2	2	0	0	0	0	3	0	0	63	0	0	0	0	0	0	0	106	0	0	0	0	0	0	2	0	0	0	0	0	0	0	0	0	0	0	
1.4246362129e+000	0	2	17	31	0	198	2	2	0	0	0	0	3	0	0	64	0	0	0	0	0	0	0	105	0	0	0	0	0	0	2	0	0	0	0	0	0	0	0	0	0	0	
1.4249682254e+000	0	2	17	32	0	198	2	2	0	0	0	0	3	0	0	63	0	0	0	0	0	0	0	105	0	0	0	0	0	0	2	0	0	0	0	0	0	0	0	0	0	0	
1.4253113502e+000	0	2	17	32	0	198	2	2	0	0	0	0	3	0	0	64	0	0	0	0	0	0	0	104	0	0	0	0	0	0	2	0	0	0	0	0	0	0	0	0	0	0	
1.4262460554e+000	0	2	17	32	0	197	2	2	0	0	0	0	3	0	0	64	0	0	0	0	0	0	0	104	0	0	0	0	0	0	3	0	0	0	0	0	0	0	0	0	0	0	
1.4266868268e+000	0	2	17	32	0	196	2	2	0	0	0	0	3	0	0	64	0	0	0	0	0	0	0	104	0	0	0	0	0	0	4	0	0	0	0	0	0	0	0	0	0	0	
1.4275126733e+000	0	2	17	32	0	195	2	2	0	0	0	0	3	0	0	64	0	0	0	0	0	0	0	104	0	0	0	0	0	0	5	0	0	0	0	0	0	0	0	0	0	0	
1.4277430051e+000	0	2	17	32	0	195	2	2	0	0	0	0	3	0	0	63	0	0	0	0	0	0	0	105	0	0	0	0	0	0	5	0	0	0	0	0	0	0	0	0	0	0	
1.4282138287e+000	0	2	17	32	0	196	2	2	0	0	0	0	3	0	0	63	0	0	0	0	0	0	0	105	0	0	0	0	0	0	4	0	0	0	0	0	0	0	0	0	0	0	
1.4282836532e+000	0	2	17	32	0	195	2	2	0	0	0	0	3	0	0	63	0	0	0	0	0	0	0	105	0	0	0	0	0	0	5	0	0	0	0	0	0	0	0	0	0	0	
1.4283369063e+000	0	2	17	32	0	196	2	2	0	0	0	0	3	0	0	63	0	0	0	0	0	0	0	105	0	0	0	0	0	0	4	0	0	0	0	0	0	0	0	0	0	0	
1.4287935499e+000	0	2	17	32	0	197	2	2	0	0	0	0	3	0	0	63	0	0	0	0	0	0	0	105	0	0	0	0	0	0	3	0	0	0	0	0	0	0	0	0	0	0	
1.4298350496e+000	0	2	17	32	0	196	2	2	0	0	0	0	3	0	0	63	0	0	0	0	0	0	0	105	0	0	0	0	0	0	4	0	0	0	0	0	0	0	0	0	0	0	
1.4312138407e+000	0	2	17	32	0	196	2	2	0	0	0	0	3	0	0	62	0	0	0	0	0	0	0	106	0	0	0	0	0	0	4	0	0	0	0	0	0	0	0	0	0	0	
1.4326671743e+000	0	2	17	32	0	197	2	2	0	0	0	0	3	0	0	62	0	0	0	0	0	0	0	106	0	0	0	0	0	0	3	0	0	0	0	0	0	0	0	0	0	0	
1.4329320780e+000	0	2	17	32	0	196	2	2	0	0	0	0	3	0	0	62	0	0	0	0	0	0	0	106	0	0	0	0	0	0	4	0	0	0	0	0	0	0	0	0	0	0	
1.4336433171e+000	0	2	17	32	0	195	2	2	0	0	0	0	3	0	0	62	0	0	0	0	0	0	0	106	0	0	0	0	0	0	5	0	0	0	0	0	0	0	0	0	0	0	
1.4338305570e+000	0	2	17	32	0	196	2	2	0	0	0	0	3	0	0	62	0	0	0	0	0	0	0	106	0	0	0	0	0	0	4	0	0	0	0	0	0	0	0	0	0	0	
1.4340629260e+000	0	2	17	32	0	196	2	2	0	0	0	0	3	0	0	63	0	0	0	0	0	0	0	105	0	0	0	0	0	0	4	0	0	0	0	0	0	0	0	0	0	0	
1.4348299700e+000	0	2	17	32	0	197	2	2	0	0	0	0	3	0	0	63	0	0	0	0	0	0	0	105	0	0	0	0	0	0	3	0	0	0	0	0	0	0	0	0	0	0	
1.4353343151e+000	0	2	17	32	0	196	2	2	0	0	0	0	3	0	0	63	0	0	0	0	0	0	0	105	0	0	0	0	0	0	4	0	0	0	0	0	0	0	0	0	0	0	
1.4358507954e+000	0	2	17	32	0	197	2	2	0	0	0	0	3	0	0	63	0	0	0	0	0	0	0	105	0	0	0	0	0	0	3	0	0	0	0	0	0	0	0	0	0	0	
1.4360315984e+000	0	2	17	32	0	198	2	2	0	0	0	0	3	0	0	63	0	0	0	0	0	0	0	105	0	0	0	0	0	0	2	0	0	0	0	0	0	0	0	0	0	0	
1.4370789213e+000	0	2	17	33	0	198	2	2	0	0	0	0	3	0	0	62	0	0	0	0	0	0	0	105	0	0	0	0	0	0	2	0	0	0	0	0	0	0	0	0	0	0	
1.4379301113e+000	0	2	17	33	0	197	2	2	0	0	0	0	3	0	0	62	0	0	0	0	0	0	0	105	0	0	0	0	0	0	3	0	0	0	0	0	0	0	0	0	0	0	
1.4388583928e+000	0	2	17	33	0	197	2	2	0	0	0	0	3	0	0	61	0	0	0	0	0	0	0	106	0	0	0	0	0	0	3	0	0	0	0	0	0	0	0	0	0	0	
1.4390753624e+000	0	2	17	33	0	197	2	2	0	0	0	0	3	0	0	62	0	0	0	0	0	0	0	105	0	0	0	0	0	0	3	0	0	0	0	0	0	0	0	0	0	0	
1.4394240078e+000	0	2	17	33	0	197	2	2	0	0	0	0	3	0	0	63	0	0	0	0	0	0	0	104	0	0	0	0	0	0	3	0	0	0	0	0	0	0	0	0	0	0	
1.4400056422e+000	0	2	17	33	0	197	2	2	0	0	0	0	3	0	0	64	0	0	0	0	0	0	0	103	0	0	0	0	0	0	3	0	0	0	0	0	0	0	0	0	0	0	
1.4410346633e+000	0	2	17	33	0	196	2	2	0	0	0	0	3	0	0	64	0	0	0	0	0	0	0	103	0	0	0	0	0	0	4	0	0	0	0	0	0	0	0	0	0	0	
1.4415018069e+000	0	2	17	33	0	196	2	2	0	0	0	0	3	0	0	63	0	0	0	0	0	0	0	104	0	0	0	0	0	0	4	0	0	0	0	0	0	0	0	0	0	0	
1.4421351655e+000	0	2	17	33	0	196	2	2	0	0	0	0	3	0	0	64	0	0	0	0	0	0	0	103	0	0	0	0	0	0	4	0	0	0	0	0	0	0	0	0	0	0	
1.4427985658e+000	0	2	17	32	0	196	2	2	0	0	0	0	3	0	0	65	0	0	0	0	0	0	0	103	0	0	0	0	0	0	4	0	0	0	0	0	0	0	0	0	0	0	
1.4428743643e+000	0	2	17	32	0	196	2	2	0	0	0	0	3	0	0	64	0	0	0	0	0	0	0	104	0	0	0	0	0	0	4	0	0	0	0	0	0	0	0	0	0	0	
1.4436892426e+000	0	2	17	32	0	195	2	2	0	0	0	0	3	0	0	64	0	0	0	0	0	0	0	104	0	0	0	0	0	0	5	0	0	0	0	0	0	0	0	0	0	0	
1.4439614821e+000	0	2	17	32	0	195	2	2	0	0	0	0	3	0	0	65	0	0	0	0	0	0	0	103	0	0	0	0	0	0	5	0	0	0	0	0	0	0	0	0	0	0	
1.4451230854e+000	0	2	17	32	0	194	2	2	0	0	0	0	3	0	0	65	0	0	0	0	0	0	0	103	0	0	0	0	0	0	6	0	0	0	0	0	0	0	0	0	0	0	
1.4452407914e+000	0	2	17	32	0	194	2	2	0	0	0	0	3	0	0	66	0	0	0	0	0	0	0	102	0	0	0	0	0	0	6	0	0	0	0	0	0	0	0	0	0	0	
1.4453856387e+000	0	2	17	32	0	194	2	2	0	0	0	0	3	0	0	67	0	0	0	0	0	0	0	101	0	0	0	0	0	0	6	0	0	0	0	0	0	0	0	0	0	0	
1.4454007988e+000	0	2	17	32	0	193	2	2	0	0	0	0	3	0	0	67	0	0	0	0	0	0	0	101	0	0	0	0	0	0	7	0	0	0	0	0	0	0	0	0	0	0	
1.4458710261e+000	0	2	17	32	0	194	2	2	0	0	0	0	3	0	0	67	0	0	0	0	0	0	0	101	0	0	0	0	0	0	6	0	0	0	0	0	0	0	0	0	0	0	
1.4458967112e+000	0	2	17	32	0	195	2	2	0	0	0	0	3	0	0	67	0	0	0	0	0	0	0	101	0	0	0	0	0	0	5	0	0	0	0	0	0	0	0	0	0	0	
1.4478280463e+000	0	2	17	32	0	196	2	2	0	0	0	0	3	0	0	67	0	0	0	0	0	0	0	101	0	0	0	0	0	0	4	0	0	0	0	0	0	0	0	0	0	0	
1.4482542521e+000	0	2	17	32	0	195	2	2	0	0	0	0	3	0	0	67	0	0	0	0	0	0	0	101	0	0	0	0	0	0	5	0	0	0	0	0	0	0	0	0	0	0	
1.4483407868e+000	0	2	17	32	0	195	2	2	0	0	0	0	3	0	0	68	0	0	0	0	0	0	0	100	0	0	0	0	0	0	5	0	0	0	0	0	0	0	0	0	0	0	
1.4484504732e+000	0	2	17	32	0	196	2	2	0	0	0	0	3	0	0	68	0	0	0	0	0	0	0	100	0	0	0	0	0	0	4	0	0	0	0	0	0	0	0	0	0	0	
1.4498790816e+000	0	2	17	32	0	196	2	2	0	0	0	0	3	0	0	67	0	0	0	0	0	0	0	101	0	0	0	0	0	0	4	0	0	0	0	0	0	0	0	0	0	0	
1.4503400910e+000	0	2	17	32	0	197	2	2	0	0	0	0	3	0	0	67	0	0	0	0	0	0	0	101	0	0	0	0	0	0	3	0	0	0	0	0	0	0	0	0	0	0	
1.4518788851e+000	0	2	17	32	0	198	2	2	0	0	0	0	3	0	0	67	0	0	0	0	0	0	0	101	0	0	0	0	0	0	2	0	0	0	0	0	0	0	0	0	0	0	
1.4519703913e+000	0	2	17	32	0	197	2	2	0	0	0	0	3	0	0	67	0	0	0	0	0	0	0	101	0	0	0	0	0	0	3	0	0	0	0	0	0	0	0	0	0	0	
1.4549338993e+000	0	2	17	32	0	198	2	2	0	0	0	0	3	0	0	67	0	0	0	0	0	0	0	101	0	0	0	0	0	0	2	0	0	0	0	0	0	0	0	0	0	0	
1.4554541146e+000	0	2	17	31	0	198	2	2	0	0	0	0	3	0	0	68	0	0	0	0	0	0	0	101	0	0	0	0	0	0	2	0	0	0	0	0	0	0	0	0	0	0	
1.4558858438e+000	0	2	17	31	0	198	2	2	0	0	0	0	3	0	0	69	0	0	0	0	0	0	0	100	0	0	0	0	0	0	2	0	0	0	0	0	0	0	0	0	0	0	
1.4564603407e+000	0	2	17	31	0	198	2	2	0	0	0	0	3	0	0	70	0	0	0	0	0	0	0	99	0	0	0	0	0	0	2	0	0	0	0	0	0	0	0	0	0	0	
1.4574331068e+000	0	2	17	31	0	197	2	2	0	0	0	0	3	0	0	70	0	0	0	0	0	0	0	99	0	0	0	0	0	0	3	0	0	0	0	0	0	0	0	0	0	0	
1.4581751248e+000	0	2	17	31	0	196	2	2	0	0	0	0	3	0	0	70	0	0	0	0	0	0	0	99	0	0	0	0	0	0	4	0	0	0	0	0	0	0	0	0	0	0	
1.4586983669e+000	0	2	17	31	0	197	2	2	0	0	0	0	3	0	0	70	0	0	0	0	0	0	0	99	0	0	0	0	0	0	3	0	0	0	0	0	0	0	0	0	0	0	
1.4588006552e+000	0	2	17	31	0	198	2	2	0	0	0	0	3	0	0	70	0	0	0	0	0	0	0	99	0	0	0	0	0	0	2	0	0	0	0	0	0	0	0	0	0	0	
1.4589844060e+000	0	2	17	31	0	197	2	2	0	0	0	0	3	0	0	70	0	0	0	0	0	0	0	99	0	0	0	0	0	0	3	0	0	0	0	0	0	0	0	0	0	0	
1.4596623350e+000	0	2	17	31	0	196	2	2	0	0	0	0	3	0	0	70	0	0	0	0	0	0	0	99	0	0	0	0	0	0	4	0	0	0	0	0	0	0	0	0	0	0	
1.4599727270e+000	0	2	17	31	0	195	2	2	0	0	0	0	3	0	0	70	0	0	0	0	0	0	0	99	0	0	0	0	0	0	5	0	0	0	0	0	0	0	0	0	0	0	
1.4615400948e+000	0	2	17	31	0	196	2	2	0	0	0	0	3	0	0	70	0	0	0	0	0	0	0	99	0	0	0	0	0	0	4	0	0	0	0	0	0	0	0	0	0	0	
1.4627748288e+000	0	2	17	30	0	196	2	2	0	0	0	0	3	0	0	71	0	0	0	0	0	0	0	99	0	0	0	0	0	0	4	0	0	0	0	0	0	0	0	0	0	0	
1.4642128187e+000	0	2	17	30	0	195	2	2	0	0	0	0	3	0	0	71	0	0	0	0	0	0	0	99	0	0	0	0	0	0	5	0	0	0	0	0	0	0	0	0	0	0	
1.4647738887e+000	0	2	17	30	0	196	2	2	0	0	0	0	3	0	0	71	0	0	0	0	0	0	0	99	0	0	0	0	0	0	4	0	0	0	0	0	0	0	0	0	0	0	
1.4650418223e+000	0	2	17	30	0	196	2	2	0	0	0	0	3	0	0	70	0	0	0	0	0	0	0	100	0	0	0	0	0	0	4	0	0	0	0	0	0	0	0	0	0	0	
1.4651871596e+000	0	2	17	30	0	196	2	2	0	0	0	0	3	0	0	69	0	0	0	0	0	0	0	101	0	0	0	0	0	0	4	0	0	0	0	0	0	0	0	0	0	0	
1.4653011511e+000	0	2	17	30	0	196	2	2	0	0	0	0	3	0	0	70	0	0	0	0	0	0	0	100	0	0	0	0	0	0	4	0	0	0	0	0	0	0	0	0	0	0	
1.4660132850e+000	0	2	17	30	0	195	2	2	0	0	0	0	3	0	0	70	0	0	0	0	0	0	0	100	0	0	0	0	0	0	5	0	0	0	0	0	0	0	0	0	0	0	
1.4662229618e+000	0	2	17	30	0	194	2	2	0	0	0	0	3	0	0	70	0	0	0	0	0	0	0	100	0	0	0	0	0	0	6	0	0	0	0	0	0	0	0	0	0	0	
1.4666498813e+000	0	2	17	30	0	193	2	2	0	0	0	0	3	0	0	70	0	0	0	0	0	0	0	100	0	0	0	0	0	0	7	0	0	0	0	0	0	0	0	0	0	0	
1.4672618776e+000	0	2	17	30	0	193	2	2	0	0	0	0	3	0	0	69	0	0	0	0	0	0	0	101	0	0	0	0	0	0	7	0	0	0	0	0	0	0	0	0	0	0	
1.4677740416e+000	0	2	17	30	0	194	2	2	0	0	0	0	3	0	0	69	0	0	0	0	0	0	0	101	0	0	0	0	0	0	6	0	0	0	0	0	0	0	0	0	0	0	
1.4682983572e+000	0	2	17	31	0	194	2	2	0	0	0	0	3	0	0	68	0	0	0	0	0	0	0	101	0	0	0	0	0	0	6	0	0	0	0	0	0	0	0	0	0	0	
1.4684133174e+000	0	2	17	30	0	194	2	2	0	0	0	0	3	0	0	69	0	0	0	0	0	0	0	101	0	0	0	0	0	0	6	0	0	0	0	0	0	0	0	0	0	0	
1.4692394297e+000	0	2	17	30	0	194	2	2	0	0	0	0	3	0	0	68	0	0	0	0	0	0	0	102	0	0	0	0	0	0	6	0	0	0	0	0	0	0	0	0	0	0	
1.4704658076e+000	0	2	17	30	0	193	2	2	0	0	0	0	3	0	0	68	0	0	0	0	0	0	0	102	0	0	0	0	0	0	7	0	0	0	0	0	0	0	0	0	0	0	
1.4704679853e+000	0	2	17	30	0	192	2	2	0	0	0	0	3	0	0	68	0	0	0	0	0	0	0	102	0	0	0	0	0	0	8	0	0	0	0	0	0	0	0	0	0	0	
1.4704956010e+000	0	2	17	30	0	193	2	2	0	0	0	0	3	0	0	68	0	0	0	0	0	0	0	102	0	0	0	0	0	0	7	0	0	0	0	0	0	0	0	0	0	0	
1.4710348130e+000	0	2	17	29	0	193	2	2	0	0	0	0	3	0	0	69	0	0	0	0	0	0	0	102	0	0	0	0	0	0	7	0	0	0	0	0	0	0	0	0	0	0	
1.4719708038e+000	0	2	17	29	0	192	2	2	0	0	0	0	3	0	0	69	0	0	0	0	0	0	0	102	0	0	0	0	0	0	8	0	0	0	0	0	0	0	0	0	0	0	
1.4733903513e+000	0	2	17	29	0	193	2	2	0	0	0	0	3	0	0	69	0	0	0	0	0	0	0	102	0	0	0	0	0	0	7	0	0	0	0	0	0	0	0	0	0	0	
1.4735628374e+000	0	2	17	30	0	193	2	2	0	0	0	0	3	0	0	68	0	0	0	0	0	0	0	102	0	0	0	0	0	0	7	0	0	0	0	0	0	0	0	0	0	0	
1.4738118959e+000	0	2	17	30	0	194	2	2	0	0	0	0	3	0	0	68	0	0	0	0	0	0	0	102	0	0	0	0	0	0	6	0	0	0	0	0	0	0	0	0	0	0	
1.4743078048e+000	0	2	17	30	0	195	2	2	0	0	0	0	3	0	0	68	0	0	0	0	0	0	0	102	0	0	0	0	0	0	5	0	0	0	0	0	0	0	0	0	0	0	
1.4743534711e+000	0	2	17	30	0	194	2	2	0	0	0	0	3	0	0	68	0	0	0	0	0	0	0	102	0	0	0	0	0	0	6	0	0	0	0	0	0	0	0	0	0	0	
1.4766254431e+000	0	2	17	30	0	194	2	2	0	0	0	0	3	0	0	69	0	0	0	0	0	0	0	101	0	0	0	0	0	0	6	0	0	0	0	0	0	0	0	0	0	0	
1.4767234838e+000	0	2	17	30	0	195	2	2	0	0	0	0	3	0	0	69	0	0	0	0	0	0	0	101	0	0	0	0	0	0	5	0	0	0	0	0	0	0	0	0	0	0	
1.4787369567e+000	0	2	17	30	0	194	2	2	0	0	0	0	3	0	0	69	0	0	0	0	0	0	0	101	0	0	0	0	0	0	6	0	0	0	0	0	0	0	0	0	0	0	
1.4789322741e+000	0	2	17	30	0	195	2	2	0	0	0	0	3	0	0	69	0	0	0	0	0	0	0	101	0	0	0	0	0	0	5	0	0	0	0	0	0	0	0	0	0	0	
1.4800868149e+000	0	2	17	30	0	195	2	2	0	0	0	0	3	0	0	70	0	0	0	0	0	0	0	100	0	0	0	0	0	0	5	0	0	0	0	0	0	0	0	0	0	0	
1.4808040140e+000	0	2	17	30	0	196	2	2	0	0	0	0	3	0	0	70	0	0	0	0	0	0	0	100	0	0	0	0	0	0	4	0	0	0	0	0	0	0	0	0	0	0	
1.4810940677e+000	0	2	17	30	0	195	2	2	0	0	0	0	3	0	0	70	0	0	0	0	0	0	0	100	0	0	0	0	0	0	5	0	0	0	0	0	0	0	0	0	0	0	
1.4815675535e+000	0	2	17	30	0	196	2	2	0	0	0	0	3	0	0	70	0	0	0	0	0	0	0	100	0	0	0	0	0	0	4	0	0	0	0	0	0	0	0	0	0	0	
1.4829585331e+000	0	2	17	30	0	195	2	2	0	0	0	0	3	0	0	70	0	0	0	0	0	0	0	100	0	0	0	0	0	0	5	0	0	0	0	0	0	0	0	0	0	0	
1.4831991346e+000	0	2	17	30	0	194	2	2	0	0	0	0	3	0	0	70	0	0	0	0	0	0	0	100	0	0	0	0	0	0	6	0	0	0	0	0	0	0	0	0	0	0	
1.4845412296e+000	0	2	17	30	0	193	2	2	0	0	0	0	3	0	0	70	0	0	0	0	0	0	0	100	0	0	0	0	0	0	7	0	0	0	0	0	0	0	0	0	0	0	
1.4846082132e+000	0	2	17	30	0	192	2	2	0	0	0	0	3	0	0	70	0	0	0	0	0	0	0	100	0	0	0	0	0	0	8	0	0	0	0	0	0	0	0	0	0	0	
1.4867515156e+000	0	2	17	30	0	192	2	2	0	0	0	0	3	0	0	69	0	0	0	0	0	0	0	101	0	0	0	0	0	0	8	0	0	0	0	0	0	0	0	0	0	0	
1.4875976289e+000	0	2	17	30	0	193	2	2	0	0	0	0	3	0	0	69	0	0	0	0	0	0	0	101	0	0	0	0	0	0	7	0	0	0	0	0	0	0	0	0	0	0	
1.4880945011e+000	0	2	17	30	0	192	2	2	0	0	0	0	3	0	0	69	0	0	0	0	0	0	0	101	0	0	0	0	0	0	8	0	0	0	0	0	0	0	0	0	0	0	
1.4886959751e+000	0	2	17	30	0	193	2	2	0	0	0	0	3	0	0	69	0	0	0	0	0	0	0	101	0	0	0	0	0	0	7	0	0	0	0	0	0	0	0	0	0	0	
1.4891752471e+000	0	2	17	30	0	194	2	2	0	0	0	0	3	0	0	69	0	0	0	0	0	0	0	101	0	0	0	0	0	0	6	0	0	0	0	0	0	0	0	0	0	0	
1.4892448053e+000	0	2	17	30	0	194	2	2	0	0	0	0	3	0	0	70	0	0	0	0	0	0	0	100	0	0	0	0	0	0	6	0	0	0	0	0	0	0	0	0	0	0	
1.4896690041e+000	0	2	17	30	0	193	2	2	0	0	0	0	3	0	0	70	0	0	0	0	0	0	0	100	0	0	0	0	0	0	7	0	0	0	0	0	0	0	0	0	0	0	
1.4899321600e+000	0	2	17	29	0	193	2	2	0	0	0	0	3	0	0	71	0	0	0	0	0	0	0	100	0	0	0	0	0	0	7	0	0	0	0	0	0	0	0	0	0	0	
1.4899551933e+000	0	2	17	29	0	194	2	2	0	0	0	0	3	0	0	71	0	0	0	0	0	0	0	100	0	0	0	0	0	0	6	0	0	0	0	0	0	0	0	0	0	0	
1.4907615214e+000	0	2	17	28	0	194	2	2	0	0	0	0	3	0	0	72	0	0	0	0	0	0	0	100	0	0	0	0	0	0	6	0	0	0	0	0	0	0	0	0	0	0	
1.4908758821e+000	0	2	17	28	0	195	2	2	0	0	0	0	3	0	0	72	0	0	0	0	0	0	0	100	0	0	0	0	0	0	5	0	0	0	0	0	0	0	0	0	0	0	
1.4939268875e+000	0	2	17	28	0	196	2	2	0	0	0	0	3	0	0	72	0	0	0	0	0	0	0	100	0	0	0	0	0	0	4	0	0	0	0	0	0	0	0	0	0	0	
1.4944694425e+000	0	2	17	28	0	196	2	2	0	0	0	0	3	0	0	73	0	0	0	0	0	0	0	99	0	0	0	0	0	0	4	0	0	0	0	0	0	0	0	0	0	0	
1.4950525300e+000	0	2	17	28	0	195	2	2	0	0	0	0	3	0	0	73	0	0	0	0	0	0	0	99	0	0	0	0	0	0	5	0	0	0	0	0	0	0	0	0	0	0	
1.4959403059e+000	0	2	17	28	0	194	2	2	0	0	0	0	3	0	0	73	0	0	0	0	0	0	0	99	0	0	0	0	0	0	6	0	0	0	0	0	0	0	0	0	0	0	
1.4962511449e+000	0	2	17	28	0	195	2	2	0	0	0	0	3	0	0	73	0	0	0	0	0	0	0	99	0	0	0	0	0	0	5	0	0	0	0	0	0	0	0	0	0	0	
1.4986118414e+000	0	2	17	28	0	195	2	2	0	0	0	0	3	0	0	72	0	0	0	0	0	0	0	100	0	0	0	0	0	0	5	0	0	0	0	0	0	0	0	0	0	0	
1.4999624156e+000	0	2	17	29	0	195	2	2	0	0	0	0	3	0	0	71	0	0	0	0	0	0	0	100	0	0	0	0	0	0	5	0	0	0	0	0	0	0	0	0	0	0	
1.5001791926e+000	0	2	17	29	0	195	2	2	0	0	0	0	3	0	0	72	0	0	0	0	0	0	0	99	0	0	0	0	0	0	5	0	0	0	0	0	0	0	0	0	0	0	
1.5002238411e+000	0	2	17	29	0	196	2	2	0	0	0	0	3	0	0	72	0	0	0	0	0	0	0	99	0	0	0	0	0	0	4	0	0	0	0	0	0	0	0	0	0	0	
1.5002937210e+000	0	2	17	29	0	196	2	2	0	0	0	0	3	0	0	73	0	0	0	0	0	0	0	98	0	0	0	0	0	0	4	0	0	0	0	0	0	0	0	0	0	0	
1.5011044397e+000	0	2	17	29	0	195	2	2	0	0	0	0	3	0	0	73	0	0	0	0	0	0	0	98	0	0	0	0	0	0	5	0	0	0	0	0	0	0	0	0	0	0	
1.5014086705e+000	0	2	17	29	0	196	2	2	0	0	0	0	3	0	0	73	0	0	0	0	0	0	0	98	0	0	0	0	0	0	4	0	0	0	0	0	0	0	0	0	0	0	
1.5015544005e+000	0	2	17	29	0	197	2	2	0	0	0	0	3	0	0	73	0	0	0	0	0	0	0	98	0	0	0	0	0	0	3	0	0	0	0	0	0	0	0	0	0	0	
1.5042454000e+000	0	2	17	29	0	198	2	2	0	0	0	0	3	0	0	73	0	0	0	0	0	0	0	98	0	0	0	0	0	0	2	0	0	0	0	0	0	0	0	0	0	0	
1.5050046580e+000	0	2	17	29	0	197	2	2	0	0	0	0	3	0	0	73	0	0	0	0	0	0	0	98	0	0	0	0	0	0	3	0	0	0	0	0	0	0	0	0	0	0	
1.5057855036e+000	0	2	17	29	0	197	2	2	0	0	0	0	3	0	0	72	0	0	0	0	0	0	0	99	0	0	0	0	0	0	3	0	0	0	0	0	0	0	0	0	0	0	
1.5058969715e+000	0	2	17	29	0	196	2	2	0	0	0	0	3	0	0	72	0	0	0	0	0	0	0	99	0	0	0	0	0	0	4	0	0	0	0	0	0	0	0	0	0	0	
1.5063440325e+000	0	2	17	30	0	196	2	2	0	0	0	0	3	0	0	71	0	0	0	0	0	0	0	99	0	0	0	0	0	0	4	0	0	0	0	0	0	0	0	0	0	0	
1.5065709811e+000	0	2	17	31	0	196	2	2	0	0	0	0	3	0	0	70	0	0	0	0	0	0	0	99	0	0	0	0	0	0	4	0	0	0	0	0	0	0	0	0	0	0	
1.5068694449e+000	0	2	17	32	0	196	2	2	0	0	0	0	3	0	0	69	0	0	0	0	0	0	0	99	0	0	0	0	0	0	4	0	0	0	0	0	0	0	0	0	0	0	
1.5077835255e+000	0	2	17	32	0	195	2	2	0	0	0	0	3	0	0	69	0	0	0	0	0	0	0	99	0	0	0	0	0	0	5	0	0	0	0	0	0	0	0	0	0	0	
1.5081422102e+000	0	2	17	32	0	194	2	2	0	0	0	0	3	0	0	69	0	0	0	0	0	0	0	99	0	0	0	0	0	0	6	0	0	0	0	0	0	0	0	0	0	0	
1.5102943988e+000	0	2	17	32	0	195	2	2	0	0	0	0	3	0	0	69	0	0	0	0	0	0	0	99	0	0	0	0	0	0	5	0	0	0	0	0	0	0	0	0	0	0	
1.5103272327e+000	0	2	17	32	0	195	2	2	0	0	0	0	3	0	0	68	0	0	0	0	0	0	0	100	0	0	0	0	0	0	5	0	0	0	0	0	0	0	0	0	0	0	
1.5122026642e+000	0	2	17	32	0	196	2	2	0	0	0	0	3	0	0	68	0	0	0	0	0	0	0	100	0	0	0	0	0	0	4	0	0	0	0	0	0	0	0	0	0	0	
1.5127466481e+000	0	2	17	32	0	195	2	2	0	0	0	0	3	0	0	68	0	0	0	0	0	0	0	100	0	0	0	0	0	0	5	0	0	0	0	0	0	0	0	0	0	0	
1.5144447607e+000	0	2	17	32	0	196	2	2	0	0	0	0	3	0	0	68	0	0	0	0	0	0	0	100	0	0	0	0	0	0	4	0	0	0	0	0	0	0	0	0	0	0	
1.5153405885e+000	0	2	17	31	0	196	2	2	0	0	0	0	3	0	0	69	0	0	0	0	0	0	0	100	0	0	0	0	0	0	4	0	0	0	0	0	0	0	0	0	0	0	
1.5155336100e+000	0	2	17	32	0	196	2	2	0	0	0	0	3	0	0	68	0	0	0	0	0	0	0	100	0	0	0	0	0	0	4	0	0	0	0	0	0	0	0	0	0	0	
1.5167867750e+000	0	2	17	32	0	196	2	2	0	0	0	0	3	0	0	69	0	0	0	0	0	0	0	99	0	0	0	0	0	0	4	0	0	0	0	0	0	0	0	0	0	0	
1.5170865737e+000	0	2	17	32	0	197	2	2	0	0	0	0	3	0	0	69	0	0	0	0	0	0	0	99	0	0	0	0	0	0	3	0	0	0	0	0	0	0	0	0	0	0	
1.5173824302e+000	0	2	17	33	0	197	2	2	0	0	0	0	3	0	0	68	0	0	0	0	0	0	0	99	0	0	0	0	0	0	3	0	0	0	0	0	0	0	0	0	0	0	
1.5176970323e+000	0	2	17	34	0	197	2	2	0	0	0	0	3	0	0	67	0	0	0	0	0	0	0	99	0	0	0	0	0	0	3	0	0	0	0	0	0	0	0	0	0	0	
1.5197438829e+000	0	2	17	34	0	198	2	2	0	0	0	0	3	0	0	67	0	0	0	0	0	0	0	99	0	0	0	0	0	0	2	0	0	0	0	0	0	0	0	0	0	0	
1.5203274796e+000	0	2	17	34	0	199	2	2	0	0	0	0	3	0	0	67	0	0	0	0	0	0	0	99	0	0	0	0	0	0	1	0	0	0	0	0	0	0	0	0	0	0	
1.5220829064e+000	0	2	17	34	0	199	2	2	0	0	0	0	3	0	0	68	0	0	0	0	0	0	0	98	0	0	0	0	0	0	1	0	0	0	0	0	0	0	0	0	0	0	
1.5224900875e+000	0	2	17	33	0	199	2	2	0	0	0	0	3	0	0	69	0	0	0	0	0	0	0	98	0	0	0	0	0	0	1	0	0	0	0	0	0	0	0	0	0	0	
1.5226144952e+000	0	2	17	33	0	198	2	2	0	0	0	0	3	0	0	69	0	0	0	0	0	0	0	98	0	0	0	0	0	0	2	0	0	0	0	0	0	0	0	0	0	0	
1.5227041704e+000	0	2	17	34	0	198	2	2	0	0	0	0	3	0	0	68	0	0	0	0	0	0	0	98	0	0	0	0	0	0	2	0	0	0	0	0	0	0	0	0	0	0	
1.5235070264e+000	0	2	17	34	0	198	2	2	0	0	0	0	3	0	0	67	0	0	0	0	0	0	0	99	0	0	0	0	0	0	2	0	0	0	0	0	0	0	0	0	0	0	
1.5249892399e+000	0	2	17	34	0	197	2	2	0	0	0	0	3	0	0	67	0	0	0	0	0	0	0	99	0	0	0	0	0	0	3	0	0	0	0	0	0	0	0	0	0	0	
1.5252166695e+000	0	2	17	34	0	197	2	2	0	0	0	0	3	0	0	66	0	0	0	0	0	0	0	100	0	0	0	0	0	0	3	0	0	0	0	0	0	0	0	0	0	0	
1.5263608592e+000	0	2	17	34	0	197	2	2	0	0	0	0	3	0	0	67	0	0	0	0	0	0	0	99	0	0	0	0	0	0	3	0	0	0	0	0	0	0	0	0	0	0	
1.5264896999e+000	0	2	17	34	0	196	2	2	0	0	0	0	3	0	0	67	0	0	0	0	0	0	0	99	0	0	0	0	0	0	4	0	0	0	0	0	0	0	0	0	0	0	
1.5287249811e+000	0	2	17	33	0	196	2	2	0	0	0	0	3	0	0	68	0	0	0	0	0	0	0	99	0	0	0	0	0	0	4	0	0	0	0	0	0	0	0	0	0	0	
1.5298127571e+000	0	2	17	33	0	197	2	2	0	0	0	0	3	0	0	68	0	0	0	0	0	0	0	99	0	0	0	0	0	0	3	0	0	0	0	0	0	0	0	0	0	0	
1.5304039930e+000	0	2	17	33	0	197	2	2	0	0	0	0	3	0	0	67	0	0	0	0	0	0	0	100	0	0	0	0	0	0	3	0	0	0	0	0	0	0	0	0	0	0	
1.5305150467e+000	0	2	17	33	0	196	2	2	0	0	0	0	3	0	0	67	0	0	0	0	0	0	0	100	0	0	0	0	0	0	4	0	0	0	0	0	0	0	0	0	0	0	
1.5308729614e+000	0	2	17	33	0	197	2	2	0	0	0	0	3	0	0	67	0	0	0	0	0	0	0	100	0	0	0	0	0	0	3	0	0	0	0	0	0	0	0	0	0	0	
1.5312127827e+000	0	2	17	33	0	197	2	2	0	0	0	0	3	0	0	66	0	0	0	0	0	0	0	101	0	0	0	0	0	0	3	0	0	0	0	0	0	0	0	0	0	0	
1.5315344041e+000	0	2	17	34	0	197	2	2	0	0	0	0	3	0	0	65	0	0	0	0	0	0	0	101	0	0	0	0	0	0	3	0	0	0	0	0	0	0	0	0	0	0	
1.5327047939e+000	0	2	17	34	0	198	2	2	0	0	0	0	3	0	0	65	0	0	0	0	0	0	0	101	0	0	0	0	0	0	2	0	0	0	0	0	0	0	0	0	0	0	
1.5329027473e+000	0	2	17	34	0	198	2	2	0	0	0	0	3	0	0	64	0	0	0	0	0	0	0	102	0	0	0	0	0	0	2	0	0	0	0	0	0	0	0	0	0	0	
1.5329139648e+000	0	2	17	33	0	198	2	2	0	0	0	0	3	0	0	65	0	0	0	0	0	0	0	102	0	0	0	0	0	0	2	0	0	0	0	0	0	0	0	0	0	0	
1.5335161345e+000	0	2	17	34	0	198	2	2	0	0	0	0	3	0	0	64	0	0	0	0	0	0	0	102	0	0	0	0	0	0	2	0	0	0	0	0	0	0	0	0	0	0	
1.5340153059e+000	0	2	17	35	0	198	2	2	0	0	0	0	3	0	0	63	0	0	0	0	0	0	0	102	0	0	0	0	0	0	2	0	0	0	0	0	0	0	0	0	0	0	
1.5347259158e+000	0	2	17	35	0	197	2	2	0	0	0	0	3	0	0	63	0	0	0	0	0	0	0	102	0	0	0	0	0	0	3	0	0	0	0	0	0	0	0	0	0	0	
1.5348519995e+000	0	2	17	35	0	198	2	2	0	0	0	0	3	0	0	63	0	0	0	0	0	0	0	102	0	0	0	0	0	0	2	0	0	0	0	0	0	0	0	0	0	0	
1.5351728983e+000	0	2	17	35	0	198	2	2	0	0	0	0	3	0	0	64	0	0	0	0	0	0	0	101	0	0	0	0	0	0	2	0	0	0	0	0	0	0	0	0	0	0	
1.5355335951e+000	0	2	17	35	0	198	2	2	0	0	0	0	3	0	0	63	0	0	0	0	0	0	0	102	0	0	0	0	0	0	2	0	0	0	0	0	0	0	0	0	0	0	
1.5355591755e+000	0	2	17	35	0	199	2	2	0	0	0	0	3	0	0	63	0	0	0	0	0	0	0	102	0	0	0	0	0	0	1	0	0	0	0	0	0	0	0	0	0	0	
1.5360670714e+000	0	2	17	35	0	198	2	2	0	0	0	0	3	0	0	63	0	0	0	0	0	0	0	102	0	0	0	0	0	0	2	0	0	0	0	0	0	0	0	0	0	0	
1.5368554898e+000	0	2	17	35	0	198	2	2	0	0	0	0	3	0	0	64	0	0	0	0	0	0	0	101	0	0	0	0	0	0	2	0	0	0	0	0	0	0	0	0	0	0	
1.5377352065e+000	0	2	17	35	0	198	2	2	0	0	0	0	3	0	0	65	0	0	0	0	0	0	0	100	0	0	0	0	0	0	2	0	0	0	0	0	0	0	0	0	0	0	
1.5377775765e+000	0	2	17	35	0	198	2	2	0	0	0	0	3	0	0	66	0	0	0	0	0	0	0	99	0	0	0	0	0	0	2	0	0	0	0	0	0	0	0	0	0	0	
1.5379209698e+000	0	2	17	35	0	197	2	2	0	0	0	0	3	0	0	66	0	0	0	0	0	0	0	99	0	0	0	0	0	0	3	0	0	0	0	0	0	0	0	0	0	0	
1.5386079969e+000	0	2	17	35	0	198	2	2	0	0	0	0	3	0	0	66	0	0	0	0	0	0	0	99	0	0	0	0	0	0	2	0	0	0	0	0	0	0	0	0	0	0	
1.5389379610e+000	0	2	17	35	0	197	2	2	0	0	0	0	3	0	0	66	0	0	0	0	0	0	0	99	0	0	0	0	0	0	3	0	0	0	0	0	0	0	0	0	0	0	
1.5393157206e+000	0	2	17	35	0	196	2	2	0	0	0	0	3	0	0	66	0	0	0	0	0	0	0	99	0	0	0	0	0	0	4	0	0	0	0	0	0	0	0	0	0	0	
1.5396236346e+000	0	2	17	35	0	195	2	2	0	0	0	0	3	0	0	66	0	0	0	0	0	0	0	99	0	0	0	0	0	0	5	0	0	0	0	0	0	0	0	0	0	0	
1.5397089543e+000	0	2	17	35	0	195	2	2	0	0	0	0	3	0	0	65	0	0	0	0	0	0	0	100	0	0	0	0	0	0	5	0	0	0	0	0	0	0	0	0	0	0	
1.5402982708e+000	0	2	17	35	0	194	2	2	0	0	0	0	3	0	0	65	0	0	0	0	0	0	0	100	0	0	0	0	0	0	6	0	0	0	0	0	0	0	0	0	0	0	
1.5409644928e+000	0	2	17	35	0	194	2	2	0	0	0	0	3	0	0	64	0	0	0	0	0	0	0	101	0	0	0	0	0	0	6	0	0	0	0	0	0	0	0	0	0	0	
1.5416664662e+000	0	2	17	35	0	195	2	2	0	0	0	0	3	0	0	64	0	0	0	0	0	0	0	101	0	0	0	0	0	0	5	0	0	0	0	0	0	0	0	0	0	0	
1.5425080108e+000	0	2	17	35	0	195	2	2	0	0	0	0	3	0	0	65	0	0	0	0	0	0	0	100	0	0	0	0	0	0	5	0	0	0	0	0	0	0	0	0	0	0	
1.5437676547e+000	0	2	17	35	0	194	2	2	0	0	0	0	3	0	0	65	0	0	0	0	0	0	0	100	0	0	0	0	0	0	6	0	0	0	0	0	0	0	0	0	0	0	
1.5447410256e+000	0	2	17	35	0	194	2	2	0	0	0	0	3	0	0	66	0	0	0	0	0	0	0	99	0	0	0	0	0	0	6	0	0	0	0	0	0	0	0	0	0	0	
1.5461278410e+000	0	2	17	35	0	195	2	2	0	0	0	0	3	0	0	66	0	0	0	0	0	0	0	99	0	0	0	0	0	0	5	0	0	0	0	0	0	0	0	0	0	0	
1.5464298016e+000	0	2	17	36	0	195	2	2	0	0	0	0	3	0	0	65	0	0	0	0	0	0	0	99	0	0	0	0	0	0	5	0	0	0	0	0	0	0	0	0	0	0	
1.5464568407e+000	0	2	17	36	0	196	2	2	0	0	0	0	3	0	0	65	0	0	0	0	0	0	0	99	0	0	0	0	0	0	4	0	0	0	0	0	0	0	0	0	0	0	
1.5468022426e+000	0	2	17	37	0	196	2	2	0	0	0	0	3	0	0	64	0	0	0	0	0	0	0	99	0	0	0	0	0	0	4	0	0	0	0	0	0	0	0	0	0	0	
1.5473081127e+000	0	2	17	37	0	195	2	2	0	0	0	0	3	0	0	64	0	0	0	0	0	0	0	99	0	0	0	0	0	0	5	0	0	0	0	0	0	0	0	0	0	0	
1.5482720543e+000	0	2	17	36	0	195	2	2	0	0	0	0	3	0	0	65	0	0	0	0	0	0	0	99	0	0	0	0	0	0	5	0	0	0	0	0	0	0	0	0	0	0	
1.5484545748e+000	0	2	17	36	0	196	2	2	0	0	0	0	3	0	0	65	0	0	0	0	0	0	0	99	0	0	0	0	0	0	4	0	0	0	0	0	0	0	0	0	0	0	
1.5485498525e+000	0	2	17	36	0	196	2	2	0	0	0	0	3	0	0	64	0	0	0	0	0	0	0	100	0	0	0	0	0	0	4	0	0	0	0	0	0	0	0	0	0	0	
1.5496429968e+000	0	2	17	36	0	195	2	2	0	0	0	0	3	0	0	64	0	0	0	0	0	0	0	100	0	0	0	0	0	0	5	0	0	0	0	0	0	0	0	0	0	0	
1.5502461502e+000	0	2	17	36	0	195	2	2	0	0	0	0	3	0	0	63	0	0	0	0	0	0	0	101	0	0	0	0	0	0	5	0	0	0	0	0	0	0	0	0	0	0	
1.5505712826e+000	0	2	17	36	0	194	2	2	0	0	0	0	3	0	0	63	0	0	0	0	0	0	0	101	0	0	0	0	0	0	6	0	0	0	0	0	0	0	0	0	0	0	
1.5508845559e+000	0	2	17	36	0	193	2	2	0	0	0	0	3	0	0	63	0	0	0	0	0	0	0	101	0	0	0	0	0	0	7	0	0	0	0	0	0	0	0	0	0	0	
1.5512564451e+000	0	2	17	36	0	194	2	2	0	0	0	0	3	0	0	63	0	0	0	0	0	0	0	101	0	0	0	0	0	0	6	0	0	0	0	0	0	0	0	0	0	0	
1.5516823142e+000	0	2	17	36	0	195	2	2	0	0	0	0	3	0	0	63	0	0	0	0	0	0	0	101	0	0	0	0	0	0	5	0	0	0	0	0	0	0	0	0	0	0	
1.5521041725e+000	0	2	17	36	0	194	2	2	0	0	0	0	3	0	0	63	0	0	0	0	0	0	0	101	0	0	0	0	0	0	6	0	0	0	0	0	0	0	0	0	0	0	
1.5533603624e+000	0	2	17	36	0	195	2	2	0	0	0	0	3	0	0	63	0	0	0	0	0	0	0	101	0	0	0	0	0	0	5	0	0	0	0	0	0	0	0	0	0	0	
1.5538919230e+000	0	2	17	36	0	195	2	2	0	0	0	0	3	0	0	62	0	0	0	0	0	0	0	102	0	0	0	0	0	0	5	0	0	0	0	0	0	0	0	0	0	0	
1.5539151265e+000	0	2	17	36	0	195	2	2	0	0	0	0	3	0	0	63	0	0	0	0	0	0	0	101	0	0	0	0	0	0	5	0	0	0	0	0	0	0	0	0	0	0	
1.5558904323e+000	0	2	17	37	0	195	2	2	0	0	0	0	3	0	0	62	0	0	0	0	0	0	0	101	0	0	0	0	0	0	5	0	0	0	0	0	0	0	0	0	0	0	
1.5568360276e+000	0	2	17	37	0	195	2	2	0	0	0	0	3	0	0	61	0	0	0	0	0	0	0	102	0	0	0	0	0	0	5	0	0	0	0	0	0	0	0	0	0	0	
1.5568547520e+000	0	2	17	36	0	195	2	2	0	0	0	0	3	0	0	62	0	0	0	0	0	0	0	102	0	0	0	0	0	0	5	0	0	0	0	0	0	0	0	0	0	0	
1.5570845763e+000	0	2	17	36	0	196	2	2	0	0	0	0	3	0	0	62	0	0	0	0	0	0	0	102	0	0	0	0	0	0	4	0	0	0	0	0	0	0	0	0	0	0	
1.5574464795e+000	0	2	17	36	0	196	2	2	0	0	0	0	3	0	0	63	0	0	0	0	0	0	0	101	0	0	0	0	0	0	4	0	0	0	0	0	0	0	0	0	0	0	
1.5580299883e+000	0	2	17	36	0	197	2	2	0	0	0	0	3	0	0	63	0	0	0	0	0	0	0	101	0	0	0	0	0	0	3	0	0	0	0	0	0	0	0	0	0	0	
1.5592112641e+000	0	2	17	36	0	196	2	2	0	0	0	0	3	0	0	63	0	0	0	0	0	0	0	101	0	0	0	0	0	0	4	0	0	0	0	0	0	0	0	0	0	0	
1.5594963174e+000	0	2	17	36	0	195	2	2	0	0	0	0	3	0	0	63	0	0	0	0	0	0	0	101	0	0	0	0	0	0	5	0	0	0	0	0	0	0	0	0	0	0	
1.5596184789e+000	0	2	17	36	0	195	2	2	0	0	0	0	3	0	0	64	0	0	0	0	0	0	0	100	0	0	0	0	0	0	5	0	0	0	0	0	0	0	0	0	0	0	
1.5602648351e+000	0	2	17	36	0	196	2	2	0	0	0	0	3	0	0	64	0	0	0	0	0	0	0	100	0	0	0	0	0	0	4	0	0	0	0	0	0	0	0	0	0	0	
1.5603154970e+000	0	2	17	36	0	195	2	2	0	0	0	0	3	0	0	64	0	0	0	0	0	0	0	100	0	0	0	0	0	0	5	0	0	0	0	0	0	0	0	0	0	0	
1.5608401823e+000	0	2	17	36	0	196	2	2	0	0	0	0	3	0	0	64	0	0	0	0	0	0	0	100	0	0	0	0	0	0	4	0	0	0	0	0	0	0	0	0	0	0	
1.5627139614e+000	0	2	17	36	0	197	2	2	0	0	0	0	3	0	0	64	0	0	0	0	0	0	0	100	0	0	0	0	0	0	3	0	0	0	0	0	0	0	0	0	0	0	
1.5637024963e+000	0	2	17	36	0	198	2	2	0	0	0	0	3	0	0	64	0	0	0	0	0	0	0	100	0	0	0	0	0	0	2	0	0	0	0	0	0	0	0	0	0	0	
1.5652209664e+000	0	2	17	36	0	197	2	2	0	0	0	0	3	0	0	64	0	0	0	0	0	0	0	100	0	0	0	0	0	0	3	0	0	0	0	0	0	0	0	0	0	0	
1.5660951788e+000	0	2	17	36	0	197	2	2	0	0	0	0	3	0	0	63	0	0	0	0	0	0	0	101	0	0	0	0	0	0	3	0	0	0	0	0	0	0	0	0	0	0	
1.5683352447e+000	0	2	17	36	0	196	2	2	0	0	0	0	3	0	0	63	0	0	0	0	0	0	0	101	0	0	0	0	0	0	4	0	0	0	0	0	0	0	0	0	0	0	
1.5689319992e+000	0	2	17	36	0	195	2	2	0	0	0	0	3	0	0	63	0	0	0	0	0	0	0	101	0	0	0	0	0	0	5	0	0	0	0	0	0	0	0	0	0	0	
1.5690122375e+000	0	2	17	37	0	195	2	2	0	0	0	0	3	0	0	62	0	0	0	0	0	0	0	101	0	0	0	0	0	0	5	0	0	0	0	0	0	0	0	0	0	0	
1.5695022007e+000	0	2	17	37	0	195	2	2	0	0	0	0	3	0	0	61	0	0	0	0	0	0	0	102	0	0	0	0	0	0	5	0	0	0	0	0	0	0	0	0	0	0	
1.5708490940e+000	0	2	17	38	0	195	2	2	0	0	0	0	3	0	0	60	0	0	0	0	0	0	0	102	0	0	0	0	0	0	5	0	0	0	0	0	0	0	0	0	0	0	
1.5708993136e+000	0	2	17	38	0	196	2	2	0	0	0	0	3	0	0	60	0	0	0	0	0	0	0	102	0	0	0	0	0	0	4	0	0	0	0	0	0	0	0	0	0	0	
1.5713943236e+000	0	2	17	38	0	196	2	2	0	0	0	0	3	0	0	61	0	0	0	0	0	0	0	101	0	0	0	0	0	0	4	0	0	0	0	0	0	0	0	0	0	0	
1.5727126966e+000	0	2	17	38	0	197	2	2	0	0	0	0	3	0	0	61	0	0	0	0	0	0	0	101	0	0	0	0	0	0	3	0	0	0	0	0	0	0	0	0	0	0	
1.5731333663e+000	0	2	17	37	0	197	2	2	0	0	0	0	3	0	0	62	0	0	0	0	0	0	0	101	0	0	0	0	0	0	3	0	0	0	0	0	0	0	0	0	0	0	
1.5743895645e+000	0	2	17	37	0	196	2	2	0	0	0	0	3	0	0	62	0	0	0	0	0	0	0	101	0	0	0	0	0	0	4	0	0	0	0	0	0	0	0	0	0	0	
1.5758418926e+000	0	2	17	37	0	195	2	2	0	0	0	0	3	0	0	62	0	0	0	0	0	0	0	101	0	0	0	0	0	0	5	0	0	0	0	0	0	0	0	0	0	0	
1.5769250085e+000	0	2	17	37	0	195	2	2	0	0	0	0	3	0	0	63	0	0	0	0	0	0	0	100	0	0	0	0	0	0	5	0	0	0	0	0	0	0	0	0	0	0	
1.5780879224e+000	0	2	17	37	0	194	2	2	0	0	0	0	3	0	0	63	0	0	0	0	0	0	0	100	0	0	0	0	0	0	6	0	0	0	0	0	0	0	0	0	0	0	
1.5792263069e+000	0	2	17	37	0	193	2	2	0	0	0	0	3	0	0	63	0	0	0	0	0	0	0	100	0	0	0	0	0	0	7	0	0	0	0	0	0	0	0	0	0	0	
1.5804182349e+000	0	2	17	37	0	192	2	2	0	0	0	0	3	0	0	63	0	0	0	0	0	0	0	100	0	0	0	0	0	0	8	0	0	0	0	0	0	0	0	0	0	0	
1.5804810826e+000	0	2	17	37	0	191	2	2	0	0	0	0	3	0	0	63	0	0	0	0	0	0	0	100	0	0	0	0	0	0	9	0	0	0	0	0	0	0	0	0	0	0	
1.5814318159e+000	0	2	17	37	0	191	2	2	0	0	0	0	3	0	0	64	0	0	0	0	0	0	0	99	0	0	0	0	0	0	9	0	0	0	0	0	0	0	0	0	0	0	
1.5814456944e+000	0	2	17	37	0	191	2	2	0	0	0	0	3	0	0	65	0	0	0	0	0	0	0	98	0	0	0	0	0	0	9	0	0	0	0	0	0	0	0	0	0	0	
1.5819228706e+000	0	2	17	38	0	191	2	2	0	0	0	0	3	0	0	64	0	0	0	0	0	0	0	98	0	0	0	0	0	0	9	0	0	0	0	0	0	0	0	0	0	0	
1.5822295808e+000	0	2	17	38	0	191	2	2	0	0	0	0	3	0	0	63	0	0	0	0	0	0	0	99	0	0	0	0	0	0	9	0	0	0	0	0	0	0	0	0	0	0	
1.5831070261e+000	0	2	17	38	0	192	2	2	0	0	0	0	3	0	0	63	0	0	0	0	0	0	0	99	0	0	0	0	0	0	8	0	0	0	0	0	0	0	0	0	0	0	
1.5834612671e+000	0	2	17	38	0	191	2	2	0	0	0	0	3	0	0	63	0	0	0	0	0	0	0	99	0	0	0	0	0	0	9	0	0	0	0	0	0	0	0	0	0	0	
1.5837066478e+000	0	2	17	38	0	192	2	2	0	0	0	0	3	0	0	63	0	0	0	0	0	0	0	99	0	0	0	0	0	0	8	0	0	0	0	0	0	0	0	0	0	0	
1.5852872269e+000	0	2	17	38	0	193	2	2	0	0	0	0	3	0	0	63	0	0	0	0	0	0	0	99	0	0	0	0	0	0	7	0	0	0	0	0	0	0	0	0	0	0	
1.5861595883e+000	0	2	17	38	0	194	2	2	0	0	0	0	3	0	0	63	0	0	0	0	0	0	0	99	0	0	0	0	0	0	6	0	0	0	0	0	0	0	0	0	0	0	
1.5862950074e+000	0	2	17	37	0	194	2	2	0	0	0	0	3	0	0	64	0	0	0	0	0	0	0	99	0	0	0	0	0	0	6	0	0	0	0	0	0	0	0	0	0	0	
1.5881928054e+000	0	2	17	37	0	193	2	2	0	0	0	0	3	0	0	64	0	0	0	0	0	0	0	99	0	0	0	0	0	0	7	0	0	0	0	0	0	0	0	0	0	0	
1.5881943361e+000	0	2	17	37	0	192	2	2	0	0	0	0	3	0	0	64	0	0	0	0	0	0	0	99	0	0	0	0	0	0	8	0	0	0	0	0	0	0	0	0	0	0	
1.5895856679e+000	0	2	17	37	0	192	2	2	0	0	0	0	3	0	0	63	0	0	0	0	0	0	0	100	0	0	0	0	0	0	8	0	0	0	0	0	0	0	0	0	0	0	
1.5903383837e+000	0	2	17	38	0	192	2	2	0	0	0	0	3	0	0	62	0	0	0	0	0	0	0	100	0	0	0	0	0	0	8	0	0	0	0	0	0	0	0	0	0	0	
1.5909293707e+000	0	2	17	38	0	191	2	2	0	0	0	0	3	0	0	62	0	0	0	0	0	0	0	100	0	0	0	0	0	0	9	0	0	0	0	0	0	0	0	0	0	0	
1.5917312813e+000	0	2	17	38	0	192	2	2	0	0	0	0	3	0	0	62	0	0	0	0	0	0	0	100	0	0	0	0	0	0	8	0	0	0	0	0	0	0	0	0	0	0	
1.5919517479e+000	0	2	17	38	0	192	2	2	0	0	0	0	3	0	0	61	0	0	0	0	0	0	0	101	0	0	0	0	0	0	8	0	0	0	0	0	0	0	0	0	0	0	
1.5922812784e+000	0	2	17	38	0	191	2	2	0	0	0	0	3	0	0	61	0	0	0	0	0	0	0	101	0	0	0	0	0	0	9	0	0	0	0	0	0	0	0	0	0	0	
1.5923867921e+000	0	2	17	38	0	192	2	2	0	0	0	0	3	0	0	61	0	0	0	0	0	0	0	101	0	0	0	0	0	0	8	0	0	0	0	0	0	0	0	0	0	0	
1.5930709723e+000	0	2	17	38	0	193	2	2	0	0	0	0	3	0	0	61	0	0	0	0	0	0	0	101	0	0	0	0	0	0	7	0	0	0	0	0	0	0	0	0	0	0	
1.5932129557e+000	0	2	17	38	0	194	2	2	0	0	0	0	3	0	0	61	0	0	0	0	0	0	0	101	0	0	0	0	0	0	6	0	0	0	0	0	0	0	0	0	0	0	
1.5937262135e+000	0	2	17	38	0	194	2	2	0	0	0	0	3	0	0	62	0	0	0	0	0	0	0	100	0	0	0	0	0	0	6	0	0	0	0	0	0	0	0	0	0	0	
1.5948458792e+000	0	2	17	38	0	193	2	2	0	0	0	0	3	0	0	62	0	0	0	0	0	0	0	100	0	0	0	0	0	0	7	0	0	0	0	0	0	0	0	0	0	0	
1.5950725509e+000	0	2	17	37	0	193	2	2	0	0	0	0	3	0	0	63	0	0	0	0	0	0	0	100	0	0	0	0	0	0	7	0	0	0	0	0	0	0	0	0	0	0	
1.5959148399e+000	0	2	17	37	0	194	2	2	0	0	0	0	3	0	0	63	0	0	0	0	0	0	0	100	0	0	0	0	0	0	6	0	0	0	0	0	0	0	0	0	0	0	
1.5964971787e+000	0	2	17	37	0	193	2	2	0	0	0	0	3	0	0	63	0	0	0	0	0	0	0	100	0	0	0	0	0	0	7	0	0	0	0	0	0	0	0	0	0	0	
1.5968738678e+000	0	2	17	37	0	194	2	2	0	0	0	0	3	0	0	63	0	0	0	0	0	0	0	100	0	0	0	0	0	0	6	0	0	0	0	0	0	0	0	0	0	0	
1.5977287286e+000	0	2	17	38	0	194	2	2	0	0	0	0	3	0	0	62	0	0	0	0	0	0	0	100	0	0	0	0	0	0	6	0	0	0	0	0	0	0	0	0	0	0	
1.5978370791e+000	0	2	17	38	0	194	2	2	0	0	0	0	3	0	0	63	0	0	0	0	0	0	0	99	0	0	0	0	0	0	6	0	0	0	0	0	0	0	0	0	0	0	
1.5987479015e+000	0	2	17	38	0	193	2	2	0	0	0	0	3	0	0	63	0	0	0	0	0	0	0	99	0	0	0	0	0	0	7	0	0	0	0	0	0	0	0	0	0	0	
1.5997903319e+000	0	2	17	38	1	193	2	2	0	0	0	0	3	0	0	63	0	0	0	0	0	0	0	99	0	0	0	0	0	0	6	0	0	0	0	0	0	0	0	0	0	0	
1.6002902012e+000	0	2	17	38	1	194	2	2	0	0	0	0	3	0	0	63	0	0	0	0	0	0	0	99	0	0	0	0	0	0	5	0	0	0	0	0	0	0	0	0	0	0	
1.6005148224e+000	0	2	17	38	1	195	2	2	0	0	0	0	3	0	0	63	0	0	0	0	0	0	0	99	0	0	0	0	0	0	4	0	0	0	0	0	0	0	0	0	0	0	
1.6024559806e+000	0	2	17	38	1	194	2	2	0	0	0	0	3	0	0	63	0	0	0	0	0	0	0	99	0	0	0	0	0	0	5	0	0	0	0	0	0	0	0	0	0	0	
1.6031510692e+000	0	2	17	38	1	195	2	2	0	0	0	0	3	0	0	63	0	0	0	0	0	0	0	99	0	0	0	0	0	0	4	0	0	0	0	0	0	0	0	0	0	0	
1.6033546792e+000	0	2	17	38	1	196	2	2	0	0	0	0	3	0	0	63	0	0	0	0	0	0	0	99	0	0	0	0	0	0	3	0	0	0	0	0	0	0	0	0	0	0	
1.6033971151e+000	0	2	17	39	1	196	2	2	0	0	0	0	3	0	0	62	0	0	0	0	0	0	0	99	0	0	0	0	0	0	3	0	0	0	0	0	0	0	0	0	0	0	
1.6052070763e+000	0	2	17	39	1	197	2	2	0	0	0	0	3	0	0	62	0	0	0	0	0	0	0	99	0	0	0	0	0	0	2	0	0	0	0	0	0	0	0	0	0	0	
1.6054910296e+000	0	2	17	39	1	196	2	2	0	0	0	0	3	0	0	62	0	0	0	0	0	0	0	99	0	0	0	0	0	0	3	0	0	0	0	0	0	0	0	0	0	0	
1.6055951010e+000	0	2	17	39	1	195	2	2	0	0	0	0	3	0	0	62	0	0	0	0	0	0	0	99	0	0	0	0	0	0	4	0	0	0	0	0	0	0	0	0	0	0	
1.6061123181e+000	0	2	17	39	1	194	2	2	0	0	0	0	3	0	0	62	0	0	0	0	0	0	0	99	0	0	0	0	0	0	5	0	0	0	0	0	0	0	0	0	0	0	
1.6067571797e+000	0	2	17	39	1	194	2	2	0	0	0	0	3	0	0	63	0	0	0	0	0	0	0	98	0	0	0	0	0	0	5	0	0	0	0	0	0	0	0	0	0	0	
1.6076016796e+000	0	2	17	40	1	194	2	2	0	0	0	0	3	0	0	62	0	0	0	0	0	0	0	98	0	0	0	0	0	0	5	0	0	0	0	0	0	0	0	0	0	0	
1.6077771615e+000	0	2	17	40	1	193	2	2	0	0	0	0	3	0	0	62	0	0	0	0	0	0	0	98	0	0	0	0	0	0	6	0	0	0	0	0	0	0	0	0	0	0	
1.6077923893e+000	0	2	17	40	2	193	2	2	0	0	0	0	3	0	0	62	0	0	0	0	0	0	0	98	0	0	0	0	0	0	5	0	0	0	0	0	0	0	0	0	0	0	
1.6081032718e+000	0	2	17	40	2	192	2	2	0	0	0	0	3	0	0	62	0	0	0	0	0	0	0	98	0	0	0	0	0	0	6	0	0	0	0	0	0	0	0	0	0	0	
1.6081245361e+000	0	2	17	40	1	192	2	2	0	0	0	0	3	0	0	62	0	0	0	0	0	0	0	98	0	0	0	0	0	0	7	0	0	0	0	0	0	0	0	0	0	0	
1.6085227660e+000	0	2	17	40	1	193	2	2	0	0	0	0	3	0	0	62	0	0	0	0	0	0	0	98	0	0	0	0	0	0	6	0	0	0	0	0	0	0	0	0	0	0	
1.6096770891e+000	0	2	17	40	1	192	2	2	0	0	0	0	3	0	0	62	0	0	0	0	0	0	0	98	0	0	0	0	0	0	7	0	0	0	0	0	0	0	0	0	0	0	
1.6097639244e+000	0	2	17	40	1	193	2	2	0	0	0	0	3	0	0	62	0	0	0	0	0	0	0	98	0	0	0	0	0	0	6	0	0	0	0	0	0	0	0	0	0	0	
1.6102137097e+000	0	2	17	40	1	194	2	2	0	0	0	0	3	0	0	62	0	0	0	0	0	0	0	98	0	0	0	0	0	0	5	0	0	0	0	0	0	0	0	0	0	0	
1.6102697097e+000	0	2	17	40	1	195	2	2	0	0	0	0	3	0	0	62	0	0	0	0	0	0	0	98	0	0	0	0	0	0	4	0	0	0	0	0	0	0	0	0	0	0	
1.6104620399e+000	0	2	17	40	1	194	2	2	0	0	0	0	3	0	0	62	0	0	0	0	0	0	0	98	0	0	0	0	0	0	5	0	0	0	0	0	0	0	0	0	0	0	
1.6104740120e+000	0	2	17	40	1	194	2	2	0	0	0	0	3	0	0	61	0	0	0	0	0	0	0	99	0	0	0	0	0	0	5	0	0	0	0	0	0	0	0	0	0	0	
1.6108221625e+000	0	2	17	40	1	195	2	2	0	0	0	0	3	0	0	61	0	0	0	0	0	0	0	99	0	0	0	0	0	0	4	0	0	0	0	0	0	0	0	0	0	0	
1.6109279514e+000	0	2	17	40	1	196	2	2	0	0	0	0	3	0	0	61	0	0	0	0	0	0	0	99	0	0	0	0	0	0	3	0	0	0	0	0	0	0	0	0	0	0	
1.6113044645e+000	0	2	17	41	1	196	2	2	0	0	0	0	3	0	0	60	0	0	0	0	0	0	0	99	0	0	0	0	0	0	3	0	0	0	0	0	0	0	0	0	0	0	
1.6144747582e+000	0	2	17	42	1	196	2	2	0	0	0	0	3	0	0	59	0	0	0	0	0	0	0	99	0	0	0	0	0	0	3	0	0	0	0	0	0	0	0	0	0	0	
1.6145076852e+000	0	2	17	41	1	196	2	2	0	0	0	0	3	0	0	60	0	0	0	0	0	0	0	99	0	0	0	0	0	0	3	0	0	0	0	0	0	0	0	0	0	0	
1.6146366230e+000	0	2	17	41	1	197	2	2	0	0	0	0	3	0	0	60	0	0	0	0	0	0	0	99	0	0	0	0	0	0	2	0	0	0	0	0	0	0	0	0	0	0	
1.6149052593e+000	0	2	17	41	1	196	2	2	0	0	0	0	3	0	0	60	0	0	0	0	0	0	0	99	0	0	0	0	0	0	3	0	0	0	0	0	0	0	0	0	0	0	
1.6153592452e+000	0	2	17	41	0	196	2	2	0	0	0	0	3	0	0	60	0	0	0	0	0	0	0	99	0	0	0	0	0	0	4	0	0	0	0	0	0	0	0	0	0	0	
1.6155293177e+000	0	2	17	41	0	196	2	2	0	0	0	0	3	0	0	61	0	0	0	0	0	0	0	98	0	0	0	0	0	0	4	0	0	0	0	0	0	0	0	0	0	0	
1.6167832376e+000	0	2	17	41	0	197	2	2	0	0	0	0	3	0	0	61	0	0	0	0	0	0	0	98	0	0	0	0	0	0	3	0	0	0	0	0	0	0	0	0	0	0	
1.6175891190e+000	0	2	17	41	0	196	2	2	0	0	0	0	3	0	0	61	0	0	0	0	0	0	0	98	0	0	0	0	0	0	4	0	0	0	0	0	0	0	0	0	0	0	
1.6184279611e+000	0	2	17	41	0	196	2	2	0	0	0	0	3	0	0	60	0	0	0	0	0	0	0	99	0	0	0	0	0	0	4	0	0	0	0	0	0	0	0	0	0	0	
1.6188623293e+000	0	2	17	42	0	196	2	2	0	0	0	0	3	0	0	59	0	0	0	0	0	0	0	99	0	0	0	0	0	0	4	0	0	0	0	0	0	0	0	0	0	0	
1.6189036884e+000	0	2	17	42	0	197	2	2	0	0	0	0	3	0	0	59	0	0	0	0	0	0	0	99	0	0	0	0	0	0	3	0	0	0	0	0	0	0	0	0	0	0	
1.6206442348e+000	0	2	17	42	0	197	2	2	0	0	0	0	3	0	0	60	0	0	0	0	0	0	0	98	0	0	0	0	0	0	3	0	0	0	0	0	0	0	0	0	0	0	
1.6224788137e+000	0	2	17	42	0	197	2	2	0	0	0	0	3	0	0	61	0	0	0	0	0	0	0	97	0	0	0	0	0	0	3	0	0	0	0	0	0	0	0	0	0	0	
1.6233251772e+000	0	2	17	42	0	197	2	2	0	0	0	0	3	0	0	60	0	0	0	0	0	0	0	98	0	0	0	0	0	0	3	0	0	0	0	0	0	0	0	0	0	0	
1.6234972113e+000	0	2	17	42	0	197	2	2	0	0	0	0	3	0	0	61	0	0	0	0	0	0	0	97	0	0	0	0	0	0	3	0	0	0	0	0	0	0	0	0	0	0	
1.6235004348e+000	0	2	17	41	0	197	2	2	0	0	0	0	3	0	0	62	0	0	0	0	0	0	0	97	0	0	0	0	0	0	3	0	0	0	0	0	0	0	0	0	0	0	
1.6240230952e+000	0	2	17	41	0	197	2	2	0	0	0	0	3	0	0	63	0	0	0	0	0	0	0	96	0	0	0	0	0	0	3	0	0	0	0	0	0	0	0	0	0	0	
1.6248743328e+000	0	2	17	41	0	197	2	2	0	0	0	0	3	0	0	62	0	0	0	0	0	0	0	97	0	0	0	0	0	0	3	0	0	0	0	0	0	0	0	0	0	0	
1.6250421465e+000	0	2	17	41	0	196	2	2	0	0	0	0	3	0	0	62	0	0	0	0	0	0	0	97	0	0	0	0	0	0	4	0	0	0	0	0	0	0	0	0	0	0	
1.6274776664e+000	0	2	17	41	0	197	2	2	0	0	0	0	3	0	0	62	0	0	0	0	0	0	0	97	0	0	0	0	0	0	3	0	0	0	0	0	0	0	0	0	0	0	
1.6292763482e+000	0	2	17	41	0	197	2	2	0	0	0	0	3	0	0	63	0	0	0	0	0	0	0	96	0	0	0	0	0	0	3	0	0	0	0	0	0	0	0	0	0	0	
1.6305601176e+000	0	2	17	41	0	196	2	2	0	0	0	0	3	0	0	63	0	0	0	0	0	0	0	96	0	0	0	0	0	0	4	0	0	0	0	0	0	0	0	0	0	0	
1.6312854712e+000	0	2	17	41	0	197	2	2	0	0	0	0	3	0	0	63	0	0	0	0	0	0	0	96	0	0	0	0	0	0	3	0	0	0	0	0	0	0	0	0	0	0	
1.6323934153e+000	0	2	17	41	0	196	2	2	0	0	0	0	3	0	0	63	0	0	0	0	0	0	0	96	0	0	0	0	0	0	4	0	0	0	0	0	0	0	0	0	0	0	
1.6327304044e+000	0	2	17	41	0	197	2	2	0	0	0	0	3	0	0	63	0	0	0	0	0	0	0	96	0	0	0	0	0	0	3	0	0	0	0	0	0	0	0	0	0	0	
1.6328688975e+000	0	2	17	41	0	197	2	2	0	0	0	0	3	0	0	64	0	0	0	0	0	0	0	95	0	0	0	0	0	0	3	0	0	0	0	0	0	0	0	0	0	0	
1.6354831383e+000	0	2	17	41	0	196	2	2	0	0	0	0	3	0	0	64	0	0	0	0	0	0	0	95	0	0	0	0	0	0	4	0	0	0	0	0	0	0	0	0	0	0	
1.6360069154e+000	0	2	17	42	0	196	2	2	0	0	0	0	3	0	0	63	0	0	0	0	0	0	0	95	0	0	0	0	0	0	4	0	0	0	0	0	0	0	0	0	0	0	
1.6361137204e+000	0	2	17	42	0	195	2	2	0	0	0	0	3	0	0	63	0	0	0	0	0	0	0	95	0	0	0	0	0	0	5	0	0	0	0	0	0	0	0	0	0	0	
1.6364753451e+000	0	2	17	41	0	195	2	2	0	0	0	0	3	0	0	64	0	0	0	0	0	0	0	95	0	0	0	0	0	0	5	0	0	0	0	0	0	0	0	0	0	0	
1.6369131484e+000	0	2	17	41	0	194	2	2	0	0	0	0	3	0	0	64	0	0	0	0	0	0	0	95	0	0	0	0	0	0	6	0	0	0	0	0	0	0	0	0	0	0	
1.6381710129e+000	0	2	17	40	0	194	2	2	0	0	0	0	3	0	0	65	0	0	0	0	0	0	0	95	0	0	0	0	0	0	6	0	0	0	0	0	0	0	0	0	0	0	
1.6388131287e+000	0	2	17	41	0	194	2	2	0	0	0	0	3	0	0	64	0	0	0	0	0	0	0	95	0	0	0	0	0	0	6	0	0	0	0	0	0	0	0	0	0	0	
1.6392561032e+000	0	2	17	41	0	195	2	2	0	0	0	0	3	0	0	64	0	0	0	0	0	0	0	95	0	0	0	0	0	0	5	0	0	0	0	0	0	0	0	0	0	0	
1.6396722302e+000	0	2	17	41	0	195	2	2	0	0	0	0	3	0	0	63	0	0	0	0	0	0	0	96	0	0	0	0	0	0	5	0	0	0	0	0	0	0	0	0	0	0	
1.6405636512e+000	0	2	17	41	0	194	2	2	0	0	0	0	3	0	0	63	0	0	0	0	0	0	0	96	0	0	0	0	0	0	6	0	0	0	0	0	0	0	0	0	0	0	
1.6409426281e+000	0	2	17	41	0	194	2	2	0	0	0	0	3	0	0	62	0	0	0	0	0	0	0	97	0	0	0	0	0	0	6	0	0	0	0	0	0	0	0	0	0	0	
1.6409817727e+000	0	2	17	42	0	194	2	2	0	0	0	0	3	0	0	61	0	0	0	0	0	0	0	97	0	0	0	0	0	0	6	0	0	0	0	0	0	0	0	0	0	0	
1.6426894311e+000	0	2	17	42	0	195	2	2	0	0	0	0	3	0	0	61	0	0	0	0	0	0	0	97	0	0	0	0	0	0	5	0	0	0	0	0	0	0	0	0	0	0	
1.6427644761e+000	0	2	17	42	0	194	2	2	0	0	0	0	3	0	0	61	0	0	0	0	0	0	0	97	0	0	0	0	0	0	6	0	0	0	0	0	0	0	0	0	0	0	
1.6428960831e+000	0	2	17	42	0	194	2	2	0	0	0	0	3	0	0	60	0	0	0	0	0	0	0	98	0	0	0	0	0	0	6	0	0	0	0	0	0	0	0	0	0	0	
1.6434731890e+000	0	2	17	42	0	193	2	2	0	0	0	0	3	0	0	60	0	0	0	0	0	0	0	98	0	0	0	0	0	0	7	0	0	0	0	0	0	0	0	0	0	0	
1.6442531868e+000	0	2	17	42	1	193	2	2	0	0	0	0	3	0	0	60	0	0	0	0	0	0	0	98	0	0	0	0	0	0	6	0	0	0	0	0	0	0	0	0	0	0	
1.6449332489e+000	0	2	17	42	1	193	2	2	0	0	0	0	3	0	0	61	0	0	0	0	0	0	0	97	0	0	0	0	0	0	6	0	0	0	0	0	0	0	0	0	0	0	
1.6455526883e+000	0	2	17	43	1	193	2	2	0	0	0	0	3	0	0	60	0	0	0	0	0	0	0	97	0	0	0	0	0	0	6	0	0	0	0	0	0	0	0	0	0	0	
1.6458221612e+000	0	2	17	43	0	193	2	2	0	0	0	0	3	0	0	60	0	0	0	0	0	0	0	97	0	0	0	0	0	0	7	0	0	0	0	0	0	0	0	0	0	0	
1.6461339759e+000	0	2	17	43	0	194	2	2	0	0	0	0	3	0	0	60	0	0	0	0	0	0	0	97	0	0	0	0	0	0	6	0	0	0	0	0	0	0	0	0	0	0	
1.6474326582e+000	0	2	17	44	0	194	2	2	0	0	0	0	3	0	0	59	0	0	0	0	0	0	0	97	0	0	0	0	0	0	6	0	0	0	0	0	0	0	0	0	0	0	
1.6474886373e+000	0	2	17	44	0	195	2	2	0	0	0	0	3	0	0	59	0	0	0	0	0	0	0	97	0	0	0	0	0	0	5	0	0	0	0	0	0	0	0	0	0	0	
1.6497468830e+000	0	2	17	44	0	194	2	2	0	0	0	0	3	0	0	59	0	0	0	0	0	0	0	97	0	0	0	0	0	0	6	0	0	0	0	0	0	0	0	0	0	0	
1.6505803527e+000	0	2	17	44	0	195	2	2	0	0	0	0	3	0	0	59	0	0	0	0	0	0	0	97	0	0	0	0	0	0	5	0	0	0	0	0	0	0	0	0	0	0	
1.6506056831e+000	0	2	17	44	0	194	2	2	0	0	0	0	3	0	0	59	0	0	0	0	0	0	0	97	0	0	0	0	0	0	6	0	0	0	0	0	0	0	0	0	0	0	
1.6506531151e+000	0	2	17	45	0	194	2	2	0	0	0	0	3	0	0	58	0	0	0	0	0	0	0	97	0	0	0	0	0	0	6	0	0	0	0	0	0	0	0	0	0	0	
1.6507041604e+000	0	2	17	45	0	193	2	2	0	0	0	0	3	0	0	58	0	0	0	0	0	0	0	97	0	0	0	0	0	0	7	0	0	0	0	0	0	0	0	0	0	0	
1.6520185222e+000	0	2	17	45	0	194	2	2	0	0	0	0	3	0	0	58	0	0	0	0	0	0	0	97	0	0	0	0	0	0	6	0	0	0	0	0	0	0	0	0	0	0	
1.6525474339e+000	0	2	17	45	0	193	2	2	0	0	0	0	3	0	0	58	0	0	0	0	0	0	0	97	0	0	0	0	0	0	7	0	0	0	0	0	0	0	0	0	0	0	
1.6530675352e+000	0	2	17	45	0	194	2	2	0	0	0	0	3	0	0	58	0	0	0	0	0	0	0	97	0	0	0	0	0	0	6	0	0	0	0	0	0	0	0	0	0	0	
1.6536187630e+000	0	2	17	45	0	194	2	2	0	0	0	0	3	0	0	59	0	0	0	0	0	0	0	96	0	0	0	0	0	0	6	0	0	0	0	0	0	0	0	0	0	0	
1.6545434195e+000	0	2	17	45	0	195	2	2	0	0	0	0	3	0	0	59	0	0	0	0	0	0	0	96	0	0	0	0	0	0	5	0	0	0	0	0	0	0	0	0	0	0	
1.6547225168e+000	0	2	17	45	0	196	2	2	0	0	0	0	3	0	0	59	0	0	0	0	0	0	0	96	0	0	0	0	0	0	4	0	0	0	0	0	0	0	0	0	0	0	
1.6550618237e+000	0	2	17	45	0	197	2	2	0	0	0	0	3	0	0	59	0	0	0	0	0	0	0	96	0	0	0	0	0	0	3	0	0	0	0	0	0	0	0	0	0	0	
1.6551590131e+000	0	2	17	45	0	196	2	2	0	0	0	0	3	0	0	59	0	0	0	0	0	0	0	96	0	0	0	0	0	0	4	0	0	0	0	0	0	0	0	0	0	0	
1.6565645718e+000	0	2	17	45	0	197	2	2	0	0	0	0	3	0	0	59	0	0	0	0	0	0	0	96	0	0	0	0	0	0	3	0	0	0	0	0	0	0	0	0	0	0	
1.6573724810e+000	0	2	17	45	0	198	2	2	0	0	0	0	3	0	0	59	0	0	0	0	0	0	0	96	0	0	0	0	0	0	2	0	0	0	0	0	0	0	0	0	0	0	
1.6583675983e+000	0	2	17	45	0	197	2	2	0	0	0	0	3	0	0	59	0	0	0	0	0	0	0	96	0	0	0	0	0	0	3	0	0	0	0	0	0	0	0	0	0	0	
1.6586747904e+000	0	2	17	44	0	197	2	2	0	0	0	0	3	0	0	60	0	0	0	0	0	0	0	96	0	0	0	0	0	0	3	0	0	0	0	0	0	0	0	0	0	0	
1.6593554234e+000	0	2	17	44	0	197	2	2	0	0	0	0	3	0	0	59	0	0	0	0	0	0	0	97	0	0	0	0	0	0	3	0	0	0	0	0	0	0	0	0	0	0	
1.6594987752e+000	0	2	17	44	0	198	2	2	0	0	0	0	3	0	0	59	0	0	0	0	0	0	0	97	0	0	0	0	0	0	2	0	0	0	0	0	0	0	0	0	0	0	
1.6616451427e+000	0	2	17	44	0	197	2	2	0	0	0	0	3	0	0	59	0	0	0	0	0	0	0	97	0	0	0	0	0	0	3	0	0	0	0	0	0	0	0	0	0	0	
1.6620151230e+000	0	2	17	44	0	197	2	2	0	0	0	0	3	0	0	58	0	0	0	0	0	0	0	98	0	0	0	0	0	0	3	0	0	0	0	0	0	0	0	0	0	0	
1.6622301412e+000	0	2	17	44	0	196	2	2	0	0	0	0	3	0	0	58	0	0	0	0	0	0	0	98	0	0	0	0	0	0	4	0	0	0	0	0	0	0	0	0	0	0	
1.6625155488e+000	0	2	17	45	0	196	2	2	0	0	0	0	3	0	0	57	0	0	0	0	0	0	0	98	0	0	0	0	0	0	4	0	0	0	0	0	0	0	0	0	0	0	
1.6644056840e+000	0	2	17	44	0	196	2	2	0	0	0	0	3	0	0	58	0	0	0	0	0	0	0	98	0	0	0	0	0	0	4	0	0	0	0	0	0	0	0	0	0	0	
1.6646598222e+000	0	2	17	44	0	196	2	2	0	0	0	0	3	0	0	57	0	0	0	0	0	0	0	99	0	0	0	0	0	0	4	0	0	0	0	0	0	0	0	0	0	0	
1.6648863321e+000	0	2	17	45	0	196	2	2	0	0	0	0	3	0	0	56	0	0	0	0	0	0	0	99	0	0	0	0	0	0	4	0	0	0	0	0	0	0	0	0	0	0	
1.6651501839e+000	0	2	17	45	0	197	2	2	0	0	0	0	3	0	0	56	0	0	0	0	0	0	0	99	0	0	0	0	0	0	3	0	0	0	0	0	0	0	0	0	0	0	
1.6657540287e+000	0	2	17	46	0	197	2	2	0	0	0	0	3	0	0	55	0	0	0	0	0	0	0	99	0	0	0	0	0	0	3	0	0	0	0	0	0	0	0	0	0	0	
1.6658778371e+000	0	2	17	45	0	197	2	2	0	0	0	0	3	0	0	56	0	0	0	0	0	0	0	99	0	0	0	0	0	0	3	0	0	0	0	0	0	0	0	0	0	0	
1.6672501977e+000	0	2	17	44	0	197	2	2	0	0	0	0	3	0	0	57	0	0	0	0	0	0	0	99	0	0	0	0	0	0	3	0	0	0	0	0	0	0	0	0	0	0	
1.6694928989e+000	0	2	17	44	0	196	2	2	0	0	0	0	3	0	0	57	0	0	0	0	0	0	0	99	0	0	0	0	0	0	4	0	0	0	0	0	0	0	0	0	0	0	
1.6703865265e+000	0	2	17	43	0	196	2	2	0	0	0	0	3	0	0	58	0	0	0	0	0	0	0	99	0	0	0	0	0	0	4	0	0	0	0	0	0	0	0	0	0	0	
1.6706240561e+000	0	2	17	43	0	195	2	2	0	0	0	0	3	0	0	58	0	0	0	0	0	0	0	99	0	0	0	0	0	0	5	0	0	0	0	0	0	0	0	0	0	0	
1.6744531052e+000	0	2	17	43	0	195	2	2	0	0	0	0	3	0	0	59	0	0	0	0	0	0	0	98	0	0	0	0	0	0	5	0	0	0	0	0	0	0	0	0	0	0	
1.6749621086e+000	0	2	17	43	0	195	2	2	0	0	0	0	3	0	0	60	0	0	0	0	0	0	0	97	0	0	0	0	0	0	5	0	0	0	0	0	0	0	0	0	0	0	
1.6757210204e+000	0	2	17	43	0	195	2	2	0	0	0	0	3	0	0	61	0	0	0	0	0	0	0	96	0	0	0	0	0	0	5	0	0	0	0	0	0	0	0	0	0	0	
1.6766236005e+000	0	2	17	43	0	195	2	2	0	0	0	0	3	0	0	62	0	0	0	0	0	0	0	95	0	0	0	0	0	0	5	0	0	0	0	0	0	0	0	0	0	0	
1.6769643992e+000	0	2	17	43	0	196	2	2	0	0	0	0	3	0	0	62	0	0	0	0	0	0	0	95	0	0	0	0	0	0	4	0	0	0	0	0	0	0	0	0	0	0	
1.6780815934e+000	0	2	17	44	0	196	2	2	0	0	0	0	3	0	0	61	0	0	0	0	0	0	0	95	0	0	0	0	0	0	4	0	0	0	0	0	0	0	0	0	0	0	
1.6786103056e+000	0	2	17	44	0	196	2	2	0	0	0	0	3	0	0	60	0	0	0	0	0	0	0	96	0	0	0	0	0	0	4	0	0	0	0	0	0	0	0	0	0	0	
1.6789042671e+000	0	2	17	43	0	196	2	2	0	0	0	0	3	0	0	61	0	0	0	0	0	0	0	96	0	0	0	0	0	0	4	0	0	0	0	0	0	0	0	0	0	0	
1.6792851452e+000	0	2	17	43	0	197	2	2	0	0	0	0	3	0	0	61	0	0	0	0	0	0	0	96	0	0	0	0	0	0	3	0	0	0	0	0	0	0	0	0	0	0	
1.6802370701e+000	0	2	17	43	0	197	2	2	0	0	0	0	3	0	0	60	0	0	0	0	0	0	0	97	0	0	0	0	0	0	3	0	0	0	0	0	0	0	0	0	0	0	
1.6803912524e+000	0	2	17	43	0	197	2	2	0	0	0	0	3	0	0	59	0	0	0	0	0	0	0	98	0	0	0	0	0	0	3	0	0	0	0	0	0	0	0	0	0	0	
1.6804513351e+000	0	2	17	43	0	197	2	2	0	0	0	0	3	0	0	60	0	0	0	0	0	0	0	97	0	0	0	0	0	0	3	0	0	0	0	0	0	0	0	0	0	0	
1.6818612064e+000	0	2	17	43	0	198	2	2	0	0	0	0	3	0	0	60	0	0	0	0	0	0	0	97	0	0	0	0	0	0	2	0	0	0	0	0	0	0	0	0	0	0	
1.6828138302e+000	0	2	17	43	0	198	2	2	0	0	0	0	3	0	0	59	0	0	0	0	0	0	0	98	0	0	0	0	0	0	2	0	0	0	0	0	0	0	0	0	0	0	
1.6849393925e+000	0	2	17	43	0	197	2	2	0	0	0	0	3	0	0	59	0	0	0	0	0	0	0	98	0	0	0	0	0	0	3	0	0	0	0	0	0	0	0	0	0	0	
1.6850753538e+000	0	2	17	43	0	198	2	2	0	0	0	0	3	0	0	59	0	0	0	0	0	0	0	98	0	0	0	0	0	0	2	0	0	0	0	0	0	0	0	0	0	0	
1.6858174615e+000	0	2	17	43	0	198	2	2	0	0	0	0	3	0	0	60	0	0	0	0	0	0	0	97	0	0	0	0	0	0	2	0	0	0	0	0	0	0	0	0	0	0	
1.6864610100e+000	0	2	17	43	0	198	2	2	0	0	0	0	3	0	0	59	0	0	0	0	0	0	0	98	0	0	0	0	0	0	2	0	0	0	0	0	0	0	0	0	0	0	
1.6876355884e+000	0	2	17	43	0	198	2	2	0	0	0	0	3	0	0	60	0	0	0	0	0	0	0	97	0	0	0	0	0	0	2	0	0	0	0	0	0	0	0	0	0	0	
1.6879428710e+000	0	2	17	43	0	197	2	2	0	0	0	0	3	0	0	60	0	0	0	0	0	0	0	97	0	0	0	0	0	0	3	0	0	0	0	0	0	0	0	0	0	0	
1.6901520059e+000	0	2	17	42	0	197	2	2	0	0	0	0	3	0	0	61	0	0	0	0	0	0	0	97	0	0	0	0	0	0	3	0	0	0	0	0	0	0	0	0	0	0	
1.6905722698e+000	0	2	17	41	0	197	2	2	0	0	0	0	3	0	0	62	0	0	0	0	0	0	0	97	0	0	0	0	0	0	3	0	0	0	0	0	0	0	0	0	0	0	
1.6924210210e+000	0	2	17	41	0	196	2	2	0	0	0	0	3	0	0	62	0	0	0	0	0	0	0	97	0	0	0	0	0	0	4	0	0	0	0	0	0	0	0	0	0	0	
1.6925927590e+000	0	2	17	41	0	196	2	2	0	0	0	0	3	0	0	63	0	0	0	0	0	0	0	96	0	0	0	0	0	0	4	0	0	0	0	0	0	0	0	0	0	0	
1.6931588873e+000	0	2	17	41	0	195	2	2	0	0	0	0	3	0	0	63	0	0	0	0	0	0	0	96	0	0	0	0	0	0	5	0	0	0	0	0	0	0	0	0	0	0	
1.6936337012e+000	0	2	17	41	0	196	2	2	0	0	0	0	3	0	0	63	0	0	0	0	0	0	0	96	0	0	0	0	0	0	4	0	0	0	0	0	0	0	0	0	0	0	
1.6939565885e+000	0	2	17	41	0	195	2	2	0	0	0	0	3	0	0	63	0	0	0	0	0	0	0	96	0	0	0	0	0	0	5	0	0	0	0	0	0	0	0	0	0	0	
1.6942200966e+000	0	2	17	41	0	194	2	2	0	0	0	0	3	0	0	63	0	0	0	0	0	0	0	96	0	0	0	0	0	0	6	0	0	0	0	0	0	0	0	0	0	0	
1.6946674252e+000	0	2	17	41	0	195	2	2	0	0	0	0	3	0	0	63	0	0	0	0	0	0	0	96	0	0	0	0	0	0	5	0	0	0	0	0	0	0	0	0	0	0	
1.6948332997e+000	0	2	17	41	0	195	2	2	0	0	0	0	3	0	0	64	0	0	0	0	0	0	0	95	0	0	0	0	0	0	5	0	0	0	0	0	0	0	0	0	0	0	
1.6950388842e+000	0	2	17	41	0	194	2	2	0	0	0	0	3	0	0	64	0	0	0	0	0	0	0	95	0	0	0	0	0	0	6	0	0	0	0	0	0	0	0	0	0	0	
1.6953765485e+000	0	2	17	41	0	193	2	2	0	0	0	0	3	0	0	64	0	0	0	0	0	0	0	95	0	0	0	0	0	0	7	0	0	0	0	0	0	0	0	0	0	0	
1.6971142160e+000	0	2	17	41	0	194	2	2	0	0	0	0	3	0	0	64	0	0	0	0	0	0	0	95	0	0	0	0	0	0	6	0	0	0	0	0	0	0	0	0	0	0	
1.6977349339e+000	0	2	17	41	0	195	2	2	0	0	0	0	3	0	0	64	0	0	0	0	0	0	0	95	0	0	0	0	0	0	5	0	0	0	0	0	0	0	0	0	0	0	
1.6979809473e+000	0	2	17	41	0	196	2	2	0	0	0	0	3	0	0	64	0	0	0	0	0	0	0	95	0	0	0	0	0	0	4	0	0	0	0	0	0	0	0	0	0	0	
1.6981604650e+000	0	2	17	41	0	197	2	2	0	0	0	0	3	0	0	64	0	0	0	0	0	0	0	95	0	0	0	0	0	0	3	0	0	0	0	0	0	0	0	0	0	0	
1.6982517563e+000	0	2	17	41	0	196	2	2	0	0	0	0	3	0	0	64	0	0	0	0	0	0	0	95	0	0	0	0	0	0	4	0	0	0	0	0	0	0	0	0	0	0	
1.6998264897e+000	0	2	17	41	0	196	2	2	0	0	0	0	3	0	0	65	0	0	0	0	0	0	0	94	0	0	0	0	0	0	4	0	0	0	0	0	0	0	0	0	0	0	
1.7000229259e+000	0	2	17	41	0	197	2	2	0	0	0	0	3	0	0	65	0	0	0	0	0	0	0	94	0	0	0	0	0	0	3	0	0	0	0	0	0	0	0	0	0	0	
1.7000437643e+000	0	2	17	41	0	196	2	2	0	0	0	0	3	0	0	65	0	0	0	0	0	0	0	94	0	0	0	0	0	0	4	0	0	0	0	0	0	0	0	0	0	0	
1.7001104759e+000	0	2	17	41	0	196	2	2	0	0	0	0	3	0	0	64	0	0	0	0	0	0	0	95	0	0	0	0	0	0	4	0	0	0	0	0	0	0	0	0	0	0	
1.7004089709e+000	0	2	17	40	0	196	2	2	0	0	0	0	3	0	0	65	0	0	0	0	0	0	0	95	0	0	0	0	0	0	4	0	0	0	0	0	0	0	0	0	0	0	
1.7027076230e+000	0	2	17	40	0	195	2	2	0	0	0	0	3	0	0	65	0	0	0	0	0	0	0	95	0	0	0	0	0	0	5	0	0	0	0	0	0	0	0	0	0	0	
1.7028695185e+000	0	2	17	40	0	196	2	2	0	0	0	0	3	0	0	65	0	0	0	0	0	0	0	95	0	0	0	0	0	0	4	0	0	0	0	0	0	0	0	0	0	0	
1.7039952241e+000	0	2	17	40	0	197	2	2	0	0	0	0	3	0	0	65	0	0	0	0	0	0	0	95	0	0	0	0	0	0	3	0	0	0	0	0	0	0	0	0	0	0	
1.7040456383e+000	0	2	17	40	0	198	2	2	0	0	0	0	3	0	0	65	0	0	0	0	0	0	0	95	0	0	0	0	0	0	2	0	0	0	0	0	0	0	0	0	0	0	
1.7058531349e+000	0	2	17	40	0	197	2	2	0	0	0	0	3	0	0	65	0	0	0	0	0	0	0	95	0	0	0	0	0	0	3	0	0	0	0	0	0	0	0	0	0	0	
1.7067197786e+000	0	2	17	41	0	197	2	2	0	0	0	0	3	0	0	64	0	0	0	0	0	0	0	95	0	0	0	0	0	0	3	0	0	0	0	0	0	0	0	0	0	0	
1.7069059961e+000	0	2	17	41	0	197	2	2	0	0	0	0	3	0	0	65	0	0	0	0	0	0	0	94	0	0	0	0	0	0	3	0	0	0	0	0	0	0	0	0	0	0	
1.7073179513e+000	0	2	17	41	0	198	2	2	0	0	0	0	3	0	0	65	0	0	0	0	0	0	0	94	0	0	0	0	0	0	2	0	0	0	0	0	0	0	0	0	0	0	
1.7087671784e+000	0	2	17	41	0	198	2	2	0	0	0	0	3	0	0	66	0	0	0	0	0	0	0	93	0	0	0	0	0	0	2	0	0	0	0	0	0	0	0	0	0	0	
1.7091737526e+000	0	2	17	41	0	199	2	2	0	0	0	0	3	0	0	66	0	0	0	0	0	0	0	93	0	0	0	0	0	0	1	0	0	0	0	0	0	0	0	0	0	0	
1.7093471816e+000	0	2	17	41	0	200	2	2	0	0	0	0	3	0	0	66	0	0	0	0	0	0	0	93	0	0	0	0	0	0	0	0	0	0	0	0	0	0	0	0	0	0	
1.7095311224e+000	0	2	17	41	0	199	2	2	0	0	0	0	3	0	0	66	0	0	0	0	0	0	0	93	0	0	0	0	0	0	1	0	0	0	0	0	0	0	0	0	0	0	
1.7100833922e+000	0	2	17	42	0	199	2	2	0	0	0	0	3	0	0	65	0	0	0	0	0	0	0	93	0	0	0	0	0	0	1	0	0	0	0	0	0	0	0	0	0	0	
1.7102408759e+000	0	2	17	42	0	199	2	2	0	0	0	0	3	0	0	64	0	0	0	0	0	0	0	94	0	0	0	0	0	0	1	0	0	0	0	0	0	0	0	0	0	0	
1.7107845299e+000	0	2	17	42	0	199	2	2	0	0	0	0	3	0	0	65	0	0	0	0	0	0	0	93	0	0	0	0	0	0	1	0	0	0	0	0	0	0	0	0	0	0	
1.7126085452e+000	0	2	17	42	0	198	2	2	0	0	0	0	3	0	0	65	0	0	0	0	0	0	0	93	0	0	0	0	0	0	2	0	0	0	0	0	0	0	0	0	0	0	
1.7127184787e+000	0	2	17	42	0	199	2	2	0	0	0	0	3	0	0	65	0	0	0	0	0	0	0	93	0	0	0	0	0	0	1	0	0	0	0	0	0	0	0	0	0	0	
1.7139838877e+000	0	2	17	42	0	200	2	2	0	0	0	0	3	0	0	65	0	0	0	0	0	0	0	93	0	0	0	0	0	0	0	0	0	0	0	0	0	0	0	0	0	0	
1.7141808709e+000	0	2	17	42	0	199	2	2	0	0	0	0	3	0	0	65	0	0	0	0	0	0	0	93	0	0	0	0	0	0	1	0	0	0	0	0	0	0	0	0	0	0	
1.7158578318e+000	0	2	17	42	0	198	2	2	0	0	0	0	3	0	0	65	0	0	0	0	0	0	0	93	0	0	0	0	0	0	2	0	0	0	0	0	0	0	0	0	0	0	
1.7171070529e+000	0	2	17	42	0	198	2	2	0	0	0	0	3	0	0	64	0	0	0	0	0	0	0	94	0	0	0	0	0	0	2	0	0	0	0	0	0	0	0	0	0	0	
1.7171601911e+000	0	2	17	43	0	198	2	2	0	0	0	0	3	0	0	63	0	0	0	0	0	0	0	94	0	0	0	0	0	0	2	0	0	0	0	0	0	0	0	0	0	0	
1.7176946105e+000	0	2	17	43	0	198	2	2	0	0	0	0	3	0	0	62	0	0	0	0	0	0	0	95	0	0	0	0	0	0	2	0	0	0	0	0	0	0	0	0	0	0	
1.7204149750e+000	0	2	17	43	0	197	2	2	0	0	0	0	3	0	0	62	0	0	0	0	0	0	0	95	0	0	0	0	0	0	3	0	0	0	0	0	0	0	0	0	0	0	
1.7214446878e+000	0	2	17	43	0	197	2	2	0	0	0	0	3	0	0	63	0	0	0	0	0	0	0	94	0	0	0	0	0	0	3	0	0	0	0	0	0	0	0	0	0	0	
1.7229441362e+000	0	2	17	43	0	197	2	2	0	0	0	0	3	0	0	62	0	0	0	0	0	0	0	95	0	0	0	0	0	0	3	0	0	0	0	0	0	0	0	0	0	0	
1.7257963769e+000	0	2	17	43	0	196	2	2	0	0	0	0	3	0	0	62	0	0	0	0	0	0	0	95	0	0	0	0	0	0	4	0	0	0	0	0	0	0	0	0	0	0	
1.7267378275e+000	0	2	17	43	0	197	2	2	0	0	0	0	3	0	0	62	0	0	0	0	0	0	0	95	0	0	0	0	0	0	3	0	0	0	0	0	0	0	0	0	0	0	
1.7271402805e+000	0	2	17	43	0	196	2	2	0	0	0	0	3	0	0	62	0	0	0	0	0	0	0	95	0	0	0	0	0	0	4	0	0	0	0	0	0	0	0	0	0	0	
1.7271743534e+000	0	2	17	43	0	197	2	2	0	0	0	0	3	0	0	62	0	0	0	0	0	0	0	95	0	0	0	0	0	0	3	0	0	0	0	0	0	0	0	0	0	0	
1.7282616733e+000	0	2	17	44	0	197	2	2	0	0	0	0	3	0	0	61	0	0	0	0	0	0	0	95	0	0	0	0	0	0	3	0	0	0	0	0	0	0	0	0	0	0	
1.7298497064e+000	0	2	17	44	0	197	2	2	0	0	0	0	3	0	0	60	0	0	0	0	0	0	0	96	0	0	0	0	0	0	3	0	0	0	0	0	0	0	0	0	0	0	
1.7323096083e+000	0	2	17	44	0	198	2	2	0	0	0	0	3	0	0	60	0	0	0	0	0	0	0	96	0	0	0	0	0	0	2	0	0	0	0	0	0	0	0	0	0	0	
1.7323507065e+000	0	2	17	44	0	197	2	2	0	0	0	0	3	0	0	60	0	0	0	0	0	0	0	96	0	0	0	0	0	0	3	0	0	0	0	0	0	0	0	0	0	0	
1.7324318035e+000	0	2	17	44	0	197	2	2	0	0	0	0	3	0	0	61	0	0	0	0	0	0	0	95	0	0	0	0	0	0	3	0	0	0	0	0	0	0	0	0	0	0	
1.7333939793e+000	0	2	17	44	0	197	2	2	0	0	0	0	3	0	0	60	0	0	0	0	0	0	0	96	0	0	0	0	0	0	3	0	0	0	0	0	0	0	0	0	0	0	
1.7339578832e+000	0	2	17	44	0	198	2	2	0	0	0	0	3	0	0	60	0	0	0	0	0	0	0	96	0	0	0	0	0	0	2	0	0	0	0	0	0	0	0	0	0	0	
1.7341045039e+000	0	2	17	44	0	198	2	2	0	0	0	0	3	0	0	61	0	0	0	0	0	0	0	95	0	0	0	0	0	0	2	0	0	0	0	0	0	0	0	0	0	0	
1.7342747667e+000	0	2	17	44	0	198	2	2	0	0	0	0	3	0	0	60	0	0	0	0	0	0	0	96	0	0	0	0	0	0	2	0	0	0	0	0	0	0	0	0	0	0	
1.7348308881e+000	0	2	17	44	0	197	2	2	0	0	0	0	3	0	0	60	0	0	0	0	0	0	0	96	0	0	0	0	0	0	3	0	0	0	0	0	0	0	0	0	0	0	
1.7351276736e+000	0	2	17	44	0	198	2	2	0	0	0	0	3	0	0	60	0	0	0	0	0	0	0	96	0	0	0	0	0	0	2	0	0	0	0	0	0	0	0	0	0	0	
1.7374479277e+000	0	2	17	44	0	198	2	2	0	0	0	0	3	0	0	61	0	0	0	0	0	0	0	95	0	0	0	0	0	0	2	0	0	0	0	0	0	0	0	0	0	0	
1.7385685721e+000	0	2	17	44	0	198	2	2	0	0	0	0	3	0	0	60	0	0	0	0	0	0	0	96	0	0	0	0	0	0	2	0	0	0	0	0	0	0	0	0	0	0	
1.7386925157e+000	0	2	17	44	0	199	2	2	0	0	0	0	3	0	0	60	0	0	0	0	0	0	0	96	0	0	0	0	0	0	1	0	0	0	0	0	0	0	0	0	0	0	
1.7395438390e+000	0	2	17	44	0	200	2	2	0	0	0	0	3	0	0	60	0	0	0	0	0	0	0	96	0	0	0	0	0	0	0	0	0	0	0	0	0	0	0	0	0	0	
1.7417995298e+000	0	2	17	44	0	200	2	2	0	0	0	0	3	0	0	61	0	0	0	0	0	0	0	95	0	0	0	0	0	0	0	0	0	0	0	0	0	0	0	0	0	0	
1.7437472645e+000	0	2	17	44	0	200	2	2	0	0	0	0	3	0	0	62	0	0	0	0	0	0	0	94	0	0	0	0	0	0	0	0	0	0	0	0	0	0	0	0	0	0	
1.7442096906e+000	0	2	17	44	0	200	2	2	0	0	0	0	3	0	0	61	0	0	0	0	0	0	0	95	0	0	0	0	0	0	0	0	0	0	0	0	0	0	0	0	0	0	
1.7448949990e+000	0	2	17	44	0	200	2	2	0	0	0	0	3	0	0	60	0	0	0	0	0	0	0	96	0	0	0	0	0	0	0	0	0	0	0	0	0	0	0	0	0	0	
1.7465374706e+000	0	2	17	45	0	200	2	2	0	0	0	0	3	0	0	59	0	0	0	0	0	0	0	96	0	0	0	0	0	0	0	0	0	0	0	0	0	0	0	0	0	0	
1.7485541728e+000	0	2	17	46	0	200	2	2	0	0	0	0	3	0	0	58	0	0	0	0	0	0	0	96	0	0	0	0	0	0	0	0	0	0	0	0	0	0	0	0	0	0	
1.7494447191e+000	0	2	17	46	0	200	2	2	0	0	0	0	3	0	0	57	0	0	0	0	0	0	0	97	0	0	0	0	0	0	0	0	0	0	0	0	0	0	0	0	0	0	
1.7525457995e+000	0	2	17	46	0	200	2	2	0	0	0	0	3	0	0	58	0	0	0	0	0	0	0	96	0	0	0	0	0	0	0	0	0	0	0	0	0	0	0	0	0	0	
1.7525941909e+000	0	2	17	46	0	199	2	2	0	0	0	0	3	0	0	58	0	0	0	0	0	0	0	96	0	0	0	0	0	0	1	0	0	0	0	0	0	0	0	0	0	0	
1.7537667102e+000	0	2	17	46	0	198	2	2	0	0	0	0	3	0	0	58	0	0	0	0	0	0	0	96	0	0	0	0	0	0	2	0	0	0	0	0	0	0	0	0	0	0	
1.7540311132e+000	0	2	17	47	0	198	2	2	0	0	0	0	3	0	0	57	0	0	0	0	0	0	0	96	0	0	0	0	0	0	2	0	0	0	0	0	0	0	0	0	0	0	
1.7542898247e+000	0	2	17	47	0	197	2	2	0	0	0	0	3	0	0	57	0	0	0	0	0	0	0	96	0	0	0	0	0	0	3	0	0	0	0	0	0	0	0	0	0	0	
1.7544116206e+000	0	2	17	47	0	198	2	2	0	0	0	0	3	0	0	57	0	0	0	0	0	0	0	96	0	0	0	0	0	0	2	0	0	0	0	0	0	0	0	0	0	0	
1.7545003280e+000	0	2	17	47	0	199	2	2	0	0	0	0	3	0	0	57	0	0	0	0	0	0	0	96	0	0	0	0	0	0	1	0	0	0	0	0	0	0	0	0	0	0	
1.7558763675e+000	0	2	17	46	0	199	2	2	0	0	0	0	3	0	0	58	0	0	0	0	0	0	0	96	0	0	0	0	0	0	1	0	0	0	0	0	0	0	0	0	0	0	
1.7559280173e+000	0	2	17	45	0	199	2	2	0	0	0	0	3	0	0	59	0	0	0	0	0	0	0	96	0	0	0	0	0	0	1	0	0	0	0	0	0	0	0	0	0	0	
1.7563614074e+000	0	2	17	45	0	200	2	2	0	0	0	0	3	0	0	59	0	0	0	0	0	0	0	96	0	0	0	0	0	0	0	0	0	0	0	0	0	0	0	0	0	0	
1.7578241725e+000	0	2	17	44	0	200	2	2	0	0	0	0	3	0	0	60	0	0	0	0	0	0	0	96	0	0	0	0	0	0	0	0	0	0	0	0	0	0	0	0	0	0	
1.7589319913e+000	0	2	17	44	0	200	2	2	0	0	0	0	3	0	0	61	0	0	0	0	0	0	0	95	0	0	0	0	0	0	0	0	0	0	0	0	0	0	0	0	0	0	
1.7610965203e+000	0	2	17	45	0	200	2	2	0	0	0	0	3	0	0	60	0	0	0	0	0	0	0	95	0	0	0	0	0	0	0	0	0	0	0	0	0	0	0	0	0	0	
1.7615776873e+000	0	2	17	44	0	200	2	2	0	0	0	0	3	0	0	61	0	0	0	0	0	0	0	95	0	0	0	0	0	0	0	0	0	0	0	0	0	0	0	0	0	0	
1.7636358435e+000	0	2	17	44	0	200	2	2	0	0	0	0	3	0	0	62	0	0	0	0	0	0	0	94	0	0	0	0	0	0	0	0	0	0	0	0	0	0	0	0	0	0	
1.7644609120e+000	0	2	17	43	0	200	2	2	0	0	0	0	3	0	0	63	0	0	0	0	0	0	0	94	0	0	0	0	0	0	0	0	0	0	0	0	0	0	0	0	0	0	
1.7647375029e+000	0	2	17	43	0	200	2	2	0	0	0	0	3	0	0	62	0	0	0	0	0	0	0	95	0	0	0	0	0	0	0	0	0	0	0	0	0	0	0	0	0	0	
1.7649378261e+000	0	2	17	43	0	199	2	2	0	0	0	0	3	0	0	62	0	0	0	0	0	0	0	95	0	0	0	0	0	0	1	0	0	0	0	0	0	0	0	0	0	0	
1.7656303389e+000	0	2	17	44	0	199	2	2	0	0	0	0	3	0	0	61	0	0	0	0	0	0	0	95	0	0	0	0	0	0	1	0	0	0	0	0	0	0	0	0	0	0	
1.7656720173e+000	0	2	17	44	0	199	2	2	0	0	0	0	3	0	0	62	0	0	0	0	0	0	0	94	0	0	0	0	0	0	1	0	0	0	0	0	0	0	0	0	0	0	
1.7657858417e+000	0	2	17	44	0	199	2	2	0	0	0	0	3	0	0	63	0	0	0	0	0	0	0	93	0	0	0	0	0	0	1	0	0	0	0	0	0	0	0	0	0	0	
1.7658615240e+000	0	2	17	45	0	199	2	2	0	0	0	0	3	0	0	62	0	0	0	0	0	0	0	93	0	0	0	0	0	0	1	0	0	0	0	0	0	0	0	0	0	0	
1.7663153212e+000	0	2	17	45	0	199	2	2	0	0	0	0	3	0	0	63	0	0	0	0	0	0	0	92	0	0	0	0	0	0	1	0	0	0	0	0	0	0	0	0	0	0	
1.7680899461e+000	0	2	17	46	0	199	2	2	0	0	0	0	3	0	0	62	0	0	0	0	0	0	0	92	0	0	0	0	0	0	1	0	0	0	0	0	0	0	0	0	0	0	
1.7684890400e+000	0	2	17	46	0	199	2	2	0	0	0	0	3	0	0	61	0	0	0	0	0	0	0	93	0	0	0	0	0	0	1	0	0	0	0	0	0	0	0	0	0	0	
1.7685945776e+000	0	2	17	45	0	199	2	2	0	0	0	0	3	0	0	62	0	0	0	0	0	0	0	93	0	0	0	0	0	0	1	0	0	0	0	0	0	0	0	0	0	0	
1.7697506775e+000	0	2	17	45	0	199	2	2	0	0	0	0	3	0	0	61	0	0	0	0	0	0	0	94	0	0	0	0	0	0	1	0	0	0	0	0	0	0	0	0	0	0	
1.7713324340e+000	0	2	17	46	0	199	2	2	0	0	0	0	3	0	0	60	0	0	0	0	0	0	0	94	0	0	0	0	0	0	1	0	0	0	0	0	0	0	0	0	0	0	
1.7726755824e+000	0	2	17	46	0	199	2	2	0	0	0	0	3	0	0	59	0	0	0	0	0	0	0	95	0	0	0	0	0	0	1	0	0	0	0	0	0	0	0	0	0	0	
1.7730329719e+000	0	2	17	46	0	198	2	2	0	0	0	0	3	0	0	59	0	0	0	0	0	0	0	95	0	0	0	0	0	0	2	0	0	0	0	0	0	0	0	0	0	0	
1.7733540913e+000	0	2	17	46	0	197	2	2	0	0	0	0	3	0	0	59	0	0	0	0	0	0	0	95	0	0	0	0	0	0	3	0	0	0	0	0	0	0	0	0	0	0	
1.7745366746e+000	0	2	17	46	0	196	2	2	0	0	0	0	3	0	0	59	0	0	0	0	0	0	0	95	0	0	0	0	0	0	4	0	0	0	0	0	0	0	0	0	0	0	
1.7750909113e+000	0	2	17	46	0	196	2	2	0	0	0	0	3	0	0	60	0	0	0	0	0	0	0	94	0	0	0	0	0	0	4	0	0	0	0	0	0	0	0	0	0	0	
1.7760642960e+000	0	2	17	46	0	195	2	2	0	0	0	0	3	0	0	60	0	0	0	0	0	0	0	94	0	0	0	0	0	0	5	0	0	0	0	0	0	0	0	0	0	0	
1.7762861470e+000	0	2	17	46	0	196	2	2	0	0	0	0	3	0	0	60	0	0	0	0	0	0	0	94	0	0	0	0	0	0	4	0	0	0	0	0	0	0	0	0	0	0	
1.7765087973e+000	0	2	17	46	0	196	2	2	0	0	0	0	3	0	0	61	0	0	0	0	0	0	0	93	0	0	0	0	0	0	4	0	0	0	0	0	0	0	0	0	0	0	
1.7771285517e+000	0	2	17	46	0	195	2	2	0	0	0	0	3	0	0	61	0	0	0	0	0	0	0	93	0	0	0	0	0	0	5	0	0	0	0	0	0	0	0	0	0	0	
1.7774081131e+000	0	2	17	46	0	195	2	2	0	0	0	0	3	0	0	62	0	0	0	0	0	0	0	92	0	0	0	0	0	0	5	0	0	0	0	0	0	0	0	0	0	0	
1.7780642795e+000	0	2	17	46	0	194	2	2	0	0	0	0	3	0	0	62	0	0	0	0	0	0	0	92	0	0	0	0	0	0	6	0	0	0	0	0	0	0	0	0	0	0	
1.7783354499e+000	0	2	17	46	0	194	2	2	0	0	0	0	3	0	0	61	0	0	0	0	0	0	0	93	0	0	0	0	0	0	6	0	0	0	0	0	0	0	0	0	0	0	
1.7784339368e+000	0	2	17	46	0	195	2	2	0	0	0	0	3	0	0	61	0	0	0	0	0	0	0	93	0	0	0	0	0	0	5	0	0	0	0	0	0	0	0	0	0	0	
1.7798765994e+000	0	2	17	46	0	195	2	2	0	0	0	0	3	0	0	60	0	0	0	0	0	0	0	94	0	0	0	0	0	0	5	0	0	0	0	0	0	0	0	0	0	0	
1.7807893706e+000	0	2	17	46	0	196	2	2	0	0	0	0	3	0	0	60	0	0	0	0	0	0	0	94	0	0	0	0	0	0	4	0	0	0	0	0	0	0	0	0	0	0	
1.7824262698e+000	0	2	17	46	0	196	2	2	0	0	0	0	3	0	0	59	0	0	0	0	0	0	0	95	0	0	0	0	0	0	4	0	0	0	0	0	0	0	0	0	0	0	
1.7829890063e+000	0	2	17	46	0	195	2	2	0	0	0	0	3	0	0	59	0	0	0	0	0	0	0	95	0	0	0	0	0	0	5	0	0	0	0	0	0	0	0	0	0	0	
1.7832912160e+000	0	2	17	46	0	196	2	2	0	0	0	0	3	0	0	59	0	0	0	0	0	0	0	95	0	0	0	0	0	0	4	0	0	0	0	0	0	0	0	0	0	0	
1.7838568215e+000	0	2	17	46	0	195	2	2	0	0	0	0	3	0	0	59	0	0	0	0	0	0	0	95	0	0	0	0	0	0	5	0	0	0	0	0	0	0	0	0	0	0	
1.7843474210e+000	0	2	17	46	0	196	2	2	0	0	0	0	3	0	0	59	0	0	0	0	0	0	0	95	0	0	0	0	0	0	4	0	0	0	0	0	0	0	0	0	0	0	
1.7850467402e+000	0	2	17	47	0	196	2	2	0	0	0	0	3	0	0	58	0	0	0	0	0	0	0	95	0	0	0	0	0	0	4	0	0	0	0	0	0	0	0	0	0	0	
1.7850549021e+000	0	2	17	47	0	196	2	2	0	0	0	0	3	0	0	59	0	0	0	0	0	0	0	94	0	0	0	0	0	0	4	0	0	0	0	0	0	0	0	0	0	0	
1.7856153313e+000	0	2	17	47	0	195	2	2	0	0	0	0	3	0	0	59	0	0	0	0	0	0	0	94	0	0	0	0	0	0	5	0	0	0	0	0	0	0	0	0	0	0	
1.7858784950e+000	0	2	17	47	0	195	2	2	0	0	0	0	3	0	0	60	0	0	0	0	0	0	0	93	0	0	0	0	0	0	5	0	0	0	0	0	0	0	0	0	0	0	
1.7862011052e+000	0	2	17	47	0	196	2	2	0	0	0	0	3	0	0	60	0	0	0	0	0	0	0	93	0	0	0	0	0	0	4	0	0	0	0	0	0	0	0	0	0	0	
1.7863537099e+000	0	2	17	47	0	195	2	2	0	0	0	0	3	0	0	60	0	0	0	0	0	0	0	93	0	0	0	0	0	0	5	0	0	0	0	0	0	0	0	0	0	0	
1.7864288696e+000	0	2	17	48	0	195	2	2	0	0	0	0	3	0	0	59	0	0	0	0	0	0	0	93	0	0	0	0	0	0	5	0	0	0	0	0	0	0	0	0	0	0	
1.7870717513e+000	0	2	17	49	0	195	2	2	0	0	0	0	3	0	0	58	0	0	0	0	0	0	0	93	0	0	0	0	0	0	5	0	0	0	0	0	0	0	0	0	0	0	
1.7870815868e+000	0	2	17	49	0	195	2	2	0	0	0	0	3	0	0	59	0	0	0	0	0	0	0	92	0	0	0	0	0	0	5	0	0	0	0	0	0	0	0	0	0	0	
1.7896109801e+000	0	2	17	49	0	194	2	2	0	0	0	0	3	0	0	59	0	0	0	0	0	0	0	92	0	0	0	0	0	0	6	0	0	0	0	0	0	0	0	0	0	0	
1.7896226058e+000	0	2	17	48	0	194	2	2	0	0	0	0	3	0	0	60	0	0	0	0	0	0	0	92	0	0	0	0	0	0	6	0	0	0	0	0	0	0	0	0	0	0	
1.7899228288e+000	0	2	17	48	0	195	2	2	0	0	0	0	3	0	0	60	0	0	0	0	0	0	0	92	0	0	0	0	0	0	5	0	0	0	0	0	0	0	0	0	0	0	
1.7899560083e+000	0	2	17	48	0	196	2	2	0	0	0	0	3	0	0	60	0	0	0	0	0	0	0	92	0	0	0	0	0	0	4	0	0	0	0	0	0	0	0	0	0	0	
1.7906518199e+000	0	2	17	48	0	195	2	2	0	0	0	0	3	0	0	60	0	0	0	0	0	0	0	92	0	0	0	0	0	0	5	0	0	0	0	0	0	0	0	0	0	0	
1.7907983209e+000	0	2	17	48	0	195	2	2	0	0	0	0	3	0	0	61	0	0	0	0	0	0	0	91	0	0	0	0	0	0	5	0	0	0	0	0	0	0	0	0	0	0	
1.7925159693e+000	0	2	17	48	0	196	2	2	0	0	0	0	3	0	0	61	0	0	0	0	0	0	0	91	0	0	0	0	0	0	4	0	0	0	0	0	0	0	0	0	0	0	
1.7939572732e+000	0	2	17	48	0	196	2	2	0	0	0	0	3	0	0	60	0	0	0	0	0	0	0	92	0	0	0	0	0	0	4	0	0	0	0	0	0	0	0	0	0	0	
1.7948606446e+000	0	2	17	48	0	195	2	2	0	0	0	0	3	0	0	60	0	0	0	0	0	0	0	92	0	0	0	0	0	0	5	0	0	0	0	0	0	0	0	0	0	0	
1.7957936162e+000	0	2	17	48	0	194	2	2	0	0	0	0	3	0	0	60	0	0	0	0	0	0	0	92	0	0	0	0	0	0	6	0	0	0	0	0	0	0	0	0	0	0	
1.7973275573e+000	0	2	17	48	0	195	2	2	0	0	0	0	3	0	0	60	0	0	0	0	0	0	0	92	0	0	0	0	0	0	5	0	0	0	0	0	0	0	0	0	0	0	
1.7975540701e+000	0	2	17	48	0	196	2	2	0	0	0	0	3	0	0	60	0	0	0	0	0	0	0	92	0	0	0	0	0	0	4	0	0	0	0	0	0	0	0	0	0	0	
1.7995281276e+000	0	2	17	48	0	196	2	2	0	0	0	0	3	0	0	59	0	0	0	0	0	0	0	93	0	0	0	0	0	0	4	0	0	0	0	0	0	0	0	0	0	0	
1.8000273057e+000	0	2	17	48	0	195	2	2	0	0	0	0	3	0	0	59	0	0	0	0	0	0	0	93	0	0	0	0	0	0	5	0	0	0	0	0	0	0	0	0	0	0	
1.8002008183e+000	0	2	17	48	0	196	2	2	0	0	0	0	3	0	0	59	0	0	0	0	0	0	0	93	0	0	0	0	0	0	4	0	0	0	0	0	0	0	0	0	0	0	
1.8012202990e+000	0	2	17	48	0	197	2	2	0	0	0	0	3	0	0	59	0	0	0	0	0	0	0	93	0	0	0	0	0	0	3	0	0	0	0	0	0	0	0	0	0	0	
1.8013478886e+000	0	2	17	48	0	197	2	2	0	0	0	0	3	0	0	60	0	0	0	0	0	0	0	92	0	0	0	0	0	0	3	0	0	0	0	0	0	0	0	0	0	0	
1.8030399491e+000	0	2	17	48	0	197	2	2	0	0	0	0	3	0	0	61	0	0	0	0	0	0	0	91	0	0	0	0	0	0	3	0	0	0	0	0	0	0	0	0	0	0	
1.8043996307e+000	0	2	17	48	0	198	2	2	0	0	0	0	3	0	0	61	0	0	0	0	0	0	0	91	0	0	0	0	0	0	2	0	0	0	0	0	0	0	0	0	0	0	
1.8050693659e+000	0	2	17	48	0	198	2	2	0	0	0	0	3	0	0	60	0	0	0	0	0	0	0	92	0	0	0	0	0	0	2	0	0	0	0	0	0	0	0	0	0	0	
1.8055522621e+000	0	2	17	48	0	198	2	2	0	0	0	0	3	0	0	59	0	0	0	0	0	0	0	93	0	0	0	0	0	0	2	0	0	0	0	0	0	0	0	0	0	0	
1.8069977483e+000	0	2	17	48	0	198	2	2	0	0	0	0	3	0	0	60	0	0	0	0	0	0	0	92	0	0	0	0	0	0	2	0	0	0	0	0	0	0	0	0	0	0	
1.8077786737e+000	0	2	17	48	0	197	2	2	0	0	0	0	3	0	0	60	0	0	0	0	0	0	0	92	0	0	0	0	0	0	3	0	0	0	0	0	0	0	0	0	0	0	
1.8090160058e+000	0	2	17	48	0	197	2	2	0	0	0	0	3	0	0	59	0	0	0	0	0	0	0	93	0	0	0	0	0	0	3	0	0	0	0	0	0	0	0	0	0	0	
1.8092307923e+000	0	2	17	48	0	197	2	2	0	0	0	0	3	0	0	60	0	0	0	0	0	0	0	92	0	0	0	0	0	0	3	0	0	0	0	0	0	0	0	0	0	0	
1.8105158709e+000	0	2	18	48	0	197	2	2	0	0	0	0	2	0	0	60	0	0	0	0	0	0	0	92	0	0	0	0	0	0	3	0	0	0	0	0	0	0	0	0	0	0	
1.8108013109e+000	0	2	18	47	0	197	2	2	0	0	0	0	2	0	0	61	0	0	0	0	0	0	0	92	0	0	0	0	0	0	3	0	0	0	0	0	0	0	0	0	0	0	
1.8128039044e+000	0	2	18	48	0	197	2	2	0	0	0	0	2	0	0	60	0	0	0	0	0	0	0	92	0	0	0	0	0	0	3	0	0	0	0	0	0	0	0	0	0	0	
1.8128459929e+000	0	2	18	48	0	196	2	2	0	0	0	0	2	0	0	60	0	0	0	0	0	0	0	92	0	0	0	0	0	0	4	0	0	0	0	0	0	0	0	0	0	0	
1.8132989926e+000	0	2	18	48	0	196	2	2	0	0	0	0	2	0	0	61	0	0	0	0	0	0	0	91	0	0	0	0	0	0	4	0	0	0	0	0	0	0	0	0	0	0	
1.8138742593e+000	0	2	19	48	0	196	2	2	0	0	0	0	1	0	0	61	0	0	0	0	0	0	0	91	0	0	0	0	0	0	4	0	0	0	0	0	0	0	0	0	0	0	
1.8138949823e+000	0	2	19	48	0	197	2	2	0	0	0	0	1	0	0	61	0	0	0	0	0	0	0	91	0	0	0	0	0	0	3	0	0	0	0	0	0	0	0	0	0	0	
1.8150005612e+000	0	2	19	49	0	197	2	2	0	0	0	0	1	0	0	60	0	0	0	0	0	0	0	91	0	0	0	0	0	0	3	0	0	0	0	0	0	0	0	0	0	0	
1.8156794976e+000	0	2	19	50	0	197	2	2	0	0	0	0	1	0	0	59	0	0	0	0	0	0	0	91	0	0	0	0	0	0	3	0	0	0	0	0	0	0	0	0	0	0	
1.8162020170e+000	0	2	19	50	0	197	2	2	0	0	0	0	1	0	0	60	0	0	0	0	0	0	0	90	0	0	0	0	0	0	3	0	0	0	0	0	0	0	0	0	0	0	
1.8163992416e+000	0	2	19	50	0	198	2	2	0	0	0	0	1	0	0	60	0	0	0	0	0	0	0	90	0	0	0	0	0	0	2	0	0	0	0	0	0	0	0	0	0	0	
1.8170983504e+000	0	2	19	50	0	197	2	2	0	0	0	0	1	0	0	60	0	0	0	0	0	0	0	90	0	0	0	0	0	0	3	0	0	0	0	0	0	0	0	0	0	0	
1.8175517556e+000	0	2	19	50	0	198	2	2	0	0	0	0	1	0	0	60	0	0	0	0	0	0	0	90	0	0	0	0	0	0	2	0	0	0	0	0	0	0	0	0	0	0	
1.8180881728e+000	0	2	19	51	0	198	2	2	0	0	0	0	1	0	0	59	0	0	0	0	0	0	0	90	0	0	0	0	0	0	2	0	0	0	0	0	0	0	0	0	0	0	
1.8190450443e+000	0	2	19	51	0	199	2	2	0	0	0	0	1	0	0	59	0	0	0	0	0	0	0	90	0	0	0	0	0	0	1	0	0	0	0	0	0	0	0	0	0	0	
1.8192501981e+000	0	2	19	51	0	199	2	2	0	0	0	0	1	0	0	60	0	0	0	0	0	0	0	89	0	0	0	0	0	0	1	0	0	0	0	0	0	0	0	0	0	0	
1.8196339499e+000	0	2	19	51	0	200	2	2	0	0	0	0	1	0	0	60	0	0	0	0	0	0	0	89	0	0	0	0	0	0	0	0	0	0	0	0	0	0	0	0	0	0	
1.8197186235e+000	0	2	19	52	0	200	2	2	0	0	0	0	1	0	0	59	0	0	0	0	0	0	0	89	0	0	0	0	0	0	0	0	0	0	0	0	0	0	0	0	0	0	
1.8209909445e+000	0	2	19	53	0	200	2	2	0	0	0	0	1	0	0	58	0	0	0	0	0	0	0	89	0	0	0	0	0	0	0	0	0	0	0	0	0	0	0	0	0	0	
1.8212372214e+000	0	2	19	53	0	200	2	2	0	0	0	0	1	0	0	59	0	0	0	0	0	0	0	88	0	0	0	0	0	0	0	0	0	0	0	0	0	0	0	0	0	0	
1.8215641105e+000	0	2	19	53	0	199	2	2	0	0	0	0	1	0	0	59	0	0	0	0	0	0	0	88	0	0	0	0	0	0	1	0	0	0	0	0	0	0	0	0	0	0	
1.8216893500e+000	0	2	19	53	0	198	2	2	0	0	0	0	1	0	0	59	0	0	0	0	0	0	0	88	0	0	0	0	0	0	2	0	0	0	0	0	0	0	0	0	0	0	
1.8229206515e+000	0	2	19	54	0	198	2	2	0	0	0	0	1	0	0	58	0	0	0	0	0	0	0	88	0	0	0	0	0	0	2	0	0	0	0	0	0	0	0	0	0	0	
1.8258306187e+000	0	2	19	54	0	197	2	2	0	0	0	0	1	0	0	58	0	0	0	0	0	0	0	88	0	0	0	0	0	0	3	0	0	0	0	0	0	0	0	0	0	0	
1.8290710433e+000	0	2	19	54	0	196	2	2	0	0	0	0	1	0	0	58	0	0	0	0	0	0	0	88	0	0	0	0	0	0	4	0	0	0	0	0	0	0	0	0	0	0	
1.8318385220e+000	0	2	19	55	0	196	2	2	0	0	0	0	1	0	0	57	0	0	0	0	0	0	0	88	0	0	0	0	0	0	4	0	0	0	0	0	0	0	0	0	0	0	
1.8335997663e+000	0	2	19	55	0	195	2	2	0	0	0	0	1	0	0	57	0	0	0	0	0	0	0	88	0	0	0	0	0	0	5	0	0	0	0	0	0	0	0	0	0	0	
1.8341784443e+000	0	2	19	55	0	194	2	2	0	0	0	0	1	0	0	57	0	0	0	0	0	0	0	88	0	0	0	0	0	0	6	0	0	0	0	0	0	0	0	0	0	0	
1.8370852093e+000	0	2	19	55	0	195	2	2	0	0	0	0	1	0	0	57	0	0	0	0	0	0	0	88	0	0	0	0	0	0	5	0	0	0	0	0	0	0	0	0	0	0	
1.8375995042e+000	0	2	19	55	0	194	2	2	0	0	0	0	1	0	0	57	0	0	0	0	0	0	0	88	0	0	0	0	0	0	6	0	0	0	0	0	0	0	0	0	0	0	
1.8380892063e+000	0	2	19	55	0	195	2	2	0	0	0	0	1	0	0	57	0	0	0	0	0	0	0	88	0	0	0	0	0	0	5	0	0	0	0	0	0	0	0	0	0	0	
1.8382432061e+000	0	2	19	55	0	196	2	2	0	0	0	0	1	0	0	57	0	0	0	0	0	0	0	88	0	0	0	0	0	0	4	0	0	0	0	0	0	0	0	0	0	0	
1.8385816434e+000	0	2	19	55	0	195	2	2	0	0	0	0	1	0	0	57	0	0	0	0	0	0	0	88	0	0	0	0	0	0	5	0	0	0	0	0	0	0	0	0	0	0	
1.8397565634e+000	0	2	19	55	0	195	2	2	0	0	0	0	1	0	0	58	0	0	0	0	0	0	0	87	0	0	0	0	0	0	5	0	0	0	0	0	0	0	0	0	0	0	
1.8402511988e+000	0	2	19	55	0	194	2	2	0	0	0	0	1	0	0	58	0	0	0	0	0	0	0	87	0	0	0	0	0	0	6	0	0	0	0	0	0	0	0	0	0	0	
1.8412741278e+000	0	2	19	55	0	194	2	2	0	0	0	0	1	0	0	59	0	0	0	0	0	0	0	86	0	0	0	0	0	0	6	0	0	0	0	0	0	0	0	0	0	0	
1.8417314839e+000	0	2	19	55	0	195	2	2	0	0	0	0	1	0	0	59	0	0	0	0	0	0	0	86	0	0	0	0	0	0	5	0	0	0	0	0	0	0	0	0	0	0	
1.8436383108e+000	0	2	19	55	0	196	2	2	0	0	0	0	1	0	0	59	0	0	0	0	0	0	0	86	0	0	0	0	0	0	4	0	0	0	0	0	0	0	0	0	0	0	
1.8438913399e+000	0	2	19	55	0	195	2	2	0	0	0	0	1	0	0	59	0	0	0	0	0	0	0	86	0	0	0	0	0	0	5	0	0	0	0	0	0	0	0	0	0	0	
1.8460798126e+000	0	2	19	55	0	194	2	2	0	0	0	0	1	0	0	59	0	0	0	0	0	0	0	86	0	0	0	0	0	0	6	0	0	0	0	0	0	0	0	0	0	0	
1.8467181362e+000	0	2	19	55	0	194	2	2	0	0	0	0	1	0	0	58	0	0	0	0	0	0	0	87	0	0	0	0	0	0	6	0	0	0	0	0	0	0	0	0	0	0	
1.8469603862e+000	0	2	19	55	0	193	2	2	0	0	0	0	1	0	0	58	0	0	0	0	0	0	0	87	0	0	0	0	0	0	7	0	0	0	0	0	0	0	0	0	0	0	
1.8477581534e+000	0	2	19	56	0	193	2	2	0	0	0	0	1	0	0	57	0	0	0	0	0	0	0	87	0	0	0	0	0	0	7	0	0	0	0	0	0	0	0	0	0	0	
1.8479581920e+000	0	2	19	56	0	194	2	2	0	0	0	0	1	0	0	57	0	0	0	0	0	0	0	87	0	0	0	0	0	0	6	0	0	0	0	0	0	0	0	0	0	0	
1.8491854175e+000	0	2	19	56	0	193	2	2	0	0	0	0	1	0	0	57	0	0	0	0	0	0	0	87	0	0	0	0	0	0	7	0	0	0	0	0	0	0	0	0	0	0	
1.8503348959e+000	0	2	19	56	0	194	2	2	0	0	0	0	1	0	0	57	0	0	0	0	0	0	0	87	0	0	0	0	0	0	6	0	0	0	0	0	0	0	0	0	0	0	
1.8504425083e+000	0	2	19	56	0	195	2	2	0	0	0	0	1	0	0	57	0	0	0	0	0	0	0	87	0	0	0	0	0	0	5	0	0	0	0	0	0	0	0	0	0	0	
1.8506176359e+000	0	2	19	57	0	195	2	2	0	0	0	0	1	0	0	56	0	0	0	0	0	0	0	87	0	0	0	0	0	0	5	0	0	0	0	0	0	0	0	0	0	0	
1.8526023716e+000	0	2	19	57	0	194	2	2	0	0	0	0	1	0	0	56	0	0	0	0	0	0	0	87	0	0	0	0	0	0	6	0	0	0	0	0	0	0	0	0	0	0	
1.8526377182e+000	0	2	19	57	0	195	2	2	0	0	0	0	1	0	0	56	0	0	0	0	0	0	0	87	0	0	0	0	0	0	5	0	0	0	0	0	0	0	0	0	0	0	
1.8538424752e+000	0	2	19	57	0	194	2	2	0	0	0	0	1	0	0	56	0	0	0	0	0	0	0	87	0	0	0	0	0	0	6	0	0	0	0	0	0	0	0	0	0	0	
1.8549062592e+000	0	2	19	57	0	193	2	2	0	0	0	0	1	0	0	56	0	0	0	0	0	0	0	87	0	0	0	0	0	0	7	0	0	0	0	0	0	0	0	0	0	0	
1.8554364740e+000	0	2	19	57	0	193	2	2	0	0	0	0	1	0	0	57	0	0	0	0	0	0	0	86	0	0	0	0	0	0	7	0	0	0	0	0	0	0	0	0	0	0	
1.8556344631e+000	0	2	19	57	0	193	2	2	0	0	0	0	1	0	0	58	0	0	0	0	0	0	0	85	0	0	0	0	0	0	7	0	0	0	0	0	0	0	0	0	0	0	
1.8559582999e+000	0	2	19	57	0	194	2	2	0	0	0	0	1	0	0	58	0	0	0	0	0	0	0	85	0	0	0	0	0	0	6	0	0	0	0	0	0	0	0	0	0	0	
1.8563832937e+000	0	2	19	57	0	195	2	2	0	0	0	0	1	0	0	58	0	0	0	0	0	0	0	85	0	0	0	0	0	0	5	0	0	0	0	0	0	0	0	0	0	0	
1.8568664027e+000	0	2	19	57	0	196	2	2	0	0	0	0	1	0	0	58	0	0	0	0	0	0	0	85	0	0	0	0	0	0	4	0	0	0	0	0	0	0	0	0	0	0	
1.8589505920e+000	0	2	19	57	0	195	2	2	0	0	0	0	1	0	0	58	0	0	0	0	0	0	0	85	0	0	0	0	0	0	5	0	0	0	0	0	0	0	0	0	0	0	
1.8591116105e+000	0	2	19	57	0	195	2	2	0	0	0	0	1	0	0	59	0	0	0	0	0	0	0	84	0	0	0	0	0	0	5	0	0	0	0	0	0	0	0	0	0	0	
1.8599534221e+000	0	2	19	57	0	195	2	2	0	0	0	0	1	0	0	60	0	0	0	0	0	0	0	83	0	0	0	0	0	0	5	0	0	0	0	0	0	0	0	0	0	0	
1.8603985151e+000	0	2	19	57	0	194	2	2	0	0	0	0	1	0	0	60	0	0	0	0	0	0	0	83	0	0	0	0	0	0	6	0	0	0	0	0	0	0	0	0	0	0	
1.8605721835e+000	0	2	19	57	0	195	2	2	0	0	0	0	1	0	0	60	0	0	0	0	0	0	0	83	0	0	0	0	0	0	5	0	0	0	0	0	0	0	0	0	0	0	
1.8615221974e+000	0	2	19	57	0	194	2	2	0	0	0	0	1	0	0	60	0	0	0	0	0	0	0	83	0	0	0	0	0	0	6	0	0	0	0	0	0	0	0	0	0	0	
1.8628683454e+000	0	2	19	57	0	194	2	2	0	0	0	0	1	0	0	61	0	0	0	0	0	0	0	82	0	0	0	0	0	0	6	0	0	0	0	0	0	0	0	0	0	0	
1.8646167317e+000	0	2	19	57	0	194	2	2	0	0	0	0	1	0	0	62	0	0	0	0	0	0	0	81	0	0	0	0	0	0	6	0	0	0	0	0	0	0	0	0	0	0	
1.8646659209e+000	0	2	19	57	0	193	2	2	0	0	0	0	1	0	0	62	0	0	0	0	0	0	0	81	0	0	0	0	0	0	7	0	0	0	0	0	0	0	0	0	0	0	
1.8654039905e+000	0	2	19	57	0	192	2	2	0	0	0	0	1	0	0	62	0	0	0	0	0	0	0	81	0	0	0	0	0	0	8	0	0	0	0	0	0	0	0	0	0	0	
1.8655022812e+000	0	2	19	57	0	192	2	2	0	0	0	0	1	0	0	63	0	0	0	0	0	0	0	80	0	0	0	0	0	0	8	0	0	0	0	0	0	0	0	0	0	0	
1.8658445818e+000	0	2	19	57	0	193	2	2	0	0	0	0	1	0	0	63	0	0	0	0	0	0	0	80	0	0	0	0	0	0	7	0	0	0	0	0	0	0	0	0	0	0	
1.8665242132e+000	0	2	19	57	0	194	2	2	0	0	0	0	1	0	0	63	0	0	0	0	0	0	0	80	0	0	0	0	0	0	6	0	0	0	0	0	0	0	0	0	0	0	
1.8669393773e+000	0	2	19	57	0	195	2	2	0	0	0	0	1	0	0	63	0	0	0	0	0	0	0	80	0	0	0	0	0	0	5	0	0	0	0	0	0	0	0	0	0	0	
1.8678608521e+000	0	2	19	57	0	194	2	2	0	0	0	0	1	0	0	63	0	0	0	0	0	0	0	80	0	0	0	0	0	0	6	0	0	0	0	0	0	0	0	0	0	0	
1.8679962559e+000	0	2	19	57	0	193	2	2	0	0	0	0	1	0	0	63	0	0	0	0	0	0	0	80	0	0	0	0	0	0	7	0	0	0	0	0	0	0	0	0	0	0	
1.8695276388e+000	0	2	19	58	0	193	2	2	0	0	0	0	1	0	0	62	0	0	0	0	0	0	0	80	0	0	0	0	0	0	7	0	0	0	0	0	0	0	0	0	0	0	
1.8715555892e+000	0	2	19	58	0	192	2	2	0	0	0	0	1	0	0	62	0	0	0	0	0	0	0	80	0	0	0	0	0	0	8	0	0	0	0	0	0	0	0	0	0	0	
1.8719091641e+000	0	2	19	58	0	191	2	2	0	0	0	0	1	0	0	62	0	0	0	0	0	0	0	80	0	0	0	0	0	0	9	0	0	0	0	0	0	0	0	0	0	0	
1.8722693419e+000	0	2	19	58	0	192	2	2	0	0	0	0	1	0	0	62	0	0	0	0	0	0	0	80	0	0	0	0	0	0	8	0	0	0	0	0	0	0	0	0	0	0	
1.8723125688e+000	0	2	19	58	0	191	2	2	0	0	0	0	1	0	0	62	0	0	0	0	0	0	0	80	0	0	0	0	0	0	9	0	0	0	0	0	0	0	0	0	0	0	
1.8725680762e+000	0	2	19	58	0	190	2	2	0	0	0	0	1	0	0	62	0	0	0	0	0	0	0	80	0	0	0	0	0	0	10	0	0	0	0	0	0	0	0	0	0	0	
1.8730174366e+000	0	2	19	58	0	189	2	2	0	0	0	0	1	0	0	62	0	0	0	0	0	0	0	80	0	0	0	0	0	0	11	0	0	0	0	0	0	0	0	0	0	0	
1.8740669930e+000	0	2	19	58	0	190	2	2	0	0	0	0	1	0	0	62	0	0	0	0	0	0	0	80	0	0	0	0	0	0	10	0	0	0	0	0	0	0	0	0	0	0	
1.8743948664e+000	0	2	19	58	0	191	2	2	0	0	0	0	1	0	0	62	0	0	0	0	0	0	0	80	0	0	0	0	0	0	9	0	0	0	0	0	0	0	0	0	0	0	
1.8752019546e+000	0	2	19	58	0	192	2	2	0	0	0	0	1	0	0	62	0	0	0	0	0	0	0	80	0	0	0	0	0	0	8	0	0	0	0	0	0	0	0	0	0	0	
1.8756408959e+000	0	2	19	58	0	193	2	2	0	0	0	0	1	0	0	62	0	0	0	0	0	0	0	80	0	0	0	0	0	0	7	0	0	0	0	0	0	0	0	0	0	0	
1.8758244873e+000	0	2	19	58	0	192	2	2	0	0	0	0	1	0	0	62	0	0	0	0	0	0	0	80	0	0	0	0	0	0	8	0	0	0	0	0	0	0	0	0	0	0	
1.8759320955e+000	0	2	19	58	0	192	2	2	0	0	0	0	1	0	0	63	0	0	0	0	0	0	0	79	0	0	0	0	0	0	8	0	0	0	0	0	0	0	0	0	0	0	
1.8769717698e+000	0	2	19	58	0	191	2	2	0	0	0	0	1	0	0	63	0	0	0	0	0	0	0	79	0	0	0	0	0	0	9	0	0	0	0	0	0	0	0	0	0	0	
1.8770390168e+000	0	2	19	58	0	190	2	2	0	0	0	0	1	0	0	63	0	0	0	0	0	0	0	79	0	0	0	0	0	0	10	0	0	0	0	0	0	0	0	0	0	0	
1.8773887595e+000	0	2	19	58	0	189	2	2	0	0	0	0	1	0	0	63	0	0	0	0	0	0	0	79	0	0	0	0	0	0	11	0	0	0	0	0	0	0	0	0	0	0	
1.8778990594e+000	0	2	19	59	0	189	2	2	0	0	0	0	1	0	0	62	0	0	0	0	0	0	0	79	0	0	0	0	0	0	11	0	0	0	0	0	0	0	0	0	0	0	
1.8787621752e+000	0	2	19	59	0	189	2	2	0	0	0	0	1	0	0	63	0	0	0	0	0	0	0	78	0	0	0	0	0	0	11	0	0	0	0	0	0	0	0	0	0	0	
1.8791331052e+000	0	2	19	59	0	188	2	2	0	0	0	0	1	0	0	63	0	0	0	0	0	0	0	78	0	0	0	0	0	0	12	0	0	0	0	0	0	0	0	0	0	0	
1.8794254536e+000	0	2	19	59	0	189	2	2	0	0	0	0	1	0	0	63	0	0	0	0	0	0	0	78	0	0	0	0	0	0	11	0	0	0	0	0	0	0	0	0	0	0	
1.8797252190e+000	0	2	19	60	0	189	2	2	0	0	0	0	1	0	0	62	0	0	0	0	0	0	0	78	0	0	0	0	0	0	11	0	0	0	0	0	0	0	0	0	0	0	
1.8797813864e+000	0	2	19	60	0	190	2	2	0	0	0	0	1	0	0	62	0	0	0	0	0	0	0	78	0	0	0	0	0	0	10	0	0	0	0	0	0	0	0	0	0	0	
1.8799389739e+000	0	2	19	60	0	189	2	2	0	0	0	0	1	0	0	62	0	0	0	0	0	0	0	78	0	0	0	0	0	0	11	0	0	0	0	0	0	0	0	0	0	0	
1.8800461526e+000	0	2	19	60	0	190	2	2	0	0	0	0	1	0	0	62	0	0	0	0	0	0	0	78	0	0	0	0	0	0	10	0	0	0	0	0	0	0	0	0	0	0	
1.8804120282e+000	0	2	19	60	0	189	2	2	0	0	0	0	1	0	0	62	0	0	0	0	0	0	0	78	0	0	0	0	0	0	11	0	0	0	0	0	0	0	0	0	0	0	
1.8813410134e+000	0	2	19	60	0	188	2	2	0	0	0	0	1	0	0	62	0	0	0	0	0	0	0	78	0	0	0	0	0	0	12	0	0	0	0	0	0	0	0	0	0	0	
1.8819771119e+000	0	2	19	60	0	188	2	2	0	0	0	0	1	0	0	61	0	0	0	0	0	0	0	79	0	0	0	0	0	0	12	0	0	0	0	0	0	0	0	0	0	0	
1.8823259719e+000	0	2	19	60	0	188	2	2	0	0	0	0	1	0	0	60	0	0	0	0	0	0	0	80	0	0	0	0	0	0	12	0	0	0	0	0	0	0	0	0	0	0	
1.8836685809e+000	0	2	19	60	0	189	2	2	0	0	0	0	1	0	0	60	0	0	0	0	0	0	0	80	0	0	0	0	0	0	11	0	0	0	0	0	0	0	0	0	0	0	
1.8841011449e+000	0	2	19	60	0	190	2	2	0	0	0	0	1	0	0	60	0	0	0	0	0	0	0	80	0	0	0	0	0	0	10	0	0	0	0	0	0	0	0	0	0	0	
1.8870423047e+000	0	2	19	60	0	191	2	2	0	0	0	0	1	0	0	60	0	0	0	0	0	0	0	80	0	0	0	0	0	0	9	0	0	0	0	0	0	0	0	0	0	0	
1.8893490833e+000	0	2	19	60	0	190	2	2	0	0	0	0	1	0	0	60	0	0	0	0	0	0	0	80	0	0	0	0	0	0	10	0	0	0	0	0	0	0	0	0	0	0	
1.8897585631e+000	0	2	19	60	0	189	2	2	0	0	0	0	1	0	0	60	0	0	0	0	0	0	0	80	0	0	0	0	0	0	11	0	0	0	0	0	0	0	0	0	0	0	
1.8903976320e+000	0	2	19	60	0	189	2	2	0	0	0	0	1	0	0	61	0	0	0	0	0	0	0	79	0	0	0	0	0	0	11	0	0	0	0	0	0	0	0	0	0	0	
1.8911434215e+000	0	2	19	60	0	190	2	2	0	0	0	0	1	0	0	61	0	0	0	0	0	0	0	79	0	0	0	0	0	0	10	0	0	0	0	0	0	0	0	0	0	0	
1.8913405349e+000	0	2	19	60	0	191	2	2	0	0	0	0	1	0	0	61	0	0	0	0	0	0	0	79	0	0	0	0	0	0	9	0	0	0	0	0	0	0	0	0	0	0	
1.8941698661e+000	0	2	19	60	0	191	2	2	0	0	0	0	1	0	0	62	0	0	0	0	0	0	0	78	0	0	0	0	0	0	9	0	0	0	0	0	0	0	0	0	0	0	
1.8942794554e+000	0	2	19	60	0	192	2	2	0	0	0	0	1	0	0	62	0	0	0	0	0	0	0	78	0	0	0	0	0	0	8	0	0	0	0	0	0	0	0	0	0	0	
1.8944442965e+000	0	2	19	60	1	192	2	2	0	0	0	0	1	0	0	62	0	0	0	0	0	0	0	78	0	0	0	0	0	0	7	0	0	0	0	0	0	0	0	0	0	0	
1.8946122251e+000	0	2	19	61	1	192	2	2	0	0	0	0	1	0	0	61	0	0	0	0	0	0	0	78	0	0	0	0	0	0	7	0	0	0	0	0	0	0	0	0	0	0	
1.8947860731e+000	0	2	19	61	1	193	2	2	0	0	0	0	1	0	0	61	0	0	0	0	0	0	0	78	0	0	0	0	0	0	6	0	0	0	0	0	0	0	0	0	0	0	
1.8948876130e+000	0	2	19	61	1	194	2	2	0	0	0	0	1	0	0	61	0	0	0	0	0	0	0	78	0	0	0	0	0	0	5	0	0	0	0	0	0	0	0	0	0	0	
1.8982590436e+000	0	2	19	61	1	195	2	2	0	0	0	0	1	0	0	61	0	0	0	0	0	0	0	78	0	0	0	0	0	0	4	0	0	0	0	0	0	0	0	0	0	0	
1.8983307888e+000	0	2	19	61	1	195	2	2	0	0	0	0	1	0	0	62	0	0	0	0	0	0	0	77	0	0	0	0	0	0	4	0	0	0	0	0	0	0	0	0	0	0	
1.8984196918e+000	0	2	19	61	1	195	2	2	0	0	0	0	1	0	0	63	0	0	0	0	0	0	0	76	0	0	0	0	0	0	4	0	0	0	0	0	0	0	0	0	0	0	
1.8997871544e+000	0	2	19	61	1	196	2	2	0	0	0	0	1	0	0	63	0	0	0	0	0	0	0	76	0	0	0	0	0	0	3	0	0	0	0	0	0	0	0	0	0	0	
1.9000728850e+000	0	2	19	61	1	197	2	2	0	0	0	0	1	0	0	63	0	0	0	0	0	0	0	76	0	0	0	0	0	0	2	0	0	0	0	0	0	0	0	0	0	0	
1.9008558136e+000	0	2	19	61	1	197	2	2	0	0	0	0	1	0	0	64	0	0	0	0	0	0	0	75	0	0	0	0	0	0	2	0	0	0	0	0	0	0	0	0	0	0	
1.9020245788e+000	0	2	19	61	1	197	2	2	0	0	0	0	1	0	0	65	0	0	0	0	0	0	0	74	0	0	0	0	0	0	2	0	0	0	0	0	0	0	0	0	0	0	
1.9039134952e+000	0	2	19	61	1	196	2	2	0	0	0	0	1	0	0	65	0	0	0	0	0	0	0	74	0	0	0	0	0	0	3	0	0	0	0	0	0	0	0	0	0	0	
1.9048854948e+000	0	2	19	62	1	196	2	2	0	0	0	0	1	0	0	64	0	0	0	0	0	0	0	74	0	0	0	0	0	0	3	0	0	0	0	0	0	0	0	0	0	0	
1.9069546427e+000	0	2	19	62	1	196	2	2	0	0	0	0	1	0	0	63	0	0	0	0	0	0	0	75	0	0	0	0	0	0	3	0	0	0	0	0	0	0	0	0	0	0	
1.9086682433e+000	0	2	19	62	1	197	2	2	0	0	0	0	1	0	0	63	0	0	0	0	0	0	0	75	0	0	0	0	0	0	2	0	0	0	0	0	0	0	0	0	0	0	
1.9094090108e+000	0	2	19	62	0	197	2	2	0	0	0	0	1	0	0	63	0	0	0	0	0	0	0	75	0	0	0	0	0	0	3	0	0	0	0	0	0	0	0	0	0	0	
1.9112086612e+000	0	2	19	61	0	197	2	2	0	0	0	0	1	0	0	64	0	0	0	0	0	0	0	75	0	0	0	0	0	0	3	0	0	0	0	0	0	0	0	0	0	0	
1.9125080982e+000	0	2	19	61	0	196	2	2	0	0	0	0	1	0	0	64	0	0	0	0	0	0	0	75	0	0	0	0	0	0	4	0	0	0	0	0	0	0	0	0	0	0	
1.9135419581e+000	0	2	19	62	0	196	2	2	0	0	0	0	1	0	0	63	0	0	0	0	0	0	0	75	0	0	0	0	0	0	4	0	0	0	0	0	0	0	0	0	0	0	
1.9143250222e+000	0	2	19	63	0	196	2	2	0	0	0	0	1	0	0	62	0	0	0	0	0	0	0	75	0	0	0	0	0	0	4	0	0	0	0	0	0	0	0	0	0	0	
1.9149422875e+000	0	2	19	63	0	196	2	2	0	0	0	0	1	0	0	63	0	0	0	0	0	0	0	74	0	0	0	0	0	0	4	0	0	0	0	0	0	0	0	0	0	0	
1.9171198403e+000	0	2	19	62	0	196	2	2	0	0	0	0	1	0	0	64	0	0	0	0	0	0	0	74	0	0	0	0	0	0	4	0	0	0	0	0	0	0	0	0	0	0	
1.9173126365e+000	0	2	19	62	0	197	2	2	0	0	0	0	1	0	0	64	0	0	0	0	0	0	0	74	0	0	0	0	0	0	3	0	0	0	0	0	0	0	0	0	0	0	
1.9187366813e+000	0	2	19	62	0	198	2	2	0	0	0	0	1	0	0	64	0	0	0	0	0	0	0	74	0	0	0	0	0	0	2	0	0	0	0	0	0	0	0	0	0	0	
1.9196473903e+000	0	2	19	62	0	198	2	2	0	0	0	0	1	0	0	63	0	0	0	0	0	0	0	75	0	0	0	0	0	0	2	0	0	0	0	0	0	0	0	0	0	0	
1.9206102263e+000	0	2	19	62	0	198	2	2	0	0	0	0	1	0	0	64	0	0	0	0	0	0	0	74	0	0	0	0	0	0	2	0	0	0	0	0	0	0	0	0	0	0	
1.9207352576e+000	0	2	19	62	0	197	2	2	0	0	0	0	1	0	0	64	0	0	0	0	0	0	0	74	0	0	0	0	0	0	3	0	0	0	0	0	0	0	0	0	0	0	
1.9224202341e+000	0	2	19	62	0	197	2	2	0	0	0	0	1	0	0	65	0	0	0	0	0	0	0	73	0	0	0	0	0	0	3	0	0	0	0	0	0	0	0	0	0	0	
1.9226812130e+000	0	2	19	62	0	198	2	2	0	0	0	0	1	0	0	65	0	0	0	0	0	0	0	73	0	0	0	0	0	0	2	0	0	0	0	0	0	0	0	0	0	0	
1.9227617406e+000	0	2	19	62	0	199	2	2	0	0	0	0	1	0	0	65	0	0	0	0	0	0	0	73	0	0	0	0	0	0	1	0	0	0	0	0	0	0	0	0	0	0	
1.9233637399e+000	0	2	19	62	0	198	2	2	0	0	0	0	1	0	0	65	0	0	0	0	0	0	0	73	0	0	0	0	0	0	2	0	0	0	0	0	0	0	0	0	0	0	
1.9234081685e+000	0	2	19	62	0	198	2	2	0	0	0	0	1	0	0	64	0	0	0	0	0	0	0	74	0	0	0	0	0	0	2	0	0	0	0	0	0	0	0	0	0	0	
1.9246491895e+000	0	2	19	63	0	198	2	2	0	0	0	0	1	0	0	63	0	0	0	0	0	0	0	74	0	0	0	0	0	0	2	0	0	0	0	0	0	0	0	0	0	0	
1.9255764488e+000	0	2	19	63	0	198	2	2	0	0	0	0	1	0	0	64	0	0	0	0	0	0	0	73	0	0	0	0	0	0	2	0	0	0	0	0	0	0	0	0	0	0	
1.9258235851e+000	0	2	19	63	0	199	2	2	0	0	0	0	1	0	0	64	0	0	0	0	0	0	0	73	0	0	0	0	0	0	1	0	0	0	0	0	0	0	0	0	0	0	
1.9261658851e+000	0	2	19	63	0	199	2	2	0	0	0	0	1	0	0	63	0	0	0	0	0	0	0	74	0	0	0	0	0	0	1	0	0	0	0	0	0	0	0	0	0	0	
1.9261972869e+000	0	2	19	63	0	198	2	2	0	0	0	0	1	0	0	63	0	0	0	0	0	0	0	74	0	0	0	0	0	0	2	0	0	0	0	0	0	0	0	0	0	0	
1.9263657507e+000	0	2	19	63	0	197	2	2	0	0	0	0	1	0	0	63	0	0	0	0	0	0	0	74	0	0	0	0	0	0	3	0	0	0	0	0	0	0	0	0	0	0	
1.9267635836e+000	0	2	19	63	0	197	2	2	0	0	0	0	1	0	0	62	0	0	0	0	0	0	0	75	0	0	0	0	0	0	3	0	0	0	0	0	0	0	0	0	0	0	
1.9276406169e+000	0	2	19	64	0	197	2	2	0	0	0	0	1	0	0	61	0	0	0	0	0	0	0	75	0	0	0	0	0	0	3	0	0	0	0	0	0	0	0	0	0	0	
1.9329049240e+000	0	2	19	64	0	197	2	2	0	0	0	0	1	0	0	62	0	0	0	0	0	0	0	74	0	0	0	0	0	0	3	0	0	0	0	0	0	0	0	0	0	0	
1.9341308336e+000	0	2	19	64	0	197	2	2	0	0	0	0	1	0	0	63	0	0	0	0	0	0	0	73	0	0	0	0	0	0	3	0	0	0	0	0	0	0	0	0	0	0	
1.9345551649e+000	0	2	19	64	0	197	2	2	0	0	0	0	1	0	0	64	0	0	0	0	0	0	0	72	0	0	0	0	0	0	3	0	0	0	0	0	0	0	0	0	0	0	
1.9371624171e+000	0	2	19	65	0	197	2	2	0	0	0	0	1	0	0	63	0	0	0	0	0	0	0	72	0	0	0	0	0	0	3	0	0	0	0	0	0	0	0	0	0	0	
1.9383036221e+000	0	2	19	65	0	196	2	2	0	0	0	0	1	0	0	63	0	0	0	0	0	0	0	72	0	0	0	0	0	0	4	0	0	0	0	0	0	0	0	0	0	0	
1.9389864286e+000	0	2	19	65	0	196	2	2	0	0	0	0	1	0	0	64	0	0	0	0	0	0	0	71	0	0	0	0	0	0	4	0	0	0	0	0	0	0	0	0	0	0	
1.9391376056e+000	0	2	19	65	0	197	2	2	0	0	0	0	1	0	0	64	0	0	0	0	0	0	0	71	0	0	0	0	0	0	3	0	0	0	0	0	0	0	0	0	0	0	
1.9394802339e+000	0	2	19	65	0	198	2	2	0	0	0	0	1	0	0	64	0	0	0	0	0	0	0	71	0	0	0	0	0	0	2	0	0	0	0	0	0	0	0	0	0	0	
1.9422503811e+000	0	2	19	64	0	198	2	2	0	0	0	0	1	0	0	65	0	0	0	0	0	0	0	71	0	0	0	0	0	0	2	0	0	0	0	0	0	0	0	0	0	0	
1.9429382953e+000	0	2	19	64	0	197	2	2	0	0	0	0	1	0	0	65	0	0	0	0	0	0	0	71	0	0	0	0	0	0	3	0	0	0	0	0	0	0	0	0	0	0	
1.9433212564e+000	0	2	19	64	0	196	2	2	0	0	0	0	1	0	0	65	0	0	0	0	0	0	0	71	0	0	0	0	0	0	4	0	0	0	0	0	0	0	0	0	0	0	
1.9439642203e+000	0	2	19	64	0	196	2	2	0	0	0	0	1	0	0	66	0	0	0	0	0	0	0	70	0	0	0	0	0	0	4	0	0	0	0	0	0	0	0	0	0	0	
1.9459855148e+000	0	2	19	64	0	197	2	2	0	0	0	0	1	0	0	66	0	0	0	0	0	0	0	70	0	0	0	0	0	0	3	0	0	0	0	0	0	0	0	0	0	0	
1.9460104219e+000	0	2	19	64	0	198	2	2	0	0	0	0	1	0	0	66	0	0	0	0	0	0	0	70	0	0	0	0	0	0	2	0	0	0	0	0	0	0	0	0	0	0	
1.9479005351e+000	0	2	19	64	0	198	2	2	0	0	0	0	1	0	0	65	0	0	0	0	0	0	0	71	0	0	0	0	0	0	2	0	0	0	0	0	0	0	0	0	0	0	
1.9483567990e+000	0	2	19	63	0	198	2	2	0	0	0	0	1	0	0	66	0	0	0	0	0	0	0	71	0	0	0	0	0	0	2	0	0	0	0	0	0	0	0	0	0	0	
1.9486113408e+000	0	2	19	63	0	197	2	2	0	0	0	0	1	0	0	66	0	0	0	0	0	0	0	71	0	0	0	0	0	0	3	0	0	0	0	0	0	0	0	0	0	0	
1.9492158005e+000	0	2	19	63	0	196	2	2	0	0	0	0	1	0	0	66	0	0	0	0	0	0	0	71	0	0	0	0	0	0	4	0	0	0	0	0	0	0	0	0	0	0	
1.9516412781e+000	0	2	19	64	0	196	2	2	0	0	0	0	1	0	0	65	0	0	0	0	0	0	0	71	0	0	0	0	0	0	4	0	0	0	0	0	0	0	0	0	0	0	
1.9525759176e+000	0	2	19	64	0	195	2	2	0	0	0	0	1	0	0	65	0	0	0	0	0	0	0	71	0	0	0	0	0	0	5	0	0	0	0	0	0	0	0	0	0	0	
1.9527615419e+000	0	2	20	64	0	195	2	2	0	0	0	0	0	0	0	65	0	0	0	0	0	0	0	71	0	0	0	0	0	0	5	0	0	0	0	0	0	0	0	0	0	0	
1.9528693155e+000	0	2	20	64	0	194	2	2	0	0	0	0	0	0	0	65	0	0	0	0	0	0	0	71	0	0	0	0	0	0	6	0	0	0	0	0	0	0	0	0	0	0	
1.9537659529e+000	0	2	20	65	0	194	2	2	0	0	0	0	0	0	0	64	0	0	0	0	0	0	0	71	0	0	0	0	0	0	6	0	0	0	0	0	0	0	0	0	0	0	
1.9538018664e+000	0	2	20	65	0	193	2	2	0	0	0	0	0	0	0	64	0	0	0	0	0	0	0	71	0	0	0	0	0	0	7	0	0	0	0	0	0	0	0	0	0	0	
1.9542746310e+000	0	2	20	65	0	194	2	2	0	0	0	0	0	0	0	64	0	0	0	0	0	0	0	71	0	0	0	0	0	0	6	0	0	0	0	0	0	0	0	0	0	0	
1.9546383023e+000	0	2	20	65	0	194	2	2	0	0	0	0	0	0	0	65	0	0	0	0	0	0	0	70	0	0	0	0	0	0	6	0	0	0	0	0	0	0	0	0	0	0	
1.9548816014e+000	0	2	20	66	0	194	2	2	0	0	0	0	0	0	0	64	0	0	0	0	0	0	0	70	0	0	0	0	0	0	6	0	0	0	0	0	0	0	0	0	0	0	
1.9557503132e+000	0	2	20	66	0	195	2	2	0	0	0	0	0	0	0	64	0	0	0	0	0	0	0	70	0	0	0	0	0	0	5	0	0	0	0	0	0	0	0	0	0	0	
1.9564311013e+000	0	2	20	66	0	194	2	2	0	0	0	0	0	0	0	64	0	0	0	0	0	0	0	70	0	0	0	0	0	0	6	0	0	0	0	0	0	0	0	0	0	0	
1.9567236423e+000	0	2	20	66	0	193	2	2	0	0	0	0	0	0	0	64	0	0	0	0	0	0	0	70	0	0	0	0	0	0	7	0	0	0	0	0	0	0	0	0	0	0	
1.9568018740e+000	0	2	20	67	0	193	2	2	0	0	0	0	0	0	0	63	0	0	0	0	0	0	0	70	0	0	0	0	0	0	7	0	0	0	0	0	0	0	0	0	0	0	
1.9587126935e+000	0	2	20	68	0	193	2	2	0	0	0	0	0	0	0	62	0	0	0	0	0	0	0	70	0	0	0	0	0	0	7	0	0	0	0	0	0	0	0	0	0	0	
1.9594810283e+000	0	2	20	68	0	194	2	2	0	0	0	0	0	0	0	62	0	0	0	0	0	0	0	70	0	0	0	0	0	0	6	0	0	0	0	0	0	0	0	0	0	0	
1.9617381169e+000	0	2	20	68	0	195	2	2	0	0	0	0	0	0	0	62	0	0	0	0	0	0	0	70	0	0	0	0	0	0	5	0	0	0	0	0	0	0	0	0	0	0	
1.9639651278e+000	0	2	20	68	0	194	2	2	0	0	0	0	0	0	0	62	0	0	0	0	0	0	0	70	0	0	0	0	0	0	6	0	0	0	0	0	0	0	0	0	0	0	
1.9676639951e+000	0	2	20	68	0	193	2	2	0	0	0	0	0	0	0	62	0	0	0	0	0	0	0	70	0	0	0	0	0	0	7	0	0	0	0	0	0	0	0	0	0	0	
1.9684332993e+000	0	2	20	68	0	192	2	2	0	0	0	0	0	0	0	62	0	0	0	0	0	0	0	70	0	0	0	0	0	0	8	0	0	0	0	0	0	0	0	0	0	0	
1.9687057284e+000	0	2	20	68	0	191	2	2	0	0	0	0	0	0	0	62	0	0	0	0	0	0	0	70	0	0	0	0	0	0	9	0	0	0	0	0	0	0	0	0	0	0	
1.9687497951e+000	0	2	20	68	0	192	2	2	0	0	0	0	0	0	0	62	0	0	0	0	0	0	0	70	0	0	0	0	0	0	8	0	0	0	0	0	0	0	0	0	0	0	
1.9691253224e+000	0	2	20	68	0	192	2	2	0	0	0	0	0	0	0	63	0	0	0	0	0	0	0	69	0	0	0	0	0	0	8	0	0	0	0	0	0	0	0	0	0	0	
1.9701885844e+000	0	2	20	68	0	193	2	2	0	0	0	0	0	0	0	63	0	0	0	0	0	0	0	69	0	0	0	0	0	0	7	0	0	0	0	0	0	0	0	0	0	0	
1.9712572055e+000	0	2	20	68	0	194	2	2	0	0	0	0	0	0	0	63	0	0	0	0	0	0	0	69	0	0	0	0	0	0	6	0	0	0	0	0	0	0	0	0	0	0	
1.9757041616e+000	0	2	20	68	0	193	2	2	0	0	0	0	0	0	0	63	0	0	0	0	0	0	0	69	0	0	0	0	0	0	7	0	0	0	0	0	0	0	0	0	0	0	
1.9794687123e+000	0	2	20	68	0	194	2	2	0	0	0	0	0	0	0	63	0	0	0	0	0	0	0	69	0	0	0	0	0	0	6	0	0	0	0	0	0	0	0	0	0	0	
1.9812504469e+000	0	2	20	68	0	195	2	2	0	0	0	0	0	0	0	63	0	0	0	0	0	0	0	69	0	0	0	0	0	0	5	0	0	0	0	0	0	0	0	0	0	0	
1.9844304932e+000	0	2	20	69	0	195	2	2	0	0	0	0	0	0	0	62	0	0	0	0	0	0	0	69	0	0	0	0	0	0	5	0	0	0	0	0	0	0	0	0	0	0	
1.9877610796e+000	0	2	20	70	0	195	2	2	0	0	0	0	0	0	0	61	0	0	0	0	0	0	0	69	0	0	0	0	0	0	5	0	0	0	0	0	0	0	0	0	0	0	
1.9878626302e+000	0	2	20	70	0	194	2	2	0	0	0	0	0	0	0	61	0	0	0	0	0	0	0	69	0	0	0	0	0	0	6	0	0	0	0	0	0	0	0	0	0	0	
1.9881466422e+000	0	2	20	70	0	193	2	2	0	0	0	0	0	0	0	61	0	0	0	0	0	0	0	69	0	0	0	0	0	0	7	0	0	0	0	0	0	0	0	0	0	0	
1.9891363991e+000	0	2	20	71	0	193	2	2	0	0	0	0	0	0	0	60	0	0	0	0	0	0	0	69	0	0	0	0	0	0	7	0	0	0	0	0	0	0	0	0	0	0	
1.9894313749e+000	0	2	20	71	0	192	2	2	0	0	0	0	0	0	0	60	0	0	0	0	0	0	0	69	0	0	0	0	0	0	8	0	0	0	0	0	0	0	0	0	0	0	
1.9898246567e+000	0	2	20	71	0	191	2	2	0	0	0	0	0	0	0	60	0	0	0	0	0	0	0	69	0	0	0	0	0	0	9	0	0	0	0	0	0	0	0	0	0	0	
1.9902805851e+000	0	2	20	72	0	191	2	2	0	0	0	0	0	0	0	59	0	0	0	0	0	0	0	69	0	0	0	0	0	0	9	0	0	0	0	0	0	0	0	0	0	0	
1.9912577407e+000	0	2	20	72	0	190	2	2	0	0	0	0	0	0	0	59	0	0	0	0	0	0	0	69	0	0	0	0	0	0	10	0	0	0	0	0	0	0	0	0	0	0	
1.9929064177e+000	0	2	20	72	0	189	2	2	0	0	0	0	0	0	0	59	0	0	0	0	0	0	0	69	0	0	0	0	0	0	11	0	0	0	0	0	0	0	0	0	0	0	
1.9930339047e+000	0	2	20	73	0	189	2	2	0	0	0	0	0	0	0	58	0	0	0	0	0	0	0	69	0	0	0	0	0	0	11	0	0	0	0	0	0	0	0	0	0	0	
1.9934051814e+000	0	2	20	73	0	188	2	2	0	0	0	0	0	0	0	58	0	0	0	0	0	0	0	69	0	0	0	0	0	0	12	0	0	0	0	0	0	0	0	0	0	0	
1.9934112329e+000	0	2	20	73	0	189	2	2	0	0	0	0	0	0	0	58	0	0	0	0	0	0	0	69	0	0	0	0	0	0	11	0	0	0	0	0	0	0	0	0	0	0	
1.9939763975e+000	0	2	20	73	0	190	2	2	0	0	0	0	0	0	0	58	0	0	0	0	0	0	0	69	0	0	0	0	0	0	10	0	0	0	0	0	0	0	0	0	0	0	
1.9940122974e+000	0	2	20	73	0	190	2	2	0	0	0	0	0	0	0	59	0	0	0	0	0	0	0	68	0	0	0	0	0	0	10	0	0	0	0	0	0	0	0	0	0	0	
1.9949992624e+000	0	2	20	73	0	191	2	2	0	0	0	0	0	0	0	59	0	0	0	0	0	0	0	68	0	0	0	0	0	0	9	0	0	0	0	0	0	0	0	0	0	0	
1.9957786919e+000	0	2	20	73	0	192	2	2	0	0	0	0	0	0	0	59	0	0	0	0	0	0	0	68	0	0	0	0	0	0	8	0	0	0	0	0	0	0	0	0	0	0	
1.9968492900e+000	0	2	20	73	0	191	2	2	0	0	0	0	0	0	0	59	0	0	0	0	0	0	0	68	0	0	0	0	0	0	9	0	0	0	0	0	0	0	0	0	0	0	
1.9969112258e+000	0	2	20	73	0	192	2	2	0	0	0	0	0	0	0	59	0	0	0	0	0	0	0	68	0	0	0	0	0	0	8	0	0	0	0	0	0	0	0	0	0	0	
1.9974440311e+000	0	2	20	74	0	192	2	2	0	0	0	0	0	0	0	58	0	0	0	0	0	0	0	68	0	0	0	0	0	0	8	0	0	0	0	0	0	0	0	0	0	0	
2.0024694693e+000	0	2	20	74	0	193	2	2	0	0	0	0	0	0	0	58	0	0	0	0	0	0	0	68	0	0	0	0	0	0	7	0	0	0	0	0	0	0	0	0	0	0	
2.0024992386e+000	0	2	20	74	0	194	2	2	0	0	0	0	0	0	0	58	0	0	0	0	0	0	0	68	0	0	0	0	0	0	6	0	0	0	0	0	0	0	0	0	0	0	
2.0027351633e+000	0	2	20	74	0	193	2	2	0	0	0	0	0	0	0	58	0	0	0	0	0	0	0	68	0	0	0	0	0	0	7	0	0	0	0	0	0	0	0	0	0	0	
2.0054584064e+000	0	2	20	74	0	193	2	2	0	0	0	0	0	0	0	59	0	0	0	0	0	0	0	67	0	0	0	0	0	0	7	0	0	0	0	0	0	0	0	0	0	0	
2.0055883528e+000	0	2	20	74	0	192	2	2	0	0	0	0	0	0	0	59	0	0	0	0	0	0	0	67	0	0	0	0	0	0	8	0	0	0	0	0	0	0	0	0	0	0	
2.0084238049e+000	0	2	20	74	0	193	2	2	0	0	0	0	0	0	0	59	0	0	0	0	0	0	0	67	0	0	0	0	0	0	7	0	0	0	0	0	0	0	0	0	0	0	
2.0084926795e+000	0	2	20	74	0	194	2	2	0	0	0	0	0	0	0	59	0	0	0	0	0	0	0	67	0	0	0	0	0	0	6	0	0	0	0	0	0	0	0	0	0	0	
2.0105145630e+000	0	2	20	74	0	195	2	2	0	0	0	0	0	0	0	59	0	0	0	0	0	0	0	67	0	0	0	0	0	0	5	0	0	0	0	0	0	0	0	0	0	0	
2.0111823454e+000	0	2	20	75	0	195	2	2	0	0	0	0	0	0	0	58	0	0	0	0	0	0	0	67	0	0	0	0	0	0	5	0	0	0	0	0	0	0	0	0	0	0	
2.0116681144e+000	0	2	20	76	0	195	2	2	0	0	0	0	0	0	0	57	0	0	0	0	0	0	0	67	0	0	0	0	0	0	5	0	0	0	0	0	0	0	0	0	0	0	
2.0135231326e+000	0	2	20	76	0	196	2	2	0	0	0	0	0	0	0	57	0	0	0	0	0	0	0	67	0	0	0	0	0	0	4	0	0	0	0	0	0	0	0	0	0	0	
2.0139859655e+000	0	2	20	76	0	197	2	2	0	0	0	0	0	0	0	57	0	0	0	0	0	0	0	67	0	0	0	0	0	0	3	0	0	0	0	0	0	0	0	0	0	0	
2.0141995547e+000	0	2	20	76	0	196	2	2	0	0	0	0	0	0	0	57	0	0	0	0	0	0	0	67	0	0	0	0	0	0	4	0	0	0	0	0	0	0	0	0	0	0	
2.0161285621e+000	0	2	20	76	0	195	2	2	0	0	0	0	0	0	0	57	0	0	0	0	0	0	0	67	0	0	0	0	0	0	5	0	0	0	0	0	0	0	0	0	0	0	
2.0162430882e+000	0	2	20	76	0	196	2	2	0	0	0	0	0	0	0	57	0	0	0	0	0	0	0	67	0	0	0	0	0	0	4	0	0	0	0	0	0	0	0	0	0	0	
2.0164909682e+000	0	2	20	76	0	196	2	2	0	0	0	0	0	0	0	58	0	0	0	0	0	0	0	66	0	0	0	0	0	0	4	0	0	0	0	0	0	0	0	0	0	0	
2.0165917110e+000	0	2	20	77	0	196	2	2	0	0	0	0	0	0	0	57	0	0	0	0	0	0	0	66	0	0	0	0	0	0	4	0	0	0	0	0	0	0	0	0	0	0	
2.0174469668e+000	0	2	20	77	0	195	2	2	0	0	0	0	0	0	0	57	0	0	0	0	0	0	0	66	0	0	0	0	0	0	5	0	0	0	0	0	0	0	0	0	0	0	
2.0191641860e+000	0	2	20	77	0	194	2	2	0	0	0	0	0	0	0	57	0	0	0	0	0	0	0	66	0	0	0	0	0	0	6	0	0	0	0	0	0	0	0	0	0	0	
2.0207057212e+000	0	2	20	77	0	193	2	2	0	0	0	0	0	0	0	57	0	0	0	0	0	0	0	66	0	0	0	0	0	0	7	0	0	0	0	0	0	0	0	0	0	0	
2.0253919034e+000	0	2	20	77	0	192	2	2	0	0	0	0	0	0	0	57	0	0	0	0	0	0	0	66	0	0	0	0	0	0	8	0	0	0	0	0	0	0	0	0	0	0	
2.0259088065e+000	0	2	20	77	0	193	2	2	0	0	0	0	0	0	0	57	0	0	0	0	0	0	0	66	0	0	0	0	0	0	7	0	0	0	0	0	0	0	0	0	0	0	
2.0261100448e+000	0	2	20	77	0	194	2	2	0	0	0	0	0	0	0	57	0	0	0	0	0	0	0	66	0	0	0	0	0	0	6	0	0	0	0	0	0	0	0	0	0	0	
2.0275720689e+000	0	2	20	77	0	195	2	2	0	0	0	0	0	0	0	57	0	0	0	0	0	0	0	66	0	0	0	0	0	0	5	0	0	0	0	0	0	0	0	0	0	0	
2.0278273621e+000	0	2	20	77	0	194	2	2	0	0	0	0	0	0	0	57	0	0	0	0	0	0	0	66	0	0	0	0	0	0	6	0	0	0	0	0	0	0	0	0	0	0	
2.0295701908e+000	0	2	20	77	0	193	2	2	0	0	0	0	0	0	0	57	0	0	0	0	0	0	0	66	0	0	0	0	0	0	7	0	0	0	0	0	0	0	0	0	0	0	
2.0321834517e+000	0	2	20	77	0	194	2	2	0	0	0	0	0	0	0	57	0	0	0	0	0	0	0	66	0	0	0	0	0	0	6	0	0	0	0	0	0	0	0	0	0	0	
2.0335912341e+000	0	2	20	78	0	194	2	2	0	0	0	0	0	0	0	56	0	0	0	0	0	0	0	66	0	0	0	0	0	0	6	0	0	0	0	0	0	0	0	0	0	0	
2.0339595342e+000	0	2	20	78	0	195	2	2	0	0	0	0	0	0	0	56	0	0	0	0	0	0	0	66	0	0	0	0	0	0	5	0	0	0	0	0	0	0	0	0	0	0	
2.0341284627e+000	0	2	20	78	0	196	2	2	0	0	0	0	0	0	0	56	0	0	0	0	0	0	0	66	0	0	0	0	0	0	4	0	0	0	0	0	0	0	0	0	0	0	
2.0351353274e+000	0	2	20	78	0	197	2	2	0	0	0	0	0	0	0	56	0	0	0	0	0	0	0	66	0	0	0	0	0	0	3	0	0	0	0	0	0	0	0	0	0	0	
2.0365377746e+000	0	2	20	78	0	196	2	2	0	0	0	0	0	0	0	56	0	0	0	0	0	0	0	66	0	0	0	0	0	0	4	0	0	0	0	0	0	0	0	0	0	0	
2.0376391646e+000	0	2	20	79	0	196	2	2	0	0	0	0	0	0	0	55	0	0	0	0	0	0	0	66	0	0	0	0	0	0	4	0	0	0	0	0	0	0	0	0	0	0	
2.0379306641e+000	0	2	20	79	0	195	2	2	0	0	0	0	0	0	0	55	0	0	0	0	0	0	0	66	0	0	0	0	0	0	5	0	0	0	0	0	0	0	0	0	0	0	
2.0391758246e+000	0	2	20	79	0	194	2	2	0	0	0	0	0	0	0	55	0	0	0	0	0	0	0	66	0	0	0	0	0	0	6	0	0	0	0	0	0	0	0	0	0	0	
2.0392763077e+000	0	2	20	79	0	194	2	2	0	0	0	0	0	0	0	56	0	0	0	0	0	0	0	65	0	0	0	0	0	0	6	0	0	0	0	0	0	0	0	0	0	0	
2.0419776964e+000	0	2	20	79	0	195	2	2	0	0	0	0	0	0	0	56	0	0	0	0	0	0	0	65	0	0	0	0	0	0	5	0	0	0	0	0	0	0	0	0	0	0	
2.0421557464e+000	0	2	20	79	0	195	2	2	0	0	0	0	0	0	0	57	0	0	0	0	0	0	0	64	0	0	0	0	0	0	5	0	0	0	0	0	0	0	0	0	0	0	
2.0426704163e+000	0	2	20	79	0	194	2	2	0	0	0	0	0	0	0	57	0	0	0	0	0	0	0	64	0	0	0	0	0	0	6	0	0	0	0	0	0	0	0	0	0	0	
2.0427352387e+000	0	2	20	79	0	193	2	2	0	0	0	0	0	0	0	57	0	0	0	0	0	0	0	64	0	0	0	0	0	0	7	0	0	0	0	0	0	0	0	0	0	0	
2.0428514761e+000	0	2	20	79	0	194	2	2	0	0	0	0	0	0	0	57	0	0	0	0	0	0	0	64	0	0	0	0	0	0	6	0	0	0	0	0	0	0	0	0	0	0	
2.0464491366e+000	0	2	20	79	0	194	2	2	0	0	0	0	0	0	0	58	0	0	0	0	0	0	0	63	0	0	0	0	0	0	6	0	0	0	0	0	0	0	0	0	0	0	
2.0515800699e+000	0	2	20	79	0	193	2	2	0	0	0	0	0	0	0	58	0	0	0	0	0	0	0	63	0	0	0	0	0	0	7	0	0	0	0	0	0	0	0	0	0	0	
2.0517945912e+000	0	2	20	79	0	192	2	2	0	0	0	0	0	0	0	58	0	0	0	0	0	0	0	63	0	0	0	0	0	0	8	0	0	0	0	0	0	0	0	0	0	0	
2.0517986521e+000	0	2	20	79	0	191	2	2	0	0	0	0	0	0	0	58	0	0	0	0	0	0	0	63	0	0	0	0	0	0	9	0	0	0	0	0	0	0	0	0	0	0	
2.0518179830e+000	0	2	20	79	0	190	2	2	0	0	0	0	0	0	0	58	0	0	0	0	0	0	0	63	0	0	0	0	0	0	10	0	0	0	0	0	0	0	0	0	0	0	
2.0522301968e+000	0	2	20	79	0	190	2	2	0	0	0	0	0	0	0	59	0	0	0	0	0	0	0	62	0	0	0	0	0	0	10	0	0	0	0	0	0	0	0	0	0	0	
2.0526337408e+000	0	2	20	79	0	191	2	2	0	0	0	0	0	0	0	59	0	0	0	0	0	0	0	62	0	0	0	0	0	0	9	0	0	0	0	0	0	0	0	0	0	0	
2.0528476683e+000	0	2	20	79	0	190	2	2	0	0	0	0	0	0	0	59	0	0	0	0	0	0	0	62	0	0	0	0	0	0	10	0	0	0	0	0	0	0	0	0	0	0	
2.0539432677e+000	0	2	20	79	0	189	2	2	0	0	0	0	0	0	0	59	0	0	0	0	0	0	0	62	0	0	0	0	0	0	11	0	0	0	0	0	0	0	0	0	0	0	
2.0557910731e+000	0	2	20	80	0	189	2	2	0	0	0	0	0	0	0	58	0	0	0	0	0	0	0	62	0	0	0	0	0	0	11	0	0	0	0	0	0	0	0	0	0	0	
2.0563779857e+000	0	2	20	80	0	190	2	2	0	0	0	0	0	0	0	58	0	0	0	0	0	0	0	62	0	0	0	0	0	0	10	0	0	0	0	0	0	0	0	0	0	0	
2.0580388488e+000	0	2	20	80	0	191	2	2	0	0	0	0	0	0	0	58	0	0	0	0	0	0	0	62	0	0	0	0	0	0	9	0	0	0	0	0	0	0	0	0	0	0	
2.0603665872e+000	0	2	20	80	0	190	2	2	0	0	0	0	0	0	0	58	0	0	0	0	0	0	0	62	0	0	0	0	0	0	10	0	0	0	0	0	0	0	0	0	0	0	
2.0605285518e+000	0	2	20	80	0	191	2	2	0	0	0	0	0	0	0	58	0	0	0	0	0	0	0	62	0	0	0	0	0	0	9	0	0	0	0	0	0	0	0	0	0	0	
2.0609459232e+000	0	2	20	80	0	192	2	2	0	0	0	0	0	0	0	58	0	0	0	0	0	0	0	62	0	0	0	0	0	0	8	0	0	0	0	0	0	0	0	0	0	0	
2.0609987901e+000	0	2	20	80	0	191	2	2	0	0	0	0	0	0	0	58	0	0	0	0	0	0	0	62	0	0	0	0	0	0	9	0	0	0	0	0	0	0	0	0	0	0	
2.0631869158e+000	0	2	20	81	0	191	2	2	0	0	0	0	0	0	0	57	0	0	0	0	0	0	0	62	0	0	0	0	0	0	9	0	0	0	0	0	0	0	0	0	0	0	
2.0672238686e+000	0	2	20	82	0	191	2	2	0	0	0	0	0	0	0	56	0	0	0	0	0	0	0	62	0	0	0	0	0	0	9	0	0	0	0	0	0	0	0	0	0	0	
2.0681517032e+000	0	2	20	82	0	190	2	2	0	0	0	0	0	0	0	56	0	0	0	0	0	0	0	62	0	0	0	0	0	0	10	0	0	0	0	0	0	0	0	0	0	0	
2.0683958912e+000	0	2	20	82	0	191	2	2	0	0	0	0	0	0	0	56	0	0	0	0	0	0	0	62	0	0	0	0	0	0	9	0	0	0	0	0	0	0	0	0	0	0	
2.0730452509e+000	0	2	20	82	0	190	2	2	0	0	0	0	0	0	0	56	0	0	0	0	0	0	0	62	0	0	0	0	0	0	10	0	0	0	0	0	0	0	0	0	0	0	
2.0731627483e+000	0	2	20	82	0	191	2	2	0	0	0	0	0	0	0	56	0	0	0	0	0	0	0	62	0	0	0	0	0	0	9	0	0	0	0	0	0	0	0	0	0	0	
2.0738318029e+000	0	2	20	82	0	190	2	2	0	0	0	0	0	0	0	56	0	0	0	0	0	0	0	62	0	0	0	0	0	0	10	0	0	0	0	0	0	0	0	0	0	0	
2.0748102872e+000	0	2	20	82	0	191	2	2	0	0	0	0	0	0	0	56	0	0	0	0	0	0	0	62	0	0	0	0	0	0	9	0	0	0	0	0	0	0	0	0	0	0	
2.0753289100e+000	0	2	20	82	0	192	2	2	0	0	0	0	0	0	0	56	0	0	0	0	0	0	0	62	0	0	0	0	0	0	8	0	0	0	0	0	0	0	0	0	0	0	
2.0765625776e+000	0	2	20	82	0	193	2	2	0	0	0	0	0	0	0	56	0	0	0	0	0	0	0	62	0	0	0	0	0	0	7	0	0	0	0	0	0	0	0	0	0	0	
2.0767709207e+000	0	2	20	82	0	194	2	2	0	0	0	0	0	0	0	56	0	0	0	0	0	0	0	62	0	0	0	0	0	0	6	0	0	0	0	0	0	0	0	0	0	0	
2.0789389608e+000	0	2	20	82	0	193	2	2	0	0	0	0	0	0	0	56	0	0	0	0	0	0	0	62	0	0	0	0	0	0	7	0	0	0	0	0	0	0	0	0	0	0	
2.0801423997e+000	0	2	20	82	0	194	2	2	0	0	0	0	0	0	0	56	0	0	0	0	0	0	0	62	0	0	0	0	0	0	6	0	0	0	0	0	0	0	0	0	0	0	
2.0817954846e+000	0	2	20	82	0	193	2	2	0	0	0	0	0	0	0	56	0	0	0	0	0	0	0	62	0	0	0	0	0	0	7	0	0	0	0	0	0	0	0	0	0	0	
2.0828082535e+000	0	2	20	82	0	194	2	2	0	0	0	0	0	0	0	56	0	0	0	0	0	0	0	62	0	0	0	0	0	0	6	0	0	0	0	0	0	0	0	0	0	0	
2.0842636724e+000	0	2	20	82	0	195	2	2	0	0	0	0	0	0	0	56	0	0	0	0	0	0	0	62	0	0	0	0	0	0	5	0	0	0	0	0	0	0	0	0	0	0	
2.0846344976e+000	0	2	20	82	0	196	2	2	0	0	0	0	0	0	0	56	0	0	0	0	0	0	0	62	0	0	0	0	0	0	4	0	0	0	0	0	0	0	0	0	0	0	
2.0865195571e+000	0	2	20	82	0	196	2	2	0	0	0	0	0	0	0	57	0	0	0	0	0	0	0	61	0	0	0	0	0	0	4	0	0	0	0	0	0	0	0	0	0	0	
2.0869313316e+000	0	2	20	82	0	197	2	2	0	0	0	0	0	0	0	57	0	0	0	0	0	0	0	61	0	0	0	0	0	0	3	0	0	0	0	0	0	0	0	0	0	0	
2.0876787205e+000	0	2	20	82	0	198	2	2	0	0	0	0	0	0	0	57	0	0	0	0	0	0	0	61	0	0	0	0	0	0	2	0	0	0	0	0	0	0	0	0	0	0	
2.0891996451e+000	0	2	20	83	0	198	2	2	0	0	0	0	0	0	0	56	0	0	0	0	0	0	0	61	0	0	0	0	0	0	2	0	0	0	0	0	0	0	0	0	0	0	
2.0921063815e+000	0	2	20	83	0	198	2	2	0	0	0	0	0	0	0	57	0	0	0	0	0	0	0	60	0	0	0	0	0	0	2	0	0	0	0	0	0	0	0	0	0	0	
2.0932322353e+000	0	2	20	83	0	198	2	2	0	0	0	0	0	0	0	58	0	0	0	0	0	0	0	59	0	0	0	0	0	0	2	0	0	0	0	0	0	0	0	0	0	0	
2.0933361543e+000	0	2	20	83	0	199	2	2	0	0	0	0	0	0	0	58	0	0	0	0	0	0	0	59	0	0	0	0	0	0	1	0	0	0	0	0	0	0	0	0	0	0	
2.0937514031e+000	0	2	20	83	0	198	2	2	0	0	0	0	0	0	0	58	0	0	0	0	0	0	0	59	0	0	0	0	0	0	2	0	0	0	0	0	0	0	0	0	0	0	
2.0944766682e+000	0	2	20	83	0	197	2	2	0	0	0	0	0	0	0	58	0	0	0	0	0	0	0	59	0	0	0	0	0	0	3	0	0	0	0	0	0	0	0	0	0	0	
2.0958855493e+000	0	2	20	83	0	196	2	2	0	0	0	0	0	0	0	58	0	0	0	0	0	0	0	59	0	0	0	0	0	0	4	0	0	0	0	0	0	0	0	0	0	0	
2.0963460832e+000	0	2	20	84	0	196	2	2	0	0	0	0	0	0	0	57	0	0	0	0	0	0	0	59	0	0	0	0	0	0	4	0	0	0	0	0	0	0	0	0	0	0	
2.0967676280e+000	0	2	20	84	0	195	2	2	0	0	0	0	0	0	0	57	0	0	0	0	0	0	0	59	0	0	0	0	0	0	5	0	0	0	0	0	0	0	0	0	0	0	
2.0971500274e+000	0	2	20	84	0	194	2	2	0	0	0	0	0	0	0	57	0	0	0	0	0	0	0	59	0	0	0	0	0	0	6	0	0	0	0	0	0	0	0	0	0	0	
2.0972132765e+000	0	2	20	84	0	194	2	2	0	0	0	0	0	0	0	58	0	0	0	0	0	0	0	58	0	0	0	0	0	0	6	0	0	0	0	0	0	0	0	0	0	0	
2.0978478770e+000	0	2	20	84	0	194	2	2	0	0	0	0	0	0	0	59	0	0	0	0	0	0	0	57	0	0	0	0	0	0	6	0	0	0	0	0	0	0	0	0	0	0	
2.0980448193e+000	0	2	20	84	0	195	2	2	0	0	0	0	0	0	0	59	0	0	0	0	0	0	0	57	0	0	0	0	0	0	5	0	0	0	0	0	0	0	0	0	0	0	
2.0997511479e+000	0	2	20	84	0	194	2	2	0	0	0	0	0	0	0	59	0	0	0	0	0	0	0	57	0	0	0	0	0	0	6	0	0	0	0	0	0	0	0	0	0	0	
2.0998916066e+000	0	2	20	84	0	193	2	2	0	0	0	0	0	0	0	59	0	0	0	0	0	0	0	57	0	0	0	0	0	0	7	0	0	0	0	0	0	0	0	0	0	0	
2.1001481312e+000	0	2	20	84	0	194	2	2	0	0	0	0	0	0	0	59	0	0	0	0	0	0	0	57	0	0	0	0	0	0	6	0	0	0	0	0	0	0	0	0	0	0	
2.1007715418e+000	0	2	20	84	0	195	2	2	0	0	0	0	0	0	0	59	0	0	0	0	0	0	0	57	0	0	0	0	0	0	5	0	0	0	0	0	0	0	0	0	0	0	
2.1014658091e+000	0	2	20	85	0	195	2	2	0	0	0	0	0	0	0	58	0	0	0	0	0	0	0	57	0	0	0	0	0	0	5	0	0	0	0	0	0	0	0	0	0	0	
2.1026513514e+000	0	2	20	85	0	195	2	2	0	0	0	0	0	0	0	59	0	0	0	0	0	0	0	56	0	0	0	0	0	0	5	0	0	0	0	0	0	0	0	0	0	0	
2.1031409512e+000	0	2	20	85	0	194	2	2	0	0	0	0	0	0	0	59	0	0	0	0	0	0	0	56	0	0	0	0	0	0	6	0	0	0	0	0	0	0	0	0	0	0	
2.1036237699e+000	0	2	20	85	0	194	2	2	0	0	0	0	0	0	0	60	0	0	0	0	0	0	0	55	0	0	0	0	0	0	6	0	0	0	0	0	0	0	0	0	0	0	
2.1040456496e+000	0	2	20	85	0	193	2	2	0	0	0	0	0	0	0	60	0	0	0	0	0	0	0	55	0	0	0	0	0	0	7	0	0	0	0	0	0	0	0	0	0	0	
2.1041070115e+000	0	2	20	86	0	193	2	2	0	0	0	0	0	0	0	59	0	0	0	0	0	0	0	55	0	0	0	0	0	0	7	0	0	0	0	0	0	0	0	0	0	0	
2.1061781993e+000	0	2	20	86	0	192	2	2	0	0	0	0	0	0	0	59	0	0	0	0	0	0	0	55	0	0	0	0	0	0	8	0	0	0	0	0	0	0	0	0	0	0	
2.1072241791e+000	0	2	20	86	0	193	2	2	0	0	0	0	0	0	0	59	0	0	0	0	0	0	0	55	0	0	0	0	0	0	7	0	0	0	0	0	0	0	0	0	0	0	
2.1083958610e+000	0	2	20	87	0	193	2	2	0	0	0	0	0	0	0	58	0	0	0	0	0	0	0	55	0	0	0	0	0	0	7	0	0	0	0	0	0	0	0	0	0	0	
2.1101185980e+000	0	2	20	87	0	192	2	2	0	0	0	0	0	0	0	58	0	0	0	0	0	0	0	55	0	0	0	0	0	0	8	0	0	0	0	0	0	0	0	0	0	0	
2.1107649973e+000	0	2	20	87	0	193	2	2	0	0	0	0	0	0	0	58	0	0	0	0	0	0	0	55	0	0	0	0	0	0	7	0	0	0	0	0	0	0	0	0	0	0	
2.1139399758e+000	0	2	20	87	0	192	2	2	0	0	0	0	0	0	0	58	0	0	0	0	0	0	0	55	0	0	0	0	0	0	8	0	0	0	0	0	0	0	0	0	0	0	
2.1143501721e+000	0	2	20	87	0	193	2	2	0	0	0	0	0	0	0	58	0	0	0	0	0	0	0	55	0	0	0	0	0	0	7	0	0	0	0	0	0	0	0	0	0	0	
2.1155348015e+000	0	2	20	88	0	193	2	2	0	0	0	0	0	0	0	57	0	0	0	0	0	0	0	55	0	0	0	0	0	0	7	0	0	0	0	0	0	0	0	0	0	0	
2.1161511546e+000	0	2	20	88	0	194	2	2	0	0	0	0	0	0	0	57	0	0	0	0	0	0	0	55	0	0	0	0	0	0	6	0	0	0	0	0	0	0	0	0	0	0	
2.1174611646e+000	0	2	20	88	0	193	2	2	0	0	0	0	0	0	0	57	0	0	0	0	0	0	0	55	0	0	0	0	0	0	7	0	0	0	0	0	0	0	0	0	0	0	
2.1185335970e+000	0	2	20	88	0	194	2	2	0	0	0	0	0	0	0	57	0	0	0	0	0	0	0	55	0	0	0	0	0	0	6	0	0	0	0	0	0	0	0	0	0	0	
2.1195702491e+000	0	2	20	88	0	195	2	2	0	0	0	0	0	0	0	57	0	0	0	0	0	0	0	55	0	0	0	0	0	0	5	0	0	0	0	0	0	0	0	0	0	0	
2.1196647805e+000	0	2	20	88	0	194	2	2	0	0	0	0	0	0	0	57	0	0	0	0	0	0	0	55	0	0	0	0	0	0	6	0	0	0	0	0	0	0	0	0	0	0	
2.1218086774e+000	0	2	20	88	0	193	2	2	0	0	0	0	0	0	0	57	0	0	0	0	0	0	0	55	0	0	0	0	0	0	7	0	0	0	0	0	0	0	0	0	0	0	
2.1226167912e+000	0	2	20	88	0	194	2	2	0	0	0	0	0	0	0	57	0	0	0	0	0	0	0	55	0	0	0	0	0	0	6	0	0	0	0	0	0	0	0	0	0	0	
2.1247700948e+000	0	2	20	88	0	194	2	2	0	0	0	0	0	0	0	58	0	0	0	0	0	0	0	54	0	0	0	0	0	0	6	0	0	0	0	0	0	0	0	0	0	0	
2.1259732774e+000	0	2	20	88	0	193	2	2	0	0	0	0	0	0	0	58	0	0	0	0	0	0	0	54	0	0	0	0	0	0	7	0	0	0	0	0	0	0	0	0	0	0	
2.1268012694e+000	0	2	20	88	0	194	2	2	0	0	0	0	0	0	0	58	0	0	0	0	0	0	0	54	0	0	0	0	0	0	6	0	0	0	0	0	0	0	0	0	0	0	
2.1269200514e+000	0	2	20	88	0	193	2	2	0	0	0	0	0	0	0	58	0	0	0	0	0	0	0	54	0	0	0	0	0	0	7	0	0	0	0	0	0	0	0	0	0	0	
2.1276955125e+000	0	2	20	88	0	193	2	2	0	0	0	0	0	0	0	59	0	0	0	0	0	0	0	53	0	0	0	0	0	0	7	0	0	0	0	0	0	0	0	0	0	0	
2.1284803642e+000	0	2	20	88	0	192	2	2	0	0	0	0	0	0	0	59	0	0	0	0	0	0	0	53	0	0	0	0	0	0	8	0	0	0	0	0	0	0	0	0	0	0	
2.1290484431e+000	0	2	20	88	0	191	2	2	0	0	0	0	0	0	0	59	0	0	0	0	0	0	0	53	0	0	0	0	0	0	9	0	0	0	0	0	0	0	0	0	0	0	
2.1296746859e+000	0	2	20	89	0	191	2	2	0	0	0	0	0	0	0	58	0	0	0	0	0	0	0	53	0	0	0	0	0	0	9	0	0	0	0	0	0	0	0	0	0	0	
2.1319123461e+000	0	2	20	89	0	192	2	2	0	0	0	0	0	0	0	58	0	0	0	0	0	0	0	53	0	0	0	0	0	0	8	0	0	0	0	0	0	0	0	0	0	0	
2.1325498566e+000	0	2	20	89	0	193	2	2	0	0	0	0	0	0	0	58	0	0	0	0	0	0	0	53	0	0	0	0	0	0	7	0	0	0	0	0	0	0	0	0	0	0	
2.1338284848e+000	0	2	20	89	0	194	2	2	0	0	0	0	0	0	0	58	0	0	0	0	0	0	0	53	0	0	0	0	0	0	6	0	0	0	0	0	0	0	0	0	0	0	
2.1341711080e+000	0	2	20	89	0	195	2	2	0	0	0	0	0	0	0	58	0	0	0	0	0	0	0	53	0	0	0	0	0	0	5	0	0	0	0	0	0	0	0	0	0	0	
2.1372826170e+000	0	2	20	89	0	195	2	2	0	0	0	0	0	0	0	59	0	0	0	0	0	0	0	52	0	0	0	0	0	0	5	0	0	0	0	0	0	0	0	0	0	0	
2.1380460780e+000	0	2	20	89	0	194	2	2	0	0	0	0	0	0	0	59	0	0	0	0	0	0	0	52	0	0	0	0	0	0	6	0	0	0	0	0	0	0	0	0	0	0	
2.1388994529e+000	0	2	20	89	0	193	2	2	0	0	0	0	0	0	0	59	0	0	0	0	0	0	0	52	0	0	0	0	0	0	7	0	0	0	0	0	0	0	0	0	0	0	
2.1394569376e+000	0	2	20	89	1	193	2	2	0	0	0	0	0	0	0	59	0	0	0	0	0	0	0	52	0	0	0	0	0	0	6	0	0	0	0	0	0	0	0	0	0	0	
2.1410041752e+000	0	2	20	89	1	192	2	2	0	0	0	0	0	0	0	59	0	0	0	0	0	0	0	52	0	0	0	0	0	0	7	0	0	0	0	0	0	0	0	0	0	0	
2.1415843249e+000	0	2	20	89	1	193	2	2	0	0	0	0	0	0	0	59	0	0	0	0	0	0	0	52	0	0	0	0	0	0	6	0	0	0	0	0	0	0	0	0	0	0	
2.1430375636e+000	0	2	20	90	1	193	2	2	0	0	0	0	0	0	0	58	0	0	0	0	0	0	0	52	0	0	0	0	0	0	6	0	0	0	0	0	0	0	0	0	0	0	
2.1434211206e+000	0	2	20	91	1	193	2	2	0	0	0	0	0	0	0	57	0	0	0	0	0	0	0	52	0	0	0	0	0	0	6	0	0	0	0	0	0	0	0	0	0	0	
2.1438862139e+000	0	2	20	91	1	194	2	2	0	0	0	0	0	0	0	57	0	0	0	0	0	0	0	52	0	0	0	0	0	0	5	0	0	0	0	0	0	0	0	0	0	0	
2.1445995404e+000	0	2	20	91	1	195	2	2	0	0	0	0	0	0	0	57	0	0	0	0	0	0	0	52	0	0	0	0	0	0	4	0	0	0	0	0	0	0	0	0	0	0	
2.1446013066e+000	0	2	20	91	1	194	2	2	0	0	0	0	0	0	0	57	0	0	0	0	0	0	0	52	0	0	0	0	0	0	5	0	0	0	0	0	0	0	0	0	0	0	
2.1460101042e+000	0	2	20	91	1	193	2	2	0	0	0	0	0	0	0	57	0	0	0	0	0	0	0	52	0	0	0	0	0	0	6	0	0	0	0	0	0	0	0	0	0	0	
2.1477359268e+000	0	2	20	91	1	194	2	2	0	0	0	0	0	0	0	57	0	0	0	0	0	0	0	52	0	0	0	0	0	0	5	0	0	0	0	0	0	0	0	0	0	0	
2.1487363676e+000	0	2	20	91	1	193	2	2	0	0	0	0	0	0	0	57	0	0	0	0	0	0	0	52	0	0	0	0	0	0	6	0	0	0	0	0	0	0	0	0	0	0	
2.1490212564e+000	0	2	20	91	0	193	2	2	0	0	0	0	0	0	0	57	0	0	0	0	0	0	0	52	0	0	0	0	0	0	7	0	0	0	0	0	0	0	0	0	0	0	
2.1514228362e+000	0	2	20	91	0	194	2	2	0	0	0	0	0	0	0	57	0	0	0	0	0	0	0	52	0	0	0	0	0	0	6	0	0	0	0	0	0	0	0	0	0	0	
2.1516206424e+000	0	2	20	91	0	193	2	2	0	0	0	0	0	0	0	57	0	0	0	0	0	0	0	52	0	0	0	0	0	0	7	0	0	0	0	0	0	0	0	0	0	0	
2.1516212133e+000	0	2	20	91	0	192	2	2	0	0	0	0	0	0	0	57	0	0	0	0	0	0	0	52	0	0	0	0	0	0	8	0	0	0	0	0	0	0	0	0	0	0	
2.1546318211e+000	0	2	20	91	0	191	2	2	0	0	0	0	0	0	0	57	0	0	0	0	0	0	0	52	0	0	0	0	0	0	9	0	0	0	0	0	0	0	0	0	0	0	
2.1547643078e+000	0	2	20	91	0	192	2	2	0	0	0	0	0	0	0	57	0	0	0	0	0	0	0	52	0	0	0	0	0	0	8	0	0	0	0	0	0	0	0	0	0	0	
2.1560829442e+000	0	2	20	91	0	193	2	2	0	0	0	0	0	0	0	57	0	0	0	0	0	0	0	52	0	0	0	0	0	0	7	0	0	0	0	0	0	0	0	0	0	0	
2.1562103417e+000	0	2	20	91	0	192	2	2	0	0	0	0	0	0	0	57	0	0	0	0	0	0	0	52	0	0	0	0	0	0	8	0	0	0	0	0	0	0	0	0	0	0	
2.1562262318e+000	0	2	20	91	0	191	2	2	0	0	0	0	0	0	0	57	0	0	0	0	0	0	0	52	0	0	0	0	0	0	9	0	0	0	0	0	0	0	0	0	0	0	
2.1573437715e+000	0	2	20	91	0	192	2	2	0	0	0	0	0	0	0	57	0	0	0	0	0	0	0	52	0	0	0	0	0	0	8	0	0	0	0	0	0	0	0	0	0	0	
2.1582940434e+000	0	2	20	91	0	193	2	2	0	0	0	0	0	0	0	57	0	0	0	0	0	0	0	52	0	0	0	0	0	0	7	0	0	0	0	0	0	0	0	0	0	0	
2.1599273990e+000	0	2	20	91	0	192	2	2	0	0	0	0	0	0	0	57	0	0	0	0	0	0	0	52	0	0	0	0	0	0	8	0	0	0	0	0	0	0	0	0	0	0	
2.1605775414e+000	0	2	20	91	0	191	2	2	0	0	0	0	0	0	0	57	0	0	0	0	0	0	0	52	0	0	0	0	0	0	9	0	0	0	0	0	0	0	0	0	0	0	
2.1609241669e+000	0	2	20	91	0	192	2	2	0	0	0	0	0	0	0	57	0	0	0	0	0	0	0	52	0	0	0	0	0	0	8	0	0	0	0	0	0	0	0	0	0	0	
2.1651718090e+000	0	2	20	91	0	191	2	2	0	0	0	0	0	0	0	57	0	0	0	0	0	0	0	52	0	0	0	0	0	0	9	0	0	0	0	0	0	0	0	0	0	0	
2.1652484185e+000	0	2	20	91	0	190	2	2	0	0	0	0	0	0	0	57	0	0	0	0	0	0	0	52	0	0	0	0	0	0	10	0	0	0	0	0	0	0	0	0	0	0	
2.1666485322e+000	0	2	20	91	0	191	2	2	0	0	0	0	0	0	0	57	0	0	0	0	0	0	0	52	0	0	0	0	0	0	9	0	0	0	0	0	0	0	0	0	0	0	
2.1670996216e+000	0	2	20	91	0	190	2	2	0	0	0	0	0	0	0	57	0	0	0	0	0	0	0	52	0	0	0	0	0	0	10	0	0	0	0	0	0	0	0	0	0	0	
2.1675567600e+000	0	2	20	92	0	190	2	2	0	0	0	0	0	0	0	56	0	0	0	0	0	0	0	52	0	0	0	0	0	0	10	0	0	0	0	0	0	0	0	0	0	0	
2.1677126783e+000	0	2	20	92	0	191	2	2	0	0	0	0	0	0	0	56	0	0	0	0	0	0	0	52	0	0	0	0	0	0	9	0	0	0	0	0	0	0	0	0	0	0	
2.1683187350e+000	0	2	20	92	0	190	2	2	0	0	0	0	0	0	0	56	0	0	0	0	0	0	0	52	0	0	0	0	0	0	10	0	0	0	0	0	0	0	0	0	0	0	
2.1690888787e+000	0	2	20	92	0	191	2	2	0	0	0	0	0	0	0	56	0	0	0	0	0	0	0	52	0	0	0	0	0	0	9	0	0	0	0	0	0	0	0	0	0	0	
2.1700461790e+000	0	2	20	92	0	192	2	2	0	0	0	0	0	0	0	56	0	0	0	0	0	0	0	52	0	0	0	0	0	0	8	0	0	0	0	0	0	0	0	0	0	0	
2.1703963127e+000	0	2	20	92	0	193	2	2	0	0	0	0	0	0	0	56	0	0	0	0	0	0	0	52	0	0	0	0	0	0	7	0	0	0	0	0	0	0	0	0	0	0	
2.1718318861e+000	0	2	20	92	0	192	2	2	0	0	0	0	0	0	0	56	0	0	0	0	0	0	0	52	0	0	0	0	0	0	8	0	0	0	0	0	0	0	0	0	0	0	
2.1725761284e+000	0	2	20	92	0	191	2	2	0	0	0	0	0	0	0	56	0	0	0	0	0	0	0	52	0	0	0	0	0	0	9	0	0	0	0	0	0	0	0	0	0	0	
2.1732510080e+000	0	2	20	92	0	190	2	2	0	0	0	0	0	0	0	56	0	0	0	0	0	0	0	52	0	0	0	0	0	0	10	0	0	0	0	0	0	0	0	0	0	0	
2.1733389172e+000	0	2	20	92	0	189	2	2	0	0	0	0	0	0	0	56	0	0	0	0	0	0	0	52	0	0	0	0	0	0	11	0	0	0	0	0	0	0	0	0	0	0	
2.1741586103e+000	0	2	20	92	0	188	2	2	0	0	0	0	0	0	0	56	0	0	0	0	0	0	0	52	0	0	0	0	0	0	12	0	0	0	0	0	0	0	0	0	0	0	
2.1756908719e+000	0	2	20	92	0	189	2	2	0	0	0	0	0	0	0	56	0	0	0	0	0	0	0	52	0	0	0	0	0	0	11	0	0	0	0	0	0	0	0	0	0	0	
2.1773059002e+000	0	2	20	92	0	188	2	2	0	0	0	0	0	0	0	56	0	0	0	0	0	0	0	52	0	0	0	0	0	0	12	0	0	0	0	0	0	0	0	0	0	0	
2.1774688651e+000	0	2	20	92	0	187	2	2	0	0	0	0	0	0	0	56	0	0	0	0	0	0	0	52	0	0	0	0	0	0	13	0	0	0	0	0	0	0	0	0	0	0	
2.1775590118e+000	0	2	20	92	0	188	2	2	0	0	0	0	0	0	0	56	0	0	0	0	0	0	0	52	0	0	0	0	0	0	12	0	0	0	0	0	0	0	0	0	0	0	
2.1786181852e+000	0	2	20	92	0	189	2	2	0	0	0	0	0	0	0	56	0	0	0	0	0	0	0	52	0	0	0	0	0	0	11	0	0	0	0	0	0	0	0	0	0	0	
2.1794013525e+000	0	2	20	92	0	190	2	2	0	0	0	0	0	0	0	56	0	0	0	0	0	0	0	52	0	0	0	0	0	0	10	0	0	0	0	0	0	0	0	0	0	0	
2.1797936301e+000	0	2	20	92	0	189	2	2	0	0	0	0	0	0	0	56	0	0	0	0	0	0	0	52	0	0	0	0	0	0	11	0	0	0	0	0	0	0	0	0	0	0	
2.1813736677e+000	0	2	20	92	0	188	2	2	0	0	0	0	0	0	0	56	0	0	0	0	0	0	0	52	0	0	0	0	0	0	12	0	0	0	0	0	0	0	0	0	0	0	
2.1818586325e+000	0	2	20	92	0	189	2	2	0	0	0	0	0	0	0	56	0	0	0	0	0	0	0	52	0	0	0	0	0	0	11	0	0	0	0	0	0	0	0	0	0	0	
2.1826693652e+000	0	2	20	92	0	188	2	2	0	0	0	0	0	0	0	56	0	0	0	0	0	0	0	52	0	0	0	0	0	0	12	0	0	0	0	0	0	0	0	0	0	0	
2.1840651099e+000	0	2	20	92	0	189	2	2	0	0	0	0	0	0	0	56	0	0	0	0	0	0	0	52	0	0	0	0	0	0	11	0	0	0	0	0	0	0	0	0	0	0	
2.1846471400e+000	0	2	20	92	0	190	2	2	0	0	0	0	0	0	0	56	0	0	0	0	0	0	0	52	0	0	0	0	0	0	10	0	0	0	0	0	0	0	0	0	0	0	
2.1847764752e+000	0	2	20	92	0	191	2	2	0	0	0	0	0	0	0	56	0	0	0	0	0	0	0	52	0	0	0	0	0	0	9	0	0	0	0	0	0	0	0	0	0	0	
2.1849735978e+000	0	2	20	92	0	192	2	2	0	0	0	0	0	0	0	56	0	0	0	0	0	0	0	52	0	0	0	0	0	0	8	0	0	0	0	0	0	0	0	0	0	0	
2.1853332311e+000	0	2	20	92	0	193	2	2	0	0	0	0	0	0	0	56	0	0	0	0	0	0	0	52	0	0	0	0	0	0	7	0	0	0	0	0	0	0	0	0	0	0	
2.1856670215e+000	0	2	20	92	0	194	2	2	0	0	0	0	0	0	0	56	0	0	0	0	0	0	0	52	0	0	0	0	0	0	6	0	0	0	0	0	0	0	0	0	0	0	
2.1857702699e+000	0	2	20	93	0	194	2	2	0	0	0	0	0	0	0	55	0	0	0	0	0	0	0	52	0	0	0	0	0	0	6	0	0	0	0	0	0	0	0	0	0	0	
2.1903284519e+000	0	2	20	93	0	195	2	2	0	0	0	0	0	0	0	55	0	0	0	0	0	0	0	52	0	0	0	0	0	0	5	0	0	0	0	0	0	0	0	0	0	0	
2.1904701540e+000	0	2	20	94	0	195	2	2	0	0	0	0	0	0	0	54	0	0	0	0	0	0	0	52	0	0	0	0	0	0	5	0	0	0	0	0	0	0	0	0	0	0	
2.1912921586e+000	0	2	20	94	0	196	2	2	0	0	0	0	0	0	0	54	0	0	0	0	0	0	0	52	0	0	0	0	0	0	4	0	0	0	0	0	0	0	0	0	0	0	
2.1916856963e+000	0	2	20	94	0	196	2	2	0	0	0	0	0	0	0	55	0	0	0	0	0	0	0	51	0	0	0	0	0	0	4	0	0	0	0	0	0	0	0	0	0	0	
2.1922159791e+000	0	2	20	94	0	195	2	2	0	0	0	0	0	0	0	55	0	0	0	0	0	0	0	51	0	0	0	0	0	0	5	0	0	0	0	0	0	0	0	0	0	0	
2.1929676313e+000	0	2	20	94	0	194	2	2	0	0	0	0	0	0	0	55	0	0	0	0	0	0	0	51	0	0	0	0	0	0	6	0	0	0	0	0	0	0	0	0	0	0	
2.1943216547e+000	0	2	20	94	0	195	2	2	0	0	0	0	0	0	0	55	0	0	0	0	0	0	0	51	0	0	0	0	0	0	5	0	0	0	0	0	0	0	0	0	0	0	
2.1945533119e+000	0	2	20	94	0	194	2	2	0	0	0	0	0	0	0	55	0	0	0	0	0	0	0	51	0	0	0	0	0	0	6	0	0	0	0	0	0	0	0	0	0	0	
2.1951548967e+000	0	2	20	94	0	195	2	2	0	0	0	0	0	0	0	55	0	0	0	0	0	0	0	51	0	0	0	0	0	0	5	0	0	0	0	0	0	0	0	0	0	0	
2.1952473195e+000	0	2	20	94	0	196	2	2	0	0	0	0	0	0	0	55	0	0	0	0	0	0	0	51	0	0	0	0	0	0	4	0	0	0	0	0	0	0	0	0	0	0	
2.1963697637e+000	0	2	20	94	0	196	2	2	0	0	0	0	0	0	0	56	0	0	0	0	0	0	0	50	0	0	0	0	0	0	4	0	0	0	0	0	0	0	0	0	0	0	
2.1980017883e+000	0	2	20	94	0	197	2	2	0	0	0	0	0	0	0	56	0	0	0	0	0	0	0	50	0	0	0	0	0	0	3	0	0	0	0	0	0	0	0	0	0	0	
2.1991201501e+000	0	2	20	94	0	196	2	2	0	0	0	0	0	0	0	56	0	0	0	0	0	0	0	50	0	0	0	0	0	0	4	0	0	0	0	0	0	0	0	0	0	0	
2.1996239821e+000	0	2	20	94	0	195	2	2	0	0	0	0	0	0	0	56	0	0	0	0	0	0	0	50	0	0	0	0	0	0	5	0	0	0	0	0	0	0	0	0	0	0	
2.2054275039e+000	0	2	20	94	0	194	2	2	0	0	0	0	0	0	0	56	0	0	0	0	0	0	0	50	0	0	0	0	0	0	6	0	0	0	0	0	0	0	0	0	0	0	
2.2055524563e+000	0	2	20	94	0	193	2	2	0	0	0	0	0	0	0	56	0	0	0	0	0	0	0	50	0	0	0	0	0	0	7	0	0	0	0	0	0	0	0	0	0	0	
2.2065998243e+000	0	2	20	94	0	194	2	2	0	0	0	0	0	0	0	56	0	0	0	0	0	0	0	50	0	0	0	0	0	0	6	0	0	0	0	0	0	0	0	0	0	0	
2.2067295551e+000	0	2	20	94	0	194	2	2	0	0	0	0	0	0	0	57	0	0	0	0	0	0	0	49	0	0	0	0	0	0	6	0	0	0	0	0	0	0	0	0	0	0	
2.2077239660e+000	0	2	20	94	0	193	2	2	0	0	0	0	0	0	0	57	0	0	0	0	0	0	0	49	0	0	0	0	0	0	7	0	0	0	0	0	0	0	0	0	0	0	
2.2078696733e+000	0	2	20	95	0	193	2	2	0	0	0	0	0	0	0	56	0	0	0	0	0	0	0	49	0	0	0	0	0	0	7	0	0	0	0	0	0	0	0	0	0	0	
2.2099632528e+000	0	2	20	95	0	194	2	2	0	0	0	0	0	0	0	56	0	0	0	0	0	0	0	49	0	0	0	0	0	0	6	0	0	0	0	0	0	0	0	0	0	0	
2.2105782029e+000	0	2	20	95	0	195	2	2	0	0	0	0	0	0	0	56	0	0	0	0	0	0	0	49	0	0	0	0	0	0	5	0	0	0	0	0	0	0	0	0	0	0	
2.2107807347e+000	0	2	20	95	0	194	2	2	0	0	0	0	0	0	0	56	0	0	0	0	0	0	0	49	0	0	0	0	0	0	6	0	0	0	0	0	0	0	0	0	0	0	
2.2115271916e+000	0	2	20	95	0	195	2	2	0	0	0	0	0	0	0	56	0	0	0	0	0	0	0	49	0	0	0	0	0	0	5	0	0	0	0	0	0	0	0	0	0	0	
2.2116079955e+000	0	2	20	96	0	195	2	2	0	0	0	0	0	0	0	55	0	0	0	0	0	0	0	49	0	0	0	0	0	0	5	0	0	0	0	0	0	0	0	0	0	0	
2.2122708151e+000	0	2	20	96	0	194	2	2	0	0	0	0	0	0	0	55	0	0	0	0	0	0	0	49	0	0	0	0	0	0	6	0	0	0	0	0	0	0	0	0	0	0	
2.2125324357e+000	0	2	20	96	0	193	2	2	0	0	0	0	0	0	0	55	0	0	0	0	0	0	0	49	0	0	0	0	0	0	7	0	0	0	0	0	0	0	0	0	0	0	
2.2150262749e+000	0	2	20	96	0	192	2	2	0	0	0	0	0	0	0	55	0	0	0	0	0	0	0	49	0	0	0	0	0	0	8	0	0	0	0	0	0	0	0	0	0	0	
2.2161953559e+000	0	2	20	96	0	192	2	2	0	0	0	0	0	0	0	56	0	0	0	0	0	0	0	48	0	0	0	0	0	0	8	0	0	0	0	0	0	0	0	0	0	0	
2.2163579435e+000	0	2	20	96	0	193	2	2	0	0	0	0	0	0	0	56	0	0	0	0	0	0	0	48	0	0	0	0	0	0	7	0	0	0	0	0	0	0	0	0	0	0	
2.2196226239e+000	0	2	20	96	0	193	2	2	0	0	0	0	0	0	0	57	0	0	0	0	0	0	0	47	0	0	0	0	0	0	7	0	0	0	0	0	0	0	0	0	0	0	
2.2208038631e+000	0	2	20	96	0	193	2	2	0	0	0	0	0	0	0	58	0	0	0	0	0	0	0	46	0	0	0	0	0	0	7	0	0	0	0	0	0	0	0	0	0	0	
2.2234073476e+000	0	2	20	96	0	192	2	2	0	0	0	0	0	0	0	58	0	0	0	0	0	0	0	46	0	0	0	0	0	0	8	0	0	0	0	0	0	0	0	0	0	0	
2.2235913161e+000	0	2	20	96	0	191	2	2	0	0	0	0	0	0	0	58	0	0	0	0	0	0	0	46	0	0	0	0	0	0	9	0	0	0	0	0	0	0	0	0	0	0	
2.2244309261e+000	0	2	20	96	0	190	2	2	0	0	0	0	0	0	0	58	0	0	0	0	0	0	0	46	0	0	0	0	0	0	10	0	0	0	0	0	0	0	0	0	0	0	
2.2244351771e+000	0	2	20	96	0	189	2	2	0	0	0	0	0	0	0	58	0	0	0	0	0	0	0	46	0	0	0	0	0	0	11	0	0	0	0	0	0	0	0	0	0	0	
2.2250526206e+000	0	2	20	96	0	188	2	2	0	0	0	0	0	0	0	58	0	0	0	0	0	0	0	46	0	0	0	0	0	0	12	0	0	0	0	0	0	0	0	0	0	0	
2.2266523229e+000	0	2	20	96	0	187	2	2	0	0	0	0	0	0	0	58	0	0	0	0	0	0	0	46	0	0	0	0	0	0	13	0	0	0	0	0	0	0	0	0	0	0	
2.2268705194e+000	0	2	20	96	0	186	2	2	0	0	0	0	0	0	0	58	0	0	0	0	0	0	0	46	0	0	0	0	0	0	14	0	0	0	0	0	0	0	0	0	0	0	
2.2280421760e+000	0	2	20	96	0	185	2	2	0	0	0	0	0	0	0	58	0	0	0	0	0	0	0	46	0	0	0	0	0	0	15	0	0	0	0	0	0	0	0	0	0	0	
2.2280803287e+000	0	2	20	96	0	186	2	2	0	0	0	0	0	0	0	58	0	0	0	0	0	0	0	46	0	0	0	0	0	0	14	0	0	0	0	0	0	0	0	0	0	0	
2.2283333171e+000	0	2	20	96	0	185	2	2	0	0	0	0	0	0	0	58	0	0	0	0	0	0	0	46	0	0	0	0	0	0	15	0	0	0	0	0	0	0	0	0	0	0	
2.2292360196e+000	0	2	20	96	0	186	2	2	0	0	0	0	0	0	0	58	0	0	0	0	0	0	0	46	0	0	0	0	0	0	14	0	0	0	0	0	0	0	0	0	0	0	
2.2298953613e+000	0	2	20	96	0	187	2	2	0	0	0	0	0	0	0	58	0	0	0	0	0	0	0	46	0	0	0	0	0	0	13	0	0	0	0	0	0	0	0	0	0	0	
2.2302359573e+000	0	2	20	96	0	188	2	2	0	0	0	0	0	0	0	58	0	0	0	0	0	0	0	46	0	0	0	0	0	0	12	0	0	0	0	0	0	0	0	0	0	0	
2.2334864562e+000	0	2	20	96	0	189	2	2	0	0	0	0	0	0	0	58	0	0	0	0	0	0	0	46	0	0	0	0	0	0	11	0	0	0	0	0	0	0	0	0	0	0	
2.2337180753e+000	0	2	20	96	0	189	2	2	0	0	0	0	0	0	0	59	0	0	0	0	0	0	0	45	0	0	0	0	0	0	11	0	0	0	0	0	0	0	0	0	0	0	
2.2340177300e+000	0	2	20	96	0	188	2	2	0	0	0	0	0	0	0	59	0	0	0	0	0	0	0	45	0	0	0	0	0	0	12	0	0	0	0	0	0	0	0	0	0	0	
2.2343926782e+000	0	2	20	96	0	189	2	2	0	0	0	0	0	0	0	59	0	0	0	0	0	0	0	45	0	0	0	0	0	0	11	0	0	0	0	0	0	0	0	0	0	0	
2.2347081293e+000	0	2	20	96	0	190	2	2	0	0	0	0	0	0	0	59	0	0	0	0	0	0	0	45	0	0	0	0	0	0	10	0	0	0	0	0	0	0	0	0	0	0	
2.2358847771e+000	0	2	20	96	0	189	2	2	0	0	0	0	0	0	0	59	0	0	0	0	0	0	0	45	0	0	0	0	0	0	11	0	0	0	0	0	0	0	0	0	0	0	
2.2373992788e+000	0	2	20	96	0	188	2	2	0	0	0	0	0	0	0	59	0	0	0	0	0	0	0	45	0	0	0	0	0	0	12	0	0	0	0	0	0	0	0	0	0	0	
2.2393537602e+000	0	2	20	96	0	187	2	2	0	0	0	0	0	0	0	59	0	0	0	0	0	0	0	45	0	0	0	0	0	0	13	0	0	0	0	0	0	0	0	0	0	0	
2.2397532007e+000	0	2	20	97	0	187	2	2	0	0	0	0	0	0	0	58	0	0	0	0	0	0	0	45	0	0	0	0	0	0	13	0	0	0	0	0	0	0	0	0	0	0	
2.2413394337e+000	0	2	20	97	0	188	2	2	0	0	0	0	0	0	0	58	0	0	0	0	0	0	0	45	0	0	0	0	0	0	12	0	0	0	0	0	0	0	0	0	0	0	
2.2423965219e+000	0	2	20	97	0	187	2	2	0	0	0	0	0	0	0	58	0	0	0	0	0	0	0	45	0	0	0	0	0	0	13	0	0	0	0	0	0	0	0	0	0	0	
2.2424880218e+000	0	2	20	97	0	186	2	2	0	0	0	0	0	0	0	58	0	0	0	0	0	0	0	45	0	0	0	0	0	0	14	0	0	0	0	0	0	0	0	0	0	0	
2.2427217450e+000	0	2	20	97	0	185	2	2	0	0	0	0	0	0	0	58	0	0	0	0	0	0	0	45	0	0	0	0	0	0	15	0	0	0	0	0	0	0	0	0	0	0	
2.2447299560e+000	0	2	20	98	0	185	2	2	0	0	0	0	0	0	0	57	0	0	0	0	0	0	0	45	0	0	0	0	0	0	15	0	0	0	0	0	0	0	0	0	0	0	
2.2473828484e+000	0	2	20	98	0	185	2	2	0	0	0	0	0	0	0	58	0	0	0	0	0	0	0	44	0	0	0	0	0	0	15	0	0	0	0	0	0	0	0	0	0	0	
2.2485780762e+000	0	2	20	98	0	184	2	2	0	0	0	0	0	0	0	58	0	0	0	0	0	0	0	44	0	0	0	0	0	0	16	0	0	0	0	0	0	0	0	0	0	0	
2.2488848124e+000	0	2	20	99	0	184	2	2	0	0	0	0	0	0	0	57	0	0	0	0	0	0	0	44	0	0	0	0	0	0	16	0	0	0	0	0	0	0	0	0	0	0	
2.2498798763e+000	0	2	20	99	0	185	2	2	0	0	0	0	0	0	0	57	0	0	0	0	0	0	0	44	0	0	0	0	0	0	15	0	0	0	0	0	0	0	0	0	0	0	
2.2500081657e+000	0	2	20	99	0	186	2	2	0	0	0	0	0	0	0	57	0	0	0	0	0	0	0	44	0	0	0	0	0	0	14	0	0	0	0	0	0	0	0	0	0	0	
2.2521342677e+000	0	2	20	99	0	185	2	2	0	0	0	0	0	0	0	57	0	0	0	0	0	0	0	44	0	0	0	0	0	0	15	0	0	0	0	0	0	0	0	0	0	0	
2.2525715453e+000	0	2	20	99	0	185	2	2	0	0	0	0	0	0	0	58	0	0	0	0	0	0	0	43	0	0	0	0	0	0	15	0	0	0	0	0	0	0	0	0	0	0	
2.2546822765e+000	0	2	20	99	0	184	2	2	0	0	0	0	0	0	0	58	0	0	0	0	0	0	0	43	0	0	0	0	0	0	16	0	0	0	0	0	0	0	0	0	0	0	
2.2552862976e+000	0	2	20	99	0	183	2	2	0	0	0	0	0	0	0	58	0	0	0	0	0	0	0	43	0	0	0	0	0	0	17	0	0	0	0	0	0	0	0	0	0	0	
2.2570599908e+000	0	2	20	99	0	184	2	2	0	0	0	0	0	0	0	58	0	0	0	0	0	0	0	43	0	0	0	0	0	0	16	0	0	0	0	0	0	0	0	0	0	0	
2.2577924184e+000	0	2	20	99	0	185	2	2	0	0	0	0	0	0	0	58	0	0	0	0	0	0	0	43	0	0	0	0	0	0	15	0	0	0	0	0	0	0	0	0	0	0	
2.2578647765e+000	0	2	20	99	0	186	2	2	0	0	0	0	0	0	0	58	0	0	0	0	0	0	0	43	0	0	0	0	0	0	14	0	0	0	0	0	0	0	0	0	0	0	
2.2588921449e+000	0	2	20	99	0	187	2	2	0	0	0	0	0	0	0	58	0	0	0	0	0	0	0	43	0	0	0	0	0	0	13	0	0	0	0	0	0	0	0	0	0	0	
2.2592449099e+000	0	2	20	99	0	188	2	2	0	0	0	0	0	0	0	58	0	0	0	0	0	0	0	43	0	0	0	0	0	0	12	0	0	0	0	0	0	0	0	0	0	0	
2.2599477957e+000	0	2	20	99	0	187	2	2	0	0	0	0	0	0	0	58	0	0	0	0	0	0	0	43	0	0	0	0	0	0	13	0	0	0	0	0	0	0	0	0	0	0	
2.2603473111e+000	0	2	20	100	0	187	2	2	0	0	0	0	0	0	0	57	0	0	0	0	0	0	0	43	0	0	0	0	0	0	13	0	0	0	0	0	0	0	0	0	0	0	
2.2613806593e+000	0	2	20	100	0	188	2	2	0	0	0	0	0	0	0	57	0	0	0	0	0	0	0	43	0	0	0	0	0	0	12	0	0	0	0	0	0	0	0	0	0	0	
2.2614273768e+000	0	2	20	100	0	187	2	2	0	0	0	0	0	0	0	57	0	0	0	0	0	0	0	43	0	0	0	0	0	0	13	0	0	0	0	0	0	0	0	0	0	0	
2.2614506384e+000	0	2	20	100	0	188	2	2	0	0	0	0	0	0	0	57	0	0	0	0	0	0	0	43	0	0	0	0	0	0	12	0	0	0	0	0	0	0	0	0	0	0	
2.2639005527e+000	0	2	20	100	1	188	2	2	0	0	0	0	0	0	0	57	0	0	0	0	0	0	0	43	0	0	0	0	0	0	11	0	0	0	0	0	0	0	0	0	0	0	
2.2640218988e+000	0	2	20	100	0	188	2	2	0	0	0	0	0	0	0	57	0	0	0	0	0	0	0	43	0	0	0	0	0	0	12	0	0	0	0	0	0	0	0	0	0	0	
2.2646043254e+000	0	2	20	100	0	188	2	2	0	0	0	0	0	0	0	58	0	0	0	0	0	0	0	42	0	0	0	0	0	0	12	0	0	0	0	0	0	0	0	0	0	0	
2.2656166604e+000	0	2	20	101	0	188	2	2	0	0	0	0	0	0	0	57	0	0	0	0	0	0	0	42	0	0	0	0	0	0	12	0	0	0	0	0	0	0	0	0	0	0	
2.2660057353e+000	0	2	20	101	0	187	2	2	0	0	0	0	0	0	0	57	0	0	0	0	0	0	0	42	0	0	0	0	0	0	13	0	0	0	0	0	0	0	0	0	0	0	
2.2669372202e+000	0	2	20	101	0	188	2	2	0	0	0	0	0	0	0	57	0	0	0	0	0	0	0	42	0	0	0	0	0	0	12	0	0	0	0	0	0	0	0	0	0	0	
2.2675061246e+000	0	2	20	101	0	189	2	2	0	0	0	0	0	0	0	57	0	0	0	0	0	0	0	42	0	0	0	0	0	0	11	0	0	0	0	0	0	0	0	0	0	0	
2.2677635352e+000	0	2	20	101	0	188	2	2	0	0	0	0	0	0	0	57	0	0	0	0	0	0	0	42	0	0	0	0	0	0	12	0	0	0	0	0	0	0	0	0	0	0	
2.2695474300e+000	0	2	20	101	0	187	2	2	0	0	0	0	0	0	0	57	0	0	0	0	0	0	0	42	0	0	0	0	0	0	13	0	0	0	0	0	0	0	0	0	0	0	
2.2703084292e+000	0	2	20	101	0	188	2	2	0	0	0	0	0	0	0	57	0	0	0	0	0	0	0	42	0	0	0	0	0	0	12	0	0	0	0	0	0	0	0	0	0	0	
2.2705813379e+000	0	2	20	101	0	188	2	2	0	0	0	0	0	0	0	58	0	0	0	0	0	0	0	41	0	0	0	0	0	0	12	0	0	0	0	0	0	0	0	0	0	0	
2.2706174190e+000	0	2	20	101	0	189	2	2	0	0	0	0	0	0	0	58	0	0	0	0	0	0	0	41	0	0	0	0	0	0	11	0	0	0	0	0	0	0	0	0	0	0	
2.2738861237e+000	0	2	20	101	0	188	2	2	0	0	0	0	0	0	0	58	0	0	0	0	0	0	0	41	0	0	0	0	0	0	12	0	0	0	0	0	0	0	0	0	0	0	
2.2747667046e+000	0	2	20	101	0	189	2	2	0	0	0	0	0	0	0	58	0	0	0	0	0	0	0	41	0	0	0	0	0	0	11	0	0	0	0	0	0	0	0	0	0	0	
2.2756441950e+000	0	2	20	101	0	190	2	2	0	0	0	0	0	0	0	58	0	0	0	0	0	0	0	41	0	0	0	0	0	0	10	0	0	0	0	0	0	0	0	0	0	0	
2.2757337549e+000	0	2	20	101	0	191	2	2	0	0	0	0	0	0	0	58	0	0	0	0	0	0	0	41	0	0	0	0	0	0	9	0	0	0	0	0	0	0	0	0	0	0	
2.2767372374e+000	0	2	20	101	0	190	2	2	0	0	0	0	0	0	0	58	0	0	0	0	0	0	0	41	0	0	0	0	0	0	10	0	0	0	0	0	0	0	0	0	0	0	
2.2768213624e+000	0	2	20	101	0	191	2	2	0	0	0	0	0	0	0	58	0	0	0	0	0	0	0	41	0	0	0	0	0	0	9	0	0	0	0	0	0	0	0	0	0	0	
2.2773853630e+000	0	2	20	101	0	190	2	2	0	0	0	0	0	0	0	58	0	0	0	0	0	0	0	41	0	0	0	0	0	0	10	0	0	0	0	0	0	0	0	0	0	0	
2.2787032750e+000	0	2	20	101	0	191	2	2	0	0	0	0	0	0	0	58	0	0	0	0	0	0	0	41	0	0	0	0	0	0	9	0	0	0	0	0	0	0	0	0	0	0	
2.2793613699e+000	0	2	20	101	0	192	2	2	0	0	0	0	0	0	0	58	0	0	0	0	0	0	0	41	0	0	0	0	0	0	8	0	0	0	0	0	0	0	0	0	0	0	
2.2794651849e+000	0	2	20	101	0	191	2	2	0	0	0	0	0	0	0	58	0	0	0	0	0	0	0	41	0	0	0	0	0	0	9	0	0	0	0	0	0	0	0	0	0	0	
2.2796434388e+000	0	2	20	101	0	190	2	2	0	0	0	0	0	0	0	58	0	0	0	0	0	0	0	41	0	0	0	0	0	0	10	0	0	0	0	0	0	0	0	0	0	0	
2.2798549877e+000	0	2	20	101	0	191	2	2	0	0	0	0	0	0	0	58	0	0	0	0	0	0	0	41	0	0	0	0	0	0	9	0	0	0	0	0	0	0	0	0	0	0	
2.2799315631e+000	0	2	20	101	0	190	2	2	0	0	0	0	0	0	0	58	0	0	0	0	0	0	0	41	0	0	0	0	0	0	10	0	0	0	0	0	0	0	0	0	0	0	
2.2818621803e+000	0	2	20	101	0	191	2	2	0	0	0	0	0	0	0	58	0	0	0	0	0	0	0	41	0	0	0	0	0	0	9	0	0	0	0	0	0	0	0	0	0	0	
2.2841524989e+000	0	2	20	101	0	191	2	2	0	0	0	0	0	0	0	59	0	0	0	0	0	0	0	40	0	0	0	0	0	0	9	0	0	0	0	0	0	0	0	0	0	0	
2.2854599730e+000	0	2	20	101	0	190	2	2	0	0	0	0	0	0	0	59	0	0	0	0	0	0	0	40	0	0	0	0	0	0	10	0	0	0	0	0	0	0	0	0	0	0	
2.2859315516e+000	0	2	20	101	0	189	2	2	0	0	0	0	0	0	0	59	0	0	0	0	0	0	0	40	0	0	0	0	0	0	11	0	0	0	0	0	0	0	0	0	0	0	
2.2871704351e+000	0	2	20	101	0	190	2	2	0	0	0	0	0	0	0	59	0	0	0	0	0	0	0	40	0	0	0	0	0	0	10	0	0	0	0	0	0	0	0	0	0	0	
2.2891598086e+000	0	2	20	101	0	191	2	2	0	0	0	0	0	0	0	59	0	0	0	0	0	0	0	40	0	0	0	0	0	0	9	0	0	0	0	0	0	0	0	0	0	0	
2.2896101738e+000	0	2	20	102	0	191	2	2	0	0	0	0	0	0	0	58	0	0	0	0	0	0	0	40	0	0	0	0	0	0	9	0	0	0	0	0	0	0	0	0	0	0	
2.2905685756e+000	0	2	20	102	0	192	2	2	0	0	0	0	0	0	0	58	0	0	0	0	0	0	0	40	0	0	0	0	0	0	8	0	0	0	0	0	0	0	0	0	0	0	
2.2906372619e+000	0	2	20	102	0	193	2	2	0	0	0	0	0	0	0	58	0	0	0	0	0	0	0	40	0	0	0	0	0	0	7	0	0	0	0	0	0	0	0	0	0	0	
2.2917101801e+000	0	2	20	102	0	192	2	2	0	0	0	0	0	0	0	58	0	0	0	0	0	0	0	40	0	0	0	0	0	0	8	0	0	0	0	0	0	0	0	0	0	0	
2.2927962726e+000	0	2	20	102	0	193	2	2	0	0	0	0	0	0	0	58	0	0	0	0	0	0	0	40	0	0	0	0	0	0	7	0	0	0	0	0	0	0	0	0	0	0	
2.2951943026e+000	0	2	20	102	0	192	2	2	0	0	0	0	0	0	0	58	0	0	0	0	0	0	0	40	0	0	0	0	0	0	8	0	0	0	0	0	0	0	0	0	0	0	
2.2967235740e+000	0	2	20	102	0	191	2	2	0	0	0	0	0	0	0	58	0	0	0	0	0	0	0	40	0	0	0	0	0	0	9	0	0	0	0	0	0	0	0	0	0	0	
2.2973799967e+000	0	2	20	102	0	192	2	2	0	0	0	0	0	0	0	58	0	0	0	0	0	0	0	40	0	0	0	0	0	0	8	0	0	0	0	0	0	0	0	0	0	0	
2.2992844454e+000	0	2	20	102	0	191	2	2	0	0	0	0	0	0	0	58	0	0	0	0	0	0	0	40	0	0	0	0	0	0	9	0	0	0	0	0	0	0	0	0	0	0	
2.3001256297e+000	0	2	20	102	0	192	2	2	0	0	0	0	0	0	0	58	0	0	0	0	0	0	0	40	0	0	0	0	0	0	8	0	0	0	0	0	0	0	0	0	0	0	
2.3005339834e+000	0	2	20	102	0	193	2	2	0	0	0	0	0	0	0	58	0	0	0	0	0	0	0	40	0	0	0	0	0	0	7	0	0	0	0	0	0	0	0	0	0	0	
2.3005964155e+000	0	2	20	102	0	192	2	2	0	0	0	0	0	0	0	58	0	0	0	0	0	0	0	40	0	0	0	0	0	0	8	0	0	0	0	0	0	0	0	0	0	0	
2.3017907861e+000	0	2	20	102	0	193	2	2	0	0	0	0	0	0	0	58	0	0	0	0	0	0	0	40	0	0	0	0	0	0	7	0	0	0	0	0	0	0	0	0	0	0	
2.3045188372e+000	0	2	20	102	0	194	2	2	0	0	0	0	0	0	0	58	0	0	0	0	0	0	0	40	0	0	0	0	0	0	6	0	0	0	0	0	0	0	0	0	0	0	
2.3046958641e+000	0	2	20	102	0	193	2	2	0	0	0	0	0	0	0	58	0	0	0	0	0	0	0	40	0	0	0	0	0	0	7	0	0	0	0	0	0	0	0	0	0	0	
2.3053175603e+000	0	2	20	102	1	193	2	2	0	0	0	0	0	0	0	58	0	0	0	0	0	0	0	40	0	0	0	0	0	0	6	0	0	0	0	0	0	0	0	0	0	0	
2.3055474934e+000	0	2	20	102	1	192	2	2	0	0	0	0	0	0	0	58	0	0	0	0	0	0	0	40	0	0	0	0	0	0	7	0	0	0	0	0	0	0	0	0	0	0	
2.3057349573e+000	0	2	20	102	0	192	2	2	0	0	0	0	0	0	0	58	0	0	0	0	0	0	0	40	0	0	0	0	0	0	8	0	0	0	0	0	0	0	0	0	0	0	
2.3059616676e+000	0	2	20	102	0	191	2	2	0	0	0	0	0	0	0	58	0	0	0	0	0	0	0	40	0	0	0	0	0	0	9	0	0	0	0	0	0	0	0	0	0	0	
2.3069464705e+000	0	2	20	103	0	191	2	2	0	0	0	0	0	0	0	57	0	0	0	0	0	0	0	40	0	0	0	0	0	0	9	0	0	0	0	0	0	0	0	0	0	0	
2.3095890147e+000	0	2	20	103	0	192	2	2	0	0	0	0	0	0	0	57	0	0	0	0	0	0	0	40	0	0	0	0	0	0	8	0	0	0	0	0	0	0	0	0	0	0	
2.3111614929e+000	0	2	20	103	0	191	2	2	0	0	0	0	0	0	0	57	0	0	0	0	0	0	0	40	0	0	0	0	0	0	9	0	0	0	0	0	0	0	0	0	0	0	
2.3116110072e+000	0	2	20	104	0	191	2	2	0	0	0	0	0	0	0	56	0	0	0	0	0	0	0	40	0	0	0	0	0	0	9	0	0	0	0	0	0	0	0	0	0	0	
2.3146159346e+000	0	2	20	104	0	190	2	2	0	0	0	0	0	0	0	56	0	0	0	0	0	0	0	40	0	0	0	0	0	0	10	0	0	0	0	0	0	0	0	0	0	0	
2.3152008401e+000	0	2	20	104	0	190	2	2	0	0	0	0	0	0	0	57	0	0	0	0	0	0	0	39	0	0	0	0	0	0	10	0	0	0	0	0	0	0	0	0	0	0	
2.3154658779e+000	0	2	20	104	0	189	2	2	0	0	0	0	0	0	0	57	0	0	0	0	0	0	0	39	0	0	0	0	0	0	11	0	0	0	0	0	0	0	0	0	0	0	
2.3155756849e+000	0	2	20	104	0	190	2	2	0	0	0	0	0	0	0	57	0	0	0	0	0	0	0	39	0	0	0	0	0	0	10	0	0	0	0	0	0	0	0	0	0	0	
2.3165672072e+000	0	2	20	104	0	189	2	2	0	0	0	0	0	0	0	57	0	0	0	0	0	0	0	39	0	0	0	0	0	0	11	0	0	0	0	0	0	0	0	0	0	0	
2.3166168939e+000	0	2	20	104	0	188	2	2	0	0	0	0	0	0	0	57	0	0	0	0	0	0	0	39	0	0	0	0	0	0	12	0	0	0	0	0	0	0	0	0	0	0	
2.3172759499e+000	0	2	20	104	0	187	2	2	0	0	0	0	0	0	0	57	0	0	0	0	0	0	0	39	0	0	0	0	0	0	13	0	0	0	0	0	0	0	0	0	0	0	
2.3185034271e+000	0	2	20	104	0	186	2	2	0	0	0	0	0	0	0	57	0	0	0	0	0	0	0	39	0	0	0	0	0	0	14	0	0	0	0	0	0	0	0	0	0	0	
2.3190696607e+000	0	2	20	104	0	187	2	2	0	0	0	0	0	0	0	57	0	0	0	0	0	0	0	39	0	0	0	0	0	0	13	0	0	0	0	0	0	0	0	0	0	0	
2.3195573467e+000	0	2	20	104	0	188	2	2	0	0	0	0	0	0	0	57	0	0	0	0	0	0	0	39	0	0	0	0	0	0	12	0	0	0	0	0	0	0	0	0	0	0	
2.3199846696e+000	0	2	20	105	0	188	2	2	0	0	0	0	0	0	0	56	0	0	0	0	0	0	0	39	0	0	0	0	0	0	12	0	0	0	0	0	0	0	0	0	0	0	
2.3218169206e+000	0	2	20	105	0	188	2	2	0	0	0	0	0	0	0	57	0	0	0	0	0	0	0	38	0	0	0	0	0	0	12	0	0	0	0	0	0	0	0	0	0	0	
2.3219105726e+000	0	2	20	105	0	189	2	2	0	0	0	0	0	0	0	57	0	0	0	0	0	0	0	38	0	0	0	0	0	0	11	0	0	0	0	0	0	0	0	0	0	0	
2.3223891738e+000	0	2	20	105	0	188	2	2	0	0	0	0	0	0	0	57	0	0	0	0	0	0	0	38	0	0	0	0	0	0	12	0	0	0	0	0	0	0	0	0	0	0	
2.3233770778e+000	0	2	20	105	0	189	2	2	0	0	0	0	0	0	0	57	0	0	0	0	0	0	0	38	0	0	0	0	0	0	11	0	0	0	0	0	0	0	0	0	0	0	
2.3250066672e+000	0	2	20	106	0	189	2	2	0	0	0	0	0	0	0	56	0	0	0	0	0	0	0	38	0	0	0	0	0	0	11	0	0	0	0	0	0	0	0	0	0	0	
2.3253684405e+000	0	2	20	106	0	188	2	2	0	0	0	0	0	0	0	56	0	0	0	0	0	0	0	38	0	0	0	0	0	0	12	0	0	0	0	0	0	0	0	0	0	0	
2.3268083721e+000	0	2	20	106	0	189	2	2	0	0	0	0	0	0	0	56	0	0	0	0	0	0	0	38	0	0	0	0	0	0	11	0	0	0	0	0	0	0	0	0	0	0	
2.3283892775e+000	0	2	20	106	0	190	2	2	0	0	0	0	0	0	0	56	0	0	0	0	0	0	0	38	0	0	0	0	0	0	10	0	0	0	0	0	0	0	0	0	0	0	
2.3288868445e+000	0	2	20	106	0	191	2	2	0	0	0	0	0	0	0	56	0	0	0	0	0	0	0	38	0	0	0	0	0	0	9	0	0	0	0	0	0	0	0	0	0	0	
2.3295718036e+000	0	2	20	106	0	192	2	2	0	0	0	0	0	0	0	56	0	0	0	0	0	0	0	38	0	0	0	0	0	0	8	0	0	0	0	0	0	0	0	0	0	0	
2.3309093290e+000	0	2	20	106	0	191	2	2	0	0	0	0	0	0	0	56	0	0	0	0	0	0	0	38	0	0	0	0	0	0	9	0	0	0	0	0	0	0	0	0	0	0	
2.3336028327e+000	0	2	20	107	0	191	2	2	0	0	0	0	0	0	0	55	0	0	0	0	0	0	0	38	0	0	0	0	0	0	9	0	0	0	0	0	0	0	0	0	0	0	
2.3361147845e+000	0	2	20	108	0	191	2	2	0	0	0	0	0	0	0	54	0	0	0	0	0	0	0	38	0	0	0	0	0	0	9	0	0	0	0	0	0	0	0	0	0	0	
2.3376464675e+000	0	2	20	108	0	192	2	2	0	0	0	0	0	0	0	54	0	0	0	0	0	0	0	38	0	0	0	0	0	0	8	0	0	0	0	0	0	0	0	0	0	0	
2.3377679105e+000	0	2	20	108	0	193	2	2	0	0	0	0	0	0	0	54	0	0	0	0	0	0	0	38	0	0	0	0	0	0	7	0	0	0	0	0	0	0	0	0	0	0	
2.3384856569e+000	0	2	20	108	0	192	2	2	0	0	0	0	0	0	0	54	0	0	0	0	0	0	0	38	0	0	0	0	0	0	8	0	0	0	0	0	0	0	0	0	0	0	
2.3392164798e+000	0	2	20	108	0	193	2	2	0	0	0	0	0	0	0	54	0	0	0	0	0	0	0	38	0	0	0	0	0	0	7	0	0	0	0	0	0	0	0	0	0	0	
2.3410619055e+000	0	2	20	108	0	192	2	2	0	0	0	0	0	0	0	54	0	0	0	0	0	0	0	38	0	0	0	0	0	0	8	0	0	0	0	0	0	0	0	0	0	0	
2.3434880065e+000	0	2	20	108	0	192	2	2	0	0	0	0	0	0	0	55	0	0	0	0	0	0	0	37	0	0	0	0	0	0	8	0	0	0	0	0	0	0	0	0	0	0	
2.3445974202e+000	0	2	20	109	0	192	2	2	0	0	0	0	0	0	0	54	0	0	0	0	0	0	0	37	0	0	0	0	0	0	8	0	0	0	0	0	0	0	0	0	0	0	
2.3462121372e+000	0	2	20	109	0	191	2	2	0	0	0	0	0	0	0	54	0	0	0	0	0	0	0	37	0	0	0	0	0	0	9	0	0	0	0	0	0	0	0	0	0	0	
2.3503337224e+000	0	2	20	109	0	192	2	2	0	0	0	0	0	0	0	54	0	0	0	0	0	0	0	37	0	0	0	0	0	0	8	0	0	0	0	0	0	0	0	0	0	0	
2.3519423586e+000	0	2	20	109	0	193	2	2	0	0	0	0	0	0	0	54	0	0	0	0	0	0	0	37	0	0	0	0	0	0	7	0	0	0	0	0	0	0	0	0	0	0	
2.3542463920e+000	0	2	20	109	0	192	2	2	0	0	0	0	0	0	0	54	0	0	0	0	0	0	0	37	0	0	0	0	0	0	8	0	0	0	0	0	0	0	0	0	0	0	
2.3552737581e+000	0	2	20	109	0	193	2	2	0	0	0	0	0	0	0	54	0	0	0	0	0	0	0	37	0	0	0	0	0	0	7	0	0	0	0	0	0	0	0	0	0	0	
2.3566691110e+000	0	2	20	110	0	193	2	2	0	0	0	0	0	0	0	53	0	0	0	0	0	0	0	37	0	0	0	0	0	0	7	0	0	0	0	0	0	0	0	0	0	0	
2.3567443130e+000	0	2	20	110	0	192	2	2	0	0	0	0	0	0	0	53	0	0	0	0	0	0	0	37	0	0	0	0	0	0	8	0	0	0	0	0	0	0	0	0	0	0	
2.3574330014e+000	0	2	20	110	0	191	2	2	0	0	0	0	0	0	0	53	0	0	0	0	0	0	0	37	0	0	0	0	0	0	9	0	0	0	0	0	0	0	0	0	0	0	
2.3578596491e+000	0	2	20	111	0	191	2	2	0	0	0	0	0	0	0	52	0	0	0	0	0	0	0	37	0	0	0	0	0	0	9	0	0	0	0	0	0	0	0	0	0	0	
2.3589436530e+000	0	2	20	111	0	190	2	2	0	0	0	0	0	0	0	52	0	0	0	0	0	0	0	37	0	0	0	0	0	0	10	0	0	0	0	0	0	0	0	0	0	0	
2.3601425190e+000	0	2	20	111	0	191	2	2	0	0	0	0	0	0	0	52	0	0	0	0	0	0	0	37	0	0	0	0	0	0	9	0	0	0	0	0	0	0	0	0	0	0	
2.3603410966e+000	0	2	20	111	0	192	2	2	0	0	0	0	0	0	0	52	0	0	0	0	0	0	0	37	0	0	0	0	0	0	8	0	0	0	0	0	0	0	0	0	0	0	
2.3622152551e+000	0	2	20	111	0	192	2	2	0	0	0	0	0	0	0	53	0	0	0	0	0	0	0	36	0	0	0	0	0	0	8	0	0	0	0	0	0	0	0	0	0	0	
2.3650293535e+000	0	2	20	112	0	192	2	2	0	0	0	0	0	0	0	52	0	0	0	0	0	0	0	36	0	0	0	0	0	0	8	0	0	0	0	0	0	0	0	0	0	0	
2.3685850715e+000	0	2	20	112	0	191	2	2	0	0	0	0	0	0	0	52	0	0	0	0	0	0	0	36	0	0	0	0	0	0	9	0	0	0	0	0	0	0	0	0	0	0	
2.3693497187e+000	0	2	20	112	0	190	2	2	0	0	0	0	0	0	0	52	0	0	0	0	0	0	0	36	0	0	0	0	0	0	10	0	0	0	0	0	0	0	0	0	0	0	
2.3703478939e+000	0	2	20	112	0	189	2	2	0	0	0	0	0	0	0	52	0	0	0	0	0	0	0	36	0	0	0	0	0	0	11	0	0	0	0	0	0	0	0	0	0	0	
2.3708891638e+000	0	2	20	112	0	190	2	2	0	0	0	0	0	0	0	52	0	0	0	0	0	0	0	36	0	0	0	0	0	0	10	0	0	0	0	0	0	0	0	0	0	0	
2.3712920188e+000	0	2	20	112	0	191	2	2	0	0	0	0	0	0	0	52	0	0	0	0	0	0	0	36	0	0	0	0	0	0	9	0	0	0	0	0	0	0	0	0	0	0	
2.3733582678e+000	0	2	20	113	0	191	2	2	0	0	0	0	0	0	0	51	0	0	0	0	0	0	0	36	0	0	0	0	0	0	9	0	0	0	0	0	0	0	0	0	0	0	
2.3743085570e+000	0	2	20	113	0	192	2	2	0	0	0	0	0	0	0	51	0	0	0	0	0	0	0	36	0	0	0	0	0	0	8	0	0	0	0	0	0	0	0	0	0	0	
2.3748190042e+000	0	2	20	113	0	191	2	2	0	0	0	0	0	0	0	51	0	0	0	0	0	0	0	36	0	0	0	0	0	0	9	0	0	0	0	0	0	0	0	0	0	0	
2.3757786098e+000	0	2	20	113	0	192	2	2	0	0	0	0	0	0	0	51	0	0	0	0	0	0	0	36	0	0	0	0	0	0	8	0	0	0	0	0	0	0	0	0	0	0	
2.3765788729e+000	0	2	20	113	0	192	2	2	0	0	0	0	0	0	0	52	0	0	0	0	0	0	0	35	0	0	0	0	0	0	8	0	0	0	0	0	0	0	0	0	0	0	
2.3769036201e+000	0	2	20	113	0	193	2	2	0	0	0	0	0	0	0	52	0	0	0	0	0	0	0	35	0	0	0	0	0	0	7	0	0	0	0	0	0	0	0	0	0	0	
2.3789361445e+000	0	2	20	113	0	192	2	2	0	0	0	0	0	0	0	52	0	0	0	0	0	0	0	35	0	0	0	0	0	0	8	0	0	0	0	0	0	0	0	0	0	0	
2.3822174353e+000	0	2	20	114	0	192	2	2	0	0	0	0	0	0	0	51	0	0	0	0	0	0	0	35	0	0	0	0	0	0	8	0	0	0	0	0	0	0	0	0	0	0	
2.3830650018e+000	0	2	20	114	0	193	2	2	0	0	0	0	0	0	0	51	0	0	0	0	0	0	0	35	0	0	0	0	0	0	7	0	0	0	0	0	0	0	0	0	0	0	
2.3841027316e+000	0	2	20	114	0	194	2	2	0	0	0	0	0	0	0	51	0	0	0	0	0	0	0	35	0	0	0	0	0	0	6	0	0	0	0	0	0	0	0	0	0	0	
2.3851427353e+000	0	2	20	114	0	193	2	2	0	0	0	0	0	0	0	51	0	0	0	0	0	0	0	35	0	0	0	0	0	0	7	0	0	0	0	0	0	0	0	0	0	0	
2.3853108328e+000	0	2	20	114	0	193	2	2	0	0	0	0	0	0	0	52	0	0	0	0	0	0	0	34	0	0	0	0	0	0	7	0	0	0	0	0	0	0	0	0	0	0	
2.3855631697e+000	0	2	20	115	0	193	2	2	0	0	0	0	0	0	0	51	0	0	0	0	0	0	0	34	0	0	0	0	0	0	7	0	0	0	0	0	0	0	0	0	0	0	
2.3868127032e+000	0	2	20	115	0	194	2	2	0	0	0	0	0	0	0	51	0	0	0	0	0	0	0	34	0	0	0	0	0	0	6	0	0	0	0	0	0	0	0	0	0	0	
2.3869456437e+000	0	2	20	115	0	193	2	2	0	0	0	0	0	0	0	51	0	0	0	0	0	0	0	34	0	0	0	0	0	0	7	0	0	0	0	0	0	0	0	0	0	0	
2.3872775944e+000	0	2	20	116	0	193	2	2	0	0	0	0	0	0	0	50	0	0	0	0	0	0	0	34	0	0	0	0	0	0	7	0	0	0	0	0	0	0	0	0	0	0	
2.3881962191e+000	0	2	20	116	0	192	2	2	0	0	0	0	0	0	0	50	0	0	0	0	0	0	0	34	0	0	0	0	0	0	8	0	0	0	0	0	0	0	0	0	0	0	
2.3884353775e+000	0	2	20	116	0	191	2	2	0	0	0	0	0	0	0	50	0	0	0	0	0	0	0	34	0	0	0	0	0	0	9	0	0	0	0	0	0	0	0	0	0	0	
2.3891702579e+000	0	2	20	116	0	190	2	2	0	0	0	0	0	0	0	50	0	0	0	0	0	0	0	34	0	0	0	0	0	0	10	0	0	0	0	0	0	0	0	0	0	0	
2.3913903724e+000	0	2	20	116	0	191	2	2	0	0	0	0	0	0	0	50	0	0	0	0	0	0	0	34	0	0	0	0	0	0	9	0	0	0	0	0	0	0	0	0	0	0	
2.3928582102e+000	0	2	20	116	0	190	2	2	0	0	0	0	0	0	0	50	0	0	0	0	0	0	0	34	0	0	0	0	0	0	10	0	0	0	0	0	0	0	0	0	0	0	
2.3930382568e+000	0	2	20	116	0	191	2	2	0	0	0	0	0	0	0	50	0	0	0	0	0	0	0	34	0	0	0	0	0	0	9	0	0	0	0	0	0	0	0	0	0	0	
2.3930529613e+000	0	2	20	116	0	190	2	2	0	0	0	0	0	0	0	50	0	0	0	0	0	0	0	34	0	0	0	0	0	0	10	0	0	0	0	0	0	0	0	0	0	0	
2.3931518724e+000	0	2	20	116	0	189	2	2	0	0	0	0	0	0	0	50	0	0	0	0	0	0	0	34	0	0	0	0	0	0	11	0	0	0	0	0	0	0	0	0	0	0	
2.3937242076e+000	0	2	20	116	0	190	2	2	0	0	0	0	0	0	0	50	0	0	0	0	0	0	0	34	0	0	0	0	0	0	10	0	0	0	0	0	0	0	0	0	0	0	
2.3938135211e+000	0	2	20	116	0	189	2	2	0	0	0	0	0	0	0	50	0	0	0	0	0	0	0	34	0	0	0	0	0	0	11	0	0	0	0	0	0	0	0	0	0	0	
2.3947477634e+000	0	2	20	116	0	190	2	2	0	0	0	0	0	0	0	50	0	0	0	0	0	0	0	34	0	0	0	0	0	0	10	0	0	0	0	0	0	0	0	0	0	0	
2.3949954172e+000	0	2	20	116	0	191	2	2	0	0	0	0	0	0	0	50	0	0	0	0	0	0	0	34	0	0	0	0	0	0	9	0	0	0	0	0	0	0	0	0	0	0	
2.3953846627e+000	0	2	20	116	0	192	2	2	0	0	0	0	0	0	0	50	0	0	0	0	0	0	0	34	0	0	0	0	0	0	8	0	0	0	0	0	0	0	0	0	0	0	
2.3964722004e+000	0	2	20	116	0	191	2	2	0	0	0	0	0	0	0	50	0	0	0	0	0	0	0	34	0	0	0	0	0	0	9	0	0	0	0	0	0	0	0	0	0	0	
2.3968137040e+000	0	2	20	117	0	191	2	2	0	0	0	0	0	0	0	49	0	0	0	0	0	0	0	34	0	0	0	0	0	0	9	0	0	0	0	0	0	0	0	0	0	0	
2.3985199146e+000	0	2	20	117	0	192	2	2	0	0	0	0	0	0	0	49	0	0	0	0	0	0	0	34	0	0	0	0	0	0	8	0	0	0	0	0	0	0	0	0	0	0	
2.4003344337e+000	0	2	20	117	0	191	2	2	0	0	0	0	0	0	0	49	0	0	0	0	0	0	0	34	0	0	0	0	0	0	9	0	0	0	0	0	0	0	0	0	0	0	
2.4026212906e+000	0	2	20	117	0	192	2	2	0	0	0	0	0	0	0	49	0	0	0	0	0	0	0	34	0	0	0	0	0	0	8	0	0	0	0	0	0	0	0	0	0	0	
2.4041921497e+000	0	2	20	117	0	191	2	2	0	0	0	0	0	0	0	49	0	0	0	0	0	0	0	34	0	0	0	0	0	0	9	0	0	0	0	0	0	0	0	0	0	0	
2.4051187325e+000	0	2	20	117	0	192	2	2	0	0	0	0	0	0	0	49	0	0	0	0	0	0	0	34	0	0	0	0	0	0	8	0	0	0	0	0	0	0	0	0	0	0	
2.4053891482e+000	0	2	20	117	0	193	2	2	0	0	0	0	0	0	0	49	0	0	0	0	0	0	0	34	0	0	0	0	0	0	7	0	0	0	0	0	0	0	0	0	0	0	
2.4057484409e+000	0	2	20	118	0	193	2	2	0	0	0	0	0	0	0	48	0	0	0	0	0	0	0	34	0	0	0	0	0	0	7	0	0	0	0	0	0	0	0	0	0	0	
2.4098392224e+000	0	2	20	118	0	192	2	2	0	0	0	0	0	0	0	48	0	0	0	0	0	0	0	34	0	0	0	0	0	0	8	0	0	0	0	0	0	0	0	0	0	0	
2.4117641649e+000	0	2	20	118	0	193	2	2	0	0	0	0	0	0	0	48	0	0	0	0	0	0	0	34	0	0	0	0	0	0	7	0	0	0	0	0	0	0	0	0	0	0	
2.4121489631e+000	0	2	20	118	0	192	2	2	0	0	0	0	0	0	0	48	0	0	0	0	0	0	0	34	0	0	0	0	0	0	8	0	0	0	0	0	0	0	0	0	0	0	
2.4138080975e+000	0	2	20	118	0	193	2	2	0	0	0	0	0	0	0	48	0	0	0	0	0	0	0	34	0	0	0	0	0	0	7	0	0	0	0	0	0	0	0	0	0	0	
2.4162326801e+000	0	2	20	118	0	192	2	2	0	0	0	0	0	0	0	48	0	0	0	0	0	0	0	34	0	0	0	0	0	0	8	0	0	0	0	0	0	0	0	0	0	0	
2.4169051395e+000	0	2	20	118	0	193	2	2	0	0	0	0	0	0	0	48	0	0	0	0	0	0	0	34	0	0	0	0	0	0	7	0	0	0	0	0	0	0	0	0	0	0	
2.4191053917e+000	0	2	20	118	0	192	2	2	0	0	0	0	0	0	0	48	0	0	0	0	0	0	0	34	0	0	0	0	0	0	8	0	0	0	0	0	0	0	0	0	0	0	
2.4205567229e+000	0	2	20	118	0	191	2	2	0	0	0	0	0	0	0	48	0	0	0	0	0	0	0	34	0	0	0	0	0	0	9	0	0	0	0	0	0	0	0	0	0	0	
2.4214308529e+000	0	2	20	118	0	192	2	2	0	0	0	0	0	0	0	48	0	0	0	0	0	0	0	34	0	0	0	0	0	0	8	0	0	0	0	0	0	0	0	0	0	0	
2.4216251615e+000	0	2	20	118	0	192	2	2	0	0	0	0	0	0	0	49	0	0	0	0	0	0	0	33	0	0	0	0	0	0	8	0	0	0	0	0	0	0	0	0	0	0	
2.4225321241e+000	0	2	20	118	0	193	2	2	0	0	0	0	0	0	0	49	0	0	0	0	0	0	0	33	0	0	0	0	0	0	7	0	0	0	0	0	0	0	0	0	0	0	
2.4257145041e+000	0	2	20	118	0	192	2	2	0	0	0	0	0	0	0	49	0	0	0	0	0	0	0	33	0	0	0	0	0	0	8	0	0	0	0	0	0	0	0	0	0	0	
2.4282069073e+000	0	2	20	118	0	191	2	2	0	0	0	0	0	0	0	49	0	0	0	0	0	0	0	33	0	0	0	0	0	0	9	0	0	0	0	0	0	0	0	0	0	0	
2.4286284611e+000	0	2	20	118	0	192	2	2	0	0	0	0	0	0	0	49	0	0	0	0	0	0	0	33	0	0	0	0	0	0	8	0	0	0	0	0	0	0	0	0	0	0	
2.4346326435e+000	0	2	20	118	0	193	2	2	0	0	0	0	0	0	0	49	0	0	0	0	0	0	0	33	0	0	0	0	0	0	7	0	0	0	0	0	0	0	0	0	0	0	
2.4348603891e+000	0	2	20	119	0	193	2	2	0	0	0	0	0	0	0	48	0	0	0	0	0	0	0	33	0	0	0	0	0	0	7	0	0	0	0	0	0	0	0	0	0	0	
2.4369895679e+000	0	2	20	119	0	194	2	2	0	0	0	0	0	0	0	48	0	0	0	0	0	0	0	33	0	0	0	0	0	0	6	0	0	0	0	0	0	0	0	0	0	0	
2.4374834496e+000	0	2	20	119	0	193	2	2	0	0	0	0	0	0	0	48	0	0	0	0	0	0	0	33	0	0	0	0	0	0	7	0	0	0	0	0	0	0	0	0	0	0	
2.4398406333e+000	0	2	20	119	0	194	2	2	0	0	0	0	0	0	0	48	0	0	0	0	0	0	0	33	0	0	0	0	0	0	6	0	0	0	0	0	0	0	0	0	0	0	
2.4400945334e+000	0	2	20	119	0	193	2	2	0	0	0	0	0	0	0	48	0	0	0	0	0	0	0	33	0	0	0	0	0	0	7	0	0	0	0	0	0	0	0	0	0	0	
2.4404933834e+000	0	2	20	119	0	193	2	2	0	0	0	0	0	0	0	49	0	0	0	0	0	0	0	32	0	0	0	0	0	0	7	0	0	0	0	0	0	0	0	0	0	0	
2.4446514155e+000	0	2	20	120	0	193	2	2	0	0	0	0	0	0	0	48	0	0	0	0	0	0	0	32	0	0	0	0	0	0	7	0	0	0	0	0	0	0	0	0	0	0	
2.4473243926e+000	0	2	20	120	0	194	2	2	0	0	0	0	0	0	0	48	0	0	0	0	0	0	0	32	0	0	0	0	0	0	6	0	0	0	0	0	0	0	0	0	0	0	
2.4474127564e+000	0	2	20	120	0	194	2	2	0	0	0	0	0	0	0	49	0	0	0	0	0	0	0	31	0	0	0	0	0	0	6	0	0	0	0	0	0	0	0	0	0	0	
2.4502583203e+000	0	2	20	120	0	193	2	2	0	0	0	0	0	0	0	49	0	0	0	0	0	0	0	31	0	0	0	0	0	0	7	0	0	0	0	0	0	0	0	0	0	0	
2.4515452053e+000	0	2	20	120	0	192	2	2	0	0	0	0	0	0	0	49	0	0	0	0	0	0	0	31	0	0	0	0	0	0	8	0	0	0	0	0	0	0	0	0	0	0	
2.4518639597e+000	0	2	20	120	0	191	2	2	0	0	0	0	0	0	0	49	0	0	0	0	0	0	0	31	0	0	0	0	0	0	9	0	0	0	0	0	0	0	0	0	0	0	
2.4533060866e+000	0	2	20	120	0	190	2	2	0	0	0	0	0	0	0	49	0	0	0	0	0	0	0	31	0	0	0	0	0	0	10	0	0	0	0	0	0	0	0	0	0	0	
2.4534960191e+000	0	2	20	120	0	189	2	2	0	0	0	0	0	0	0	49	0	0	0	0	0	0	0	31	0	0	0	0	0	0	11	0	0	0	0	0	0	0	0	0	0	0	
2.4578507360e+000	0	2	20	120	0	188	2	2	0	0	0	0	0	0	0	49	0	0	0	0	0	0	0	31	0	0	0	0	0	0	12	0	0	0	0	0	0	0	0	0	0	0	
2.4593068428e+000	0	2	20	120	0	187	2	2	0	0	0	0	0	0	0	49	0	0	0	0	0	0	0	31	0	0	0	0	0	0	13	0	0	0	0	0	0	0	0	0	0	0	
2.4594982965e+000	0	2	20	120	0	186	2	2	0	0	0	0	0	0	0	49	0	0	0	0	0	0	0	31	0	0	0	0	0	0	14	0	0	0	0	0	0	0	0	0	0	0	
2.4615132933e+000	0	2	20	120	0	187	2	2	0	0	0	0	0	0	0	49	0	0	0	0	0	0	0	31	0	0	0	0	0	0	13	0	0	0	0	0	0	0	0	0	0	0	
2.4620474858e+000	0	2	20	120	0	186	2	2	0	0	0	0	0	0	0	49	0	0	0	0	0	0	0	31	0	0	0	0	0	0	14	0	0	0	0	0	0	0	0	0	0	0	
2.4631394375e+000	0	2	20	120	0	187	2	2	0	0	0	0	0	0	0	49	0	0	0	0	0	0	0	31	0	0	0	0	0	0	13	0	0	0	0	0	0	0	0	0	0	0	
2.4635044808e+000	0	2	20	120	0	186	2	2	0	0	0	0	0	0	0	49	0	0	0	0	0	0	0	31	0	0	0	0	0	0	14	0	0	0	0	0	0	0	0	0	0	0	
2.4636055519e+000	0	2	20	120	0	187	2	2	0	0	0	0	0	0	0	49	0	0	0	0	0	0	0	31	0	0	0	0	0	0	13	0	0	0	0	0	0	0	0	0	0	0	
2.4644190424e+000	0	2	20	120	0	188	2	2	0	0	0	0	0	0	0	49	0	0	0	0	0	0	0	31	0	0	0	0	0	0	12	0	0	0	0	0	0	0	0	0	0	0	
2.4651039206e+000	0	2	20	120	0	187	2	2	0	0	0	0	0	0	0	49	0	0	0	0	0	0	0	31	0	0	0	0	0	0	13	0	0	0	0	0	0	0	0	0	0	0	
2.4658638244e+000	0	2	20	120	0	188	2	2	0	0	0	0	0	0	0	49	0	0	0	0	0	0	0	31	0	0	0	0	0	0	12	0	0	0	0	0	0	0	0	0	0	0	
2.4667958900e+000	0	2	20	120	0	189	2	2	0	0	0	0	0	0	0	49	0	0	0	0	0	0	0	31	0	0	0	0	0	0	11	0	0	0	0	0	0	0	0	0	0	0	
2.4682792482e+000	0	2	20	120	0	190	2	2	0	0	0	0	0	0	0	49	0	0	0	0	0	0	0	31	0	0	0	0	0	0	10	0	0	0	0	0	0	0	0	0	0	0	
2.4694991594e+000	0	2	20	120	0	189	2	2	0	0	0	0	0	0	0	49	0	0	0	0	0	0	0	31	0	0	0	0	0	0	11	0	0	0	0	0	0	0	0	0	0	0	
2.4719681944e+000	0	2	20	120	0	188	2	2	0	0	0	0	0	0	0	49	0	0	0	0	0	0	0	31	0	0	0	0	0	0	12	0	0	0	0	0	0	0	0	0	0	0	
2.4722003749e+000	0	2	20	120	0	187	2	2	0	0	0	0	0	0	0	49	0	0	0	0	0	0	0	31	0	0	0	0	0	0	13	0	0	0	0	0	0	0	0	0	0	0	
2.4736739659e+000	0	2	20	120	0	186	2	2	0	0	0	0	0	0	0	49	0	0	0	0	0	0	0	31	0	0	0	0	0	0	14	0	0	0	0	0	0	0	0	0	0	0	
2.4742380567e+000	0	2	20	120	0	185	2	2	0	0	0	0	0	0	0	49	0	0	0	0	0	0	0	31	0	0	0	0	0	0	15	0	0	0	0	0	0	0	0	0	0	0	
2.4744268348e+000	0	2	20	120	0	186	2	2	0	0	0	0	0	0	0	49	0	0	0	0	0	0	0	31	0	0	0	0	0	0	14	0	0	0	0	0	0	0	0	0	0	0	
2.4752806919e+000	0	2	20	120	0	186	2	2	0	0	0	0	0	0	0	50	0	0	0	0	0	0	0	30	0	0	0	0	0	0	14	0	0	0	0	0	0	0	0	0	0	0	
2.4757822950e+000	0	2	20	121	0	186	2	2	0	0	0	0	0	0	0	49	0	0	0	0	0	0	0	30	0	0	0	0	0	0	14	0	0	0	0	0	0	0	0	0	0	0	
2.4758888474e+000	0	2	20	121	0	187	2	2	0	0	0	0	0	0	0	49	0	0	0	0	0	0	0	30	0	0	0	0	0	0	13	0	0	0	0	0	0	0	0	0	0	0	
2.4761649946e+000	0	2	20	121	0	186	2	2	0	0	0	0	0	0	0	49	0	0	0	0	0	0	0	30	0	0	0	0	0	0	14	0	0	0	0	0	0	0	0	0	0	0	
2.4804778105e+000	0	2	20	121	0	187	2	2	0	0	0	0	0	0	0	49	0	0	0	0	0	0	0	30	0	0	0	0	0	0	13	0	0	0	0	0	0	0	0	0	0	0	
2.4874050134e+000	0	2	20	121	0	188	2	2	0	0	0	0	0	0	0	49	0	0	0	0	0	0	0	30	0	0	0	0	0	0	12	0	0	0	0	0	0	0	0	0	0	0	
2.4876146168e+000	0	2	20	121	0	187	2	2	0	0	0	0	0	0	0	49	0	0	0	0	0	0	0	30	0	0	0	0	0	0	13	0	0	0	0	0	0	0	0	0	0	0	
2.4881621537e+000	0	2	20	121	1	187	2	2	0	0	0	0	0	0	0	49	0	0	0	0	0	0	0	30	0	0	0	0	0	0	12	0	0	0	0	0	0	0	0	0	0	0	
2.4897253861e+000	0	2	20	121	1	188	2	2	0	0	0	0	0	0	0	49	0	0	0	0	0	0	0	30	0	0	0	0	0	0	11	0	0	0	0	0	0	0	0	0	0	0
[truncated: 152,490 more chars]
