# Supplementary material for: Snazer: the simulations and networks analyzer
Source: BMC Syst Biol. 2010 Jan 7;4:1. doi: 10.1186/1752-0509-4-1 (PMC2880970; doi:10.1186/1752-0509-4-1)
Supplement: Additional file 2 — Example models. Some example models. (examples.zip) [file 1752-0509-4-1-S2.zip › Examples/Mapk/mapk.spec]

REACTIONS

S_27  --(mono)-> S_28  [10]

S_21  --(mono)-> S_22  [420]

S_K2 S_13  --(bim)-> S_14 S_13  [352]

S_12  --(mono)-> S_13  [10]

S_K1 S_24  --(bim)-> S_29 S_24  [303]

S_20  --(mono)-> S_21  [420]

S_14  --(mono)-> S_15  [352]

S_39  --(mono)-> S_40  [1440]

S_37  --(mono)-> S_38  [1440]

S_18  --(mono)-> S_19  [352]

S_9  --(mono)-> S_10  [10]

S_41  --(mono)-> S_42  [420]

S_35  --(mono)-> S_36  [1440]

S_P2 S_31  --(bim)-> S_P2 S_32  [303]

S_23  --(mono)-> S_24  [420]

S_13 S_16  --(bim)-> S_13 S_20  [420]

S_E1  --(delete)-> Nil [1]

S_KAct S_P2  --(bim)-> S_39 S_P2  [1440]

S_34  --(mono)-> S_K1  [303]

S_30  --(mono)-> S_31  [1743]

S_E2 S_13  --(bim)-> S_E2 S_25  [10]

S_22  --(mono)-> S_23  [420]

S_42  --(mono)-> S_15  [420]

S_25  --(mono)-> S_26  [10]

S_15  --(mono)-> S_16  [772]

S_11  --(mono)-> S_12  [10]

S_10  --(mono)-> S_11  [10]

S_P1 S_24  --(bim)-> S_P1 S_41  [420]

S_38  --(mono)-> S_KAct  [1440]

S_33  --(mono)-> S_34  [303]

S_29  --(mono)-> S_30  [303]

S_19  --(mono)-> S_K2  [352]

S_28  --(mono)-> S_K3  [10]

S_26  --(mono)-> S_27  [10]

S_17  --(mono)-> S_18  [352]

S_40  --(mono)-> S_30  [1440]

S_36  --(mono)-> S_37  [1440]

S_32  --(mono)-> S_33  [303]

S_E1 S_K3  --(bim)-> S_E1 S_9  [10]

S_24 S_31  --(bim)-> S_24 S_35  [1440]

S_P1 S_16  --(bim)-> S_P1 S_17  [352]


ENTITIES

S_E1
#($bbn0:0,signalE1)[ !$bbn0!($emptout).(nil) ]

S_E2
#($bbn0:0,signalE2)[ !$bbn0!($emptout).(nil) ]

S_K3
#($bbn0:0,baseK3),#h($bbn1:0,kaseK3)[ $bbn0?($bn10).(ch($bbn0,activeK3).(state1!($emptout).(nil))) | !$bbn1!(plus).(nil) | !state0?($bn10).(ch($bbn0,baseK3).($bbn0?($bn11).(ch($bbn0,activeK3).(state1!($emptout).(nil))))) | !state1?($bn10).(unhide($bbn1).(ch($bbn0,activeK3).($bbn0?($bn11).(hide($bbn1).(ch($bbn0,baseK3).(state0!($emptout).(nil))))))) ]

S_K2
#($bbn0:0,baseK2),#h($bbn1:0,kaseK2)[ $bbn0?($bn10).(ch($bbn0,intK2).(state1!($emptout).(nil))) | !$bbn1!(plus).(nil) | !state0?($bn10).(ch($bbn0,baseK2).($bbn0?($bn11).(ch($bbn0,intK2).(state1!($emptout).(nil))))) | !state1?($bn10).(( minus?($bn11).(state0!($emptout).(nil)) + plus?($bn11).(state2!($emptout).(nil)) ) | $bbn0?($bn11).($bn11!($emptout).(nil))) | !state2?($bn10).(unhide($bbn1).(ch($bbn0,activeK2).($bbn0?($bn11).(hide($bbn1).(ch($bbn0,intK2).(state1!($emptout).(nil))))))) ]

S_K1
#($bbn0:0,baseK1),#h($bbn1:0,kaseK1)[ $bbn0?($bn10).(ch($bbn0,intK1).(state1!($emptout).(nil))) | !$bbn1!(plus).(nil) | !state0?($bn10).(ch($bbn0,baseK1).($bbn0?($bn11).(ch($bbn0,intK1).(state1!($emptout).(nil))))) | !state1?($bn10).(( minus?($bn11).(state0!($emptout).(nil)) + plus?($bn11).(state2!($emptout).(nil)) ) | $bbn0?($bn11).($bn11!($emptout).(nil))) | !state2?($bn10).(unhide($bbn1).(ch($bbn0,activeK1).($bbn0?($bn11).(hide($bbn1).(ch($bbn0,intK1).(state1!($emptout).(nil))))))) ]

S_KAct
#($bbn0:0,activeK1),#($bbn1:0,kaseK1)[ $bbn0?($bn10).(hide($bbn1).(ch($bbn0,intK1).(state1!($emptout).(nil)))) | !$bbn1!(plus).(nil) | !state0?($bn10).(ch($bbn0,baseK1).($bbn0?($bn11).(ch($bbn0,intK1).(state1!($emptout).(nil))))) | !state1?($bn10).(( minus?($bn11).(state0!($emptout).(nil)) + plus?($bn11).(state2!($emptout).(nil)) ) | $bbn0?($bn11).($bn11!($emptout).(nil))) | !state2?($bn10).(unhide($bbn1).(ch($bbn0,activeK1).($bbn0?($bn11).(hide($bbn1).(ch($bbn0,intK1).(state1!($emptout).(nil))))))) ]

S_P1
#($bbn0:1,paseP1)[ !$bbn0!(minus).(nil) ]

S_P2
#($bbn0:1,paseP2)[ !$bbn0!(minus).(nil) ]

S_9 [contains immediate actions]
#($bbn0:0,baseK3),#h($bbn1:0,kaseK3)[ !$bbn1!(plus).(nil) | ch($bbn0,activeK3).(state1!($emptout).(nil)) | !state0?($bn10).(ch($bbn0,baseK3).($bbn0?($bn11).(ch($bbn0,activeK3).(state1!($emptout).(nil))))) | !state1?($bn10).(unhide($bbn1).(ch($bbn0,activeK3).($bbn0?($bn11).(hide($bbn1).(ch($bbn0,baseK3).(state0!($emptout).(nil))))))) ]

S_10 [contains immediate actions]
#($bbn0:0,activeK3),#h($bbn1:0,kaseK3)[ !$bbn1!(plus).(nil) | !state0?($bn10).(ch($bbn0,baseK3).($bbn0?($bn11).(ch($bbn0,activeK3).(state1!($emptout).(nil))))) | state1!($emptout).(nil) | !state1?($bn10).(unhide($bbn1).(ch($bbn0,activeK3).($bbn0?($bn11).(hide($bbn1).(ch($bbn0,baseK3).(state0!($emptout).(nil))))))) ]

S_11 [contains immediate actions]
#($bbn0:0,activeK3),#h($bbn1:0,kaseK3)[ !$bbn1!(plus).(nil) | !state0?($bn10).(ch($bbn0,baseK3).($bbn0?($bn11).(ch($bbn0,activeK3).(state1!($emptout).(nil))))) | !state1?($bn10).(unhide($bbn1).(ch($bbn0,activeK3).($bbn0?($bn11).(hide($bbn1).(ch($bbn0,baseK3).(state0!($emptout).(nil))))))) | unhide($bbn1).(ch($bbn0,activeK3).($bbn0?($bn10).(hide($bbn1).(ch($bbn0,baseK3).(state0!($emptout).(nil)))))) ]

S_12 [contains immediate actions]
#($bbn0:0,activeK3),#($bbn1:0,kaseK3)[ !$bbn1!(plus).(nil) | ch($bbn0,activeK3).($bbn0?($bn10).(hide($bbn1).(ch($bbn0,baseK3).(state0!($emptout).(nil))))) | !state0?($bn10).(ch($bbn0,baseK3).($bbn0?($bn11).(ch($bbn0,activeK3).(state1!($emptout).(nil))))) | !state1?($bn10).(unhide($bbn1).(ch($bbn0,activeK3).($bbn0?($bn11).(hide($bbn1).(ch($bbn0,baseK3).(state0!($emptout).(nil))))))) ]

S_13
#($bbn0:0,activeK3),#($bbn1:0,kaseK3)[ $bbn0?($bn10).(hide($bbn1).(ch($bbn0,baseK3).(state0!($emptout).(nil)))) | !$bbn1!(plus).(nil) | !state0?($bn10).(ch($bbn0,baseK3).($bbn0?($bn11).(ch($bbn0,activeK3).(state1!($emptout).(nil))))) | !state1?($bn10).(unhide($bbn1).(ch($bbn0,activeK3).($bbn0?($bn11).(hide($bbn1).(ch($bbn0,baseK3).(state0!($emptout).(nil))))))) ]

S_14 [contains immediate actions]
#($bbn0:0,baseK2),#h($bbn1:0,kaseK2)[ !$bbn1!(plus).(nil) | ch($bbn0,intK2).(state1!($emptout).(nil)) | !state0?($bn10).(ch($bbn0,baseK2).($bbn0?($bn11).(ch($bbn0,intK2).(state1!($emptout).(nil))))) | !state1?($bn10).(( minus?($bn11).(state0!($emptout).(nil)) + plus?($bn11).(state2!($emptout).(nil)) ) | $bbn0?($bn11).($bn11!($emptout).(nil))) | !state2?($bn10).(unhide($bbn1).(ch($bbn0,activeK2).($bbn0?($bn11).(hide($bbn1).(ch($bbn0,intK2).(state1!($emptout).(nil))))))) ]

S_15 [contains immediate actions]
#($bbn0:0,intK2),#h($bbn1:0,kaseK2)[ !$bbn1!(plus).(nil) | !state0?($bn10).(ch($bbn0,baseK2).($bbn0?($bn11).(ch($bbn0,intK2).(state1!($emptout).(nil))))) | state1!($emptout).(nil) | !state1?($bn10).(( minus?($bn11).(state0!($emptout).(nil)) + plus?($bn11).(state2!($emptout).(nil)) ) | $bbn0?($bn11).($bn11!($emptout).(nil))) | !state2?($bn10).(unhide($bbn1).(ch($bbn0,activeK2).($bbn0?($bn11).(hide($bbn1).(ch($bbn0,intK2).(state1!($emptout).(nil))))))) ]

S_16
#($bbn0:0,intK2),#h($bbn1:0,kaseK2)[ ( minus?($bn10).(state0!($emptout).(nil)) + plus?($bn10).(state2!($emptout).(nil)) ) | $bbn0?($bn10).($bn10!($emptout).(nil)) | !$bbn1!(plus).(nil) | !state0?($bn10).(ch($bbn0,baseK2).($bbn0?($bn11).(ch($bbn0,intK2).(state1!($emptout).(nil))))) | !state1?($bn10).(( minus?($bn11).(state0!($emptout).(nil)) + plus?($bn11).(state2!($emptout).(nil)) ) | $bbn0?($bn11).($bn11!($emptout).(nil))) | !state2?($bn10).(unhide($bbn1).(ch($bbn0,activeK2).($bbn0?($bn11).(hide($bbn1).(ch($bbn0,intK2).(state1!($emptout).(nil))))))) ]

S_17 [contains immediate actions]
#($bbn0:0,intK2),#h($bbn1:0,kaseK2)[ ( minus?($bn10).(state0!($emptout).(nil)) + plus?($bn10).(state2!($emptout).(nil)) ) | !$bbn1!(plus).(nil) | minus!($emptout).(nil) | !state0?($bn10).(ch($bbn0,baseK2).($bbn0?($bn11).(ch($bbn0,intK2).(state1!($emptout).(nil))))) | !state1?($bn10).(( minus?($bn11).(state0!($emptout).(nil)) + plus?($bn11).(state2!($emptout).(nil)) ) | $bbn0?($bn11).($bn11!($emptout).(nil))) | !state2?($bn10).(unhide($bbn1).(ch($bbn0,activeK2).($bbn0?($bn11).(hide($bbn1).(ch($bbn0,intK2).(state1!($emptout).(nil))))))) ]

S_18 [contains immediate actions]
#($bbn0:0,intK2),#h($bbn1:0,kaseK2)[ !$bbn1!(plus).(nil) | state0!($emptout).(nil) | !state0?($bn10).(ch($bbn0,baseK2).($bbn0?($bn11).(ch($bbn0,intK2).(state1!($emptout).(nil))))) | !state1?($bn10).(( minus?($bn11).(state0!($emptout).(nil)) + plus?($bn11).(state2!($emptout).(nil)) ) | $bbn0?($bn11).($bn11!($emptout).(nil))) | !state2?($bn10).(unhide($bbn1).(ch($bbn0,activeK2).($bbn0?($bn11).(hide($bbn1).(ch($bbn0,intK2).(state1!($emptout).(nil))))))) ]

S_19 [contains immediate actions]
#($bbn0:0,intK2),#h($bbn1:0,kaseK2)[ !$bbn1!(plus).(nil) | ch($bbn0,baseK2).($bbn0?($bn10).(ch($bbn0,intK2).(state1!($emptout).(nil)))) | !state0?($bn10).(ch($bbn0,baseK2).($bbn0?($bn11).(ch($bbn0,intK2).(state1!($emptout).(nil))))) | !state1?($bn10).(( minus?($bn11).(state0!($emptout).(nil)) + plus?($bn11).(state2!($emptout).(nil)) ) | $bbn0?($bn11).($bn11!($emptout).(nil))) | !state2?($bn10).(unhide($bbn1).(ch($bbn0,activeK2).($bbn0?($bn11).(hide($bbn1).(ch($bbn0,intK2).(state1!($emptout).(nil))))))) ]

S_20 [contains immediate actions]
#($bbn0:0,intK2),#h($bbn1:0,kaseK2)[ ( minus?($bn10).(state0!($emptout).(nil)) + plus?($bn10).(state2!($emptout).(nil)) ) | !$bbn1!(plus).(nil) | plus!($emptout).(nil) | !state0?($bn10).(ch($bbn0,baseK2).($bbn0?($bn11).(ch($bbn0,intK2).(state1!($emptout).(nil))))) | !state1?($bn10).(( minus?($bn11).(state0!($emptout).(nil)) + plus?($bn11).(state2!($emptout).(nil)) ) | $bbn0?($bn11).($bn11!($emptout).(nil))) | !state2?($bn10).(unhide($bbn1).(ch($bbn0,activeK2).($bbn0?($bn11).(hide($bbn1).(ch($bbn0,intK2).(state1!($emptout).(nil))))))) ]

S_21 [contains immediate actions]
#($bbn0:0,intK2),#h($bbn1:0,kaseK2)[ !$bbn1!(plus).(nil) | !state0?($bn10).(ch($bbn0,baseK2).($bbn0?($bn11).(ch($bbn0,intK2).(state1!($emptout).(nil))))) | !state1?($bn10).(( minus?($bn11).(state0!($emptout).(nil)) + plus?($bn11).(state2!($emptout).(nil)) ) | $bbn0?($bn11).($bn11!($emptout).(nil))) | state2!($emptout).(nil) | !state2?($bn10).(unhide($bbn1).(ch($bbn0,activeK2).($bbn0?($bn11).(hide($bbn1).(ch($bbn0,intK2).(state1!($emptout).(nil))))))) ]

S_22 [contains immediate actions]
#($bbn0:0,intK2),#h($bbn1:0,kaseK2)[ !$bbn1!(plus).(nil) | !state0?($bn10).(ch($bbn0,baseK2).($bbn0?($bn11).(ch($bbn0,intK2).(state1!($emptout).(nil))))) | !state1?($bn10).(( minus?($bn11).(state0!($emptout).(nil)) + plus?($bn11).(state2!($emptout).(nil)) ) | $bbn0?($bn11).($bn11!($emptout).(nil))) | !state2?($bn10).(unhide($bbn1).(ch($bbn0,activeK2).($bbn0?($bn11).(hide($bbn1).(ch($bbn0,intK2).(state1!($emptout).(nil))))))) | unhide($bbn1).(ch($bbn0,activeK2).($bbn0?($bn10).(hide($bbn1).(ch($bbn0,intK2).(state1!($emptout).(nil)))))) ]

S_23 [contains immediate actions]
#($bbn0:0,intK2),#($bbn1:0,kaseK2)[ !$bbn1!(plus).(nil) | ch($bbn0,activeK2).($bbn0?($bn10).(hide($bbn1).(ch($bbn0,intK2).(state1!($emptout).(nil))))) | !state0?($bn10).(ch($bbn0,baseK2).($bbn0?($bn11).(ch($bbn0,intK2).(state1!($emptout).(nil))))) | !state1?($bn10).(( minus?($bn11).(state0!($emptout).(nil)) + plus?($bn11).(state2!($emptout).(nil)) ) | $bbn0?($bn11).($bn11!($emptout).(nil))) | !state2?($bn10).(unhide($bbn1).(ch($bbn0,activeK2).($bbn0?($bn11).(hide($bbn1).(ch($bbn0,intK2).(state1!($emptout).(nil))))))) ]

S_24
#($bbn0:0,activeK2),#($bbn1:0,kaseK2)[ $bbn0?($bn10).(hide($bbn1).(ch($bbn0,intK2).(state1!($emptout).(nil)))) | !$bbn1!(plus).(nil) | !state0?($bn10).(ch($bbn0,baseK2).($bbn0?($bn11).(ch($bbn0,intK2).(state1!($emptout).(nil))))) | !state1?($bn10).(( minus?($bn11).(state0!($emptout).(nil)) + plus?($bn11).(state2!($emptout).(nil)) ) | $bbn0?($bn11).($bn11!($emptout).(nil))) | !state2?($bn10).(unhide($bbn1).(ch($bbn0,activeK2).($bbn0?($bn11).(hide($bbn1).(ch($bbn0,intK2).(state1!($emptout).(nil))))))) ]

S_25 [contains immediate actions]
#($bbn0:0,activeK3),#($bbn1:0,kaseK3)[ !$bbn1!(plus).(nil) | hide($bbn1).(ch($bbn0,baseK3).(state0!($emptout).(nil))) | !state0?($bn10).(ch($bbn0,baseK3).($bbn0?($bn11).(ch($bbn0,activeK3).(state1!($emptout).(nil))))) | !state1?($bn10).(unhide($bbn1).(ch($bbn0,activeK3).($bbn0?($bn11).(hide($bbn1).(ch($bbn0,baseK3).(state0!($emptout).(nil))))))) ]

S_26 [contains immediate actions]
#($bbn0:0,activeK3),#h($bbn1:0,kaseK3)[ !$bbn1!(plus).(nil) | ch($bbn0,baseK3).(state0!($emptout).(nil)) | !state0?($bn10).(ch($bbn0,baseK3).($bbn0?($bn11).(ch($bbn0,activeK3).(state1!($emptout).(nil))))) | !state1?($bn10).(unhide($bbn1).(ch($bbn0,activeK3).($bbn0?($bn11).(hide($bbn1).(ch($bbn0,baseK3).(state0!($emptout).(nil))))))) ]

S_27 [contains immediate actions]
#($bbn0:0,baseK3),#h($bbn1:0,kaseK3)[ !$bbn1!(plus).(nil) | state0!($emptout).(nil) | !state0?($bn10).(ch($bbn0,baseK3).($bbn0?($bn11).(ch($bbn0,activeK3).(state1!($emptout).(nil))))) | !state1?($bn10).(unhide($bbn1).(ch($bbn0,activeK3).($bbn0?($bn11).(hide($bbn1).(ch($bbn0,baseK3).(state0!($emptout).(nil))))))) ]

S_28 [contains immediate actions]
#($bbn0:0,baseK3),#h($bbn1:0,kaseK3)[ !$bbn1!(plus).(nil) | ch($bbn0,baseK3).($bbn0?($bn10).(ch($bbn0,activeK3).(state1!($emptout).(nil)))) | !state0?($bn10).(ch($bbn0,baseK3).($bbn0?($bn11).(ch($bbn0,activeK3).(state1!($emptout).(nil))))) | !state1?($bn10).(unhide($bbn1).(ch($bbn0,activeK3).($bbn0?($bn11).(hide($bbn1).(ch($bbn0,baseK3).(state0!($emptout).(nil))))))) ]

S_29 [contains immediate actions]
#($bbn0:0,baseK1),#h($bbn1:0,kaseK1)[ !$bbn1!(plus).(nil) | ch($bbn0,intK1).(state1!($emptout).(nil)) | !state0?($bn10).(ch($bbn0,baseK1).($bbn0?($bn11).(ch($bbn0,intK1).(state1!($emptout).(nil))))) | !state1?($bn10).(( minus?($bn11).(state0!($emptout).(nil)) + plus?($bn11).(state2!($emptout).(nil)) ) | $bbn0?($bn11).($bn11!($emptout).(nil))) | !state2?($bn10).(unhide($bbn1).(ch($bbn0,activeK1).($bbn0?($bn11).(hide($bbn1).(ch($bbn0,intK1).(state1!($emptout).(nil))))))) ]

S_30 [contains immediate actions]
#($bbn0:0,intK1),#h($bbn1:0,kaseK1)[ !$bbn1!(plus).(nil) | !state0?($bn10).(ch($bbn0,baseK1).($bbn0?($bn11).(ch($bbn0,intK1).(state1!($emptout).(nil))))) | state1!($emptout).(nil) | !state1?($bn10).(( minus?($bn11).(state0!($emptout).(nil)) + plus?($bn11).(state2!($emptout).(nil)) ) | $bbn0?($bn11).($bn11!($emptout).(nil))) | !state2?($bn10).(unhide($bbn1).(ch($bbn0,activeK1).($bbn0?($bn11).(hide($bbn1).(ch($bbn0,intK1).(state1!($emptout).(nil))))))) ]

S_31
#($bbn0:0,intK1),#h($bbn1:0,kaseK1)[ ( minus?($bn10).(state0!($emptout).(nil)) + plus?($bn10).(state2!($emptout).(nil)) ) | $bbn0?($bn10).($bn10!($emptout).(nil)) | !$bbn1!(plus).(nil) | !state0?($bn10).(ch($bbn0,baseK1).($bbn0?($bn11).(ch($bbn0,intK1).(state1!($emptout).(nil))))) | !state1?($bn10).(( minus?($bn11).(state0!($emptout).(nil)) + plus?($bn11).(state2!($emptout).(nil)) ) | $bbn0?($bn11).($bn11!($emptout).(nil))) | !state2?($bn10).(unhide($bbn1).(ch($bbn0,activeK1).($bbn0?($bn11).(hide($bbn1).(ch($bbn0,intK1).(state1!($emptout).(nil))))))) ]

S_32 [contains immediate actions]
#($bbn0:0,intK1),#h($bbn1:0,kaseK1)[ ( minus?($bn10).(state0!($emptout).(nil)) + plus?($bn10).(state2!($emptout).(nil)) ) | !$bbn1!(plus).(nil) | minus!($emptout).(nil) | !state0?($bn10).(ch($bbn0,baseK1).($bbn0?($bn11).(ch($bbn0,intK1).(state1!($emptout).(nil))))) | !state1?($bn10).(( minus?($bn11).(state0!($emptout).(nil)) + plus?($bn11).(state2!($emptout).(nil)) ) | $bbn0?($bn11).($bn11!($emptout).(nil))) | !state2?($bn10).(unhide($bbn1).(ch($bbn0,activeK1).($bbn0?($bn11).(hide($bbn1).(ch($bbn0,intK1).(state1!($emptout).(nil))))))) ]

S_33 [contains immediate actions]
#($bbn0:0,intK1),#h($bbn1:0,kaseK1)[ !$bbn1!(plus).(nil) | state0!($emptout).(nil) | !state0?($bn10).(ch($bbn0,baseK1).($bbn0?($bn11).(ch($bbn0,intK1).(state1!($emptout).(nil))))) | !state1?($bn10).(( minus?($bn11).(state0!($emptout).(nil)) + plus?($bn11).(state2!($emptout).(nil)) ) | $bbn0?($bn11).($bn11!($emptout).(nil))) | !state2?($bn10).(unhide($bbn1).(ch($bbn0,activeK1).($bbn0?($bn11).(hide($bbn1).(ch($bbn0,intK1).(state1!($emptout).(nil))))))) ]

S_34 [contains immediate actions]
#($bbn0:0,intK1),#h($bbn1:0,kaseK1)[ !$bbn1!(plus).(nil) | ch($bbn0,baseK1).($bbn0?($bn10).(ch($bbn0,intK1).(state1!($emptout).(nil)))) | !state0?($bn10).(ch($bbn0,baseK1).($bbn0?($bn11).(ch($bbn0,intK1).(state1!($emptout).(nil))))) | !state1?($bn10).(( minus?($bn11).(state0!($emptout).(nil)) + plus?($bn11).(state2!($emptout).(nil)) ) | $bbn0?($bn11).($bn11!($emptout).(nil))) | !state2?($bn10).(unhide($bbn1).(ch($bbn0,activeK1).($bbn0?($bn11).(hide($bbn1).(ch($bbn0,intK1).(state1!($emptout).(nil))))))) ]

S_35 [contains immediate actions]
#($bbn0:0,intK1),#h($bbn1:0,kaseK1)[ ( minus?($bn10).(state0!($emptout).(nil)) + plus?($bn10).(state2!($emptout).(nil)) ) | !$bbn1!(plus).(nil) | plus!($emptout).(nil) | !state0?($bn10).(ch($bbn0,baseK1).($bbn0?($bn11).(ch($bbn0,intK1).(state1!($emptout).(nil))))) | !state1?($bn10).(( minus?($bn11).(state0!($emptout).(nil)) + plus?($bn11).(state2!($emptout).(nil)) ) | $bbn0?($bn11).($bn11!($emptout).(nil))) | !state2?($bn10).(unhide($bbn1).(ch($bbn0,activeK1).($bbn0?($bn11).(hide($bbn1).(ch($bbn0,intK1).(state1!($emptout).(nil))))))) ]

S_36 [contains immediate actions]
#($bbn0:0,intK1),#h($bbn1:0,kaseK1)[ !$bbn1!(plus).(nil) | !state0?($bn10).(ch($bbn0,baseK1).($bbn0?($bn11).(ch($bbn0,intK1).(state1!($emptout).(nil))))) | !state1?($bn10).(( minus?($bn11).(state0!($emptout).(nil)) + plus?($bn11).(state2!($emptout).(nil)) ) | $bbn0?($bn11).($bn11!($emptout).(nil))) | state2!($emptout).(nil) | !state2?($bn10).(unhide($bbn1).(ch($bbn0,activeK1).($bbn0?($bn11).(hide($bbn1).(ch($bbn0,intK1).(state1!($emptout).(nil))))))) ]

S_37 [contains immediate actions]
#($bbn0:0,intK1),#h($bbn1:0,kaseK1)[ !$bbn1!(plus).(nil) | !state0?($bn10).(ch($bbn0,baseK1).($bbn0?($bn11).(ch($bbn0,intK1).(state1!($emptout).(nil))))) | !state1?($bn10).(( minus?($bn11).(state0!($emptout).(nil)) + plus?($bn11).(state2!($emptout).(nil)) ) | $bbn0?($bn11).($bn11!($emptout).(nil))) | !state2?($bn10).(unhide($bbn1).(ch($bbn0,activeK1).($bbn0?($bn11).(hide($bbn1).(ch($bbn0,intK1).(state1!($emptout).(nil))))))) | unhide($bbn1).(ch($bbn0,activeK1).($bbn0?($bn10).(hide($bbn1).(ch($bbn0,intK1).(state1!($emptout).(nil)))))) ]

S_38 [contains immediate actions]
#($bbn0:0,intK1),#($bbn1:0,kaseK1)[ !$bbn1!(plus).(nil) | ch($bbn0,activeK1).($bbn0?($bn10).(hide($bbn1).(ch($bbn0,intK1).(state1!($emptout).(nil))))) | !state0?($bn10).(ch($bbn0,baseK1).($bbn0?($bn11).(ch($bbn0,intK1).(state1!($emptout).(nil))))) | !state1?($bn10).(( minus?($bn11).(state0!($emptout).(nil)) + plus?($bn11).(state2!($emptout).(nil)) ) | $bbn0?($bn11).($bn11!($emptout).(nil))) | !state2?($bn10).(unhide($bbn1).(ch($bbn0,activeK1).($bbn0?($bn11).(hide($bbn1).(ch($bbn0,intK1).(state1!($emptout).(nil))))))) ]

S_39 [contains immediate actions]
#($bbn0:0,activeK1),#($bbn1:0,kaseK1)[ !$bbn1!(plus).(nil) | hide($bbn1).(ch($bbn0,intK1).(state1!($emptout).(nil))) | !state0?($bn10).(ch($bbn0,baseK1).($bbn0?($bn11).(ch($bbn0,intK1).(state1!($emptout).(nil))))) | !state1?($bn10).(( minus?($bn11).(state0!($emptout).(nil)) + plus?($bn11).(state2!($emptout).(nil)) ) | $bbn0?($bn11).($bn11!($emptout).(nil))) | !state2?($bn10).(unhide($bbn1).(ch($bbn0,activeK1).($bbn0?($bn11).(hide($bbn1).(ch($bbn0,intK1).(state1!($emptout).(nil))))))) ]

S_40 [contains immediate actions]
#($bbn0:0,activeK1),#h($bbn1:0,kaseK1)[ !$bbn1!(plus).(nil) | ch($bbn0,intK1).(state1!($emptout).(nil)) | !state0?($bn10).(ch($bbn0,baseK1).($bbn0?($bn11).(ch($bbn0,intK1).(state1!($emptout).(nil))))) | !state1?($bn10).(( minus?($bn11).(state0!($emptout).(nil)) + plus?($bn11).(state2!($emptout).(nil)) ) | $bbn0?($bn11).($bn11!($emptout).(nil))) | !state2?($bn10).(unhide($bbn1).(ch($bbn0,activeK1).($bbn0?($bn11).(hide($bbn1).(ch($bbn0,intK1).(state1!($emptout).(nil))))))) ]

S_41 [contains immediate actions]
#($bbn0:0,activeK2),#($bbn1:0,kaseK2)[ !$bbn1!(plus).(nil) | hide($bbn1).(ch($bbn0,intK2).(state1!($emptout).(nil))) | !state0?($bn10).(ch($bbn0,baseK2).($bbn0?($bn11).(ch($bbn0,intK2).(state1!($emptout).(nil))))) | !state1?($bn10).(( minus?($bn11).(state0!($emptout).(nil)) + plus?($bn11).(state2!($emptout).(nil)) ) | $bbn0?($bn11).($bn11!($emptout).(nil))) | !state2?($bn10).(unhide($bbn1).(ch($bbn0,activeK2).($bbn0?($bn11).(hide($bbn1).(ch($bbn0,intK2).(state1!($emptout).(nil))))))) ]

S_42 [contains immediate actions]
#($bbn0:0,activeK2),#h($bbn1:0,kaseK2)[ !$bbn1!(plus).(nil) | ch($bbn0,intK2).(state1!($emptout).(nil)) | !state0?($bn10).(ch($bbn0,baseK2).($bbn0?($bn11).(ch($bbn0,intK2).(state1!($emptout).(nil))))) | !state1?($bn10).(( minus?($bn11).(state0!($emptout).(nil)) + plus?($bn11).(state2!($emptout).(nil)) ) | $bbn0?($bn11).($bn11!($emptout).(nil))) | !state2?($bn10).(unhide($bbn1).(ch($bbn0,activeK2).($bbn0?($bn11).(hide($bbn1).(ch($bbn0,intK2).(state1!($emptout).(nil))))))) ]


COMPLEXES


VARIABLES
