# Supplementary material for: Snazer: the simulations and networks analyzer
Source: BMC Syst Biol. 2010 Jan 7;4:1. doi: 10.1186/1752-0509-4-1 (PMC2880970; doi:10.1186/1752-0509-4-1)
Supplement: Additional file 2 — Example models. Some example models. (examples.zip) [file 1752-0509-4-1-S2.zip › Examples/Nicotinic EPSP.sbml]

<?xml version="1.0" encoding="UTF-8"?>
<sbml xmlns="http://www.sbml.org/sbml/level2" metaid="_000000" level="2" version="1">
  <model metaid="_000001" id="EPSP_Edelstein" name="Edelstein1996_EPSP_AChEvent">
    <notes>
      <body xmlns="http://www.w3.org/1999/xhtml">
        <h1>Model of a nicotinic EPSP in a Torpedo electric organ by Edelstein et al (1995)</h1>
        <p>Acetylcholine is not represented explicitely, but by an event that changes the constants of transition from unliganded to liganded.</p>
        <p>This model originates from BioModels Database: A Database of Annotated Published Models. It is copyright (c) 2005-2008 The BioModels Team.
    
        
        <br/> For more information see the 
    
        
        <a href="http://www.ebi.ac.uk/biomodels/legal.html">terms of use</a>.</p>
      </body>
    </notes>
    <annotation xmlns:celldesigner="http://www.sbml.org/2001/ns/celldesigner" xmlns:jd="http://www.sys-bio.org/sbml" xmlns:stsim="http://www.sbml.org/2001/ns/stochsim">
      <stsim:disclaimer>model definition generated on Wed Sep  1 09:50:49 2004 GMT by TkStochSim. (c) Nicolas Le Novere 2000-2003</stsim:disclaimer>
      <stsim:listcpnts>BLL:B,L,L;IL:I,L;AL:A,L;A:A;BL:B,L;B:B;DLL:D,L,L;D:D;ILL:I,L,L;DL:D,L;I:I;ALL:A,L,L;L:L</stsim:listcpnts>
      <stsim:StoreInterval>0.0003</stsim:StoreInterval>
      <stsim:TimeIncrement>0</stsim:TimeIncrement>
      <stsim:SimulationDuration>0.3</stsim:SimulationDuration>
      <stsim:MaximumNumberComplexes>15000</stsim:MaximumNumberComplexes>
      <rdf:RDF xmlns:rdf="http://www.w3.org/1999/02/22-rdf-syntax-ns#" xmlns:dc="http://purl.org/dc/elements/1.1/" xmlns:dcterms="http://purl.org/dc/terms/" xmlns:vCard="http://www.w3.org/2001/vcard-rdf/3.0#" xmlns:bqbiol="http://biomodels.net/biology-qualifiers/" xmlns:bqmodel="http://biomodels.net/model-qualifiers/">
        <rdf:Description rdf:about="#_000001">
          <dc:creator rdf:parseType="Resource">
            <rdf:Bag>
              <rdf:li rdf:parseType="Resource">
                <vCard:N rdf:parseType="Resource">
                  <vCard:Family>Le Novère</vCard:Family>
                  <vCard:Given>Nicolas</vCard:Given>
                </vCard:N>
                <vCard:EMAIL>lenov@ebi.ac.uk</vCard:EMAIL>
                <vCard:ORG>
                  <vCard:Orgname>EMBL-EBI</vCard:Orgname>
                </vCard:ORG>
              </rdf:li>
            </rdf:Bag>
          </dc:creator>
          <dcterms:created rdf:parseType="Resource">
            <dcterms:W3CDTF>2005-02-02T14:56:11Z</dcterms:W3CDTF>
          </dcterms:created>
          <dcterms:modified rdf:parseType="Resource">
            <dcterms:W3CDTF>2008-08-15T12:10:54Z</dcterms:W3CDTF>
          </dcterms:modified>
          <bqmodel:is>
            <rdf:Bag>
              <rdf:li rdf:resource="urn:miriam:biomodels.db:BIOMD0000000001"/>
            </rdf:Bag>
          </bqmodel:is>
          <bqmodel:isDescribedBy>
            <rdf:Bag>
              <rdf:li rdf:resource="urn:miriam:pubmed:8983160"/>
            </rdf:Bag>
          </bqmodel:isDescribedBy>
          <bqbiol:isVersionOf>
            <rdf:Bag>
              <rdf:li rdf:resource="urn:miriam:obo.go:GO%3A0007274"/>
              <rdf:li rdf:resource="urn:miriam:obo.go:GO%3A0007166"/>
            </rdf:Bag>
          </bqbiol:isVersionOf>
          <bqbiol:is>
            <rdf:Bag>
              <rdf:li rdf:resource="urn:miriam:taxonomy:7787"/>
            </rdf:Bag>
          </bqbiol:is>
        </rdf:Description>
      </rdf:RDF>
    </annotation>
    <listOfCompartments>
      <compartment metaid="_000002" id="comp1" name="compartment1" size="1e-16">
        <annotation>
          <rdf:RDF xmlns:rdf="http://www.w3.org/1999/02/22-rdf-syntax-ns#" xmlns:dc="http://purl.org/dc/elements/1.1/" xmlns:dcterms="http://purl.org/dc/terms/" xmlns:vCard="http://www.w3.org/2001/vcard-rdf/3.0#" xmlns:bqbiol="http://biomodels.net/biology-qualifiers/" xmlns:bqmodel="http://biomodels.net/model-qualifiers/">
            <rdf:Description rdf:about="#_000002">
              <bqbiol:is>
                <rdf:Bag>
                  <rdf:li rdf:resource="urn:miriam:obo.go:GO%3A0031594"/>
                </rdf:Bag>
              </bqbiol:is>
            </rdf:Description>
          </rdf:RDF>
        </annotation>
      </compartment>
    </listOfCompartments>
    <listOfSpecies>
      <species metaid="_000003" id="BLL" name="BasalACh2" compartment="comp1" initialAmount="0">
        <notes>
          <body xmlns="http://www.w3.org/1999/xhtml">
            <p>biliganded basal state</p>
          </body>
        </notes>
        <annotation>
          <rdf:RDF xmlns:rdf="http://www.w3.org/1999/02/22-rdf-syntax-ns#" xmlns:dc="http://purl.org/dc/elements/1.1/" xmlns:dcterms="http://purl.org/dc/terms/" xmlns:vCard="http://www.w3.org/2001/vcard-rdf/3.0#" xmlns:bqbiol="http://biomodels.net/biology-qualifiers/" xmlns:bqmodel="http://biomodels.net/model-qualifiers/">
            <rdf:Description rdf:about="#_000003">
              <bqbiol:hasPart>
                <rdf:Bag>
                  <rdf:li rdf:resource="urn:miriam:interpro:IPR002394"/>
                  <rdf:li rdf:resource="urn:miriam:obo.go:GO%3A0005892"/>
                </rdf:Bag>
				<rdf:Bag>
                  <rdf:li rdf:resource="urn:miriam:obo.go:GO%3A0005892"/>
				  <rdf:li rdf:resource="urn:TOM:obo.go:GO%3A0005892"/>
                </rdf:Bag>
              </bqbiol:hasPart>
            </rdf:Description>
          </rdf:RDF>
        </annotation>
      </species>
      <species metaid="_000004" id="IL" name="IntermediateACh" compartment="comp1" initialAmount="0">
        <notes>
          <body xmlns="http://www.w3.org/1999/xhtml">
            <p>monoliganded intermediate</p>
          </body>
        </notes>
        <annotation>
          <rdf:RDF xmlns:rdf="http://www.w3.org/1999/02/22-rdf-syntax-ns#" xmlns:dc="http://purl.org/dc/elements/1.1/" xmlns:dcterms="http://purl.org/dc/terms/" xmlns:vCard="http://www.w3.org/2001/vcard-rdf/3.0#" xmlns:bqbiol="http://biomodels.net/biology-qualifiers/" xmlns:bqmodel="http://biomodels.net/model-qualifiers/">
            <rdf:Description rdf:about="#_000004">
              <bqbiol:isVersionOf>
                <rdf:Bag>
                  <rdf:li rdf:resource="urn:miriam:interpro:IPR002394"/>
                  <rdf:li rdf:resource="urn:miriam:obo.go:GO%3A0005892"/>
                </rdf:Bag>
              </bqbiol:isVersionOf>
            </rdf:Description>
          </rdf:RDF>
        </annotation>
      </species>
      <species metaid="_000005" id="AL" name="ActiveACh" compartment="comp1" initialAmount="0">
        <notes>
          <body xmlns="http://www.w3.org/1999/xhtml">
            <p>monoliganded active state</p>
          </body>
        </notes>
        <annotation>
          <rdf:RDF xmlns:rdf="http://www.w3.org/1999/02/22-rdf-syntax-ns#" xmlns:dc="http://purl.org/dc/elements/1.1/" xmlns:dcterms="http://purl.org/dc/terms/" xmlns:vCard="http://www.w3.org/2001/vcard-rdf/3.0#" xmlns:bqbiol="http://biomodels.net/biology-qualifiers/" xmlns:bqmodel="http://biomodels.net/model-qualifiers/">
            <rdf:Description rdf:about="#_000005">
              <bqbiol:isHomologTo>
                <rdf:Bag>
                  <rdf:li rdf:resource="urn:miriam:interpro:IPR002394"/>
                  <rdf:li rdf:resource="urn:miriam:obo.go:GO%3A0005892"/>
                </rdf:Bag>
              </bqbiol:isHomologTo>
            </rdf:Description>
          </rdf:RDF>
        </annotation>
      </species>
      <species metaid="_000006" id="A" name="Active" compartment="comp1" initialAmount="0">
        <notes>
          <body xmlns="http://www.w3.org/1999/xhtml">
            <p>unkiganded active state</p>
          </body>
        </notes>
        <annotation>
          <rdf:RDF xmlns:rdf="http://www.w3.org/1999/02/22-rdf-syntax-ns#" xmlns:dc="http://purl.org/dc/elements/1.1/" xmlns:dcterms="http://purl.org/dc/terms/" xmlns:vCard="http://www.w3.org/2001/vcard-rdf/3.0#" xmlns:bqbiol="http://biomodels.net/biology-qualifiers/" xmlns:bqmodel="http://biomodels.net/model-qualifiers/">
            <rdf:Description rdf:about="#_000006">
              <bqbiol:isVersionOf>
                <rdf:Bag>
                  <rdf:li rdf:resource="urn:miriam:interpro:IPR002394"/>
                  <rdf:li rdf:resource="urn:miriam:obo.go:GO%3A0005892"/>
                </rdf:Bag>
              </bqbiol:isVersionOf>
            </rdf:Description>
          </rdf:RDF>
        </annotation>
      </species>
      <species metaid="_000007" id="BL" name="BasalACh" compartment="comp1" initialAmount="0">
        <notes>
          <body xmlns="http://www.w3.org/1999/xhtml">
            <p>monoliganded basal state</p>
          </body>
        </notes>
        <annotation>
          <rdf:RDF xmlns:rdf="http://www.w3.org/1999/02/22-rdf-syntax-ns#" xmlns:dc="http://purl.org/dc/elements/1.1/" xmlns:dcterms="http://purl.org/dc/terms/" xmlns:vCard="http://www.w3.org/2001/vcard-rdf/3.0#" xmlns:bqbiol="http://biomodels.net/biology-qualifiers/" xmlns:bqmodel="http://biomodels.net/model-qualifiers/">
            <rdf:Description rdf:about="#_000007">
              <bqbiol:isVersionOf>
                <rdf:Bag>
                  <rdf:li rdf:resource="urn:miriam:interpro:IPR002394"/>
                  <rdf:li rdf:resource="urn:miriam:obo.go:GO%3A0005892"/>
                </rdf:Bag>
              </bqbiol:isVersionOf>
            </rdf:Description>
          </rdf:RDF>
        </annotation>
      </species>
      <species metaid="_000008" id="B" name="Basal" compartment="comp1" initialAmount="1.66057788110262e-21">
        <notes>
          <body xmlns="http://www.w3.org/1999/xhtml">
            <p>unliganded basal state</p>
          </body>
        </notes>
        <annotation>
          <rdf:RDF xmlns:rdf="http://www.w3.org/1999/02/22-rdf-syntax-ns#" xmlns:dc="http://purl.org/dc/elements/1.1/" xmlns:dcterms="http://purl.org/dc/terms/" xmlns:vCard="http://www.w3.org/2001/vcard-rdf/3.0#" xmlns:bqbiol="http://biomodels.net/biology-qualifiers/" xmlns:bqmodel="http://biomodels.net/model-qualifiers/">
            <rdf:Description rdf:about="#_000008">
              <bqbiol:isVersionOf>
                <rdf:Bag>
                  <rdf:li rdf:resource="urn:miriam:interpro:IPR002394"/>
                  <rdf:li rdf:resource="urn:miriam:obo.go:GO%3A0005892"/>
                </rdf:Bag>
              </bqbiol:isVersionOf>
            </rdf:Description>
          </rdf:RDF>
        </annotation>
      </species>
      <species metaid="_000009" id="DLL" name="DesensitisedACh2" compartment="comp1" initialAmount="0">
        <notes>
          <body xmlns="http://www.w3.org/1999/xhtml">
            <p>biliganded desensitised state</p>
          </body>
        </notes>
        <annotation>
          <rdf:RDF xmlns:rdf="http://www.w3.org/1999/02/22-rdf-syntax-ns#" xmlns:dc="http://purl.org/dc/elements/1.1/" xmlns:dcterms="http://purl.org/dc/terms/" xmlns:vCard="http://www.w3.org/2001/vcard-rdf/3.0#" xmlns:bqbiol="http://biomodels.net/biology-qualifiers/" xmlns:bqmodel="http://biomodels.net/model-qualifiers/">
            <rdf:Description rdf:about="#_000009">
              <bqbiol:isVersionOf>
                <rdf:Bag>
                  <rdf:li rdf:resource="urn:miriam:interpro:IPR002394"/>
                  <rdf:li rdf:resource="urn:miriam:obo.go:GO%3A0005892"/>
                </rdf:Bag>
              </bqbiol:isVersionOf>
            </rdf:Description>
          </rdf:RDF>
        </annotation>
      </species>
      <species metaid="_000010" id="D" name="Desensitised" compartment="comp1" initialAmount="0">
        <notes>
          <body xmlns="http://www.w3.org/1999/xhtml">
            <p>fully desensitised state</p>
          </body>
        </notes>
        <annotation>
          <rdf:RDF xmlns:rdf="http://www.w3.org/1999/02/22-rdf-syntax-ns#" xmlns:dc="http://purl.org/dc/elements/1.1/" xmlns:dcterms="http://purl.org/dc/terms/" xmlns:vCard="http://www.w3.org/2001/vcard-rdf/3.0#" xmlns:bqbiol="http://biomodels.net/biology-qualifiers/" xmlns:bqmodel="http://biomodels.net/model-qualifiers/">
            <rdf:Description rdf:about="#_000010">
              <bqbiol:isVersionOf>
                <rdf:Bag>
                  <rdf:li rdf:resource="urn:miriam:interpro:IPR002394"/>
                  <rdf:li rdf:resource="urn:miriam:obo.go:GO%3A0005892"/>
                </rdf:Bag>
              </bqbiol:isVersionOf>
            </rdf:Description>
          </rdf:RDF>
        </annotation>
      </species>
      <species metaid="_000011" id="ILL" name="IntermediateACh2" compartment="comp1" initialAmount="0">
        <notes>
          <body xmlns="http://www.w3.org/1999/xhtml">
            <p>biliganded intermediate</p>
          </body>
        </notes>
        <annotation>
          <rdf:RDF xmlns:rdf="http://www.w3.org/1999/02/22-rdf-syntax-ns#" xmlns:dc="http://purl.org/dc/elements/1.1/" xmlns:dcterms="http://purl.org/dc/terms/" xmlns:vCard="http://www.w3.org/2001/vcard-rdf/3.0#" xmlns:bqbiol="http://biomodels.net/biology-qualifiers/" xmlns:bqmodel="http://biomodels.net/model-qualifiers/">
            <rdf:Description rdf:about="#_000011">
              <bqbiol:isVersionOf>
                <rdf:Bag>
                  <rdf:li rdf:resource="urn:miriam:interpro:IPR002394"/>
                  <rdf:li rdf:resource="urn:miriam:obo.go:GO%3A0005892"/>
                </rdf:Bag>
              </bqbiol:isVersionOf>
            </rdf:Description>
          </rdf:RDF>
        </annotation>
      </species>
      <species metaid="_000012" id="DL" name="DesensitisedACh" compartment="comp1" initialAmount="0">
        <notes>
          <body xmlns="http://www.w3.org/1999/xhtml">
            <p>monoliganded desensitised state</p>
          </body>
        </notes>
        <annotation>
          <rdf:RDF xmlns:rdf="http://www.w3.org/1999/02/22-rdf-syntax-ns#" xmlns:dc="http://purl.org/dc/elements/1.1/" xmlns:dcterms="http://purl.org/dc/terms/" xmlns:vCard="http://www.w3.org/2001/vcard-rdf/3.0#" xmlns:bqbiol="http://biomodels.net/biology-qualifiers/" xmlns:bqmodel="http://biomodels.net/model-qualifiers/">
            <rdf:Description rdf:about="#_000012">
              <bqbiol:isVersionOf>
                <rdf:Bag>
                  <rdf:li rdf:resource="urn:miriam:interpro:IPR002394"/>
                  <rdf:li rdf:resource="urn:miriam:obo.go:GO%3A0005892"/>
                </rdf:Bag>
              </bqbiol:isVersionOf>
            </rdf:Description>
          </rdf:RDF>
        </annotation>
      </species>
      <species metaid="_000013" id="I" name="Intermediate" compartment="comp1" initialAmount="0">
        <notes>
          <body xmlns="http://www.w3.org/1999/xhtml">
            <p>unliganted intermediate</p>
          </body>
        </notes>
        <annotation>
          <rdf:RDF xmlns:rdf="http://www.w3.org/1999/02/22-rdf-syntax-ns#" xmlns:dc="http://purl.org/dc/elements/1.1/" xmlns:dcterms="http://purl.org/dc/terms/" xmlns:vCard="http://www.w3.org/2001/vcard-rdf/3.0#" xmlns:bqbiol="http://biomodels.net/biology-qualifiers/" xmlns:bqmodel="http://biomodels.net/model-qualifiers/">
            <rdf:Description rdf:about="#_000013">
              <bqbiol:isVersionOf>
                <rdf:Bag>
                  <rdf:li rdf:resource="urn:miriam:interpro:IPR002394"/>
                  <rdf:li rdf:resource="urn:miriam:obo.go:GO%3A0005892"/>
                </rdf:Bag>
              </bqbiol:isVersionOf>
            </rdf:Description>
          </rdf:RDF>
        </annotation>
      </species>
      <species metaid="_000014" id="ALL" name="ActiveACh2" compartment="comp1" initialAmount="0">
        <notes>
          <body xmlns="http://www.w3.org/1999/xhtml">
            <p>biliganted active state</p>
          </body>
        </notes>
        <annotation>
          <rdf:RDF xmlns:rdf="http://www.w3.org/1999/02/22-rdf-syntax-ns#" xmlns:dc="http://purl.org/dc/elements/1.1/" xmlns:dcterms="http://purl.org/dc/terms/" xmlns:vCard="http://www.w3.org/2001/vcard-rdf/3.0#" xmlns:bqbiol="http://biomodels.net/biology-qualifiers/" xmlns:bqmodel="http://biomodels.net/model-qualifiers/">
            <rdf:Description rdf:about="#_000014">
              <bqbiol:isVersionOf>
                <rdf:Bag>
                  <rdf:li rdf:resource="urn:miriam:interpro:IPR002394"/>
                  <rdf:li rdf:resource="urn:miriam:obo.go:GO%3A0005892"/>
                </rdf:Bag>
              </bqbiol:isVersionOf>
            </rdf:Description>
          </rdf:RDF>
        </annotation>
      </species>
    </listOfSpecies>
    <listOfParameters>
      <parameter metaid="metaid_0000037" id="kf_0" value="3000" constant="false"/>
      <parameter metaid="metaid_0000038" id="kr_0" value="8000"/>
      <parameter metaid="metaid_0000039" id="kf_1" value="1500" constant="false"/>
      <parameter metaid="metaid_0000040" id="kr_1" value="16000"/>
      <parameter metaid="metaid_0000041" id="kf_2" value="30000"/>
      <parameter metaid="metaid_0000042" id="kr_2" value="700"/>
      <parameter metaid="metaid_0000043" id="kf_3" value="3000" constant="false"/>
      <parameter metaid="metaid_0000044" id="kr_3" value="8.64"/>
      <parameter metaid="metaid_0000045" id="kf_4" value="1500" constant="false"/>
      <parameter metaid="metaid_0000046" id="kr_4" value="17.28"/>
      <parameter metaid="metaid_0000047" id="kf_5" value="0.54"/>
      <parameter metaid="metaid_0000048" id="kr_5" value="10800"/>
      <parameter metaid="metaid_0000049" id="kf_6" value="130"/>
      <parameter metaid="metaid_0000050" id="kr_6" value="2740"/>
      <parameter metaid="metaid_0000051" id="kf_7" value="3000" constant="false"/>
      <parameter metaid="metaid_0000052" id="kr_7" value="4"/>
      <parameter metaid="metaid_0000053" id="kf_8" value="1500" constant="false"/>
      <parameter metaid="metaid_0000054" id="kr_8" value="8"/>
      <parameter metaid="metaid_0000055" id="kf_9" value="19.7"/>
      <parameter metaid="metaid_0000056" id="kr_9" value="3.74"/>
      <parameter metaid="metaid_0000057" id="kf_10" value="19.85"/>
      <parameter metaid="metaid_0000058" id="kr_10" value="1.74"/>
      <parameter metaid="metaid_0000059" id="kf_11" value="20"/>
      <parameter metaid="metaid_0000060" id="kr_11" value="0.81"/>
      <parameter metaid="metaid_0000061" id="kf_12" value="3000" constant="false"/>
      <parameter metaid="metaid_0000062" id="kr_12" value="4"/>
      <parameter metaid="metaid_0000063" id="kf_13" value="1500" constant="false"/>
      <parameter metaid="metaid_0000064" id="kr_13" value="8"/>
      <parameter metaid="metaid_0000065" id="kf_14" value="0.05"/>
      <parameter metaid="metaid_0000066" id="kr_14" value="0.0012"/>
      <parameter metaid="metaid_0000067" id="kf_15" value="0.05"/>
      <parameter metaid="metaid_0000068" id="kr_15" value="0.0012"/>
      <parameter metaid="metaid_0000069" id="kf_16" value="0.05"/>
      <parameter metaid="metaid_0000070" id="kr_16" value="0.0012"/>
      <parameter metaid="metaid_0000072" id="t2" value="20"/>
    </listOfParameters>
    <listOfReactions>
      <reaction metaid="_000016" id="React0" name="React0">
        <notes>
          <body xmlns="http://www.w3.org/1999/xhtml">
            <p>first ligand on basal</p>
          </body>
        </notes>
        <annotation>
          <rdf:RDF xmlns:rdf="http://www.w3.org/1999/02/22-rdf-syntax-ns#" xmlns:dc="http://purl.org/dc/elements/1.1/" xmlns:dcterms="http://purl.org/dc/terms/" xmlns:vCard="http://www.w3.org/2001/vcard-rdf/3.0#" xmlns:bqbiol="http://biomodels.net/biology-qualifiers/" xmlns:bqmodel="http://biomodels.net/model-qualifiers/">
            <rdf:Description rdf:about="#_000016">
              <bqbiol:is>
                <rdf:Bag>
                  <rdf:li rdf:resource="urn:miriam:obo.go:GO%3A0042166"/>
                </rdf:Bag>
              </bqbiol:is>
            </rdf:Description>
          </rdf:RDF>
        </annotation>
        <listOfReactants>
          <speciesReference species="B" stoichiometry="2"/>
        </listOfReactants>
        <listOfProducts>
          <speciesReference species="BL"/>
        </listOfProducts>
        <kineticLaw>
          <notes>
            <body xmlns="http://www.w3.org/1999/xhtml">
              <p>kf_0 * B - kr_0 * BL</p>
            </body>
          </notes>
          <math xmlns="http://www.w3.org/1998/Math/MathML">
            <apply>
              <times/>
              <ci> comp1 </ci>
              <apply>
                <minus/>
                <apply>
                  <times/>
                  <ci> kf_0 </ci>
                  <ci> B </ci>
                </apply>
                <apply>
                  <times/>
                  <ci> kr_0 </ci>
                  <ci> BL </ci>
                </apply>
              </apply>
            </apply>
          </math>
        </kineticLaw>
      </reaction>
      <reaction metaid="_000017" id="React1" name="React1">
        <notes>
          <body xmlns="http://www.w3.org/1999/xhtml">
            <p>second ligand on basal</p>
          </body>
        </notes>
        <annotation>
          <rdf:RDF xmlns:rdf="http://www.w3.org/1999/02/22-rdf-syntax-ns#" xmlns:dc="http://purl.org/dc/elements/1.1/" xmlns:dcterms="http://purl.org/dc/terms/" xmlns:vCard="http://www.w3.org/2001/vcard-rdf/3.0#" xmlns:bqbiol="http://biomodels.net/biology-qualifiers/" xmlns:bqmodel="http://biomodels.net/model-qualifiers/">
            <rdf:Description rdf:about="#_000017">
              <bqbiol:is>
                <rdf:Bag>
                  <rdf:li rdf:resource="urn:miriam:obo.go:GO%3A0042166"/>
                </rdf:Bag>
              </bqbiol:is>
            </rdf:Description>
          </rdf:RDF>
        </annotation>
        <listOfReactants>
          <speciesReference species="BL"/>
        </listOfReactants>
        <listOfProducts>
          <speciesReference species="BLL"/>
        </listOfProducts>
        <kineticLaw>
          <notes>
            <body xmlns="http://www.w3.org/1999/xhtml">
              <p>kf_1 * BL - kr_1 * BLL</p>
            </body>
          </notes>
          <math xmlns="http://www.w3.org/1998/Math/MathML">
            <apply>
              <times/>
              <ci> comp1 </ci>
              <apply>
                <minus/>
                <apply>
                  <times/>
                  <ci> kf_1 </ci>
                  <ci> BL </ci>
                </apply>
                <apply>
                  <times/>
                  <ci> kr_1 </ci>
                  <ci> BLL </ci>
                </apply>
              </apply>
            </apply>
          </math>
        </kineticLaw>
      </reaction>
      <reaction metaid="_000018" id="React2" name="React2">
        <notes>
          <body xmlns="http://www.w3.org/1999/xhtml">
            <p>opening of biliganded</p>
          </body>
        </notes>
        <annotation>
          <rdf:RDF xmlns:rdf="http://www.w3.org/1999/02/22-rdf-syntax-ns#" xmlns:dc="http://purl.org/dc/elements/1.1/" xmlns:dcterms="http://purl.org/dc/terms/" xmlns:vCard="http://www.w3.org/2001/vcard-rdf/3.0#" xmlns:bqbiol="http://biomodels.net/biology-qualifiers/" xmlns:bqmodel="http://biomodels.net/model-qualifiers/">
            <rdf:Description rdf:about="#_000018">
              <bqbiol:is>
                <rdf:Bag>
                  <rdf:li rdf:resource="urn:miriam:obo.go:GO%3A0004889"/>
                </rdf:Bag>
              </bqbiol:is>
            </rdf:Description>
          </rdf:RDF>
        </annotation>
        <listOfReactants>
          <speciesReference species="BLL"/>
        </listOfReactants>
        <listOfProducts>
          <speciesReference species="ALL"/>
        </listOfProducts>
        <kineticLaw>
          <notes>
            <body xmlns="http://www.w3.org/1999/xhtml">
              <p>kf_2 * BLL - kr_2 * ALL</p>
            </body>
          </notes>
          <math xmlns="http://www.w3.org/1998/Math/MathML">
            <apply>
              <times/>
              <ci> comp1 </ci>
              <apply>
                <minus/>
                <apply>
                  <times/>
                  <ci> kf_2 </ci>
                  <ci> BLL </ci>
                </apply>
                <apply>
                  <times/>
                  <ci> kr_2 </ci>
                  <ci> ALL </ci>
                </apply>
              </apply>
            </apply>
          </math>
        </kineticLaw>
      </reaction>
      <reaction metaid="_000019" id="React3" name="React3">
        <notes>
          <body xmlns="http://www.w3.org/1999/xhtml">
            <p>first ligand on active</p>
          </body>
        </notes>
        <annotation>
          <rdf:RDF xmlns:rdf="http://www.w3.org/1999/02/22-rdf-syntax-ns#" xmlns:dc="http://purl.org/dc/elements/1.1/" xmlns:dcterms="http://purl.org/dc/terms/" xmlns:vCard="http://www.w3.org/2001/vcard-rdf/3.0#" xmlns:bqbiol="http://biomodels.net/biology-qualifiers/" xmlns:bqmodel="http://biomodels.net/model-qualifiers/">
            <rdf:Description rdf:about="#_000019">
              <bqbiol:is>
                <rdf:Bag>
                  <rdf:li rdf:resource="urn:miriam:obo.go:GO%3A0042166"/>
                </rdf:Bag>
              </bqbiol:is>
            </rdf:Description>
          </rdf:RDF>
        </annotation>
        <listOfReactants>
          <speciesReference species="A"/>
        </listOfReactants>
        <listOfProducts>
          <speciesReference species="AL"/>
        </listOfProducts>
        <kineticLaw>
          <notes>
            <body xmlns="http://www.w3.org/1999/xhtml">
              <p>kf_3 * A - kr_3 * AL</p>
            </body>
          </notes>
          <math xmlns="http://www.w3.org/1998/Math/MathML">
            <apply>
              <times/>
              <ci> comp1 </ci>
              <apply>
                <minus/>
                <apply>
                  <times/>
                  <ci> kf_3 </ci>
                  <ci> A </ci>
                </apply>
                <apply>
                  <times/>
                  <ci> kr_3 </ci>
                  <ci> AL </ci>
                </apply>
              </apply>
            </apply>
          </math>
        </kineticLaw>
      </reaction>
      <reaction metaid="_000020" id="React4" name="React4">
        <notes>
          <body xmlns="http://www.w3.org/1999/xhtml">
            <p>second ligand on active</p>
          </body>
        </notes>
        <annotation>
          <rdf:RDF xmlns:rdf="http://www.w3.org/1999/02/22-rdf-syntax-ns#" xmlns:dc="http://purl.org/dc/elements/1.1/" xmlns:dcterms="http://purl.org/dc/terms/" xmlns:vCard="http://www.w3.org/2001/vcard-rdf/3.0#" xmlns:bqbiol="http://biomodels.net/biology-qualifiers/" xmlns:bqmodel="http://biomodels.net/model-qualifiers/">
            <rdf:Description rdf:about="#_000020">
              <bqbiol:is>
                <rdf:Bag>
                  <rdf:li rdf:resource="urn:miriam:obo.go:GO%3A0042166"/>
                </rdf:Bag>
              </bqbiol:is>
            </rdf:Description>
          </rdf:RDF>
        </annotation>
        <listOfReactants>
          <speciesReference species="AL"/>
        </listOfReactants>
        <listOfProducts>
          <speciesReference species="ALL"/>
        </listOfProducts>
        <kineticLaw>
          <notes>
            <body xmlns="http://www.w3.org/1999/xhtml">
              <p>kf_4 * AL - kr_4 * ALL</p>
            </body>
          </notes>
          <math xmlns="http://www.w3.org/1998/Math/MathML">
            <apply>
              <times/>
              <ci> comp1 </ci>
              <apply>
                <minus/>
                <apply>
                  <times/>
                  <ci> kf_4 </ci>
                  <ci> AL </ci>
                </apply>
                <apply>
                  <times/>
                  <ci> kr_4 </ci>
                  <ci> ALL </ci>
                </apply>
              </apply>
            </apply>
          </math>
        </kineticLaw>
      </reaction>
      <reaction metaid="_000021" id="React5" name="React5">
        <notes>
          <body xmlns="http://www.w3.org/1999/xhtml">
            <p>opening of unliganded</p>
          </body>
        </notes>
        <annotation>
          <rdf:RDF xmlns:rdf="http://www.w3.org/1999/02/22-rdf-syntax-ns#" xmlns:dc="http://purl.org/dc/elements/1.1/" xmlns:dcterms="http://purl.org/dc/terms/" xmlns:vCard="http://www.w3.org/2001/vcard-rdf/3.0#" xmlns:bqbiol="http://biomodels.net/biology-qualifiers/" xmlns:bqmodel="http://biomodels.net/model-qualifiers/">
            <rdf:Description rdf:about="#_000021">
              <bqbiol:is>
                <rdf:Bag>
                  <rdf:li rdf:resource="urn:miriam:obo.go:GO%3A0004889"/>
                </rdf:Bag>
              </bqbiol:is>
            </rdf:Description>
          </rdf:RDF>
        </annotation>
        <listOfReactants>
          <speciesReference species="B"/>
        </listOfReactants>
        <listOfProducts>
          <speciesReference species="A"/>
        </listOfProducts>
        <kineticLaw>
          <notes>
            <body xmlns="http://www.w3.org/1999/xhtml">
              <p>kf_5 * B - kr_5 * A</p>
            </body>
          </notes>
          <math xmlns="http://www.w3.org/1998/Math/MathML">
            <apply>
              <times/>
              <ci> comp1 </ci>
              <apply>
                <minus/>
                <apply>
                  <times/>
                  <ci> kf_5 </ci>
                  <ci> B </ci>
                </apply>
                <apply>
                  <times/>
                  <ci> kr_5 </ci>
                  <ci> A </ci>
                </apply>
              </apply>
            </apply>
          </math>
        </kineticLaw>
      </reaction>
      <reaction metaid="_000022" id="React6" name="React6">
        <notes>
          <body xmlns="http://www.w3.org/1999/xhtml">
            <p>opening of monoliganded</p>
          </body>
        </notes>
        <annotation>
          <rdf:RDF xmlns:rdf="http://www.w3.org/1999/02/22-rdf-syntax-ns#" xmlns:dc="http://purl.org/dc/elements/1.1/" xmlns:dcterms="http://purl.org/dc/terms/" xmlns:vCard="http://www.w3.org/2001/vcard-rdf/3.0#" xmlns:bqbiol="http://biomodels.net/biology-qualifiers/" xmlns:bqmodel="http://biomodels.net/model-qualifiers/">
            <rdf:Description rdf:about="#_000022">
              <bqbiol:is>
                <rdf:Bag>
                  <rdf:li rdf:resource="urn:miriam:obo.go:GO%3A0004889"/>
                </rdf:Bag>
              </bqbiol:is>
            </rdf:Description>
          </rdf:RDF>
        </annotation>
        <listOfReactants>
          <speciesReference species="BL"/>
        </listOfReactants>
        <listOfProducts>
          <speciesReference species="AL"/>
        </listOfProducts>
        <kineticLaw>
          <notes>
            <body xmlns="http://www.w3.org/1999/xhtml">
              <p>kf_6 * BL - kr_6 * AL</p>
            </body>
          </notes>
          <math xmlns="http://www.w3.org/1998/Math/MathML">
            <apply>
              <times/>
              <ci> comp1 </ci>
              <apply>
                <minus/>
                <apply>
                  <times/>
                  <ci> kf_6 </ci>
                  <ci> BL </ci>
                </apply>
                <apply>
                  <times/>
                  <ci> kr_6 </ci>
                  <ci> AL </ci>
                </apply>
              </apply>
            </apply>
          </math>
        </kineticLaw>
      </reaction>
      <reaction metaid="_000023" id="React7" name="React7">
        <notes>
          <body xmlns="http://www.w3.org/1999/xhtml">
            <p>first ligand on intermediate</p>
          </body>
        </notes>
        <annotation>
          <rdf:RDF xmlns:rdf="http://www.w3.org/1999/02/22-rdf-syntax-ns#" xmlns:dc="http://purl.org/dc/elements/1.1/" xmlns:dcterms="http://purl.org/dc/terms/" xmlns:vCard="http://www.w3.org/2001/vcard-rdf/3.0#" xmlns:bqbiol="http://biomodels.net/biology-qualifiers/" xmlns:bqmodel="http://biomodels.net/model-qualifiers/">
            <rdf:Description rdf:about="#_000023">
              <bqbiol:is>
                <rdf:Bag>
                  <rdf:li rdf:resource="urn:miriam:obo.go:GO%3A0042166"/>
                </rdf:Bag>
              </bqbiol:is>
            </rdf:Description>
          </rdf:RDF>
        </annotation>
        <listOfReactants>
          <speciesReference species="I"/>
        </listOfReactants>
        <listOfProducts>
          <speciesReference species="IL"/>
        </listOfProducts>
        <kineticLaw>
          <notes>
            <body xmlns="http://www.w3.org/1999/xhtml">
              <p>kf_7 * I - kr_7 * IL</p>
            </body>
          </notes>
          <math xmlns="http://www.w3.org/1998/Math/MathML">
            <apply>
              <times/>
              <ci> comp1 </ci>
              <apply>
                <minus/>
                <apply>
                  <times/>
                  <ci> kf_7 </ci>
                  <ci> I </ci>
                </apply>
                <apply>
                  <times/>
                  <ci> kr_7 </ci>
                  <ci> IL </ci>
                </apply>
              </apply>
            </apply>
          </math>
        </kineticLaw>
      </reaction>
      <reaction metaid="_000024" id="React8" name="React8">
        <notes>
          <body xmlns="http://www.w3.org/1999/xhtml">
            <p>second ligand on intermediate</p>
          </body>
        </notes>
        <annotation>
          <rdf:RDF xmlns:rdf="http://www.w3.org/1999/02/22-rdf-syntax-ns#" xmlns:dc="http://purl.org/dc/elements/1.1/" xmlns:dcterms="http://purl.org/dc/terms/" xmlns:vCard="http://www.w3.org/2001/vcard-rdf/3.0#" xmlns:bqbiol="http://biomodels.net/biology-qualifiers/" xmlns:bqmodel="http://biomodels.net/model-qualifiers/">
            <rdf:Description rdf:about="#_000024">
              <bqbiol:is>
                <rdf:Bag>
                  <rdf:li rdf:resource="urn:miriam:obo.go:GO%3A0042166"/>
                </rdf:Bag>
              </bqbiol:is>
            </rdf:Description>
          </rdf:RDF>
        </annotation>
        <listOfReactants>
          <speciesReference species="IL"/>
        </listOfReactants>
        <listOfProducts>
          <speciesReference species="ILL"/>
        </listOfProducts>
        <kineticLaw>
          <notes>
            <body xmlns="http://www.w3.org/1999/xhtml">
              <p>kf_8 * IL - kr_8 * ILL</p>
            </body>
          </notes>
          <math xmlns="http://www.w3.org/1998/Math/MathML">
            <apply>
              <times/>
              <ci> comp1 </ci>
              <apply>
                <minus/>
                <apply>
                  <times/>
                  <ci> kf_8 </ci>
                  <ci> IL </ci>
                </apply>
                <apply>
                  <times/>
                  <ci> kr_8 </ci>
                  <ci> ILL </ci>
                </apply>
              </apply>
            </apply>
          </math>
        </kineticLaw>
      </reaction>
      <reaction metaid="_000025" id="React9" name="React9">
        <notes>
          <body xmlns="http://www.w3.org/1999/xhtml">
            <p>unlig act &lt;=&gt; unlig interm</p>
          </body>
        </notes>
        <annotation>
          <rdf:RDF xmlns:rdf="http://www.w3.org/1999/02/22-rdf-syntax-ns#" xmlns:dc="http://purl.org/dc/elements/1.1/" xmlns:dcterms="http://purl.org/dc/terms/" xmlns:vCard="http://www.w3.org/2001/vcard-rdf/3.0#" xmlns:bqbiol="http://biomodels.net/biology-qualifiers/" xmlns:bqmodel="http://biomodels.net/model-qualifiers/">
            <rdf:Description rdf:about="#_000025">
              <bqbiol:is>
                <rdf:Bag>
                  <rdf:li rdf:resource="urn:miriam:obo.go:GO%3A0004889"/>
                </rdf:Bag>
              </bqbiol:is>
            </rdf:Description>
          </rdf:RDF>
        </annotation>
        <listOfReactants>
          <speciesReference species="A"/>
        </listOfReactants>
        <listOfProducts>
          <speciesReference species="I"/>
        </listOfProducts>
        <kineticLaw>
          <notes>
            <body xmlns="http://www.w3.org/1999/xhtml">
              <p>kf_9 * A - kr_9 * I</p>
            </body>
          </notes>
          <math xmlns="http://www.w3.org/1998/Math/MathML">
            <apply>
              <times/>
              <ci> comp1 </ci>
              <apply>
                <minus/>
                <apply>
                  <times/>
                  <ci> kf_9 </ci>
                  <ci> A </ci>
                </apply>
                <apply>
                  <times/>
                  <ci> kr_9 </ci>
                  <ci> I </ci>
                </apply>
              </apply>
            </apply>
          </math>
        </kineticLaw>
      </reaction>
      <reaction metaid="_000026" id="React10" name="React10">
        <notes>
          <body xmlns="http://www.w3.org/1999/xhtml">
            <p>monolig act &lt;=&gt; monolig interm</p>
          </body>
        </notes>
        <annotation>
          <rdf:RDF xmlns:rdf="http://www.w3.org/1999/02/22-rdf-syntax-ns#" xmlns:dc="http://purl.org/dc/elements/1.1/" xmlns:dcterms="http://purl.org/dc/terms/" xmlns:vCard="http://www.w3.org/2001/vcard-rdf/3.0#" xmlns:bqbiol="http://biomodels.net/biology-qualifiers/" xmlns:bqmodel="http://biomodels.net/model-qualifiers/">
            <rdf:Description rdf:about="#_000026">
              <bqbiol:is>
                <rdf:Bag>
                  <rdf:li rdf:resource="urn:miriam:obo.go:GO%3A0004889"/>
                </rdf:Bag>
              </bqbiol:is>
            </rdf:Description>
          </rdf:RDF>
        </annotation>
        <listOfReactants>
          <speciesReference species="AL"/>
        </listOfReactants>
        <listOfProducts>
          <speciesReference species="IL"/>
        </listOfProducts>
        <kineticLaw>
          <notes>
            <body xmlns="http://www.w3.org/1999/xhtml">
              <p>kf_10 * AL - kr_10 * IL</p>
            </body>
          </notes>
          <math xmlns="http://www.w3.org/1998/Math/MathML">
            <apply>
              <times/>
              <ci> comp1 </ci>
              <apply>
                <minus/>
                <apply>
                  <times/>
                  <ci> kf_10 </ci>
                  <ci> AL </ci>
                </apply>
                <apply>
                  <times/>
                  <ci> kr_10 </ci>
                  <ci> IL </ci>
                </apply>
              </apply>
            </apply>
          </math>
        </kineticLaw>
      </reaction>
      <reaction metaid="_000027" id="React11" name="React11">
        <notes>
          <body xmlns="http://www.w3.org/1999/xhtml">
            <p>bilig act &lt;=&gt; bilig interm</p>
          </body>
        </notes>
        <annotation>
          <rdf:RDF xmlns:rdf="http://www.w3.org/1999/02/22-rdf-syntax-ns#" xmlns:dc="http://purl.org/dc/elements/1.1/" xmlns:dcterms="http://purl.org/dc/terms/" xmlns:vCard="http://www.w3.org/2001/vcard-rdf/3.0#" xmlns:bqbiol="http://biomodels.net/biology-qualifiers/" xmlns:bqmodel="http://biomodels.net/model-qualifiers/">
            <rdf:Description rdf:about="#_000027">
              <bqbiol:is>
                <rdf:Bag>
                  <rdf:li rdf:resource="urn:miriam:obo.go:GO%3A0004889"/>
                </rdf:Bag>
              </bqbiol:is>
            </rdf:Description>
          </rdf:RDF>
        </annotation>
        <listOfReactants>
          <speciesReference species="ALL"/>
        </listOfReactants>
        <listOfProducts>
          <speciesReference species="ILL"/>
        </listOfProducts>
        <kineticLaw>
          <notes>
            <body xmlns="http://www.w3.org/1999/xhtml">
              <p>kf_11 * ALL - kr_11 * ILL</p>
            </body>
          </notes>
          <math xmlns="http://www.w3.org/1998/Math/MathML">
            <apply>
              <times/>
              <ci> comp1 </ci>
              <apply>
                <minus/>
                <apply>
                  <times/>
                  <ci> kf_11 </ci>
                  <ci> ALL </ci>
                </apply>
                <apply>
                  <times/>
                  <ci> kr_11 </ci>
                  <ci> ILL </ci>
                </apply>
              </apply>
            </apply>
          </math>
        </kineticLaw>
      </reaction>
      <reaction metaid="_000028" id="React12" name="React12">
        <notes>
          <body xmlns="http://www.w3.org/1999/xhtml">
            <p>first ligand on desensitised</p>
          </body>
        </notes>
        <annotation>
          <rdf:RDF xmlns:rdf="http://www.w3.org/1999/02/22-rdf-syntax-ns#" xmlns:dc="http://purl.org/dc/elements/1.1/" xmlns:dcterms="http://purl.org/dc/terms/" xmlns:vCard="http://www.w3.org/2001/vcard-rdf/3.0#" xmlns:bqbiol="http://biomodels.net/biology-qualifiers/" xmlns:bqmodel="http://biomodels.net/model-qualifiers/">
            <rdf:Description rdf:about="#_000028">
              <bqbiol:is>
                <rdf:Bag>
                  <rdf:li rdf:resource="urn:miriam:obo.go:GO%3A0042166"/>
                </rdf:Bag>
              </bqbiol:is>
            </rdf:Description>
          </rdf:RDF>
        </annotation>
        <listOfReactants>
          <speciesReference species="D"/>
        </listOfReactants>
        <listOfProducts>
          <speciesReference species="DL"/>
        </listOfProducts>
        <kineticLaw>
          <notes>
            <body xmlns="http://www.w3.org/1999/xhtml">
              <p>kf_12 * D - kr_12 * DL</p>
            </body>
          </notes>
          <math xmlns="http://www.w3.org/1998/Math/MathML">
            <apply>
              <times/>
              <ci> comp1 </ci>
              <apply>
                <minus/>
                <apply>
                  <times/>
                  <ci> kf_12 </ci>
                  <ci> D </ci>
                </apply>
                <apply>
                  <times/>
                  <ci> kr_12 </ci>
                  <ci> DL </ci>
                </apply>
              </apply>
            </apply>
          </math>
        </kineticLaw>
      </reaction>
      <reaction metaid="_000029" id="React13" name="React13">
        <notes>
          <body xmlns="http://www.w3.org/1999/xhtml">
            <p>second ligand on desensitised</p>
          </body>
        </notes>
        <annotation>
          <rdf:RDF xmlns:rdf="http://www.w3.org/1999/02/22-rdf-syntax-ns#" xmlns:dc="http://purl.org/dc/elements/1.1/" xmlns:dcterms="http://purl.org/dc/terms/" xmlns:vCard="http://www.w3.org/2001/vcard-rdf/3.0#" xmlns:bqbiol="http://biomodels.net/biology-qualifiers/" xmlns:bqmodel="http://biomodels.net/model-qualifiers/">
            <rdf:Description rdf:about="#_000029">
              <bqbiol:is>
                <rdf:Bag>
                  <rdf:li rdf:resource="urn:miriam:obo.go:GO%3A0042166"/>
                </rdf:Bag>
              </bqbiol:is>
            </rdf:Description>
          </rdf:RDF>
        </annotation>
        <listOfReactants>
          <speciesReference species="DL"/>
        </listOfReactants>
        <listOfProducts>
          <speciesReference species="DLL"/>
        </listOfProducts>
        <kineticLaw>
          <notes>
            <body xmlns="http://www.w3.org/1999/xhtml">
              <p>kf_13 * DL - kr_13 * DLL</p>
            </body>
          </notes>
          <math xmlns="http://www.w3.org/1998/Math/MathML">
            <apply>
              <times/>
              <ci> comp1 </ci>
              <apply>
                <minus/>
                <apply>
                  <times/>
                  <ci> kf_13 </ci>
                  <ci> DL </ci>
                </apply>
                <apply>
                  <times/>
                  <ci> kr_13 </ci>
                  <ci> DLL </ci>
                </apply>
              </apply>
            </apply>
          </math>
        </kineticLaw>
      </reaction>
      <reaction metaid="_000030" id="React14" name="React14">
        <notes>
          <body xmlns="http://www.w3.org/1999/xhtml">
            <p>unlig interm &lt;=&gt; unlig desen</p>
          </body>
        </notes>
        <listOfReactants>
          <speciesReference species="I"/>
        </listOfReactants>
        <listOfProducts>
          <speciesReference species="D"/>
        </listOfProducts>
        <kineticLaw>
          <notes>
            <body xmlns="http://www.w3.org/1999/xhtml">
              <p>kf_14 * I - kr_14 * D</p>
            </body>
          </notes>
          <math xmlns="http://www.w3.org/1998/Math/MathML">
            <apply>
              <times/>
              <ci> comp1 </ci>
              <apply>
                <minus/>
                <apply>
                  <times/>
                  <ci> kf_14 </ci>
                  <ci> I </ci>
                </apply>
                <apply>
                  <times/>
                  <ci> kr_14 </ci>
                  <ci> D </ci>
                </apply>
              </apply>
            </apply>
          </math>
        </kineticLaw>
      </reaction>
      <reaction metaid="_000031" id="React15" name="React15">
        <notes>
          <body xmlns="http://www.w3.org/1999/xhtml">
            <p>monolig interm &lt;=&gt; monolig desen</p>
          </body>
        </notes>
        <listOfReactants>
          <speciesReference species="IL"/>
        </listOfReactants>
        <listOfProducts>
          <speciesReference species="DL"/>
        </listOfProducts>
        <kineticLaw>
          <notes>
            <body xmlns="http://www.w3.org/1999/xhtml">
              <p>kf_15 * IL - kr_15 * DL</p>
            </body>
          </notes>
          <math xmlns="http://www.w3.org/1998/Math/MathML">
            <apply>
              <times/>
              <ci> comp1 </ci>
              <apply>
                <minus/>
                <apply>
                  <times/>
                  <ci> kf_15 </ci>
                  <ci> IL </ci>
                </apply>
                <apply>
                  <times/>
                  <ci> kr_15 </ci>
                  <ci> DL </ci>
                </apply>
              </apply>
            </apply>
          </math>
        </kineticLaw>
      </reaction>
      <reaction metaid="_000032" id="React16" name="React16">
        <notes>
          <body xmlns="http://www.w3.org/1999/xhtml">
            <p>bilig interm &lt;=&gt; bilig desen</p>
          </body>
        </notes>
        <listOfReactants>
          <speciesReference species="ILL"/>
        </listOfReactants>
        <listOfProducts>
          <speciesReference species="DLL"/>
        </listOfProducts>
        <kineticLaw>
          <notes>
            <body xmlns="http://www.w3.org/1999/xhtml">
              <p>kf_16 * ILL - kr_16 * DLL</p>
            </body>
          </notes>
          <math xmlns="http://www.w3.org/1998/Math/MathML">
            <apply>
              <times/>
              <ci> comp1 </ci>
              <apply>
                <minus/>
                <apply>
                  <times/>
                  <ci> kf_16 </ci>
                  <ci> ILL </ci>
                </apply>
                <apply>
                  <times/>
                  <ci> kr_16 </ci>
                  <ci> DLL </ci>
                </apply>
              </apply>
            </apply>
          </math>
        </kineticLaw>
      </reaction>
    </listOfReactions>
    <listOfEvents>
      <event metaid="_180306" id="RemovalACh" name="removal of ACh">
        <annotation>
          <rdf:RDF xmlns:rdf="http://www.w3.org/1999/02/22-rdf-syntax-ns#" xmlns:dc="http://purl.org/dc/elements/1.1/" xmlns:dcterms="http://purl.org/dc/terms/" xmlns:vCard="http://www.w3.org/2001/vcard-rdf/3.0#" xmlns:bqbiol="http://biomodels.net/biology-qualifiers/" xmlns:bqmodel="http://biomodels.net/model-qualifiers/">
            <rdf:Description rdf:about="#_180306">
              <bqbiol:is>
                <rdf:Bag>
                  <rdf:li rdf:resource="urn:miriam:obo.go:GO%3A0001507"/>
                </rdf:Bag>
              </bqbiol:is>
            </rdf:Description>
          </rdf:RDF>
        </annotation>
        <trigger>
          <math xmlns="http://www.w3.org/1998/Math/MathML">
            <apply>
              <gt/>
              <csymbol encoding="text" definitionURL="http://www.sbml.org/sbml/symbols/time"> time </csymbol>
              <ci> t2 </ci>
            </apply>
          </math>
        </trigger>
        <listOfEventAssignments>
          <eventAssignment variable="kf_0">
            <math xmlns="http://www.w3.org/1998/Math/MathML">
              <cn> 0 </cn>
            </math>
          </eventAssignment>
          <eventAssignment variable="kf_3">
            <math xmlns="http://www.w3.org/1998/Math/MathML">
              <cn> 0 </cn>
            </math>
          </eventAssignment>
          <eventAssignment variable="kf_7">
            <math xmlns="http://www.w3.org/1998/Math/MathML">
              <cn> 0 </cn>
            </math>
          </eventAssignment>
          <eventAssignment variable="kf_12">
            <math xmlns="http://www.w3.org/1998/Math/MathML">
              <cn> 0 </cn>
            </math>
          </eventAssignment>
          <eventAssignment variable="kf_1">
            <math xmlns="http://www.w3.org/1998/Math/MathML">
              <cn> 0 </cn>
            </math>
          </eventAssignment>
          <eventAssignment variable="kf_4">
            <math xmlns="http://www.w3.org/1998/Math/MathML">
              <cn> 0 </cn>
            </math>
          </eventAssignment>
          <eventAssignment variable="kf_8">
            <math xmlns="http://www.w3.org/1998/Math/MathML">
              <cn> 0 </cn>
            </math>
          </eventAssignment>
          <eventAssignment variable="kf_13">
            <math xmlns="http://www.w3.org/1998/Math/MathML">
              <cn> 0 </cn>
            </math>
          </eventAssignment>
        </listOfEventAssignments>
      </event>
    </listOfEvents>
  </model>
</sbml>
