# Supplementary material for: Snazer: the simulations and networks analyzer
Source: BMC Syst Biol. 2010 Jan 7;4:1. doi: 10.1186/1752-0509-4-1 (PMC2880970; doi:10.1186/1752-0509-4-1)
Supplement: Additional file 2 — Example models. Some example models. (examples.zip) [file 1752-0509-4-1-S2.zip › Examples/Repressilator/Repressilator.E.out]

9.9937550919e+002	0	0	1	0	0	0	0	0	1	0	55	0	60	1	0	0	1	0	1	0	1	0	
1.9977750756e+003	0	0	1	0	0	0	0	0	1	0	79	0	75	0	0	0	1	0	1	0	1	0	
2.9986814225e+003	0	0	1	0	0	0	0	0	1	0	95	0	96	0	0	0	1	0	1	0	1	0	
3.9961181961e+003	0	0	1	0	0	0	0	0	1	0	87	0	93	0	0	0	1	0	1	0	1	0	
4.9997926216e+003	0	0	1	0	0	0	0	0	1	0	92	0	97	0	0	0	1	0	1	0	1	0	
5.9982814194e+003	0	0	1	0	0	0	0	0	1	0	83	0	100	0	0	0	1	0	1	0	1	0	
6.9992761067e+003	0	0	1	0	0	0	0	0	1	0	105	0	97	0	0	0	1	0	1	0	1	0	
7.9999292364e+003	0	0	1	0	0	0	0	0	1	0	113	0	101	0	0	0	1	0	1	0	1	0	
8.9995340702e+003	0	0	1	0	0	0	0	0	1	0	99	0	98	0	0	0	1	0	1	0	1	0	
9.9969420264e+003	0	0	1	0	0	0	0	0	1	0	83	0	91	0	0	0	1	0	1	0	1	0	
1.0998516943e+004	0	0	1	0	0	0	0	0	1	0	111	0	92	0	0	0	1	0	1	0	1	0	
1.1993530711e+004	0	0	1	0	0	0	0	0	1	0	100	0	74	0	0	0	1	0	1	0	1	0	
1.2999093751e+004	0	0	1	0	0	0	1	0	0	0	45	0	81	0	51	0	1	0	0	0	1	0	0	0	1	
1.3997447393e+004	0	0	1	0	0	0	1	0	0	0	15	0	82	0	75	0	1	0	0	0	1	0	0	0	1	
1.4997624967e+004	0	0	1	0	0	0	1	0	0	0	7	0	102	0	91	0	1	0	0	0	1	0	0	0	1	
1.5999519660e+004	0	0	1	0	0	0	1	0	0	0	1	0	108	0	100	0	1	0	0	0	1	0	0	0	1	0	
1.6999946682e+004	0	0	1	0	0	0	1	0	0	0	0	0	94	0	97	0	1	0	0	0	1	0	0	0	1	0	
1.7999779962e+004	0	0	1	0	0	0	1	0	0	0	0	0	102	0	97	0	1	0	0	0	1	0	0	0	1	0	
1.8997738003e+004	0	0	1	0	0	0	1	0	0	0	0	0	102	0	103	0	1	0	0	0	1	0	0	0	1	0	
1.9999866577e+004	0	0	1	0	0	0	1	0	0	0	0	0	100	0	94	0	1	0	0	0	1	0	0	0	1	0	
2.0998096927e+004	0	0	1	0	0	0	1	0	0	0	0	0	111	0	95	0	1	0	0	0	1	0	0	0	1	0	
2.1995911164e+004	0	0	1	0	0	0	1	0	0	0	0	0	130	0	91	0	1	0	0	0	1	0	0	0	1	0	
2.2998866540e+004	0	0	1	0	0	0	1	0	0	0	0	0	108	0	114	0	1	0	0	0	1	0	0	0	1	0	
2.3997442480e+004	0	0	1	0	0	0	1	0	0	0	0	0	103	0	105	0	1	0	0	0	1	0	0	0	1	0	
2.4993452234e+004	0	0	1	0	0	0	1	0	0	0	0	0	113	0	99	0	1	0	0	0	1	0	0	0	1	0	
2.5999368279e+004	0	0	1	0	0	0	1	0	0	0	0	0	121	0	126	0	1	0	0	0	1	0	0	0	1	0	0	
2.6995431117e+004	0	0	1	0	0	0	1	0	0	0	0	0	110	0	126	0	1	0	0	0	1	0	0	0	1	0	0	
2.7995724125e+004	0	0	1	0	0	0	1	0	0	0	0	0	102	0	108	0	1	0	0	0	1	0	0	0	1	0	0	
2.8999949624e+004	0	0	1	0	0	0	1	0	0	0	0	0	86	0	104	0	1	0	0	0	1	0	0	0	1	0	0	
2.9998391591e+004	0	0	1	0	0	0	1	0	0	0	0	0	111	0	109	0	1	0	0	0	1	0	0	0	1	0	0	
3.0997254161e+004	0	0	1	0	0	0	1	0	0	0	0	0	108	0	94	0	1	0	0	0	1	0	0	0	1	0	0	
3.1996543181e+004	0	0	1	0	0	0	1	0	0	0	0	0	103	0	102	0	1	0	0	0	1	0	0	0	1	0	0	
3.2997868359e+004	0	0	1	0	0	0	1	0	0	0	0	0	100	0	114	0	1	0	0	0	1	0	0	0	1	0	0	
3.3999983443e+004	0	0	1	0	0	0	1	0	0	0	0	0	93	0	111	0	1	0	0	0	1	0	0	0	1	0	0	
3.4999594613e+004	0	0	1	0	0	0	1	0	0	0	0	0	98	0	108	0	1	0	0	0	1	0	0	0	1	0	0	
3.5998888426e+004	0	0	1	0	0	0	1	0	0	0	0	0	111	0	101	0	1	0	0	0	1	0	0	0	1	0	0	
3.6991433823e+004	0	0	1	0	0	0	1	0	0	0	0	0	126	0	102	0	1	0	0	0	1	0	0	0	1	0	0	
3.7993401825e+004	0	0	1	0	0	0	1	0	0	0	0	0	112	0	102	0	1	0	0	0	1	0	0	0	1	0	0	
3.8999714397e+004	0	0	1	0	0	0	1	0	0	0	0	0	109	0	106	0	1	0	0	0	1	0	0	0	1	0	0	
3.9999414466e+004	0	0	1	0	0	0	1	0	0	0	0	0	103	0	108	0	1	0	0	0	1	0	0	0	1	0	0	
4.0993813476e+004	0	0	1	0	0	0	1	0	0	0	0	0	95	0	88	0	1	0	0	0	1	0	0	0	1	0	0	
4.1995012181e+004	0	0	1	0	0	0	1	0	0	0	0	0	91	0	102	0	1	0	0	0	1	0	0	0	1	0	0	
4.2999830346e+004	0	0	1	0	0	0	1	0	0	0	0	0	90	0	106	0	1	0	0	0	1	0	0	0	1	0	0	
4.3999029871e+004	0	0	1	0	0	0	1	0	0	0	0	0	85	0	100	0	1	0	0	0	1	0	0	0	1	0	0	
4.4995194212e+004	0	0	1	0	0	0	1	0	0	0	0	0	113	0	87	0	1	0	0	0	1	0	0	0	1	0	0	
4.5996557650e+004	0	0	1	0	0	0	1	0	0	0	0	0	108	0	107	0	1	0	0	0	1	0	0	0	1	0	0	
4.6996606161e+004	0	0	1	0	0	0	1	0	0	0	0	0	96	0	94	0	1	0	0	0	1	0	0	0	1	0	0	
4.7999212539e+004	0	0	1	0	0	0	1	0	0	0	0	0	106	0	94	0	1	0	0	0	1	0	0	0	1	0	0	
4.8999695906e+004	0	0	1	0	0	0	1	0	0	0	0	0	90	0	89	0	1	0	0	0	1	0	0	0	1	0	0	
4.9999654239e+004	0	0	1	0	0	0	1	0	0	0	0	0	114	0	92	0	1	0	0	0	1	0	0	0	1	0	0	
5.0997369489e+004	0	0	1	0	0	0	1	0	0	0	0	0	110	0	100	0	1	0	0	0	1	0	0	0	1	0	0	
5.1999975851e+004	0	0	1	0	0	0	1	0	0	0	0	0	97	0	90	0	1	0	0	0	1	0	0	0	1	0	0	
5.2999427173e+004	0	0	1	0	0	0	1	0	0	0	0	0	89	0	114	0	1	0	0	0	1	0	0	0	1	0	0	
5.3999293949e+004	0	0	1	0	0	0	1	0	0	0	0	0	93	0	93	0	1	0	0	0	1	0	0	0	1	0	0	
5.4999958680e+004	0	0	1	0	0	0	1	0	0	0	0	0	105	0	75	0	1	0	0	0	1	0	0	0	1	0	0	
5.5996060728e+004	0	0	1	0	0	0	1	0	0	0	0	0	99	0	75	0	1	0	0	0	1	0	0	0	1	0	0	
5.6999100886e+004	0	0	1	0	0	0	1	0	0	0	0	0	106	0	89	0	1	0	0	0	1	0	0	0	1	0	0	
5.7998835161e+004	1	0	1	0	0	0	1	0	0	0	0	0	96	0	92	0	0	0	0	0	1	0	0	0	1	0	0	
5.8997939369e+004	1	0	0	0	0	0	1	0	0	0	0	60	32	0	93	0	0	0	0	0	1	0	0	0	1	0	0	0	1	
5.9999563048e+004	1	0	0	0	0	0	1	0	0	0	0	98	4	0	88	0	0	0	0	0	1	0	0	0	1	0	0	0	1	
6.0998190293e+004	1	0	0	0	0	0	1	0	0	0	0	94	0	0	97	0	0	0	0	0	1	0	0	0	1	0	0	0	1	
6.1999149267e+004	1	0	0	0	0	0	1	0	0	0	0	105	0	0	101	0	0	0	0	0	1	0	0	0	1	0	0	0	1	
6.2998012370e+004	1	0	0	0	0	0	1	0	0	0	0	118	0	0	91	0	0	0	0	0	1	0	0	0	1	0	0	0	1	
6.3999726684e+004	1	0	0	0	0	0	1	0	0	0	0	114	0	0	111	0	0	0	0	0	1	0	0	0	1	0	0	0	1	
6.4997184330e+004	1	0	0	0	0	0	1	0	0	0	0	94	0	0	114	0	0	0	0	0	1	0	0	0	1	0	0	0	1	
6.5999730390e+004	1	0	0	0	0	0	1	0	0	0	0	94	0	0	98	0	0	0	0	0	1	0	0	0	1	0	0	0	1	
6.6998596159e+004	1	0	0	0	0	0	1	0	0	0	0	98	0	0	96	0	0	0	0	0	1	0	0	0	1	0	0	0	1	0	
6.7992925158e+004	1	0	0	0	0	0	1	0	0	0	0	107	0	0	87	0	0	0	0	0	1	0	0	0	1	0	0	0	1	0	
6.8995013910e+004	1	0	0	0	0	0	1	0	0	0	0	104	0	0	105	0	0	0	0	0	1	0	0	0	1	0	0	0	1	0	
6.9999503507e+004	1	0	0	0	0	0	1	0	0	0	0	107	0	0	112	0	0	0	0	0	1	0	0	0	1	0	0	0	1	0	
7.0999750406e+004	1	0	0	0	0	0	1	0	0	0	0	84	0	0	109	0	0	0	0	0	1	0	0	0	1	0	0	0	1	0	
7.1999161156e+004	1	0	0	0	0	0	1	0	0	0	0	84	0	0	96	0	0	0	0	0	1	0	0	0	1	0	0	0	1	0	
7.2993962519e+004	1	0	0	0	0	0	1	0	0	0	0	113	0	0	95	0	0	0	0	0	1	0	0	0	1	0	0	0	1	0	
7.3999582563e+004	1	0	0	0	0	0	1	0	0	0	0	94	0	0	111	0	0	0	0	0	1	0	0	0	1	0	0	0	1	0	
7.4993023548e+004	1	0	0	0	0	0	1	0	0	0	0	100	0	0	108	0	0	0	0	0	1	0	0	0	1	0	0	0	1	0	
7.5991590188e+004	1	0	0	0	0	0	1	0	0	0	0	91	0	0	99	0	0	0	0	0	1	0	0	0	1	0	0	0	1	0	
7.6995844636e+004	1	0	0	0	0	0	1	0	0	0	0	104	0	0	106	0	0	0	0	0	1	0	0	0	1	0	0	0	1	0	
7.7997737575e+004	1	0	0	0	0	0	1	0	0	0	0	114	0	0	103	0	0	0	0	0	1	0	0	0	1	0	0	0	1	0	
7.8992191177e+004	1	0	0	0	0	0	1	0	0	0	0	102	0	0	110	0	0	0	0	0	1	0	0	0	1	0	0	0	1	0	
7.9998402116e+004	1	0	0	0	0	0	1	0	0	0	0	113	0	0	114	0	0	0	0	0	1	0	0	0	1	0	0	0	1	0	
8.0995724001e+004	1	0	0	0	0	0	1	0	0	0	0	119	0	0	109	0	0	0	0	0	1	0	0	0	1	0	0	0	1	0	
8.1999660469e+004	1	0	0	0	0	0	1	0	0	0	0	85	0	0	105	0	0	0	0	0	1	0	0	0	1	0	0	0	1	0	
8.2996031701e+004	1	0	0	0	0	0	1	0	0	0	0	97	0	0	114	0	0	0	0	0	1	0	0	0	1	0	0	0	1	0	
8.3993623014e+004	1	0	0	0	1	0	0	0	0	0	0	90	0	54	56	0	0	0	1	0	0	0	0	0	1	0	0	0	1	0	
8.4998997444e+004	1	0	0	0	1	0	0	0	0	0	0	83	0	87	29	0	0	0	1	0	0	0	0	0	1	0	0	0	1	0	
8.5995561578e+004	1	0	0	0	1	0	0	0	0	0	0	77	0	87	8	0	0	0	1	0	0	0	0	0	1	0	0	0	1	0	
8.6999788986e+004	1	0	0	0	1	0	0	0	0	0	0	90	0	86	4	0	0	0	1	0	0	0	0	0	1	0	0	0	1	0	
8.7999926328e+004	1	0	0	0	1	0	0	0	0	0	0	92	0	93	3	0	0	0	1	0	0	0	0	0	1	0	0	0	1	0	
8.8998737787e+004	1	0	0	0	1	0	0	0	0	0	0	108	0	90	2	0	0	0	1	0	0	0	0	0	1	0	0	0	1	0	
8.9999684216e+004	1	0	0	0	1	0	0	0	0	0	0	99	0	110	1	0	0	0	1	0	0	0	0	0	1	0	0	0	1	0	
9.0996726893e+004	1	0	0	0	1	0	0	0	0	0	0	103	0	117	1	0	0	0	1	0	0	0	0	0	1	0	0	0	1	0	
9.1998064579e+004	1	0	0	0	1	0	0	0	0	0	0	98	0	112	0	0	0	0	1	0	0	0	0	0	1	0	0	0	1	0	
9.2998687492e+004	1	0	0	0	1	0	0	0	0	0	0	113	0	105	0	0	0	0	1	0	0	0	0	0	1	0	0	0	1	0	
9.3997340764e+004	1	0	0	0	1	0	0	0	0	0	0	111	0	97	0	0	0	0	1	0	0	0	0	0	1	0	0	0	1	0	
9.4997654190e+004	0	0	0	0	1	0	0	0	1	0	57	58	0	118	0	0	1	0	1	0	0	0	0	0	0	0	0	0	1	0	
9.5998416375e+004	0	0	0	0	1	0	0	0	1	0	84	21	0	128	0	0	1	0	1	0	0	0	0	0	0	0	0	0	1	0	
9.6998855370e+004	0	0	0	0	1	0	0	0	1	0	111	5	0	102	0	0	1	0	1	0	0	0	0	0	0	0	0	0	1	0	
9.7998218516e+004	0	0	0	0	1	0	0	0	1	0	105	3	0	101	0	0	1	0	1	0	0	0	0	0	0	0	0	0	1	0	
9.8998979413e+004	0	0	0	0	1	0	0	0	1	0	103	1	0	100	0	0	1	0	1	0	0	0	0	0	0	0	0	0	1	0	
9.9997577092e+004	0	0	0	0	1	0	0	0	1	0	99	0	0	97	0	0	1	0	1	0	0	0	0	0	0	0	0	0	1	0	
1.0099984204e+005	0	0	1	0	0	0	0	0	1	0	102	0	15	73	0	0	1	0	1	0	1	0	0	0	0	0	0	0	0	0	
1.0199951173e+005	0	0	1	0	0	0	0	0	1	0	98	0	69	26	0	0	1	0	1	0	1	0	0	0	0	0	0	0	0	0	
1.0299952388e+005	0	0	1	0	0	0	0	0	1	0	111	0	84	10	0	0	1	0	1	0	1	0	0	0	0	0	0	0	0	0	
1.0399713738e+005	0	0	1	0	0	0	0	0	1	0	106	0	94	5	0	0	1	0	1	0	1	0	0	0	0	0	0	0	0	0	
1.0499938421e+005	0	0	1	0	0	0	0	0	1	0	105	0	101	1	0	0	1	0	1	0	1	0	0	0	0	0	0	0	0	0	
1.0599916856e+005	0	0	1	0	0	0	0	0	1	0	95	0	86	0	0	0	1	0	1	0	1	0	0	0	0	0	0	0	0	0	
1.0699997678e+005	0	0	1	0	0	0	0	0	1	0	93	0	101	0	0	0	1	0	1	0	1	0	0	0	0	0	0	0	0	0	
1.0799890412e+005	0	0	1	0	0	0	1	0	0	0	47	0	95	0	57	0	1	0	0	0	1	0	0	0	1	0	0	0	0	0	
1.0899731908e+005	0	0	1	0	0	0	1	0	0	0	20	0	88	0	77	0	1	0	0	0	1	0	0	0	1	0	0	0	0	0	
1.0999609634e+005	0	0	1	0	0	0	1	0	0	0	5	0	82	0	91	0	1	0	0	0	1	0	0	0	1	0	0	0	0	0	
1.1099854776e+005	0	0	1	0	0	0	1	0	0	0	1	0	110	0	88	0	1	0	0	0	1	0	0	0	1	0	0	0	0	0	
1.1199969781e+005	0	0	1	0	0	0	1	0	0	0	0	0	96	0	112	0	1	0	0	0	1	0	0	0	1	0	0	0	0	0	
1.1299763306e+005	0	0	1	0	0	0	1	0	0	0	0	0	111	0	107	0	1	0	0	0	1	0	0	0	1	0	0	0	0	0	
1.1399831557e+005	0	0	1	0	0	0	1	0	0	0	0	0	81	0	106	0	1	0	0	0	1	0	0	0	1	0	0	0	0	0	
1.1499821169e+005	0	0	1	0	0	0	1	0	0	0	0	0	97	0	106	0	1	0	0	0	1	0	0	0	1	0	0	0	0	0	
1.1599938070e+005	0	0	1	0	0	0	1	0	0	0	0	0	89	0	85	0	1	0	0	0	1	0	0	0	1	0	0	0	0	0	
1.1699464008e+005	0	0	1	0	0	0	1	0	0	0	0	0	99	0	96	0	1	0	0	0	1	0	0	0	1	0	0	0	0	0	
1.1799723940e+005	0	0	1	0	0	0	1	0	0	0	0	0	97	0	81	0	1	0	0	0	1	0	0	0	1	0	0	0	0	0	
1.1899823246e+005	0	0	1	0	0	0	1	0	0	0	0	0	95	0	81	0	1	0	0	0	1	0	0	0	1	0	0	0	0	0	
1.1999665491e+005	1	0	0	0	0	0	1	0	0	0	0	69	39	0	97	0	0	0	0	0	1	0	0	0	1	0	0	0	1	0	
1.2098250185e+005	0	0	0	0	0	0	1	0	0	0	1	72	15	0	94	0	1	0	0	0	1	0	0	0	1	0	0	0	1	0	
1.2199865526e+005	0	0	0	0	0	0	1	0	0	0	1	24	6	0	103	0	1	0	0	0	1	0	0	0	1	0	0	0	1	0	
1.2299275986e+005	0	0	0	0	0	0	1	0	0	0	1	11	3	0	96	0	1	0	0	0	1	0	0	0	1	0	0	0	1	0	
1.2399881035e+005	0	0	0	0	0	0	1	0	0	0	0	2	2	0	89	0	1	0	0	0	1	0	0	0	1	0	0	0	1	0	
1.2498884050e+005	0	0	0	0	0	0	1	0	0	0	0	1	0	0	97	0	1	0	0	0	1	0	0	0	1	0	0	0	1	0	
1.2599778750e+005	0	0	0	0	0	0	1	0	0	0	0	0	0	0	101	0	1	0	0	0	1	0	0	0	1	0	0	0	1	0	
1.2699530781e+005	0	0	0	0	0	0	1	0	0	0	0	0	0	0	100	0	1	0	0	0	1	0	0	0	1	0	0	0	1	0	
1.2798716410e+005	0	0	0	0	0	0	1	0	0	0	0	0	0	0	84	0	1	0	0	0	1	0	0	0	1	0	0	0	1	0	
1.2899672710e+005	0	0	0	0	1	0	0	0	0	0	0	0	0	64	36	0	1	0	1	0	0	0	0	0	1	0	0	0	1	0	
1.2999792675e+005	1	0	0	0	1	0	0	0	0	0	0	11	0	86	17	0	0	0	1	0	0	0	0	0	1	0	0	0	1	0	
1.3099674767e+005	1	0	0	0	1	0	0	0	0	0	0	60	0	88	5	0	0	0	1	0	0	0	0	0	1	0	0	0	1	0	
1.3199925518e+005	1	0	0	0	1	0	0	0	0	0	0	82	0	93	2	0	0	0	1	0	0	0	0	0	1	0	0	0	1	0	
1.3299837687e+005	1	0	0	0	1	0	0	0	0	0	0	95	0	85	0	0	0	0	1	0	0	0	0	0	1	0	0	0	1	0	
1.3399595984e+005	1	0	0	0	1	0	0	0	0	0	0	110	0	90	0	0	0	0	1	0	0	0	0	0	1	0	0	0	1	0	
1.3499444756e+005	1	0	0	0	1	0	0	0	0	0	0	89	0	103	0	0	0	0	1	0	0	0	0	0	1	0	0	0	1	0	
1.3599299575e+005	1	0	0	0	1	0	0	0	0	0	0	105	0	99	0	0	0	0	1	0	0	0	0	0	1	0	0	0	1	0	
1.3699970798e+005	1	0	0	0	1	0	0	0	0	0	0	82	0	127	0	0	0	0	1	0	0	0	0	0	1	0	0	0	1	0	
1.3799869190e+005	1	0	0	0	1	0	0	0	0	0	0	85	0	123	0	0	0	0	1	0	0	0	0	0	1	0	0	0	1	0	
1.3899939392e+005	1	0	0	0	1	0	0	0	0	0	0	97	0	107	0	0	0	0	1	0	0	0	0	0	1	0	0	0	1	0	
1.3999745818e+005	1	0	0	0	1	0	0	0	0	0	0	105	0	111	0	0	0	0	1	0	0	0	0	0	1	0	0	0	1	0	
1.4099943381e+005	0	0	0	0	1	0	0	0	1	0	43	63	0	104	0	0	1	0	1	0	0	0	0	0	0	0	0	0	1	0	
1.4199921546e+005	0	0	0	0	1	0	0	0	1	0	68	19	0	91	0	0	1	0	1	0	0	0	0	0	0	0	0	0	1	0	
1.4299687637e+005	0	0	0	0	1	0	0	0	1	0	82	7	0	105	0	0	1	0	1	0	0	0	0	0	0	0	0	0	1	0	
1.4399556385e+005	0	0	0	0	1	0	0	0	1	0	86	2	0	87	0	0	1	0	1	0	0	0	0	0	0	0	0	0	1	0	
1.4499996377e+005	0	0	0	0	1	0	0	0	1	0	84	0	0	88	0	0	1	0	1	0	0	0	0	0	0	0	0	0	1	0	
1.4599744090e+005	0	0	0	0	1	0	0	0	1	0	100	0	0	93	0	0	1	0	1	0	0	0	0	0	0	0	0	0	1	0	
1.4699602826e+005	0	0	0	0	1	0	0	0	1	0	94	0	0	89	0	0	1	0	1	0	0	0	0	0	0	0	0	0	1	0	
1.4799730443e+005	0	0	0	0	1	0	0	0	1	0	93	0	0	105	0	0	1	0	1	0	0	0	0	0	0	0	0	0	1	0	
1.4899886764e+005	0	0	0	0	1	0	0	0	1	0	104	0	0	99	0	0	1	0	1	0	0	0	0	0	0	0	0	0	1	0	
1.4999602739e+005	0	0	1	0	0	0	0	0	1	0	107	0	10	84	0	0	1	0	1	0	1	0	0	0	0	0	0	0	0	0	
1.5099875348e+005	0	0	1	0	0	0	0	0	1	0	104	0	77	32	0	0	1	0	1	0	1	0	0	0	0	0	0	0	0	0	
1.5199795149e+005	0	0	1	0	0	0	0	0	1	0	107	0	104	11	0	0	1	0	1	0	1	0	0	0	0	0	0	0	0	0	
1.5299844740e+005	0	0	1	0	0	0	0	0	1	0	102	0	122	4	0	0	1	0	1	0	1	0	0	0	0	0	0	0	0	0	
1.5399934186e+005	0	0	1	0	0	0	0	0	1	0	99	0	106	1	0	0	1	0	1	0	1	0	0	0	0	0	0	0	0	0	
1.5499960687e+005	0	0	1	0	0	0	1	0	0	0	107	0	124	0	6	0	1	0	0	0	1	0	0	0	1	0	0	0	0	0	
1.5599965646e+005	0	0	1	0	0	0	1	0	0	0	44	0	111	0	71	0	1	0	0	0	1	0	0	0	1	0	0	0	0	0	
1.5699888716e+005	0	0	1	0	0	0	1	0	0	0	16	0	112	0	77	0	1	0	0	0	1	0	0	0	1	0	0	0	0	0	
1.5799577130e+005	0	0	1	0	0	0	1	0	0	0	6	0	101	0	91	0	1	0	0	0	1	0	0	0	1	0	0	0	0	0	
1.5899999568e+005	0	0	1	0	0	0	1	0	0	0	1	0	105	0	87	0	1	0	0	0	1	0	0	0	1	0	0	0	0	0	
1.5999863019e+005	0	0	1	0	0	0	1	0	0	0	1	0	92	0	102	0	1	0	0	0	1	0	0	0	1	0	0	0	0	0	
1.6099055856e+005	0	0	1	0	0	0	1	0	0	0	1	0	76	0	94	0	1	0	0	0	1	0	0	0	1	0	0	0	0	0	
1.6199740159e+005	0	0	1	0	0	0	1	0	0	0	0	0	110	0	94	0	1	0	0	0	1	0	0	0	1	0	0	0	0	0	
1.6299810341e+005	0	0	1	0	0	0	1	0	0	0	0	0	102	0	114	0	1	0	0	0	1	0	0	0	1	0	0	0	0	0	
1.6399647825e+005	0	0	1	0	0	0	1	0	0	0	0	0	97	0	91	0	1	0	0	0	1	0	0	0	1	0	0	0	0	0	
1.6499997229e+005	0	0	1	0	0	0	1	0	0	0	0	0	96	0	82	0	1	0	0	0	1	0	0	0	1	0	0	0	0	0	
1.6599865149e+005	1	0	0	0	0	0	1	0	0	0	0	3	97	0	100	0	0	0	0	0	1	0	0	0	1	0	0	0	1	0	
1.6699964078e+005	1	0	0	0	0	0	1	0	0	0	0	60	46	0	118	0	0	0	0	0	1	0	0	0	1	0	0	0	1	0	
1.6799803447e+005	1	0	0	0	0	0	1	0	0	0	0	84	18	0	102	0	0	0	0	0	1	0	0	0	1	0	0	0	1	0	
1.6899994040e+005	1	0	0	0	0	0	1	0	0	0	0	83	7	0	111	0	0	0	0	0	1	0	0	0	1	0	0	0	1	0	
1.6999445438e+005	1	0	0	0	0	0	1	0	0	0	0	88	3	0	94	0	0	0	0	0	1	0	0	0	1	0	0	0	1	0	
1.7099883396e+005	1	0	0	0	0	0	1	0	0	0	0	82	0	0	112	0	0	0	0	0	1	0	0	0	1	0	0	0	1	0	
1.7199918768e+005	1	0	0	0	0	0	1	0	0	0	0	86	0	0	102	0	0	0	0	0	1	0	0	0	1	0	0	0	1	0	
1.7299274112e+005	1	0	0	0	0	0	1	0	0	0	0	85	0	0	105	0	0	0	0	0	1	0	0	0	1	0	0	0	1	0	
1.7399625984e+005	1	0	0	0	0	0	1	0	0	0	0	96	0	0	85	0	0	0	0	0	1	0	0	0	1	0	0	0	1	0	
1.7499992418e+005	1	0	0	0	0	0	1	0	0	0	0	85	0	0	88	0	0	0	0	0	1	0	0	0	1	0	0	0	1	0	
1.7599479674e+005	1	0	0	0	0	0	1	0	0	0	0	86	0	0	93	0	0	0	0	0	1	0	0	0	1	0	0	0	1	0	
1.7699807559e+005	1	0	0	0	0	0	1	0	0	0	0	102	0	0	90	0	0	0	0	0	1	0	0	0	1	0	0	0	1	0	
1.7799787467e+005	1	0	0	0	0	0	1	0	0	0	0	89	0	0	97	0	0	0	0	0	1	0	0	0	1	0	0	0	1	0	
1.7899855646e+005	1	0	0	0	1	0	0	0	0	0	0	94	0	55	51	0	0	0	1	0	0	0	0	0	1	0	0	0	1	0	
1.7999389382e+005	1	0	0	0	1	0	0	0	0	0	0	87	0	76	20	0	0	0	1	0	0	0	0	0	1	0	0	0	1	0	
1.8099276234e+005	1	0	0	0	1	0	0	0	0	0	0	100	0	99	9	0	0	0	1	0	0	0	0	0	1	0	0	0	1	0	
1.8199951403e+005	1	0	0	0	1	0	0	0	0	0	0	91	0	97	4	0	0	0	1	0	0	0	0	0	1	0	0	0	1	0	
1.8299260295e+005	1	0	0	0	1	0	0	0	0	0	0	93	0	105	0	0	0	0	1	0	0	0	0	0	1	0	0	0	1	0	
1.8399948017e+005	1	0	0	0	1	0	0	0	0	0	0	90	0	108	0	0	0	0	1	0	0	0	0	0	1	0	0	0	1	0	
1.8499521463e+005	0	0	0	0	1	0	0	0	1	0	41	48	0	100	0	0	1	0	1	0	0	0	0	0	0	0	0	0	1	0	
1.8599870862e+005	0	0	0	0	1	0	0	0	1	0	72	16	0	102	0	0	1	0	1	0	0	0	0	0	0	0	0	0	1	0	
1.8699520987e+005	0	0	0	0	1	0	0	0	1	0	103	5	0	111	0	0	1	0	1	0	0	0	0	0	0	0	0	0	1	0	
1.8799984750e+005	0	0	0	0	1	0	0	0	1	0	95	1	0	85	0	0	1	0	1	0	0	0	0	0	0	0	0	0	1	0	
1.8899923096e+005	0	0	0	0	1	0	0	0	1	0	94	0	0	92	0	0	1	0	1	0	0	0	0	0	0	0	0	0	1	0	
1.8999529327e+005	0	0	0	0	1	0	0	0	1	0	91	0	0	103	0	0	1	0	1	0	0	0	0	0	0	0	0	0	1	0	
1.9099846548e+005	0	0	0	0	1	0	0	0	1	0	111	0	0	114	0	0	1	0	1	0	0	0	0	0	0	0	0	0	1	0	
1.9199640646e+005	0	0	0	0	1	0	0	0	1	0	95	0	0	112	0	0	1	0	1	0	0	0	0	0	0	0	0	0	1	0	
1.9299900419e+005	0	0	0	0	1	0	0	0	1	0	108	0	0	107	0	0	1	0	1	0	0	0	0	0	0	0	0	0	1	0	
1.9399679755e+005	0	0	0	0	1	0	0	0	1	0	103	0	0	104	0	0	1	0	1	0	0	0	0	0	0	0	0	0	1	0	
1.9499516889e+005	0	0	0	0	1	0	0	0	1	0	85	0	0	104	0	0	1	0	1	0	0	0	0	0	0	0	0	0	1	0	
1.9599809725e+005	0	0	0	0	1	0	0	0	1	0	85	0	0	107	0	0	1	0	1	0	0	0	0	0	0	0	0	0	1	0	
1.9699886861e+005	0	0	0	0	1	0	0	0	1	0	77	0	0	105	0	0	1	0	1	0	0	0	0	0	0	0	0	0	1	0	
1.9799872138e+005	0	0	0	0	1	0	0	0	1	0	72	0	0	115	0	0	1	0	1	0	0	0	0	0	0	0	0	0	1	0	
1.9899371706e+005	0	0	0	0	1	0	0	0	1	0	92	0	0	126	0	0	1	0	1	0	0	0	0	0	0	0	0	0	1	0	
1.9999287592e+005	0	0	1	0	0	0	0	0	1	0	93	0	46	46	0	0	1	0	1	0	1	0	0	0	0	0	0	0	0	0	
2.0099582187e+005	0	0	1	0	0	0	0	0	1	0	112	0	84	15	0	0	1	0	1	0	1	0	0	0	0	0	0	0	0	0	
