# Supplementary material for: Snazer: the simulations and networks analyzer
Source: BMC Syst Biol. 2010 Jan 7;4:1. doi: 10.1186/1752-0509-4-1 (PMC2880970; doi:10.1186/1752-0509-4-1)
Supplement: Additional file 2 — Example models. Some example models. (examples.zip) [file 1752-0509-4-1-S2.zip › Examples/Repressilator/Repressilator.spec]

REACTIONS

S_GeneB  --(mono)-> S_ExpressB  [9461]

S_30  --(mono)-> S_GeneB  [5]

S_ProteinB  --(mono)-> Nil [6597]

S_ExpressA  --(split)-> S_ProteinB S_GeneA  [6597]

S_21  --(mono)-> S_26  [12]

S_19  --(mono)-> S_23  [10]

S_GeneD S_ProteinD  --(bim)-> S_19 S_18  [11]

S_GeneC  --(mono)-> S_ExpressC  [6166]

S_ExpressE  --(split)-> S_ProteinA S_GeneE  [5585]

S_GeneB S_ProteinB  --(bim)-> S_29 S_28  [5]

S_GeneA  --(mono)-> S_ExpressA  [6597]

S_27  --(mono)-> S_GeneE  [24]

S_24  --(mono)-> S_ProteinE  [24]

S_ProteinD  --(mono)-> Nil [6151]

S_GeneA S_ProteinA  --(bim)-> S_17 S_16  [14]

S_GeneE S_ProteinE  --(bim)-> S_25 S_24  [24]

S_ExpressD  --(split)-> S_ProteinE S_GeneD  [11590]

S_GeneD  --(mono)-> S_ExpressD  [11590]

S_23  --(mono)-> S_GeneD  [10]

S_17  --(mono)-> S_22  [13]

S_20  --(mono)-> S_ProteinC  [13]

S_ExpressB  --(split)-> S_ProteinC S_GeneB  [9461]

S_16  --(mono)-> S_ProteinA  [14]

S_GeneE  --(mono)-> S_ExpressE  [5586]

S_29  --(mono)-> S_30  [5]

S_28  --(mono)-> S_ProteinB  [5]

S_25  --(mono)-> S_27  [24]

S_ProteinC  --(mono)-> Nil [9377]

S_GeneC S_ProteinC  --(bim)-> S_21 S_20  [13]

S_18  --(mono)-> S_ProteinD  [11]

S_ExpressC  --(split)-> S_ProteinD S_GeneC  [6166]

S_ProteinE  --(mono)-> Nil [11590]

S_22  --(mono)-> S_GeneA  [13]

S_ProteinA  --(mono)-> Nil [5473]

S_26  --(mono)-> S_GeneC  [12]


ENTITIES

S_GeneA
#($bbn0:1.#INF,A)[ ( $bbn0?($bn10).(delay(0.0001).(rec!($emptout).(nil))) + delay(0.1).(nil) ) | !rec?($bn10).(( $bbn0?($bn11).(delay(0.0001).(rec!($emptout).(nil))) + delay(0.1).(nil) )) ]

S_ExpressA
#($bbn0:1.#INF,A)[ !rec?($bn10).(( $bbn0?($bn11).(delay(0.0001).(rec!($emptout).(nil))) + delay(0.1).(nil) )) ]

S_GeneB
#($bbn0:1.#INF,B)[ ( $bbn0?($bn10).(delay(0.0001).(rec!($emptout).(nil))) + delay(0.1).(nil) ) | !rec?($bn10).(( $bbn0?($bn11).(delay(0.0001).(rec!($emptout).(nil))) + delay(0.1).(nil) )) ]

S_ExpressB
#($bbn0:1.#INF,B)[ !rec?($bn10).(( $bbn0?($bn11).(delay(0.0001).(rec!($emptout).(nil))) + delay(0.1).(nil) )) ]

S_GeneC
#($bbn0:1.#INF,C)[ ( $bbn0?($bn10).(delay(0.0001).(rec!($emptout).(nil))) + delay(0.1).(nil) ) | !rec?($bn10).(( $bbn0?($bn11).(delay(0.0001).(rec!($emptout).(nil))) + delay(0.1).(nil) )) ]

S_ExpressC
#($bbn0:1.#INF,C)[ !rec?($bn10).(( $bbn0?($bn11).(delay(0.0001).(rec!($emptout).(nil))) + delay(0.1).(nil) )) ]

S_GeneD
#($bbn0:1.#INF,D)[ ( $bbn0?($bn10).(delay(0.0001).(rec!($emptout).(nil))) + delay(0.1).(nil) ) | !rec?($bn10).(( $bbn0?($bn11).(delay(0.0001).(rec!($emptout).(nil))) + delay(0.1).(nil) )) ]

S_ExpressD
#($bbn0:1.#INF,D)[ !rec?($bn10).(( $bbn0?($bn11).(delay(0.0001).(rec!($emptout).(nil))) + delay(0.1).(nil) )) ]

S_GeneE
#($bbn0:1.#INF,E)[ ( $bbn0?($bn10).(delay(0.0001).(rec!($emptout).(nil))) + delay(0.1).(nil) ) | !rec?($bn10).(( $bbn0?($bn11).(delay(0.0001).(rec!($emptout).(nil))) + delay(0.1).(nil) )) ]

S_ExpressE
#($bbn0:1.#INF,E)[ !rec?($bn10).(( $bbn0?($bn11).(delay(0.0001).(rec!($emptout).(nil))) + delay(0.1).(nil) )) ]

S_ProteinA
#($bbn0:1.#INF,A)[ ( $bbn0!($emptout).(rec!($emptout).(nil)) + die(0.001).(nil) ) | !rec?($bn10).(( $bbn0!($emptout).(rec!($emptout).(nil)) + die(0.001).(nil) )) ]

S_ProteinB
#($bbn0:1.#INF,B)[ ( $bbn0!($emptout).(rec!($emptout).(nil)) + die(0.001).(nil) ) | !rec?($bn10).(( $bbn0!($emptout).(rec!($emptout).(nil)) + die(0.001).(nil) )) ]

S_ProteinC
#($bbn0:1.#INF,C)[ ( $bbn0!($emptout).(rec!($emptout).(nil)) + die(0.001).(nil) ) | !rec?($bn10).(( $bbn0!($emptout).(rec!($emptout).(nil)) + die(0.001).(nil) )) ]

S_ProteinD
#($bbn0:1.#INF,D)[ ( $bbn0!($emptout).(rec!($emptout).(nil)) + die(0.001).(nil) ) | !rec?($bn10).(( $bbn0!($emptout).(rec!($emptout).(nil)) + die(0.001).(nil) )) ]

S_ProteinE
#($bbn0:1.#INF,E)[ ( $bbn0!($emptout).(rec!($emptout).(nil)) + die(0.001).(nil) ) | !rec?($bn10).(( $bbn0!($emptout).(rec!($emptout).(nil)) + die(0.001).(nil) )) ]

S_16 [contains immediate actions]
#($bbn0:1.#INF,A)[ rec!($emptout).(nil) | !rec?($bn10).(( $bbn0!($emptout).(rec!($emptout).(nil)) + die(0.001).(nil) )) ]

S_17
#($bbn0:1.#INF,A)[ delay(0.0001).(rec!($emptout).(nil)) | !rec?($bn10).(( $bbn0?($bn11).(delay(0.0001).(rec!($emptout).(nil))) + delay(0.1).(nil) )) ]

S_18 [contains immediate actions]
#($bbn0:1.#INF,D)[ rec!($emptout).(nil) | !rec?($bn10).(( $bbn0!($emptout).(rec!($emptout).(nil)) + die(0.001).(nil) )) ]

S_19
#($bbn0:1.#INF,D)[ delay(0.0001).(rec!($emptout).(nil)) | !rec?($bn10).(( $bbn0?($bn11).(delay(0.0001).(rec!($emptout).(nil))) + delay(0.1).(nil) )) ]

S_20 [contains immediate actions]
#($bbn0:1.#INF,C)[ rec!($emptout).(nil) | !rec?($bn10).(( $bbn0!($emptout).(rec!($emptout).(nil)) + die(0.001).(nil) )) ]

S_21
#($bbn0:1.#INF,C)[ delay(0.0001).(rec!($emptout).(nil)) | !rec?($bn10).(( $bbn0?($bn11).(delay(0.0001).(rec!($emptout).(nil))) + delay(0.1).(nil) )) ]

S_22 [contains immediate actions]
#($bbn0:1.#INF,A)[ rec!($emptout).(nil) | !rec?($bn10).(( $bbn0?($bn11).(delay(0.0001).(rec!($emptout).(nil))) + delay(0.1).(nil) )) ]

S_23 [contains immediate actions]
#($bbn0:1.#INF,D)[ rec!($emptout).(nil) | !rec?($bn10).(( $bbn0?($bn11).(delay(0.0001).(rec!($emptout).(nil))) + delay(0.1).(nil) )) ]

S_24 [contains immediate actions]
#($bbn0:1.#INF,E)[ rec!($emptout).(nil) | !rec?($bn10).(( $bbn0!($emptout).(rec!($emptout).(nil)) + die(0.001).(nil) )) ]

S_25
#($bbn0:1.#INF,E)[ delay(0.0001).(rec!($emptout).(nil)) | !rec?($bn10).(( $bbn0?($bn11).(delay(0.0001).(rec!($emptout).(nil))) + delay(0.1).(nil) )) ]

S_26 [contains immediate actions]
#($bbn0:1.#INF,C)[ rec!($emptout).(nil) | !rec?($bn10).(( $bbn0?($bn11).(delay(0.0001).(rec!($emptout).(nil))) + delay(0.1).(nil) )) ]

S_27 [contains immediate actions]
#($bbn0:1.#INF,E)[ rec!($emptout).(nil) | !rec?($bn10).(( $bbn0?($bn11).(delay(0.0001).(rec!($emptout).(nil))) + delay(0.1).(nil) )) ]

S_28 [contains immediate actions]
#($bbn0:1.#INF,B)[ rec!($emptout).(nil) | !rec?($bn10).(( $bbn0!($emptout).(rec!($emptout).(nil)) + die(0.001).(nil) )) ]

S_29
#($bbn0:1.#INF,B)[ delay(0.0001).(rec!($emptout).(nil)) | !rec?($bn10).(( $bbn0?($bn11).(delay(0.0001).(rec!($emptout).(nil))) + delay(0.1).(nil) )) ]

S_30 [contains immediate actions]
#($bbn0:1.#INF,B)[ rec!($emptout).(nil) | !rec?($bn10).(( $bbn0?($bn11).(delay(0.0001).(rec!($emptout).(nil))) + delay(0.1).(nil) )) ]


COMPLEXES


VARIABLES
